# Supplementary material for: Single-cell analysis of the postnatal dorsal V-SVZ reveals a role for Bmpr1a signaling in silencing pallial germinal activity
Source: Sci Adv. 2023 May 5;9(18):eabq7553. doi: 10.1126/sciadv.abq7553 (PMC10162676; doi:10.1126/sciadv.abq7553)
Supplement: Supplementary file 2 — Tables S1 to S7 [file sciadv.abq7553_tables_s1_to_s7.zip]

Archive with 7 entries (7 files):
- abq7553_Table_S1.xlsx
- abq7553_Table_S2.xlsx
- abq7553_Table_S3.xlsx
- abq7553_Table_S4.xlsx
- abq7553_Table_S5.xlsx
- abq7553_Table_S6.xlsx
- abq7553_Table_S7.xlsx
