# Supplementary material for: Single-cell analysis of the postnatal dorsal V-SVZ reveals a role for Bmpr1a signaling in silencing pallial germinal activity
Source: Sci Adv. 2023 May 5;9(18):eabq7553. doi: 10.1126/sciadv.abq7553 (PMC10162676; doi:10.1126/sciadv.abq7553)
Supplement: Supplementary file 2 — Tables S1 to S7 [file sciadv.abq7553_tables_s1_to_s7.zip › abq7553_Table_S1.xlsx]

## Sheet: ORA_cluster 1_aNSCs
ID	Description	GeneRatio	BgRatio	pvalue	p.adjust	qvalue	geneID	Count
GO:0021537	telencephalon development	25/286	252/23328	9.72712e-16	3.09985e-12	2.00871e-12	Ntrk2/Pax6/Emx1/Dab1/Btg2/Fezf2/Slc1a2/Id4/Tfap2c/Ttc8/Cdh2/Atp1a2/Cxcr4/Dbi/Phactr1/Dmrta2/Fgfr1/Sox2/Atp1b2/Nr2e1/Epha5/Nrg1/Cdon/Emx2/Id2	25
GO:0030900	forebrain development	30/286	393/23328	1.58035e-15	3.09985e-12	2.00871e-12	Ntrk2/Pax6/Emx1/Dab1/Btg2/Fezf2/Slc1a2/Id4/Tfap2c/Ttc8/Cdh2/Atp1a2/Cxcr4/Dbi/Phactr1/Dmrta2/Cntnap2/Fgfr1/Sox2/Atp1b2/Chd5/Kif1a/Nr2e1/Sox1/Epha5/Nrg1/Cdon/Emx2/Dclk1/Id2	30
GO:0050673	epithelial cell proliferation	30/286	438/23328	2.83009e-14	3.70082e-11	2.39813e-11	Igfbp5/Sfrp1/Sparc/Igf1/Glul/Pax6/Apoe/Sox9/Ctsl/Zfp36l1/Thbs4/Klf9/Tfap2c/Notch2/Jun/Gdf5/Zfp703/Gja1/Fgfr1/Cyba/Sox2/Mcc/Htra1/F3/Zfp36/Nr1d1/Cebpb/Hgf/Id2/Gas1	30
GO:0042063	gliogenesis	24/286	338/23328	5.63588e-12	5.24311e-09	3.39754e-09	Gfap/Clu/Ntrk2/Igf1/Pax6/Emx1/Sox9/Dab1/Id4/Cspg5/Plpp3/Cdh2/Cxcr4/Dbi/Epha4/Cd9/Mt3/Atp1b2/Atxn1/Nr2e1/Kcnj10/Nrg1/Nr1d1/Id2	24
GO:0050678	regulation of epithelial cell proliferation	25/286	372/23328	6.68253e-12	5.24311e-09	3.39754e-09	Sfrp1/Sparc/Igf1/Glul/Pax6/Apoe/Sox9/Ctsl/Zfp36l1/Thbs4/Klf9/Notch2/Jun/Gdf5/Zfp703/Gja1/Fgfr1/Cyba/Sox2/Mcc/Htra1/F3/Zfp36/Nr1d1/Gas1	25
GO:0021543	pallium development	17/286	157/23328	1.04434e-11	6.82821e-09	4.42468e-09	Ntrk2/Pax6/Emx1/Dab1/Btg2/Fezf2/Id4/Tfap2c/Cdh2/Phactr1/Dmrta2/Fgfr1/Sox2/Nr2e1/Epha5/Cdon/Emx2	17
GO:0061351	neural precursor cell proliferation	18/286	191/23328	2.6806e-11	1.50229e-08	9.73483e-09	Igf1/Pax6/Emx1/Btg2/Id4/Cdh2/Cxcr4/Foxo1/Rora/Dmrta2/Fgfr1/Sox2/Kif1a/Nr2e1/Cdon/Emx2/Slc16a2/Id2	18
GO:0010001	glial cell differentiation	20/286	249/23328	3.8625e-11	1.89408e-08	1.22736e-08	Gfap/Clu/Ntrk2/Igf1/Pax6/Emx1/Sox9/Dab1/Id4/Cspg5/Plpp3/Cdh2/Cxcr4/Epha4/Mt3/Nr2e1/Kcnj10/Nrg1/Nr1d1/Id2	20
GO:0001503	ossification	24/286	394/23328	1.36694e-10	5.95834e-08	3.861e-08	Igfbp5/Sfrp1/Lrp4/Igf1/Gpm6b/Sox9/Id4/Junb/Jund/Wwtr1/Gja1/S1pr1/Fgfr1/Tob1/Cbs/Sox2/Jag1/Sort1/Dhrs3/Cebpb/Tob2/Id2/Id3/Cebpd	24
GO:0030278	regulation of ossification	19/286	241/23328	1.65838e-10	6.50582e-08	4.21577e-08	Igfbp5/Sfrp1/Lrp4/Igf1/Gpm6b/Sox9/Jund/Gja1/S1pr1/Fgfr1/Tob1/Sox2/Jag1/Dhrs3/Cebpb/Tob2/Id2/Id3/Cebpd	19
GO:0045444	fat cell differentiation	19/286	252/23328	3.54609e-10	1.26467e-07	8.19503e-08	Sfrp1/Igf1/Zfp36l1/Id4/Ttc8/Foxo1/Rora/Aldh6a1/Wwtr1/Zfp36l2/Ap1s2/Jag1/Sort1/Zfp36/Klf4/Nr1d1/Cebpb/Id2/Cebpd	19
GO:0009611	response to wounding	26/286	492/23328	4.92754e-10	1.6109e-07	1.04386e-07	Gfap/Igf1/Apoe/Zfp36l1/Slc1a2/Papss2/Notch2/Plpp3/Jun/Celsr1/Slc1a3/Cxcr4/Syt11/Dst/Epha4/Gja1/Zfp36l2/Adipor2/Cd9/Sdc4/F3/Nfe2l2/Zfp36/Klf4/Neat1/Pdgfa	26
GO:0001649	osteoblast differentiation	17/286	205/23328	7.14103e-10	2.1175e-07	1.37214e-07	Igfbp5/Sfrp1/Igf1/Sox9/Id4/Junb/Jund/Wwtr1/Gja1/Fgfr1/Tob1/Sox2/Jag1/Cebpb/Id2/Id3/Cebpd	17
GO:0021987	cerebral cortex development	13/286	108/23328	7.84641e-10	2.1175e-07	1.37214e-07	Ntrk2/Pax6/Emx1/Dab1/Tfap2c/Cdh2/Phactr1/Dmrta2/Fgfr1/Sox2/Nr2e1/Cdon/Emx2	13
GO:0021953	central nervous system neuron differentiation	18/286	235/23328	8.09647e-10	2.1175e-07	1.37214e-07	Sfrp1/Ntrk2/Pax6/Emx1/Btg2/Fezf2/Id4/Tfap2c/Psap/Nrxn1/Rora/Epha4/Fgfr1/Sox2/Chd5/Nr2e1/Sox1/Dclk1	18
GO:0045598	regulation of fat cell differentiation	14/286	146/23328	3.5814e-09	8.78115e-07	5.69019e-07	Sfrp1/Igf1/Zfp36l1/Id4/Foxo1/Rora/Wwtr1/Zfp36l2/Jag1/Sort1/Zfp36/Nr1d1/Cebpb/Id2	14
GO:0045165	cell fate commitment	19/286	292/23328	4.14201e-09	9.5583e-07	6.19378e-07	Sfrp1/Pax6/Sox9/Ctsl/Fezf2/Tfap2c/Notch2/Rora/Dmrta2/Fgfr1/Sox2/Chd5/Nr2e1/Sox1/Nrg1/Cdon/Cebpb/Id2/Gas1	19
GO:0042982	amyloid precursor protein metabolic process	10/286	66/23328	7.55341e-09	1.64622e-06	1.06675e-06	Clu/Prnp/Ntrk2/Igf1/Apoe/Itm2c/Itm2b/Epha4/Psenen/Soat1	10
GO:0048708	astrocyte differentiation	11/286	86/23328	8.41085e-09	1.73662e-06	1.12533e-06	Gfap/Pax6/Sox9/Dab1/Id4/Plpp3/Epha4/Mt3/Nr2e1/Nr1d1/Id2	11
GO:0008544	epidermis development	19/286	313/23328	1.28246e-08	2.51554e-06	1.63007e-06	Igfbp5/Lrp4/Pax6/Sox9/Ctsl/Zfp36l1/Tfap2c/Psap/Celsr1/Sox21/Dbi/Fgfr1/Jag1/Myo6/Zfp36/Klf4/Txnip/Maff/Pdgfa	19
GO:0042326	negative regulation of phosphorylation	23/286	471/23328	2.24061e-08	4.18567e-06	2.71232e-06	Sfrp1/Prnp/Igf1/Pax6/Apoe/Ndrg2/Plpp3/Jun/Impact/Foxo1/Srcin1/Wwtr1/Ppp2r5a/Gadd45g/Atxn1/Ogt/Socs3/Dusp1/Klf4/Hgf/Ddit4/Dnajc15/Ppp1r15a	23
GO:2000177	regulation of neural precursor cell proliferation	12/286	118/23328	2.46154e-08	4.38937e-06	2.84431e-06	Igf1/Pax6/Emx1/Btg2/Cdh2/Foxo1/Dmrta2/Sox2/Nr2e1/Cdon/Slc16a2/Id2	12
GO:0019216	regulation of lipid metabolic process	20/286	363/23328	2.67319e-08	4.55953e-06	2.95458e-06	Cd81/Igf1/Apoe/Zbtb20/Sox9/Acsl3/Thrsp/Atp1a1/Psap/Scp2/Dbi/Rora/Pdgfrb/Ppp2r5a/Dkk3/Por/Nr1d1/Dnajc15/Id2/Pdgfa	20
GO:0051961	negative regulation of nervous system development	20/286	365/23328	2.92765e-08	4.78548e-06	3.10099e-06	Gfap/Cpe/Lrp4/Pax6/Apoe/Itm2c/Sox9/Dab1/Fezf2/Id4/Sox21/Epha4/Mt3/Sox2/Atp1b2/Jag1/Nr2e1/Nrg1/Nr1d1/Id2	20
GO:0045667	regulation of osteoblast differentiation	13/286	147/23328	3.46591e-08	5.43871e-06	3.52428e-06	Igfbp5/Sfrp1/Igf1/Sox9/Jund/Fgfr1/Tob1/Sox2/Jag1/Cebpb/Id2/Id3/Cebpd	13
GO:0050768	negative regulation of neurogenesis	19/286	337/23328	4.17745e-08	6.30313e-06	4.08443e-06	Gfap/Lrp4/Pax6/Apoe/Itm2c/Sox9/Dab1/Fezf2/Id4/Sox21/Epha4/Mt3/Sox2/Atp1b2/Jag1/Nr2e1/Nrg1/Nr1d1/Id2	19
GO:0014013	regulation of gliogenesis	13/286	154/23328	6.03146e-08	8.76349e-06	5.67874e-06	Gfap/Igf1/Emx1/Dab1/Id4/Cdh2/Cxcr4/Epha4/Atp1b2/Atxn1/Nr2e1/Nr1d1/Id2	13
GO:0071248	cellular response to metal ion	13/286	156/23328	7.02731e-08	9.84576e-06	6.38006e-06	Prnp/Fos/Mt1/Junb/Jund/Jun/Fosb/Nrxn1/Syt11/Mt3/Mt2/Nfe2l2/Id2	13
GO:0010721	negative regulation of cell development	20/286	387/23328	7.64515e-08	1.0342e-05	6.70165e-06	Gfap/Lrp4/Igf1/Pax6/Apoe/Itm2c/Sox9/Dab1/Fezf2/Id4/Sox21/Epha4/Mt3/Sox2/Atp1b2/Jag1/Nr2e1/Nrg1/Nr1d1/Id2	20
GO:0001667	ameboidal-type cell migration	21/286	427/23328	8.29819e-08	1.08513e-05	7.03163e-06	Sparc/Igf1/Glul/Pax6/Apoe/Sox9/Cd63/Plpp3/Jun/Emp2/Cxcr4/Gja1/Adipor2/Fgfr1/Mcc/Sdc4/Nr2e1/Nfe2l2/Rhob/Klf4/Zfand5	21
GO:0098657	import into cell	16/286	251/23328	9.46625e-08	1.19794e-05	7.76265e-06	Gfap/Prnp/Cacng5/Gpm6b/Acsl3/Slc1a2/Atp1a1/Arl6ip1/Slc1a3/Atp1a2/Atp1b1/Atp1b2/Myo6/Kcnj10/Slc16a2/Slc6a6	16
GO:0007626	locomotory behavior	16/286	258/23328	1.38006e-07	1.69187e-05	1.09633e-05	Gnao1/Apoe/Dab1/Fezf2/Prex2/Psap/Celsr1/Atp1a2/Gpr37/Epha4/Lsamp/Myo6/Atxn1/Kcnj10/Nrg1/Id2	16
GO:0001655	urogenital system development	19/286	376/23328	2.30361e-07	2.71933e-05	1.76213e-05	Sfrp1/Lrp4/Igf1/Sox9/Id4/Psap/Notch2/Ttc8/Cxcr4/Epha4/Wwtr1/Pdgfrb/Fgfr1/Jag1/Adamts1/Emx2/Id2/Id3/Pdgfa	19
GO:0010632	regulation of epithelial cell migration	15/286	235/23328	2.3568e-07	2.71933e-05	1.76213e-05	Sparc/Igf1/Glul/Apoe/Sox9/Cd63/Plpp3/Jun/Emp2/Fgfr1/Mcc/Nr2e1/Nfe2l2/Rhob/Klf4	15
GO:0050680	negative regulation of epithelial cell proliferation	12/286	148/23328	3.03756e-07	3.40467e-05	2.20623e-05	Sfrp1/Sparc/Pax6/Apoe/Sox9/Ctsl/Klf9/Gdf5/Gja1/Sox2/Mcc/Gas1	12
GO:0097201	negative regulation of transcription from RNA polymerase II promoter in response to stress	5/286	13/23328	3.17624e-07	3.46122e-05	2.24287e-05	Jun/Impact/Tmbim6/Ppp1r15a/Dnajb1	5
GO:0001933	negative regulation of protein phosphorylation	20/286	425/23328	3.43236e-07	3.63923e-05	2.35822e-05	Sfrp1/Prnp/Igf1/Pax6/Apoe/Ndrg2/Plpp3/Jun/Impact/Foxo1/Srcin1/Wwtr1/Gadd45g/Ogt/Socs3/Dusp1/Klf4/Hgf/Ddit4/Ppp1r15a	20
GO:0070841	inclusion body assembly	6/286	24/23328	3.60231e-07	3.71822e-05	2.4094e-05	Clu/Apoe/Psap/Dlgap1/Hspa2/Dnajb1	6
GO:0010959	regulation of metal ion transport	20/286	427/23328	3.69642e-07	3.71822e-05	2.4094e-05	Prnp/Gnao1/Fxyd1/Igf1/Atp1a1/Cd63/S100a1/Nkain4/Atp1a2/Cxcr4/Atp1b1/Dbi/Gem/Gja1/Hspa2/Pdgfrb/Cyba/Tmbim6/Atp1b2/Pacsin3	20
GO:0021761	limbic system development	10/286	99/23328	3.90877e-07	3.83353e-05	2.48413e-05	Dab1/Btg2/Fezf2/Id4/Atp1a2/Cntnap2/Fgfr1/Nr2e1/Epha5/Emx2	10
GO:0048732	gland development	21/286	471/23328	4.21095e-07	4.02916e-05	2.61089e-05	Igfbp5/Sfrp1/Igf1/Pax6/Sox9/Id4/Tfap2c/Psap/Notch2/Jun/Arhgap5/Zfp703/Gja1/Pdgfrb/Fgfr1/Sox2/Aprt/Cebpb/Hgf/Id2/Pdgfa	21
GO:0022612	gland morphogenesis	12/286	154/23328	4.66977e-07	4.30408e-05	2.78904e-05	Igfbp5/Sfrp1/Igf1/Pax6/Sox9/Id4/Tfap2c/Notch2/Fgfr1/Cebpb/Hgf/Pdgfa	12
GO:0071456	cellular response to hypoxia	10/286	101/23328	4.7177e-07	4.30408e-05	2.78904e-05	Zfp36l1/Ddah1/Egln3/Pink1/Rora/Cbs/Tmbim6/Ogt/Nfe2l2/Kcnk2	10
GO:0036376	sodium ion export across plasma membrane	5/286	14/23328	4.89132e-07	4.36106e-05	2.82597e-05	Fxyd1/Atp1a1/Atp1a2/Atp1b1/Atp1b2	5
GO:0034205	amyloid-beta formation	7/286	41/23328	6.08793e-07	5.30732e-05	3.43915e-05	Clu/Prnp/Ntrk2/Igf1/Apoe/Epha4/Psenen	7
GO:0001764	neuron migration	13/286	189/23328	6.51556e-07	5.49438e-05	3.56036e-05	Ntrk2/Pax6/Dab1/Fezf2/Celsr1/Cxcr4/Phactr1/Gja1/Gpm6a/Sox1/Nrg1/Ddit4/Dclk1	13
GO:0071383	cellular response to steroid hormone stimulus	12/286	159/23328	6.58262e-07	5.49438e-05	3.56036e-05	Sfrp1/Ntrk2/Igf1/Zfp36l1/Atp1a1/Fam107a/Klf9/Atp1a2/Zfp36l2/Crebrf/Zfp36/Ddit4	12
GO:0071280	cellular response to copper ion	5/286	15/23328	7.26348e-07	5.93639e-05	3.84678e-05	Prnp/Mt1/Mt3/Mt2/Nfe2l2	5
GO:0045665	negative regulation of neuron differentiation	15/286	259/23328	8.13919e-07	6.46381e-05	4.18855e-05	Gfap/Lrp4/Pax6/Apoe/Itm2c/Sox9/Dab1/Fezf2/Id4/Sox21/Epha4/Sox2/Jag1/Nr2e1/Id2	15
GO:0006979	response to oxidative stress	19/286	409/23328	8.23835e-07	6.46381e-05	4.18855e-05	Prnp/Fos/Cst3/Apoe/Psap/Jun/Sesn3/Pink1/Impact/Foxo1/Gpr37/Pdgfrb/Mt3/Selenos/Nfe2l2/Rhob/Hgf/Txnip/Mgst1	19
GO:0072001	renal system development	17/286	333/23328	8.75065e-07	6.65565e-05	4.31286e-05	Sfrp1/Lrp4/Sox9/Psap/Notch2/Ttc8/Cxcr4/Epha4/Wwtr1/Pdgfrb/Fgfr1/Jag1/Adamts1/Emx2/Id2/Id3/Pdgfa	17
GO:0071241	cellular response to inorganic substance	14/286	227/23328	9.01853e-07	6.65565e-05	4.31286e-05	Prnp/Fos/Mt1/Junb/Jund/Jun/Fosb/Nrxn1/Syt11/Foxo1/Mt3/Mt2/Nfe2l2/Id2	14
GO:0034249	negative regulation of cellular amide metabolic process	12/286	164/23328	9.16149e-07	6.65565e-05	4.31286e-05	Igfbp5/Clu/Prnp/Ntrk2/Igf1/Apoe/Btg2/Zfp36l1/Zfp36l2/Samd4/Tob1/Zfp36	12
GO:0048015	phosphatidylinositol-mediated signaling	12/286	164/23328	9.16149e-07	6.65565e-05	4.31286e-05	Ntrk2/Igf1/Sox9/Zfp36l1/Prex2/Pdgfrb/Plcd4/Ogt/Klf4/Nrg1/Hgf/Pdgfa	12
GO:0048660	regulation of smooth muscle cell proliferation	12/286	165/23328	9.77341e-07	6.68635e-05	4.33276e-05	Igfbp5/Igf1/Ndrg2/Jun/Pdcd4/Gja1/Pdgfrb/S1pr1/Cyba/Adamts1/Klf4/Id2	12
GO:0050890	cognition	17/286	336/23328	9.89968e-07	6.68635e-05	4.33276e-05	Prnp/Ntrk2/Igf1/Pax6/Apoe/Btg2/Fam107a/Jun/Nrxn1/Atp1a2/Syt11/Dbi/Cntnap2/Ap1s2/Atxn1/Tmod2/C1ql1	17
GO:0007611	learning or memory	16/286	299/23328	9.96762e-07	6.68635e-05	4.33276e-05	Prnp/Ntrk2/Igf1/Pax6/Apoe/Btg2/Jun/Nrxn1/Atp1a2/Syt11/Dbi/Cntnap2/Ap1s2/Atxn1/Tmod2/C1ql1	16
GO:0044091	membrane biogenesis	7/286	44/23328	1.00559e-06	6.68635e-05	4.33276e-05	Lrp4/Psap/Nrxn1/Emp2/Cdh2/Syt11/Serinc1	7
GO:0071385	cellular response to glucocorticoid stimulus	7/286	44/23328	1.00559e-06	6.68635e-05	4.33276e-05	Zfp36l1/Fam107a/Klf9/Zfp36l2/Crebrf/Zfp36/Ddit4	7
GO:1900037	regulation of cellular response to hypoxia	5/286	16/23328	1.04593e-06	6.72651e-05	4.35878e-05	Ddah1/Pink1/Tmbim6/Ogt/Kcnk2	5
GO:1902430	negative regulation of amyloid-beta formation	5/286	16/23328	1.04593e-06	6.72651e-05	4.35878e-05	Clu/Prnp/Ntrk2/Igf1/Apoe	5
GO:1901214	regulation of neuron death	18/286	377/23328	1.09142e-06	6.8082e-05	4.41172e-05	Clu/Prnp/Ntrk2/Fos/Igf1/Apoe/Mt1/Btg2/Trim2/Tox3/Jun/Egln3/Pink1/Gdf5/Mt3/Nrbp2/Cebpb/Ddit4	18
GO:0042552	myelination	12/286	167/23328	1.11069e-06	6.8082e-05	4.41172e-05	Clu/Ntrk2/Igf1/Id4/Degs1/Psap/Cdh2/Cxcr4/Cd9/Kcnj10/Nrg1/Hgf	12
GO:0048017	inositol lipid-mediated signaling	12/286	167/23328	1.11069e-06	6.8082e-05	4.41172e-05	Ntrk2/Igf1/Sox9/Zfp36l1/Prex2/Pdgfrb/Plcd4/Ogt/Klf4/Nrg1/Hgf/Pdgfa	12
GO:0045668	negative regulation of osteoblast differentiation	8/286	64/23328	1.13029e-06	6.82175e-05	4.42049e-05	Igfbp5/Sfrp1/Sox9/Fgfr1/Tob1/Sox2/Id2/Id3	8
GO:0071453	cellular response to oxygen levels	11/286	140/23328	1.29934e-06	7.49441e-05	4.85638e-05	Zfp36l1/Ddah1/Egln3/Pink1/Foxo1/Rora/Cbs/Tmbim6/Ogt/Nfe2l2/Kcnk2	11
GO:0009896	positive regulation of catabolic process	20/286	463/23328	1.30254e-06	7.49441e-05	4.85638e-05	Clu/Cd81/Igf1/Apoe/Zbtb20/Sox9/Btg2/Zfp36l1/Sesn3/Pink1/Tmem59/Hspb8/Foxo1/Gja1/Zfp36l2/Tpcn1/Tob1/Crebrf/Zfp36/Pacsin3	20
GO:0007272	ensheathment of neurons	12/286	170/23328	1.34098e-06	7.49441e-05	4.85638e-05	Clu/Ntrk2/Igf1/Id4/Degs1/Psap/Cdh2/Cxcr4/Cd9/Kcnj10/Nrg1/Hgf	12
GO:0008366	axon ensheathment	12/286	170/23328	1.34098e-06	7.49441e-05	4.85638e-05	Clu/Ntrk2/Igf1/Id4/Degs1/Psap/Cdh2/Cxcr4/Cd9/Kcnj10/Nrg1/Hgf	12
GO:0048659	smooth muscle cell proliferation	12/286	170/23328	1.34098e-06	7.49441e-05	4.85638e-05	Igfbp5/Igf1/Ndrg2/Jun/Pdcd4/Gja1/Pdgfrb/S1pr1/Cyba/Adamts1/Klf4/Id2	12
GO:0043618	regulation of transcription from RNA polymerase II promoter in response to stress	7/286	46/23328	1.37547e-06	7.49441e-05	4.85638e-05	Jun/Impact/Tmbim6/Nfe2l2/Cebpb/Ppp1r15a/Dnajb1	7
GO:0071384	cellular response to corticosteroid stimulus	7/286	46/23328	1.37547e-06	7.49441e-05	4.85638e-05	Zfp36l1/Fam107a/Klf9/Zfp36l2/Crebrf/Zfp36/Ddit4	7
GO:0033002	muscle cell proliferation	14/286	236/23328	1.43159e-06	7.6933e-05	4.98526e-05	Igfbp5/Igf1/Ndrg2/Jun/Pdcd4/Gja1/Pdgfrb/S1pr1/Fgfr1/Cyba/Adamts1/Klf4/Kcnk2/Id2	14
GO:0051924	regulation of calcium ion transport	15/286	275/23328	1.72098e-06	9.12352e-05	5.91205e-05	Prnp/Gnao1/Igf1/S100a1/Atp1a2/Cxcr4/Atp1b1/Dbi/Gem/Gja1/Hspa2/Pdgfrb/Cyba/Tmbim6/Pacsin3	15
GO:0015800	acidic amino acid transport	8/286	68/23328	1.80938e-06	9.46425e-05	6.13284e-05	Ntrk2/Slc1a2/Arl6ip1/Slc1a3/Gja1/Myo6/Kcnj10/Slc6a6	8
GO:0050679	positive regulation of epithelial cell proliferation	13/286	208/23328	1.91458e-06	9.88274e-05	6.40402e-05	Sfrp1/Igf1/Glul/Sox9/Thbs4/Notch2/Jun/Zfp703/Fgfr1/Cyba/Htra1/F3/Gas1	13
GO:0021782	glial cell development	10/286	118/23328	1.99319e-06	9.98505e-05	6.47032e-05	Gfap/Clu/Ntrk2/Id4/Cspg5/Mt3/Kcnj10/Nrg1/Nr1d1/Id2	10
GO:1900153	positive regulation of nuclear-transcribed mRNA catabolic process, deadenylation-dependent decay	5/286	18/23328	2.01075e-06	9.98505e-05	6.47032e-05	Btg2/Zfp36l1/Zfp36l2/Tob1/Zfp36	5
GO:1902992	negative regulation of amyloid precursor protein catabolic process	5/286	18/23328	2.01075e-06	9.98505e-05	6.47032e-05	Clu/Prnp/Ntrk2/Igf1/Apoe	5
GO:1903018	regulation of glycoprotein metabolic process	7/286	49/23328	2.13923e-06	0.000104144	6.74855e-05	Cst3/Igf1/Itm2c/Tmem59/Itm2b/Mt3/Soat1	7
GO:0071496	cellular response to external stimulus	15/286	280/23328	2.15031e-06	0.000104144	6.74855e-05	Fos/Glul/Sox9/Slc1a2/Atp1a1/Fam107a/Jun/Sesn3/Atp1a2/Impact/Foxo1/Lamp2/Nfe2l2/Gabarapl1/Dnajc15	15
GO:0043583	ear development	14/286	246/23328	2.33268e-06	0.000111599	7.23161e-05	Igf1/Sox9/Psap/Celsr1/Ttc8/Epha4/Fgfr1/Fzd2/Sox2/Jag1/Sdc4/Myo6/Gas1/Cebpd	14
GO:0031099	regeneration	11/286	150/23328	2.56068e-06	0.00011959	7.74944e-05	Gfap/Hopx/Cd81/Igf1/Jun/Epha4/Gja1/Cd9/Klf4/Cebpb/Hgf	11
GO:0034614	cellular response to reactive oxygen species	11/286	150/23328	2.56068e-06	0.00011959	7.74944e-05	Fos/Psap/Jun/Pink1/Impact/Foxo1/Gpr37/Pdgfrb/Nfe2l2/Rhob/Hgf	11
GO:0048839	inner ear development	13/286	215/23328	2.76314e-06	0.000127318	8.2502e-05	Igf1/Sox9/Psap/Celsr1/Ttc8/Epha4/Fgfr1/Fzd2/Sox2/Jag1/Sdc4/Myo6/Cebpd	13
GO:0042987	amyloid precursor protein catabolic process	7/286	51/23328	2.82352e-06	0.000127318	8.2502e-05	Clu/Prnp/Ntrk2/Igf1/Apoe/Epha4/Psenen	7
GO:0043620	regulation of DNA-templated transcription in response to stress	7/286	51/23328	2.82352e-06	0.000127318	8.2502e-05	Jun/Impact/Tmbim6/Nfe2l2/Cebpb/Ppp1r15a/Dnajb1	7
GO:0046890	regulation of lipid biosynthetic process	12/286	184/23328	3.07133e-06	0.000136919	8.87233e-05	Igf1/Apoe/Zbtb20/Acsl3/Thrsp/Atp1a1/Scp2/Dbi/Dkk3/Por/Nr1d1/Pdgfa	12
GO:0048710	regulation of astrocyte differentiation	6/286	34/23328	3.24716e-06	0.00014313	9.27485e-05	Dab1/Id4/Epha4/Nr2e1/Nr1d1/Id2	6
GO:0030279	negative regulation of ossification	9/286	98/23328	3.34744e-06	0.000145911	9.45504e-05	Igfbp5/Sfrp1/Lrp4/Sox9/Fgfr1/Tob1/Sox2/Id2/Id3	9
GO:1900151	regulation of nuclear-transcribed mRNA catabolic process, deadenylation-dependent decay	5/286	20/23328	3.56606e-06	0.000152522	9.88342e-05	Btg2/Zfp36l1/Zfp36l2/Tob1/Zfp36	5
GO:0072593	reactive oxygen species metabolic process	15/286	292/23328	3.59648e-06	0.000152522	9.88342e-05	Clu/Igf1/Ddah1/Pink1/Foxo1/Rora/Pdgfrb/Cyba/Cbs/Selenos/Ogt/Nfe2l2/Por/Klf4/Ddit4	15
GO:0036294	cellular response to decreased oxygen levels	10/286	126/23328	3.61573e-06	0.000152522	9.88342e-05	Zfp36l1/Ddah1/Egln3/Pink1/Rora/Cbs/Tmbim6/Ogt/Nfe2l2/Kcnk2	10
GO:0050435	amyloid-beta metabolic process	7/286	53/23328	3.68142e-06	0.00015364	9.95591e-05	Clu/Prnp/Ntrk2/Igf1/Apoe/Epha4/Psenen	7
GO:0046686	response to cadmium ion	6/286	35/23328	3.87886e-06	0.000157035	0.000101759	Prnp/Fos/Mt1/Jun/Mt3/Mt2	6
GO:1902003	regulation of amyloid-beta formation	6/286	35/23328	3.87886e-06	0.000157035	0.000101759	Clu/Prnp/Ntrk2/Igf1/Apoe/Epha4	6
GO:0090090	negative regulation of canonical Wnt signaling pathway	10/286	127/23328	3.88284e-06	0.000157035	0.000101759	Sfrp1/Lrp4/Apoe/Sox9/Cdh2/Foxo1/Wwtr1/Sox2/Mcc/Dkk3	10
GO:0010631	epithelial cell migration	15/286	295/23328	4.07267e-06	0.000163032	0.000105645	Sparc/Igf1/Glul/Apoe/Sox9/Cd63/Plpp3/Jun/Emp2/Fgfr1/Mcc/Nr2e1/Nfe2l2/Rhob/Klf4	15
GO:0045637	regulation of myeloid cell differentiation	13/286	224/23328	4.33518e-06	0.000168568	0.000109232	Sfrp1/Fos/Zfp36l1/Notch2/Jun/Fam210b/Jag1/Mturn/Tmem178/Zfp36/Cebpb/Tob2/Id2	13
GO:0070997	neuron death	18/286	416/23328	4.35419e-06	0.000168568	0.000109232	Clu/Prnp/Ntrk2/Fos/Igf1/Apoe/Mt1/Btg2/Trim2/Tox3/Jun/Egln3/Pink1/Gdf5/Mt3/Nrbp2/Cebpb/Ddit4	18
GO:1900038	negative regulation of cellular response to hypoxia	4/286	10/23328	4.38363e-06	0.000168568	0.000109232	Ddah1/Pink1/Tmbim6/Ogt	4
GO:0090132	epithelium migration	15/286	297/23328	4.42066e-06	0.000168568	0.000109232	Sparc/Igf1/Glul/Apoe/Sox9/Cd63/Plpp3/Jun/Emp2/Fgfr1/Mcc/Nr2e1/Nfe2l2/Rhob/Klf4	15
GO:0042493	response to drug	14/286	260/23328	4.43693e-06	0.000168568	0.000109232	Sfrp1/Prnp/Gstm1/Fos/Emx1/Slc1a2/Atp1a1/Jun/Slc1a3/Pam/Myo6/Nfe2l2/Emx2/Mgst1	14
GO:0014065	phosphatidylinositol 3-kinase signaling	10/286	129/23328	4.4688e-06	0.000168568	0.000109232	Ntrk2/Igf1/Sox9/Zfp36l1/Prex2/Pdgfrb/Klf4/Nrg1/Hgf/Pdgfa	10
GO:0015849	organic acid transport	16/286	337/23328	4.67422e-06	0.000174638	0.000113165	Sfxn5/Ntrk2/Fxyd1/Apoe/Slco1c1/Acsl3/Slc1a2/Psap/Arl6ip1/Slc1a3/Gja1/Myo6/Kcnj10/Slc38a1/Slc16a2/Slc6a6	16
GO:0090130	tissue migration	15/286	299/23328	4.79496e-06	0.000177459	0.000114993	Sparc/Igf1/Glul/Apoe/Sox9/Cd63/Plpp3/Jun/Emp2/Fgfr1/Mcc/Nr2e1/Nfe2l2/Rhob/Klf4	15
GO:0009991	response to extracellular stimulus	17/286	378/23328	4.84849e-06	0.000177763	0.00011519	Fos/Glul/Apoe/Slc1a2/Fam107a/Pcsk1n/Jun/Sesn3/Impact/Foxo1/Mt3/Cbs/Lamp2/Nfe2l2/Zfp36/Gabarapl1/Dnajc15	17
GO:0015711	organic anion transport	19/286	463/23328	5.05513e-06	0.000182232	0.000118086	Sfxn5/Ntrk2/Apoe/Slco1c1/Acsl3/Slc1a2/Psap/Arl6ip1/Slc1a3/Scp2/Dbi/Gja1/Myo6/Kcnj10/Abca1/Slc38a1/Pitpnc1/Slc16a2/Slc6a6	19
GO:0050730	regulation of peptidyl-tyrosine phosphorylation	14/286	263/23328	5.06329e-06	0.000182232	0.000118086	Sfrp1/Prnp/Cd81/Lrp4/Igf1/Thbs4/Plpp3/Epha4/Srcin1/Pdgfrb/Socs3/Nrg1/Hgf/Pdgfa	14
GO:0045599	negative regulation of fat cell differentiation	7/286	56/23328	5.36789e-06	0.00019063	0.000123528	Id4/Foxo1/Rora/Wwtr1/Zfp36l2/Jag1/Sort1	7
GO:0006865	amino acid transport	11/286	162/23328	5.39641e-06	0.00019063	0.000123528	Sfxn5/Ntrk2/Slc1a2/Arl6ip1/Slc1a3/Gja1/Myo6/Kcnj10/Slc38a1/Slc16a2/Slc6a6	11
GO:0071709	membrane assembly	6/286	37/23328	5.4424e-06	0.00019063	0.000123528	Lrp4/Psap/Nrxn1/Emp2/Cdh2/Syt11	6
GO:0048663	neuron fate commitment	8/286	79/23328	5.68425e-06	0.000197339	0.000127876	Pax6/Fezf2/Tfap2c/Dmrta2/Sox2/Sox1/Nrg1/Id2	8
GO:0042445	hormone metabolic process	12/286	196/23328	5.88902e-06	0.000200892	0.000130178	Cpe/Igf1/Slco1c1/Ctsl/Atp1a1/Pcsk1n/Selenom/Scp2/Dkk3/Por/Dhrs3/Slc16a2	12
GO:0043491	protein kinase B signaling	12/286	196/23328	5.88902e-06	0.000200892	0.000130178	Igfbp5/Ntrk2/Igf1/Sox9/Zfp36l1/Nrxn1/Sesn3/Fgfr1/F3/Klf4/Nrg1/Pdgfa	12
GO:0032102	negative regulation of response to external stimulus	17/286	384/23328	5.96845e-06	0.000201847	0.000130797	Igf1/Apoe/Nrxn1/Pdcd4/Syt11/Rora/Epha4/Gja1/Cd9/Selenos/Htra1/Socs3/Dusp1/Zfp36/Nr1d1/Hgf/Pdgfa	17
GO:0140115	export across plasma membrane	7/286	57/23328	6.05576e-06	0.000203049	0.000131576	Fxyd1/Atp1a1/Atp1a2/Atp1b1/Gja1/Atp1b2/Abca1	7
GO:0016358	dendrite development	15/286	306/23328	6.33797e-06	0.000210711	0.000136541	Ntrk2/Lrp4/Apoe/Dab1/Fezf2/Prex2/Phactr1/Epha4/Srcin1/Kif1a/Myo6/Nr2e1/Epha5/Nrg1/Dclk1	15
GO:0010594	regulation of endothelial cell migration	11/286	166/23328	6.81701e-06	0.000220617	0.00014296	Sparc/Igf1/Glul/Apoe/Plpp3/Emp2/Fgfr1/Nr2e1/Nfe2l2/Rhob/Klf4	11
GO:0098739	import across plasma membrane	11/286	166/23328	6.81701e-06	0.000220617	0.00014296	Prnp/Slc1a2/Atp1a1/Arl6ip1/Slc1a3/Atp1a2/Atp1b1/Atp1b2/Kcnj10/Slc16a2/Slc6a6	11
GO:0043523	regulation of neuron apoptotic process	14/286	270/23328	6.83992e-06	0.000220617	0.00014296	Prnp/Ntrk2/Apoe/Mt1/Btg2/Trim2/Tox3/Jun/Egln3/Pink1/Gdf5/Mt3/Nrbp2/Cebpb	14
GO:0016055	Wnt signaling pathway	18/286	430/23328	6.86088e-06	0.000220617	0.00014296	Sfrp1/Cpe/Lrp4/Apoe/Ndrg2/Sox9/Plpp3/Celsr1/Cdh2/Zfp703/Foxo1/Wwtr1/Daam1/Fzd2/Sox2/Mcc/Dkk3/Klf4	18
GO:0042060	wound healing	16/286	349/23328	7.26661e-06	0.000231243	0.000149846	Igf1/Apoe/Papss2/Notch2/Plpp3/Celsr1/Cxcr4/Syt11/Dst/Gja1/Adipor2/Cd9/Sdc4/F3/Nfe2l2/Pdgfa	16
GO:0198738	cell-cell signaling by wnt	18/286	432/23328	7.30925e-06	0.000231243	0.000149846	Sfrp1/Cpe/Lrp4/Apoe/Ndrg2/Sox9/Plpp3/Celsr1/Cdh2/Zfp703/Foxo1/Wwtr1/Daam1/Fzd2/Sox2/Mcc/Dkk3/Klf4	18
GO:0048661	positive regulation of smooth muscle cell proliferation	9/286	108/23328	7.47829e-06	0.000233815	0.000151512	Igfbp5/Igf1/Jun/Gja1/Pdgfrb/S1pr1/Cyba/Adamts1/Id2	9
GO:0071276	cellular response to cadmium ion	5/286	23/23328	7.50974e-06	0.000233815	0.000151512	Fos/Mt1/Jun/Mt3/Mt2	5
GO:0007389	pattern specification process	19/286	478/23328	7.95353e-06	0.000245405	0.000159023	Sfrp1/Lrp4/Pax6/Emx1/Btg2/Fezf2/Notch2/Celsr1/Ttc8/Dmrta2/Gja1/Fgfr1/Enkur/Ssbp3/Sox1/Cdon/Emx2/Bhlhe40/Gas1	19
GO:0000302	response to reactive oxygen species	12/286	202/23328	8.0071e-06	0.000245405	0.000159023	Fos/Psap/Jun/Sesn3/Pink1/Impact/Foxo1/Gpr37/Pdgfrb/Nfe2l2/Rhob/Hgf	12
GO:0010038	response to metal ion	14/286	274/23328	8.08631e-06	0.000245912	0.000159351	Prnp/Fos/Mt1/Junb/Jund/Jun/Fosb/Nrxn1/Syt11/Pam/Mt3/Mt2/Nfe2l2/Id2	14
GO:0043588	skin development	14/286	275/23328	8.42775e-06	0.000254324	0.000164802	Igfbp5/Lrp4/Pax6/Sox9/Ctsl/Zfp36l1/Tfap2c/Psap/Celsr1/Sox21/Dbi/Zfp36/Txnip/Pdgfa	14
GO:0048709	oligodendrocyte differentiation	9/286	110/23328	8.69039e-06	0.000260247	0.00016864	Clu/Ntrk2/Pax6/Sox9/Id4/Cxcr4/Kcnj10/Nrg1/Id2	9
GO:0034599	cellular response to oxidative stress	14/286	276/23328	8.7819e-06	0.000260995	0.000169125	Fos/Psap/Jun/Pink1/Impact/Foxo1/Gpr37/Pdgfrb/Mt3/Selenos/Nfe2l2/Rhob/Hgf/Mgst1	14
GO:0031331	positive regulation of cellular catabolic process	17/286	396/23328	8.92882e-06	0.000263367	0.000170662	Clu/Cd81/Igf1/Apoe/Zbtb20/Btg2/Zfp36l1/Sesn3/Pink1/Tmem59/Hspb8/Foxo1/Zfp36l2/Tpcn1/Tob1/Zfp36/Pacsin3	17
GO:1901342	regulation of vasculature development	16/286	356/23328	9.3135e-06	0.000271905	0.000176194	Sparc/Glul/S100a1/Ddah1/Tcf4/Emp2/Pdcd4/Cxcr4/F3/Nr2e1/Adamts1/Nfe2l2/Rhob/Klf4/Btg1/Hgf	16
GO:0030316	osteoclast differentiation	9/286	111/23328	9.35691e-06	0.000271905	0.000176194	Sfrp1/Fos/Cd81/Junb/Notch2/Glo1/Tmem178/Cebpb/Tob2	9
GO:0030336	negative regulation of cell migration	14/286	278/23328	9.52997e-06	0.000274898	0.000178134	Igfbp5/Sfrp1/Apoe/Cd63/Gja1/Adipor2/Atp1b2/Mcc/Jag1/Nfe2l2/Dusp1/Rhob/Klf4/Nrg1	14
GO:1902991	regulation of amyloid precursor protein catabolic process	6/286	41/23328	1.01021e-05	0.000288096	0.000186686	Clu/Prnp/Ntrk2/Igf1/Apoe/Epha4	6
GO:1900272	negative regulation of long-term synaptic potentiation	4/286	12/23328	1.01344e-05	0.000288096	0.000186686	Prnp/Apoe/Fam107a/Epha4	4
GO:0001666	response to hypoxia	12/286	208/23328	1.07659e-05	0.000301092	0.000195108	Zfp36l1/Ddah1/Egln3/Pink1/Atp1b1/Rora/Cbs/Tmbim6/Ogt/Nfe2l2/Kcnk2/Ddit4	12
GO:0045765	regulation of angiogenesis	15/286	320/23328	1.08078e-05	0.000301092	0.000195108	Sparc/Glul/S100a1/Ddah1/Tcf4/Emp2/Cxcr4/F3/Nr2e1/Adamts1/Nfe2l2/Rhob/Klf4/Btg1/Hgf	15
GO:0001942	hair follicle development	9/286	113/23328	1.08218e-05	0.000301092	0.000195108	Igfbp5/Lrp4/Sox9/Ctsl/Tfap2c/Celsr1/Sox21/Dbi/Pdgfa	9
GO:0098727	maintenance of cell number	11/286	175/23328	1.12559e-05	0.000310963	0.000201504	Sfrp1/Igf1/Sox9/Tfap2c/Cdh2/Foxo1/Zfp36l2/Fgfr1/Sox2/Nr2e1/Klf4	11
GO:0046688	response to copper ion	5/286	25/23328	1.16217e-05	0.000312626	0.000202582	Prnp/Mt1/Mt3/Mt2/Nfe2l2	5
GO:1901032	negative regulation of response to reactive oxygen species	5/286	25/23328	1.16217e-05	0.000312626	0.000202582	Psap/Pink1/Gpr37/Nfe2l2/Hgf	5
GO:1903206	negative regulation of hydrogen peroxide-induced cell death	5/286	25/23328	1.16217e-05	0.000312626	0.000202582	Psap/Pink1/Gpr37/Nfe2l2/Hgf	5
GO:0018108	peptidyl-tyrosine phosphorylation	15/286	322/23328	1.16348e-05	0.000312626	0.000202582	Sfrp1/Prnp/Cd81/Lrp4/Igf1/Thbs4/Plpp3/Epha4/Srcin1/Pdgfrb/Fgfr1/Socs3/Nrg1/Hgf/Pdgfa	15
GO:0009612	response to mechanical stimulus	11/286	176/23328	1.18775e-05	0.000316975	0.0002054	Fos/Igf1/Sox9/Atp1a1/Jun/Nrxn1/Slc1a3/Atp1a2/Cxcr4/Cntnap2/Sox2	11
GO:0060070	canonical Wnt signaling pathway	14/286	284/23328	1.21239e-05	0.000321366	0.000208245	Sfrp1/Lrp4/Apoe/Sox9/Plpp3/Cdh2/Zfp703/Foxo1/Wwtr1/Fzd2/Sox2/Mcc/Dkk3/Klf4	14
GO:0018212	peptidyl-tyrosine modification	15/286	325/23328	1.29808e-05	0.00034177	0.000221467	Sfrp1/Prnp/Cd81/Lrp4/Igf1/Thbs4/Plpp3/Epha4/Srcin1/Pdgfrb/Fgfr1/Socs3/Nrg1/Hgf/Pdgfa	15
GO:0022404	molting cycle process	9/286	116/23328	1.33844e-05	0.000345101	0.000223626	Igfbp5/Lrp4/Sox9/Ctsl/Tfap2c/Celsr1/Sox21/Dbi/Pdgfa	9
GO:0022405	hair cycle process	9/286	116/23328	1.33844e-05	0.000345101	0.000223626	Igfbp5/Lrp4/Sox9/Ctsl/Tfap2c/Celsr1/Sox21/Dbi/Pdgfa	9
GO:0098773	skin epidermis development	9/286	116/23328	1.33844e-05	0.000345101	0.000223626	Igfbp5/Lrp4/Sox9/Ctsl/Tfap2c/Celsr1/Sox21/Dbi/Pdgfa	9
GO:0051271	negative regulation of cellular component movement	15/286	326/23328	1.34592e-05	0.000345101	0.000223626	Igfbp5/Sfrp1/Apoe/Cd63/Gja1/Adipor2/Cd9/Atp1b2/Mcc/Jag1/Nfe2l2/Dusp1/Rhob/Klf4/Nrg1	15
GO:0070301	cellular response to hydrogen peroxide	8/286	89/23328	1.38447e-05	0.000351953	0.000228065	Psap/Pink1/Impact/Gpr37/Pdgfrb/Nfe2l2/Rhob/Hgf	8
GO:0032970	regulation of actin filament-based process	17/286	410/23328	1.39956e-05	0.000351953	0.000228065	Pdlim4/Fxyd1/Gpm6b/Ctsl/Atp1a1/Fam107a/Notch2/Celsr1/Ttc8/Atp1a2/Pdgfrb/S1pr1/Pam/Sdc4/Tmod2/Rhob/Epha5	17
GO:0034248	regulation of cellular amide metabolic process	17/286	410/23328	1.39956e-05	0.000351953	0.000228065	Igfbp5/Clu/Prnp/Ntrk2/Igf1/Apoe/Btg2/Zfp36l1/Pink1/Impact/Epha4/Zfp36l2/Samd4/Tob1/Nfe2l2/Zfp36/Ppp1r15a	17
GO:0021895	cerebral cortex neuron differentiation	5/286	26/23328	1.42451e-05	0.000355945	0.000230652	Emx1/Fezf2/Id4/Chd5/Nr2e1	5
GO:0043010	camera-type eye development	16/286	370/23328	1.501e-05	0.000372686	0.000241501	Ntrk2/Pax6/Sox9/Notch2/Jun/Ttc8/Gja1/Pdgfrb/Sox2/Jag1/Nr2e1/Gpm6a/Sox1/Klf4/Cdon/Gas1	16
GO:0010559	regulation of glycoprotein biosynthetic process	6/286	44/23328	1.53783e-05	0.000379428	0.00024587	Igf1/Itm2c/Tmem59/Itm2b/Mt3/Soat1	6
GO:2000146	negative regulation of cell motility	14/286	291/23328	1.59236e-05	0.000390426	0.000252996	Igfbp5/Sfrp1/Apoe/Cd63/Gja1/Adipor2/Atp1b2/Mcc/Jag1/Nfe2l2/Dusp1/Rhob/Klf4/Nrg1	14
GO:0043524	negative regulation of neuron apoptotic process	11/286	182/23328	1.62717e-05	0.000396483	0.000256921	Ntrk2/Apoe/Mt1/Btg2/Tox3/Jun/Pink1/Gdf5/Mt3/Nrbp2/Cebpb	11
GO:0031668	cellular response to extracellular stimulus	12/286	217/23328	1.64597e-05	0.000398588	0.000258285	Fos/Glul/Slc1a2/Fam107a/Jun/Sesn3/Impact/Foxo1/Lamp2/Nfe2l2/Gabarapl1/Dnajc15	12
GO:0062197	cellular response to chemical stress	15/286	332/23328	1.66724e-05	0.000401264	0.000260019	Fos/Zfp36l1/Psap/Jun/Pink1/Impact/Foxo1/Gpr37/Pdgfrb/Mt3/Selenos/Nfe2l2/Rhob/Hgf/Mgst1	15
GO:0048545	response to steroid hormone	12/286	218/23328	1.7231e-05	0.000409032	0.000265053	Sfrp1/Ntrk2/Igf1/Zfp36l1/Atp1a1/Fam107a/Klf9/Atp1a2/Zfp36l2/Crebrf/Zfp36/Ddit4	12
GO:0046942	carboxylic acid transport	15/286	333/23328	1.72694e-05	0.000409032	0.000265053	Sfxn5/Ntrk2/Apoe/Slco1c1/Acsl3/Slc1a2/Psap/Arl6ip1/Slc1a3/Gja1/Myo6/Kcnj10/Slc38a1/Slc16a2/Slc6a6	15
GO:0021871	forebrain regionalization	5/286	27/23328	1.7308e-05	0.000409032	0.000265053	Pax6/Emx1/Fezf2/Dmrta2/Emx2	5
GO:0089718	amino acid import across plasma membrane	6/286	45/23328	1.75629e-05	0.000410115	0.000265755	Slc1a2/Arl6ip1/Slc1a3/Kcnj10/Slc16a2/Slc6a6	6
GO:1901031	regulation of response to reactive oxygen species	6/286	45/23328	1.75629e-05	0.000410115	0.000265755	Psap/Sesn3/Pink1/Gpr37/Nfe2l2/Hgf	6
GO:0002683	negative regulation of immune system process	18/286	462/23328	1.804e-05	0.000418764	0.000271359	Sfrp1/Prnp/Igf1/Sox9/Zfp36l1/Syt11/Tmbim6/Sdc4/Selenos/Htra1/Tmem178/Nfe2l2/Dusp1/Zfp36/Nr1d1/Cebpb/Tob2/Id2	18
GO:0002573	myeloid leukocyte differentiation	12/286	220/23328	1.88687e-05	0.000435423	0.000282154	Sfrp1/Fos/Cd81/Zfp36l1/Junb/Notch2/Jun/Glo1/Tmem178/Cebpb/Tob2/Id2	12
GO:0006816	calcium ion transport	17/286	420/23328	1.90503e-05	0.000437043	0.000283204	Prnp/Gnao1/Cacng5/Igf1/S100a1/Atp1a2/Cxcr4/Atp1b1/Dbi/Gem/Gja1/Hspa2/Pdgfrb/Tpcn1/Cyba/Tmbim6/Pacsin3	17
GO:0003002	regionalization	16/286	379/23328	2.01422e-05	0.000459406	0.000297696	Sfrp1/Lrp4/Pax6/Emx1/Btg2/Fezf2/Notch2/Celsr1/Dmrta2/Fgfr1/Ssbp3/Sox1/Cdon/Emx2/Bhlhe40/Gas1	16
GO:0051402	neuron apoptotic process	14/286	298/23328	2.07377e-05	0.000469083	0.000303966	Prnp/Ntrk2/Apoe/Mt1/Btg2/Trim2/Tox3/Jun/Egln3/Pink1/Gdf5/Mt3/Nrbp2/Cebpb	14
GO:0070838	divalent metal ion transport	18/286	467/23328	2.08056e-05	0.000469083	0.000303966	Prnp/Gnao1/Cacng5/Igf1/S100a1/Atp1a2/Cxcr4/Atp1b1/Dbi/Gem/Gja1/Hspa2/Pdgfrb/Tpcn1/Mt3/Cyba/Tmbim6/Pacsin3	18
GO:0021954	central nervous system neuron development	8/286	95/23328	2.23651e-05	0.000501361	0.000324882	Ntrk2/Btg2/Fezf2/Epha4/Fgfr1/Nr2e1/Sox1/Dclk1	8
GO:0060537	muscle tissue development	18/286	470/23328	2.26412e-05	0.000501816	0.000325177	Igfbp5/Fos/Igf1/Sox9/Btg2/Dmrta2/Gja1/Pdgfrb/S1pr1/Fgfr1/Hivep3/Plagl1/Nrg1/Cdon/Kcnk2/Zfand5/Id2/Maff	18
GO:0072511	divalent inorganic cation transport	18/286	470/23328	2.26412e-05	0.000501816	0.000325177	Prnp/Gnao1/Cacng5/Igf1/S100a1/Atp1a2/Cxcr4/Atp1b1/Dbi/Gem/Gja1/Hspa2/Pdgfrb/Tpcn1/Mt3/Cyba/Tmbim6/Pacsin3	18
GO:0030856	regulation of epithelial cell differentiation	10/286	156/23328	2.38336e-05	0.000519592	0.000336696	Pax6/Sox9/Zfp36l1/Wwtr1/Sox2/Jag1/Zfp36/Btg1/Cebpb/Maff	10
GO:0050728	negative regulation of inflammatory response	10/286	156/23328	2.38336e-05	0.000519592	0.000336696	Igf1/Apoe/Pdcd4/Syt11/Rora/Selenos/Socs3/Zfp36/Nr1d1/Hgf	10
GO:0045666	positive regulation of neuron differentiation	18/286	472/23328	2.39439e-05	0.000519592	0.000336696	Ntrk2/Pax6/Apoe/Dab1/Fezf2/Tcf4/Gdf5/Cxcr4/Impact/Epha4/Fgfr1/Sox2/Atp1b2/Adamts1/Nfe2l2/Nrg1/Cdon/Hgf	18
GO:0032922	circadian regulation of gene expression	7/286	70/23328	2.3973e-05	0.000519592	0.000336696	Id4/Rora/Ogt/Nr1d1/Bhlhe40/Id2/Id3	7
GO:0021885	forebrain cell migration	7/286	71/23328	2.63191e-05	0.000567308	0.000367615	Dab1/Fezf2/Cxcr4/Fgfr1/Nr2e1/Nrg1/Emx2	7
GO:0031667	response to nutrient levels	15/286	346/23328	2.69443e-05	0.000575641	0.000373015	Glul/Apoe/Fam107a/Pcsk1n/Jun/Sesn3/Impact/Foxo1/Mt3/Cbs/Lamp2/Nfe2l2/Zfp36/Gabarapl1/Dnajc15	15
GO:0030007	cellular potassium ion homeostasis	4/286	15/23328	2.71459e-05	0.000575641	0.000373015	Atp1a1/Atp1a2/Atp1b1/Atp1b2	4
GO:0098712	L-glutamate import across plasma membrane	4/286	15/23328	2.71459e-05	0.000575641	0.000373015	Slc1a2/Arl6ip1/Slc1a3/Kcnj10	4
GO:0009913	epidermal cell differentiation	11/286	193/23328	2.80589e-05	0.000591801	0.000383487	Pax6/Zfp36l1/Tfap2c/Psap/Fgfr1/Jag1/Myo6/Zfp36/Klf4/Txnip/Maff	11
GO:0043090	amino acid import	6/286	49/23328	2.89399e-05	0.000607118	0.000393413	Slc1a2/Arl6ip1/Slc1a3/Kcnj10/Slc16a2/Slc6a6	6
GO:0014066	regulation of phosphatidylinositol 3-kinase signaling	8/286	99/23328	3.01987e-05	0.000630157	0.000408342	Ntrk2/Igf1/Sox9/Pdgfrb/Klf4/Nrg1/Hgf/Pdgfa	8
GO:0030178	negative regulation of Wnt signaling pathway	10/286	161/23328	3.12599e-05	0.000648631	0.000420313	Sfrp1/Lrp4/Apoe/Sox9/Cdh2/Foxo1/Wwtr1/Sox2/Mcc/Dkk3	10
GO:0007264	small GTPase mediated signal transduction	17/286	437/23328	3.1455e-05	0.000648631	0.000420313	Igf1/Apoe/Dab1/Prex2/Notch2/Jun/Celsr1/Psd3/Cdh2/Garnl3/Pdgfrb/Plcd4/Ogt/Abca1/Rhob/Nrg1/Cdon	17
GO:0014068	positive regulation of phosphatidylinositol 3-kinase signaling	7/286	73/23328	3.15801e-05	0.000648631	0.000420313	Ntrk2/Igf1/Sox9/Pdgfrb/Nrg1/Hgf/Pdgfa	7
GO:0046889	positive regulation of lipid biosynthetic process	8/286	100/23328	3.24802e-05	0.000661636	0.00042874	Igf1/Apoe/Zbtb20/Acsl3/Scp2/Dbi/Por/Nr1d1	8
GO:0021988	olfactory lobe development	6/286	50/23328	3.25505e-05	0.000661636	0.00042874	Pax6/Ttc8/Atp1a2/Fgfr1/Nr2e1/Id2	6
GO:0090596	sensory organ morphogenesis	14/286	311/23328	3.31625e-05	0.000670601	0.000434549	Ntrk2/Pax6/Sox9/Notch2/Celsr1/Ttc8/Fgfr1/Fzd2/Sox2/Jag1/Myo6/Sox1/Cdon/Gas1	14
GO:0021766	hippocampus development	7/286	74/23328	3.45178e-05	0.000693289	0.000449251	Dab1/Btg2/Fezf2/Id4/Nr2e1/Epha5/Emx2	7
GO:0036293	response to decreased oxygen levels	12/286	234/23328	3.46379e-05	0.000693289	0.000449251	Zfp36l1/Ddah1/Egln3/Pink1/Atp1b1/Rora/Cbs/Tmbim6/Ogt/Nfe2l2/Kcnk2/Ddit4	12
GO:0055075	potassium ion homeostasis	5/286	31/23328	3.49955e-05	0.000696889	0.000451584	Atp1a1/Atp1a2/Atp1b1/Atp1b2/Kcnj10	5
GO:0002761	regulation of myeloid leukocyte differentiation	9/286	131/23328	3.53785e-05	0.00069962	0.000453354	Sfrp1/Fos/Zfp36l1/Notch2/Jun/Tmem178/Cebpb/Tob2/Id2	9
GO:0021978	telencephalon regionalization	4/286	16/23328	3.58459e-05	0.00069962	0.000453354	Pax6/Emx1/Dmrta2/Emx2	4
GO:0051938	L-glutamate import	4/286	16/23328	3.58459e-05	0.00069962	0.000453354	Slc1a2/Arl6ip1/Slc1a3/Kcnj10	4
GO:0090083	regulation of inclusion body assembly	4/286	16/23328	3.58459e-05	0.00069962	0.000453354	Clu/Apoe/Hspa2/Dnajb1	4
GO:0000288	nuclear-transcribed mRNA catabolic process, deadenylation-dependent decay	6/286	51/23328	3.65141e-05	0.000707364	0.000458372	Btg2/Zfp36l1/Zfp36l2/Samd4/Tob1/Zfp36	6
GO:0030879	mammary gland development	10/286	164/23328	3.66034e-05	0.000707364	0.000458372	Igfbp5/Igf1/Sox9/Tfap2c/Arhgap5/Zfp703/Gja1/Aprt/Cebpb/Id2	10
GO:0042692	muscle cell differentiation	16/286	399/23328	3.74659e-05	0.000720484	0.000466874	Igfbp5/Hopx/Cd81/Igf1/Sox9/Wfikkn2/Cdh2/Pdcd4/Rora/Pdgfrb/Cd9/Tmod2/Sort1/Nrg1/Cdon/Id2	16
GO:0034765	regulation of ion transmembrane transport	18/286	489/23328	3.80156e-05	0.000727488	0.000471413	Prnp/Cacng5/Fxyd1/Cd63/S100a1/Arl6ip1/Nrxn1/Pink1/Atp1a2/Atp1b1/Dbi/Gem/Gja1/Hspa2/Tpcn1/Cyba/Atp1b2/Kcnj10	18
GO:0006575	cellular modified amino acid metabolic process	10/286	165/23328	3.85497e-05	0.000734129	0.000475716	Gstm1/Slco1c1/Ctsl/Gstm5/Glo1/Gsta4/Nfe2l2/Serinc1/Slc16a2/Mgst1	10
GO:0042303	molting cycle	9/286	133/23328	3.98656e-05	0.000751888	0.000487224	Igfbp5/Lrp4/Sox9/Ctsl/Tfap2c/Celsr1/Sox21/Dbi/Pdgfa	9
GO:0042633	hair cycle	9/286	133/23328	3.98656e-05	0.000751888	0.000487224	Igfbp5/Lrp4/Sox9/Ctsl/Tfap2c/Celsr1/Sox21/Dbi/Pdgfa	9
GO:0051896	regulation of protein kinase B signaling	10/286	166/23328	4.05839e-05	0.000761773	0.000493629	Igfbp5/Ntrk2/Igf1/Nrxn1/Sesn3/Fgfr1/F3/Klf4/Nrg1/Pdgfa	10
GO:0001822	kidney development	14/286	318/23328	4.22462e-05	0.000786157	0.00050943	Sfrp1/Lrp4/Sox9/Notch2/Cxcr4/Epha4/Wwtr1/Pdgfrb/Fgfr1/Jag1/Adamts1/Id2/Id3/Pdgfa	14
GO:0001936	regulation of endothelial cell proliferation	9/286	134/23328	4.22837e-05	0.000786157	0.00050943	Sparc/Igf1/Apoe/Thbs4/Jun/Gja1/Fgfr1/Cyba/F3	9
GO:0045834	positive regulation of lipid metabolic process	10/286	167/23328	4.2709e-05	0.000790318	0.000512127	Cd81/Igf1/Apoe/Zbtb20/Acsl3/Scp2/Dbi/Pdgfrb/Por/Nr1d1	10
GO:0071277	cellular response to calcium ion	7/286	77/23328	4.47069e-05	0.000823404	0.000533566	Fos/Junb/Jund/Jun/Fosb/Nrxn1/Syt11	7
GO:0001763	morphogenesis of a branching structure	12/286	241/23328	4.61289e-05	0.000845624	0.000547965	Sfrp1/Cpe/Igf1/Sox9/Tfap2c/Celsr1/Cxcr4/Fgfr1/Sox2/Socs3/Hgf/Pdgfa	12
GO:0060850	regulation of transcription involved in cell fate commitment	4/286	17/23328	4.64241e-05	0.000847078	0.000548907	Pax6/Rora/Chd5/Cebpb	4
GO:1903205	regulation of hydrogen peroxide-induced cell death	5/286	33/23328	4.79126e-05	0.000869776	0.000563615	Psap/Pink1/Gpr37/Nfe2l2/Hgf	5
GO:1901615	organic hydroxy compound metabolic process	18/286	498/23328	4.81115e-05	0.000869776	0.000563615	Apoe/Slco1c1/Ctsl/Plpp3/Naaa/Scp2/Glo1/Gpr37/Fgfr1/Mt3/Abhd4/Dkk3/Soat1/Abca1/Por/Dhrs3/Nr1d1/Slc16a2	18
GO:0050810	regulation of steroid biosynthetic process	7/286	78/23328	4.86056e-05	0.000874677	0.000566791	Igf1/Apoe/Atp1a1/Scp2/Dkk3/Por/Nr1d1	7
GO:0014812	muscle cell migration	8/286	106/23328	4.94115e-05	0.000885121	0.000573558	Igfbp5/Igf1/Thbs4/Pdgfrb/F3/Adamts1/Nfe2l2/Pdgfa	8
GO:0034764	positive regulation of transmembrane transport	12/286	243/23328	4.99649e-05	0.0008893	0.000576267	Fxyd1/Igf1/Slc1a2/S100a1/Arl6ip1/Pink1/Atp1b1/Dbi/Hspa2/Adipor2/Atp1b2/Nfe2l2	12
GO:0014014	negative regulation of gliogenesis	6/286	54/23328	5.07783e-05	0.0008893	0.000576267	Dab1/Id4/Atp1b2/Nr2e1/Nr1d1/Id2	6
GO:0035272	exocrine system development	6/286	54/23328	5.07783e-05	0.0008893	0.000576267	Igf1/Pax6/Sox9/Fgfr1/Hgf/Pdgfa	6
GO:1904705	regulation of vascular associated smooth muscle cell proliferation	6/286	54/23328	5.07783e-05	0.0008893	0.000576267	Igfbp5/Igf1/Jun/Pdcd4/Gja1/Adamts1	6
GO:1990874	vascular associated smooth muscle cell proliferation	6/286	54/23328	5.07783e-05	0.0008893	0.000576267	Igfbp5/Igf1/Jun/Pdcd4/Gja1/Adamts1	6
GO:0019827	stem cell population maintenance	10/286	171/23328	5.21868e-05	0.000909906	0.000589619	Sfrp1/Sox9/Tfap2c/Cdh2/Foxo1/Zfp36l2/Fgfr1/Sox2/Nr2e1/Klf4	10
GO:2000377	regulation of reactive oxygen species metabolic process	11/286	207/23328	5.31891e-05	0.000923279	0.000598285	Clu/Igf1/Ddah1/Pink1/Foxo1/Pdgfrb/Cyba/Selenos/Ogt/Nfe2l2/Klf4	11
GO:0070371	ERK1 and ERK2 cascade	14/286	325/23328	5.34397e-05	0.000923542	0.000598456	Igf1/Apoe/Ndrg2/Sox9/Zfp36l1/Notch2/Jun/Nrxn1/Pdgfrb/Zfp36l2/Mt3/Dusp1/Klf4/Pdgfa	14
GO:0040013	negative regulation of locomotion	14/286	326/23328	5.52337e-05	0.000950359	0.000615833	Igfbp5/Sfrp1/Apoe/Cd63/Gja1/Adipor2/Atp1b2/Mcc/Jag1/Nfe2l2/Dusp1/Rhob/Klf4/Nrg1	14
GO:0045639	positive regulation of myeloid cell differentiation	8/286	108/23328	5.64738e-05	0.000967453	0.00062691	Fos/Zfp36l1/Notch2/Jun/Fam210b/Jag1/Mturn/Id2	8
GO:0030099	myeloid cell differentiation	16/286	414/23328	5.80487e-05	0.000990108	0.00064159	Sfrp1/Fos/Cd81/Zfp36l1/Junb/Notch2/Jun/Glo1/Fam210b/Jag1/Mturn/Tmem178/Zfp36/Cebpb/Tob2/Id2	16
GO:0021542	dentate gyrus development	4/286	18/23328	5.91136e-05	0.000995172	0.000644872	Btg2/Fezf2/Nr2e1/Emx2	4
GO:1903019	negative regulation of glycoprotein metabolic process	4/286	18/23328	5.91136e-05	0.000995172	0.000644872	Cst3/Itm2c/Tmem59/Itm2b	4
GO:0031647	regulation of protein stability	13/286	287/23328	5.93602e-05	0.000995172	0.000644872	Clu/Prnp/Cd81/Igf1/Fam107a/Plpp3/Pink1/Atp1b1/Epha4/Lamp1/Atp1b2/Lamp2/Nr1d1	13
GO:0070482	response to oxygen levels	13/286	287/23328	5.93602e-05	0.000995172	0.000644872	Zfp36l1/Ddah1/Egln3/Pink1/Atp1b1/Foxo1/Rora/Cbs/Tmbim6/Ogt/Nfe2l2/Kcnk2/Ddit4	13
GO:0046209	nitric oxide metabolic process	7/286	81/23328	6.20057e-05	0.0010351	0.000670745	Clu/Igf1/Ddah1/Rora/Selenos/Por/Klf4	7
GO:0021587	cerebellum morphogenesis	6/286	56/23328	6.25405e-05	0.0010396	0.000673663	Dab1/Psap/Nrxn1/Rora/Cbs/Gas1	6
GO:0035966	response to topologically incorrect protein	9/286	141/23328	6.29392e-05	0.00104182	0.000675098	Clu/Thbs4/Hspb8/Hspa2/Tmbim6/Selenos/Crebrf/Nfe2l2/Ppp1r15a	9
GO:0007612	learning	10/286	175/23328	6.34013e-05	0.00104506	0.000677197	Ntrk2/Btg2/Jun/Nrxn1/Atp1a2/Syt11/Cntnap2/Ap1s2/Atxn1/C1ql1	10
GO:0010837	regulation of keratinocyte proliferation	5/286	35/23328	6.4236e-05	0.00104999	0.000680395	Ctsl/Zfp36l1/Klf9/Notch2/Zfp36	5
GO:0045686	negative regulation of glial cell differentiation	5/286	35/23328	6.4236e-05	0.00104999	0.000680395	Dab1/Id4/Nr2e1/Nr1d1/Id2	5
GO:0001654	eye development	16/286	418/23328	6.49945e-05	0.00105798	0.000685572	Ntrk2/Pax6/Sox9/Notch2/Jun/Ttc8/Gja1/Pdgfrb/Sox2/Jag1/Nr2e1/Gpm6a/Sox1/Klf4/Cdon/Gas1	16
GO:0043542	endothelial cell migration	11/286	212/23328	6.59619e-05	0.00106929	0.000692902	Sparc/Igf1/Glul/Apoe/Plpp3/Emp2/Fgfr1/Nr2e1/Nfe2l2/Rhob/Klf4	11
GO:1901215	negative regulation of neuron death	12/286	251/23328	6.82038e-05	0.00110108	0.000713503	Ntrk2/Igf1/Apoe/Mt1/Btg2/Tox3/Jun/Pink1/Gdf5/Mt3/Nrbp2/Cebpb	12
GO:0019218	regulation of steroid metabolic process	8/286	111/23328	6.86284e-05	0.0011034	0.000715003	Igf1/Apoe/Atp1a1/Scp2/Rora/Dkk3/Por/Nr1d1	8
GO:0006749	glutathione metabolic process	6/286	57/23328	6.91858e-05	0.00110782	0.000717867	Gstm1/Gstm5/Glo1/Gsta4/Nfe2l2/Mgst1	6
GO:0003333	amino acid transmembrane transport	7/286	83/23328	7.25114e-05	0.00114939	0.000744808	Slc1a2/Arl6ip1/Slc1a3/Kcnj10/Slc38a1/Slc16a2/Slc6a6	7
GO:0021872	forebrain generation of neurons	7/286	83/23328	7.25114e-05	0.00114939	0.000744808	Pax6/Fezf2/Tfap2c/Fgfr1/Sox2/Nr2e1/Sox1	7
GO:0150063	visual system development	16/286	422/23328	7.26612e-05	0.00114939	0.000744808	Ntrk2/Pax6/Sox9/Notch2/Jun/Ttc8/Gja1/Pdgfrb/Sox2/Jag1/Nr2e1/Gpm6a/Sox1/Klf4/Cdon/Gas1	16
GO:0042594	response to starvation	10/286	178/23328	7.3102e-05	0.00115172	0.000746317	Glul/Jun/Sesn3/Impact/Foxo1/Lamp2/Nfe2l2/Zfp36/Gabarapl1/Dnajc15	10
GO:1904707	positive regulation of vascular associated smooth muscle cell proliferation	5/286	36/23328	7.38536e-05	0.00115891	0.000750974	Igfbp5/Igf1/Jun/Gja1/Adamts1	5
GO:0048712	negative regulation of astrocyte differentiation	4/286	19/23328	7.41568e-05	0.00115903	0.000751054	Dab1/Id4/Nr2e1/Nr1d1	4
GO:0035019	somatic stem cell population maintenance	6/286	58/23328	7.63824e-05	0.00118908	0.000770524	Sfrp1/Sox9/Tfap2c/Zfp36l2/Sox2/Nr2e1	6
GO:0051384	response to glucocorticoid	7/286	84/23328	7.82843e-05	0.00121096	0.000784702	Zfp36l1/Fam107a/Klf9/Zfp36l2/Crebrf/Zfp36/Ddit4	7
GO:0072659	protein localization to plasma membrane	13/286	295/23328	7.84052e-05	0.00121096	0.000784702	Prnp/Cd81/Acsl3/Sqstm1/Nrxn1/Ttc8/Emp2/Cdh2/Scp2/Tmem59/Atp1b1/Zdhhc23/Ppp2r5a	13
GO:0048880	sensory system development	16/286	426/23328	8.11117e-05	0.00124785	0.000808606	Ntrk2/Pax6/Sox9/Notch2/Jun/Ttc8/Gja1/Pdgfrb/Sox2/Jag1/Nr2e1/Gpm6a/Sox1/Klf4/Cdon/Gas1	16
GO:1905330	regulation of morphogenesis of an epithelium	8/286	114/23328	8.28812e-05	0.00127009	0.000823018	Sfrp1/Sox9/Celsr1/Gja1/Fgfr1/Fzd2/Hgf/Pdgfa	8
GO:0043462	regulation of ATPase activity	6/286	59/23328	8.41631e-05	0.00127073	0.000823436	Cnn3/Atp1b1/Hspa2/Atp1b2/Tor1aip1/Dnajb1	6
GO:0006835	dicarboxylic acid transport	7/286	85/23328	8.44266e-05	0.00127073	0.000823436	Ntrk2/Slc1a2/Arl6ip1/Slc1a3/Gja1/Myo6/Kcnj10	7
GO:0014910	regulation of smooth muscle cell migration	7/286	85/23328	8.44266e-05	0.00127073	0.000823436	Igfbp5/Igf1/Pdgfrb/F3/Adamts1/Nfe2l2/Pdgfa	7
GO:0002053	positive regulation of mesenchymal cell proliferation	5/286	37/23328	8.45428e-05	0.00127073	0.000823436	Sox9/Arhgap5/Fgfr1/Gas1/Pdgfa	5
GO:0036474	cell death in response to hydrogen peroxide	5/286	37/23328	8.45428e-05	0.00127073	0.000823436	Psap/Pink1/Gpr37/Nfe2l2/Hgf	5
GO:0048592	eye morphogenesis	10/286	182/23328	8.79754e-05	0.00131728	0.000853599	Ntrk2/Pax6/Sox9/Notch2/Ttc8/Sox2/Jag1/Sox1/Cdon/Gas1	10
GO:2001057	reactive nitrogen species metabolic process	7/286	86/23328	9.09562e-05	0.00135673	0.000879164	Clu/Igf1/Ddah1/Rora/Selenos/Por/Klf4	7
GO:0006883	cellular sodium ion homeostasis	4/286	20/23328	9.18045e-05	0.00135905	0.000880667	Atp1a1/Atp1a2/Atp1b1/Atp1b2	4
GO:0090030	regulation of steroid hormone biosynthetic process	4/286	20/23328	9.18045e-05	0.00135905	0.000880667	Igf1/Atp1a1/Dkk3/Por	4
GO:0021575	hindbrain morphogenesis	6/286	60/23328	9.2562e-05	0.00136512	0.000884595	Dab1/Psap/Nrxn1/Rora/Cbs/Gas1	6
GO:0030534	adult behavior	10/286	184/23328	9.63265e-05	0.00140562	0.000910841	Dab1/Prex2/Slc1a2/Nrxn1/Atp1a2/Epha4/Cntnap2/Atxn1/Kcnj10/Id2	10
GO:0001935	endothelial cell proliferation	9/286	149/23328	9.63628e-05	0.00140562	0.000910841	Sparc/Igf1/Apoe/Thbs4/Jun/Gja1/Fgfr1/Cyba/F3	9
GO:0045940	positive regulation of steroid metabolic process	5/286	38/23328	9.63832e-05	0.00140562	0.000910841	Igf1/Apoe/Scp2/Por/Nr1d1	5
GO:0050808	synapse organization	17/286	479/23328	9.72528e-05	0.00141305	0.000915655	Malat1/Prnp/Ntrk2/Sparc/Lrp4/Apoe/Ndrg2/Nrxn1/Cdh2/Epha4/Srcin1/Kif1a/Myo6/Gpm6a/Epha5/C1ql1/Nrg1	17
GO:0006986	response to unfolded protein	8/286	117/23328	9.95056e-05	0.00143045	0.000926935	Thbs4/Hspb8/Hspa2/Tmbim6/Selenos/Crebrf/Nfe2l2/Ppp1r15a	8
GO:0030324	lung development	11/286	222/23328	9.95448e-05	0.00143045	0.000926935	Igfbp5/Hopx/Sparc/Igf1/Sox9/Celsr1/Pdgfrb/Fgfr1/Sox2/Atxn1/Pdgfa	11
GO:0061138	morphogenesis of a branching epithelium	11/286	222/23328	9.95448e-05	0.00143045	0.000926935	Sfrp1/Igf1/Sox9/Tfap2c/Celsr1/Cxcr4/Fgfr1/Sox2/Socs3/Hgf/Pdgfa	11
GO:0048286	lung alveolus development	6/286	61/23328	0.000101614	0.00145486	0.000942752	Igfbp5/Hopx/Igf1/Sox2/Atxn1/Pdgfa	6
GO:0007409	axonogenesis	17/286	482/23328	0.000104844	0.00148524	0.000962437	Ntrk2/Lrp4/Pax6/Apoe/Dab1/Fezf2/Ttc8/Cdh2/Cxcr4/Dst/Epha4/Nr2e1/Epha5/Nrg1/Dclk1/Mgll/Gas1	17
GO:0031960	response to corticosteroid	7/286	88/23328	0.00010525	0.00148524	0.000962437	Zfp36l1/Fam107a/Klf9/Zfp36l2/Crebrf/Zfp36/Ddit4	7
GO:0034620	cellular response to unfolded protein	7/286	88/23328	0.00010525	0.00148524	0.000962437	Hspb8/Hspa2/Tmbim6/Selenos/Crebrf/Nfe2l2/Ppp1r15a	7
GO:0035914	skeletal muscle cell differentiation	7/286	88/23328	0.00010525	0.00148524	0.000962437	Fos/Btg2/Dmrta2/Hivep3/Plagl1/Cdon/Maff	7
GO:0048593	camera-type eye morphogenesis	9/286	151/23328	0.00010672	0.00150059	0.00097238	Ntrk2/Pax6/Sox9/Notch2/Ttc8/Sox2/Jag1/Sox1/Cdon	9
GO:0032781	positive regulation of ATPase activity	5/286	39/23328	0.000109457	0.00152811	0.000990216	Atp1b1/Hspa2/Atp1b2/Tor1aip1/Dnajb1	5
GO:0071827	plasma lipoprotein particle organization	5/286	39/23328	0.000109457	0.00152811	0.000990216	Apoe/Acsl3/Pla2g7/Soat1/Abca1	5
GO:0030323	respiratory tube development	11/286	225/23328	0.000112103	0.00155951	0.00101056	Igfbp5/Hopx/Sparc/Igf1/Sox9/Celsr1/Pdgfrb/Fgfr1/Sox2/Atxn1/Pdgfa	11
GO:0042490	mechanoreceptor differentiation	7/286	89/23328	0.000113053	0.00156717	0.00101552	Ntrk2/Ttc8/Fgfr1/Fzd2/Jag1/Sdc4/Myo6	7
GO:0031669	cellular response to nutrient levels	10/286	188/23328	0.000115057	0.00158375	0.00102627	Glul/Fam107a/Jun/Sesn3/Impact/Foxo1/Lamp2/Nfe2l2/Gabarapl1/Dnajc15	10
GO:0045766	positive regulation of angiogenesis	10/286	188/23328	0.000115057	0.00158375	0.00102627	S100a1/Ddah1/Cxcr4/F3/Nr2e1/Nfe2l2/Rhob/Klf4/Btg1/Hgf	10
GO:0045860	positive regulation of protein kinase activity	16/286	440/23328	0.000117871	0.00161682	0.0010477	Clu/Prnp/Cd81/Igf1/Dab1/Nrxn1/Emp2/Epha4/Srcin1/Pdgfrb/Fgfr1/Sdc4/Gadd45g/Nrg1/Hgf/Pdgfa	16
GO:0045661	regulation of myoblast differentiation	6/286	63/23328	0.000121825	0.00166522	0.00107906	Sox9/Zfp36l1/Btg1/Cdon/Cmtm5/Id3	6
GO:0001504	neurotransmitter uptake	5/286	40/23328	0.000123849	0.00168701	0.00109318	Gfap/Gpm6b/Slc1a2/Atp1a2/Kcnj10	5
GO:0042542	response to hydrogen peroxide	8/286	121/23328	0.000125878	0.00170433	0.0011044	Psap/Pink1/Impact/Gpr37/Pdgfrb/Nfe2l2/Rhob/Hgf	8
GO:0031348	negative regulation of defense response	11/286	228/23328	0.000125989	0.00170433	0.0011044	Igf1/Apoe/Pdcd4/Syt11/Rora/Selenos/Htra1/Socs3/Zfp36/Nr1d1/Hgf	11
GO:0072091	regulation of stem cell proliferation	7/286	91/23328	0.000130071	0.00175349	0.00113626	Pax6/Zfp36l1/Dmrta2/Gja1/Fgfr1/Sox2/Nr2e1	7
GO:0019932	second-messenger-mediated signaling	16/286	445/23328	0.000134152	0.00180232	0.00116791	Prnp/Ntrk2/Igf1/Apoe/Mt1/Sox9/Tox3/Cxcr4/Atp1b1/S1pr1/Cbs/Mt2/Cmya5/Abca1/Epha5/Nrg1	16
GO:0022898	regulation of transmembrane transporter activity	12/286	270/23328	0.000135914	0.00180289	0.00116827	Prnp/Cacng5/Fxyd1/S100a1/Nrxn1/Pink1/Atp1a2/Atp1b1/Gem/Gja1/Hspa2/Atp1b2	12
GO:0015813	L-glutamate transmembrane transport	4/286	22/23328	0.000135955	0.00180289	0.00116827	Slc1a2/Arl6ip1/Slc1a3/Kcnj10	4
GO:0034377	plasma lipoprotein particle assembly	4/286	22/23328	0.000135955	0.00180289	0.00116827	Apoe/Acsl3/Soat1/Abca1	4
GO:0050806	positive regulation of synaptic transmission	14/286	355/23328	0.000136033	0.00180289	0.00116827	Gfap/Prnp/Ntrk2/Cacng5/Glul/Apoe/Sqstm1/Fam107a/Nrxn1/Slc1a3/Pink1/Dbi/Epha4/Nr2e1	14
GO:0009267	cellular response to starvation	9/286	156/23328	0.000136764	0.00180648	0.0011706	Glul/Jun/Sesn3/Impact/Foxo1/Lamp2/Nfe2l2/Gabarapl1/Dnajc15	9
GO:0014909	smooth muscle cell migration	7/286	92/23328	0.000139326	0.00182612	0.00118332	Igfbp5/Igf1/Pdgfrb/F3/Adamts1/Nfe2l2/Pdgfa	7
GO:0045685	regulation of glial cell differentiation	7/286	92/23328	0.000139326	0.00182612	0.00118332	Dab1/Id4/Cxcr4/Epha4/Nr2e1/Nr1d1/Id2	7
GO:0086009	membrane repolarization	5/286	41/23328	0.000139647	0.00182612	0.00118332	Atp1a1/Kcnn2/Atp1b1/Gja1/Atp1b2	5
GO:0051056	regulation of small GTPase mediated signal transduction	12/286	271/23328	0.000140685	0.00183358	0.00118816	Igf1/Apoe/Prex2/Notch2/Psd3/Cdh2/Garnl3/Pdgfrb/Ogt/Abca1/Nrg1/Cdon	12
GO:0003015	heart process	11/286	231/23328	0.000141314	0.00183567	0.00118952	Hopx/Gnao1/Fxyd1/Atp1a1/S100a1/Kcnn2/Atp1a2/Cxcr4/Atp1b1/Wwtr1/Gja1	11
GO:0045445	myoblast differentiation	7/286	93/23328	0.000149109	0.00192419	0.00124688	Igf1/Sox9/Zfp36l1/Btg1/Cdon/Cmtm5/Id3	7
GO:0071774	response to fibroblast growth factor	7/286	93/23328	0.000149109	0.00192419	0.00124688	Sfrp1/Zfp36l1/Nrxn1/Ier2/Zfp36l2/Fgfr1/Zfp36	7
GO:0050731	positive regulation of peptidyl-tyrosine phosphorylation	10/286	195/23328	0.000155257	0.00199044	0.0012898	Prnp/Cd81/Lrp4/Igf1/Thbs4/Plpp3/Epha4/Srcin1/Nrg1/Hgf	10
GO:1905475	regulation of protein localization to membrane	10/286	195/23328	0.000155257	0.00199044	0.0012898	Prnp/Cd81/Lrp4/Acsl3/Sqstm1/Nrxn1/Cdh2/Tmem59/Ppp2r5a/Ogt	10
GO:0051346	negative regulation of hydrolase activity	15/286	405/23328	0.000157274	0.00200332	0.00129815	Cnn3/Cst3/Igf1/Wfikkn2/Pcsk1n/Arl6ip1/Ttc8/Mgat5/Tmbim6/Cmya5/Sort1/Por/Klf4/Hgf/Ppp1r15a	15
GO:0046486	glycerolipid metabolic process	14/286	360/23328	0.000157283	0.00200332	0.00129815	Apoe/Acsl3/Thrsp/Pla2g7/Dbi/Chpt1/Pdgfrb/Abhd4/Plcd4/Socs3/Serinc1/Pitpnc1/Mgll/Pdgfa	14
GO:0060828	regulation of canonical Wnt signaling pathway	11/286	234/23328	0.000158196	0.00200843	0.00130146	Sfrp1/Lrp4/Apoe/Sox9/Cdh2/Zfp703/Foxo1/Wwtr1/Sox2/Mcc/Dkk3	11
GO:0032956	regulation of actin cytoskeleton organization	14/286	361/23328	0.000161862	0.00204175	0.00132305	Pdlim4/Gpm6b/Ctsl/Fam107a/Notch2/Celsr1/Ttc8/Pdgfrb/S1pr1/Pam/Sdc4/Tmod2/Rhob/Epha5	14
GO:1904062	regulation of cation transmembrane transport	14/286	361/23328	0.000161862	0.00204175	0.00132305	Prnp/Cacng5/Fxyd1/Cd63/S100a1/Nrxn1/Pink1/Atp1a2/Atp1b1/Dbi/Gem/Hspa2/Cyba/Atp1b2	14
GO:0010996	response to auditory stimulus	4/286	23/23328	0.000162996	0.00204947	0.00132806	Nrxn1/Slc1a3/Atp1a2/Cntnap2	4
GO:1990778	protein localization to cell periphery	14/286	363/23328	0.000171365	0.00214065	0.00138714	Prnp/Cd81/Cacng5/Acsl3/Sqstm1/Nrxn1/Ttc8/Emp2/Cdh2/Scp2/Tmem59/Atp1b1/Zdhhc23/Ppp2r5a	14
GO:0060688	regulation of morphogenesis of a branching structure	6/286	67/23328	0.000171759	0.00214065	0.00138714	Sfrp1/Cpe/Sox9/Fgfr1/Hgf/Pdgfa	6
GO:0003007	heart morphogenesis	12/286	277/23328	0.000172431	0.00214065	0.00138714	Cpe/Sox9/Notch2/Jun/Pdcd4/Gja1/S1pr1/Fzd2/Jag1/Adamts1/Dhrs3/Id2	12
GO:0050807	regulation of synapse organization	12/286	277/23328	0.000172431	0.00214065	0.00138714	Malat1/Prnp/Ntrk2/Sparc/Lrp4/Apoe/Nrxn1/Cdh2/Epha4/Srcin1/Kif1a/Gpm6a	12
GO:0071825	protein-lipid complex subunit organization	5/286	43/23328	0.000175826	0.00217592	0.00141	Apoe/Acsl3/Pla2g7/Soat1/Abca1	5
GO:0022029	telencephalon cell migration	6/286	68/23328	0.000186466	0.00230033	0.00149061	Dab1/Fezf2/Cxcr4/Fgfr1/Nr2e1/Nrg1	6
GO:0032409	regulation of transporter activity	12/286	280/23328	0.000190476	0.00233084	0.00151039	Prnp/Cacng5/Fxyd1/S100a1/Nrxn1/Pink1/Atp1a2/Atp1b1/Gem/Gja1/Hspa2/Atp1b2	12
GO:0071805	potassium ion transmembrane transport	10/286	200/23328	0.000190722	0.00233084	0.00151039	Prnp/Atp1a1/Cd63/Slc1a3/Kcnn2/Atp1a2/Atp1b1/Atp1b2/Kcnj10/Kcnk2	10
GO:0099173	postsynapse organization	10/286	200/23328	0.000190722	0.00233084	0.00151039	Prnp/Lrp4/Apoe/Ndrg2/Nrxn1/Cdh2/Epha4/Srcin1/Kif1a/Epha5	10
GO:0032350	regulation of hormone metabolic process	5/286	44/23328	0.000196397	0.00237971	0.00154206	Igf1/Slco1c1/Atp1a1/Dkk3/Por	5
GO:0043403	skeletal muscle tissue regeneration	5/286	44/23328	0.000196397	0.00237971	0.00154206	Hopx/Cd81/Igf1/Gja1/Cd9	5
GO:0090287	regulation of cellular response to growth factor stimulus	12/286	281/23328	0.000196838	0.00237971	0.00154206	Sfrp1/Wfikkn2/Cd63/Notch2/Nrxn1/Tcf4/Gdf5/Zfp703/Dok5/Fgfr1/Tob1/Htra1	12
GO:0006813	potassium ion transport	11/286	240/23328	0.000197147	0.00237971	0.00154206	Prnp/Fxyd1/Atp1a1/Cd63/Slc1a3/Kcnn2/Atp1a2/Atp1b1/Atp1b2/Kcnj10/Kcnk2	11
GO:0045600	positive regulation of fat cell differentiation	6/286	69/23328	0.000202148	0.00243259	0.00157632	Sfrp1/Igf1/Zfp36l1/Zfp36/Cebpb/Id2	6
GO:0098598	learned vocalization behavior or vocal learning	3/286	10/23328	0.000205302	0.00245548	0.00159115	Pax6/Nrxn1/Cntnap2	3
GO:2000489	regulation of hepatic stellate cell activation	3/286	10/23328	0.000205302	0.00245548	0.00159115	Pdgfrb/Fgfr1/Nr1d1	3
GO:0045833	negative regulation of lipid metabolic process	7/286	98/23328	0.000206725	0.00246499	0.00159731	Apoe/Sox9/Atp1a1/Dbi/Ppp2r5a/Dkk3/Pdgfa	7
GO:0010464	regulation of mesenchymal cell proliferation	5/286	45/23328	0.000218751	0.00259382	0.0016808	Sox9/Arhgap5/Fgfr1/Gas1/Pdgfa	5
GO:2000179	positive regulation of neural precursor cell proliferation	6/286	70/23328	0.000218852	0.00259382	0.0016808	Igf1/Pax6/Dmrta2/Sox2/Nr2e1/Cdon	6
GO:0050727	regulation of inflammatory response	14/286	372/23328	0.000220341	0.00260361	0.00168714	Cd81/Igf1/Apoe/Pdcd4/Syt11/Rora/Fgfr1/Selenos/Socs3/Zfp36/Nr1d1/Cebpb/Hgf/Mgll	14
GO:0099175	regulation of postsynapse organization	8/286	132/23328	0.000229489	0.00270356	0.00175191	Prnp/Lrp4/Apoe/Nrxn1/Cdh2/Epha4/Srcin1/Kif1a	8
GO:0007517	muscle organ development	15/286	420/23328	0.000232697	0.00273315	0.00177108	Fos/Igf1/Btg2/Dmrta2/Gja1/S1pr1/Fgfr1/Fzd2/Hivep3/Plagl1/Nrg1/Cdon/Kcnk2/Id3/Maff	15
GO:0043616	keratinocyte proliferation	5/286	46/23328	0.00024299	0.00284552	0.0018439	Ctsl/Zfp36l1/Klf9/Notch2/Zfp36	5
GO:0007041	lysosomal transport	7/286	101/23328	0.000249129	0.00290358	0.00188152	Cacng5/Psap/Pink1/Lamp1/Lamp2/Sort1/Rhob	7
GO:0071356	cellular response to tumor necrosis factor	9/286	169/23328	0.000249428	0.00290358	0.00188152	Sfrp1/Zfp36l1/Rora/Zfp36l2/Tank/Nfe2l2/Zfand6/Zfp36/Nr1d1	9
GO:0045995	regulation of embryonic development	8/286	134/23328	0.000254282	0.00294622	0.00190915	Sfrp1/Igf1/Celsr1/Gja1/Fgfr1/Fzd2/Nfe2l2/Klf4	8
GO:0050803	regulation of synapse structure or activity	12/286	289/23328	0.000254593	0.00294622	0.00190915	Malat1/Prnp/Ntrk2/Sparc/Lrp4/Apoe/Nrxn1/Cdh2/Epha4/Srcin1/Kif1a/Gpm6a	12
GO:1903706	regulation of hemopoiesis	15/286	424/23328	0.000257447	0.00297049	0.00192488	Sfrp1/Fos/Zfp36l1/Notch2/Jun/Fam210b/Zfp36l2/Jag1/Mturn/Tmem178/Nfe2l2/Zfp36/Cebpb/Tob2/Id2	15
GO:1904018	positive regulation of vasculature development	10/286	208/23328	0.000261531	0.00300876	0.00194968	S100a1/Ddah1/Cxcr4/F3/Nr2e1/Nfe2l2/Rhob/Klf4/Btg1/Hgf	10
GO:0007162	negative regulation of cell adhesion	12/286	290/23328	0.000262735	0.00301377	0.00195292	Prnp/Dab1/Fam107a/Zfp703/Srcin1/Cd9/Jag1/Sdc4/Dusp1/Klf4/Epha5/Cebpb	12
GO:0000289	nuclear-transcribed mRNA poly(A) tail shortening	4/286	26/23328	0.00026734	0.00303114	0.00196418	Btg2/Samd4/Tob1/Zfp36	4
GO:0007263	nitric oxide mediated signal transduction	4/286	26/23328	0.00026734	0.00303114	0.00196418	Apoe/Mt1/Cbs/Mt2	4
GO:0065005	protein-lipid complex assembly	4/286	26/23328	0.00026734	0.00303114	0.00196418	Apoe/Acsl3/Soat1/Abca1	4
GO:2000679	positive regulation of transcription regulatory region DNA binding	4/286	26/23328	0.00026734	0.00303114	0.00196418	Igf1/Pax6/H1f0/Klf4	4
GO:0021772	olfactory bulb development	5/286	47/23328	0.000269217	0.00304363	0.00197227	Pax6/Ttc8/Fgfr1/Nr2e1/Id2	5
GO:0034329	cell junction assembly	15/286	426/23328	0.000270653	0.00305107	0.00197709	Ntrk2/Lrp4/Gpm6b/Fam107a/Nrxn1/Cdh2/Zfp703/Dst/Gja1/Cd9/Sdc4/Myo6/Gpm6a/Nrg1/Cldn10	15
GO:0030902	hindbrain development	9/286	171/23328	0.000272173	0.00305941	0.0019825	Igf1/Pax6/Dab1/Psap/Nrxn1/Rora/Cbs/Atp1b2/Gas1	9
GO:0021879	forebrain neuron differentiation	6/286	73/23328	0.000275566	0.0030887	0.00200148	Pax6/Fezf2/Tfap2c/Fgfr1/Sox2/Sox1	6
GO:0060693	regulation of branching involved in salivary gland morphogenesis	3/286	11/23328	0.000279731	0.00311267	0.00201701	Fgfr1/Hgf/Pdgfa	3
GO:0097104	postsynaptic membrane assembly	3/286	11/23328	0.000279731	0.00311267	0.00201701	Lrp4/Nrxn1/Cdh2	3
GO:0030258	lipid modification	11/286	250/23328	0.000280085	0.00311267	0.00201701	Apoe/Sox9/Plpp3/Pla2g7/Scp2/Dbi/Acox1/Adipor2/Soat1/Socs3/Por	11
GO:0050866	negative regulation of cell activation	10/286	210/23328	0.000282317	0.00312862	0.00202735	Sfrp1/Prnp/Apoe/Syt11/Cd9/Sdc4/Nr1d1/Cebpb/Id2/Pdgfa	10
GO:0060041	retina development in camera-type eye	9/286	172/23328	0.000284174	0.00314033	0.00203493	Ntrk2/Pax6/Sox9/Ttc8/Pdgfrb/Sox2/Nr2e1/Gpm6a/Cdon	9
GO:0038066	p38MAPK cascade	5/286	48/23328	0.000297538	0.00326848	0.00211798	Zfp36l1/Gadd45g/Dusp1/Zfp36/Hgf	5
GO:1990573	potassium ion import across plasma membrane	5/286	48/23328	0.000297538	0.00326848	0.00211798	Atp1a1/Atp1a2/Atp1b1/Atp1b2/Kcnj10	5
GO:0045778	positive regulation of ossification	7/286	104/23328	0.000298271	0.00326848	0.00211798	Igf1/Gpm6b/Jund/Jag1/Cebpb/Tob2/Cebpd	7
GO:0046885	regulation of hormone biosynthetic process	4/286	27/23328	0.000310823	0.00339655	0.00220096	Igf1/Atp1a1/Dkk3/Por	4
GO:0001708	cell fate specification	7/286	105/23328	0.000316278	0.00344655	0.00223337	Pax6/Sox9/Dmrta2/Fgfr1/Sox2/Sox1/Cdon	7
GO:0060541	respiratory system development	11/286	254/23328	0.00032065	0.00348452	0.00225797	Igfbp5/Hopx/Sparc/Igf1/Sox9/Celsr1/Pdgfrb/Fgfr1/Sox2/Atxn1/Pdgfa	11
GO:0045670	regulation of osteoclast differentiation	6/286	76/23328	0.000343225	0.00371954	0.00241026	Sfrp1/Fos/Notch2/Tmem178/Cebpb/Tob2	6
GO:0006650	glycerophospholipid metabolic process	11/286	257/23328	0.000354226	0.00382818	0.00248066	Acsl3/Pla2g7/Dbi/Chpt1/Pdgfrb/Abhd4/Plcd4/Socs3/Serinc1/Pitpnc1/Pdgfa	11
GO:2000178	negative regulation of neural precursor cell proliferation	4/286	28/23328	0.000359151	0.00386828	0.00250665	Pax6/Btg2/Nr2e1/Slc16a2	4
GO:1902475	L-alpha-amino acid transmembrane transport	5/286	50/23328	0.000360895	0.00386828	0.00250665	Slc1a2/Arl6ip1/Slc1a3/Kcnj10/Slc38a1	5
GO:1903573	negative regulation of response to endoplasmic reticulum stress	5/286	50/23328	0.000360895	0.00386828	0.00250665	Clu/Tmbim6/Selenos/Crebrf/Ppp1r15a	5
GO:0050821	protein stabilization	9/286	178/23328	0.000365746	0.00388721	0.00251891	Clu/Igf1/Plpp3/Pink1/Atp1b1/Epha4/Lamp1/Atp1b2/Lamp2	9
GO:0043405	regulation of MAP kinase activity	12/286	301/23328	0.000367934	0.00388721	0.00251891	Sfrp1/Cd81/Igf1/Apoe/Epha4/Pdgfrb/Fgfr1/Cbs/Gadd45g/Dusp1/Hgf/Pdgfa	12
GO:0014745	negative regulation of muscle adaptation	3/286	12/23328	0.000369597	0.00388721	0.00251891	Igfbp5/Foxo1/Klf4	3
GO:0035733	hepatic stellate cell activation	3/286	12/23328	0.000369597	0.00388721	0.00251891	Pdgfrb/Fgfr1/Nr1d1	3
GO:0060213	positive regulation of nuclear-transcribed mRNA poly(A) tail shortening	3/286	12/23328	0.000369597	0.00388721	0.00251891	Btg2/Tob1/Zfp36	3
GO:0150079	negative regulation of neuroinflammatory response	3/286	12/23328	0.000369597	0.00388721	0.00251891	Igf1/Syt11/Nr1d1	3
GO:1902947	regulation of tau-protein kinase activity	3/286	12/23328	0.000369597	0.00388721	0.00251891	Clu/Apoe/Hgf	3
GO:0032412	regulation of ion transmembrane transporter activity	11/286	259/23328	0.000378214	0.0039672	0.00257075	Prnp/Cacng5/Fxyd1/S100a1/Nrxn1/Pink1/Atp1a2/Atp1b1/Gem/Hspa2/Atp1b2	11
GO:0060563	neuroepithelial cell differentiation	6/286	78/23328	0.000395106	0.00413327	0.00267836	Emx1/Cdh2/Fgfr1/Jag1/Myo6/Cebpb	6
GO:0098754	detoxification	5/286	51/23328	0.000396153	0.00413327	0.00267836	Mt1/Gstm5/Mt3/Mt2/Nfe2l2	5
GO:0051897	positive regulation of protein kinase B signaling	7/286	109/23328	0.000397229	0.0041335	0.00267851	Igfbp5/Igf1/Nrxn1/Fgfr1/F3/Nrg1/Pdgfa	7
GO:0030111	regulation of Wnt signaling pathway	12/286	304/23328	0.000402148	0.00417362	0.0027045	Sfrp1/Lrp4/Apoe/Sox9/Plpp3/Cdh2/Zfp703/Foxo1/Wwtr1/Sox2/Mcc/Dkk3	12
GO:0042176	regulation of protein catabolic process	14/286	395/23328	0.000403478	0.00417637	0.00270629	Gfap/Clu/Cd81/Cst3/Apoe/Sox9/Dlgap1/Foxo1/Epha4/Gja1/Crebrf/Ogt/Pacsin3/Nrg1	14
GO:0010893	positive regulation of steroid biosynthetic process	4/286	29/23328	0.000412622	0.00422303	0.00273652	Igf1/Scp2/Por/Nr1d1	4
GO:0001837	epithelial to mesenchymal transition	8/286	144/23328	0.000413368	0.00422303	0.00273652	Sfrp1/Sox9/Pdcd4/Zfp703/Wwtr1/Gja1/Fgfr1/Jag1	8
GO:0072089	stem cell proliferation	8/286	144/23328	0.000413368	0.00422303	0.00273652	Pax6/Zfp36l1/Id4/Dmrta2/Gja1/Fgfr1/Sox2/Nr2e1	8
GO:0106106	cold-induced thermogenesis	8/286	144/23328	0.000413368	0.00422303	0.00273652	Cxcr4/Gja1/Adipor2/Gadd45g/Ogt/Lnpep/Nr1d1/Cebpb	8
GO:0120161	regulation of cold-induced thermogenesis	8/286	144/23328	0.000413368	0.00422303	0.00273652	Cxcr4/Gja1/Adipor2/Gadd45g/Ogt/Lnpep/Nr1d1/Cebpb	8
GO:0008344	adult locomotory behavior	7/286	110/23328	0.000419852	0.00426704	0.00276504	Dab1/Prex2/Atp1a2/Epha4/Atxn1/Kcnj10/Id2	7
GO:0035967	cellular response to topologically incorrect protein	7/286	110/23328	0.000419852	0.00426704	0.00276504	Hspb8/Hspa2/Tmbim6/Selenos/Crebrf/Nfe2l2/Ppp1r15a	7
GO:0060047	heart contraction	10/286	221/23328	0.000422956	0.00426833	0.00276588	Hopx/Gnao1/Fxyd1/Atp1a1/S100a1/Kcnn2/Atp1a2/Cxcr4/Atp1b1/Gja1	10
GO:0098656	anion transmembrane transport	10/286	221/23328	0.000422956	0.00426833	0.00276588	Prnp/Fxyd1/Slc1a2/Arl6ip1/Slc1a3/Gabrb1/Kcnj10/Slc38a1/Slc16a2/Slc6a6	10
GO:0051966	regulation of synaptic transmission, glutamatergic	6/286	79/23328	0.000423242	0.00426833	0.00276588	Ntrk2/Cacng5/Glul/Nrxn1/Cdh2/Tprgl	6
GO:0010769	regulation of cell morphogenesis involved in differentiation	13/286	351/23328	0.00042776	0.00430283	0.00278824	Ntrk2/Lrp4/Apoe/Dab1/Fezf2/Cspg5/Cdh2/Epha4/Srcin1/Kif1a/Nr2e1/Nrg1/Mgll	13
GO:0048813	dendrite morphogenesis	9/286	182/23328	0.000430177	0.00431607	0.00279682	Lrp4/Prex2/Phactr1/Epha4/Srcin1/Kif1a/Nr2e1/Epha5/Dclk1	9
GO:0061014	positive regulation of mRNA catabolic process	5/286	52/23328	0.000433951	0.00433178	0.002807	Btg2/Zfp36l1/Zfp36l2/Tob1/Zfp36	5
GO:1903202	negative regulation of oxidative stress-induced cell death	5/286	52/23328	0.000433951	0.00433178	0.002807	Psap/Pink1/Gpr37/Nfe2l2/Hgf	5
GO:0060348	bone development	10/286	222/23328	0.000438212	0.00436321	0.00282736	Sparc/Igf1/Sox9/Papss2/Notch2/Gja1/Cbs/Por/Dhrs3/Pdgfa	10
GO:0008016	regulation of heart contraction	9/286	183/23328	0.000447665	0.00444404	0.00287974	Hopx/Gnao1/Fxyd1/Atp1a1/S100a1/Kcnn2/Atp1a2/Atp1b1/Gja1	9
GO:0014706	striated muscle tissue development	15/286	447/23328	0.000448595	0.00444404	0.00287974	Fos/Igf1/Btg2/Dmrta2/Gja1/Pdgfrb/S1pr1/Fgfr1/Hivep3/Plagl1/Nrg1/Cdon/Kcnk2/Id2/Maff	15
GO:0006091	generation of precursor metabolites and energy	14/286	400/23328	0.000457127	0.00451715	0.00292711	Aldoc/Igf1/Zbtb20/Aldoa/Slc1a3/Pink1/Acox1/Mt3/Ogt/Ppp1r1a/Pygb/Nr1d1/Ddit4/Dnajc15	14
GO:0008202	steroid metabolic process	12/286	309/23328	0.000465144	0.00458482	0.00297097	Igf1/Apoe/Atp1a1/Scp2/Rora/Fgfr1/Mt3/Dkk3/Soat1/Abca1/Por/Nr1d1	12
GO:0001662	behavioral fear response	5/286	53/23328	0.000474404	0.0045893	0.00297387	Apoe/Atp1a2/Dbi/Gja1/Nr2e1	5
GO:0030850	prostate gland development	5/286	53/23328	0.000474404	0.0045893	0.00297387	Sfrp1/Igf1/Sox9/Id4/Psap	5
GO:1900408	negative regulation of cellular response to oxidative stress	5/286	53/23328	0.000474404	0.0045893	0.00297387	Psap/Pink1/Gpr37/Nfe2l2/Hgf	5
GO:2000677	regulation of transcription regulatory region DNA binding	5/286	53/23328	0.000474404	0.0045893	0.00297387	Igf1/Pax6/H1f0/Klf4/Id2	5
GO:0003093	regulation of glomerular filtration	3/286	13/23328	0.000476127	0.0045893	0.00297387	Emp2/Gja1/Cyba	3
GO:0021877	forebrain neuron fate commitment	3/286	13/23328	0.000476127	0.0045893	0.00297387	Pax6/Fezf2/Tfap2c	3
GO:0031223	auditory behavior	3/286	13/23328	0.000476127	0.0045893	0.00297387	Nrxn1/Slc1a3/Cntnap2	3
GO:0071294	cellular response to zinc ion	3/286	13/23328	0.000476127	0.0045893	0.00297387	Mt1/Mt3/Mt2	3
GO:0097090	presynaptic membrane organization	3/286	13/23328	0.000476127	0.0045893	0.00297387	Lrp4/Apoe/Nrxn1	3
GO:0031644	regulation of nervous system process	9/286	185/23328	0.000484398	0.00465758	0.00301812	Cacng5/Igf1/Dlgap1/Nrxn1/Fgfr1/Kcnj10/Nrg1/Hgf/Mgll	9
GO:1903034	regulation of response to wounding	9/286	186/23328	0.000503672	0.00483107	0.00313053	Apoe/Plpp3/Cxcr4/Epha4/Gja1/Cd9/Nfe2l2/Klf4/Pdgfa	9
GO:0062012	regulation of small molecule metabolic process	13/286	358/23328	0.000514952	0.00490499	0.00317844	Igf1/Apoe/Zbtb20/Sox9/Scp2/Foxo1/Dbi/Rora/Dkk3/Ogt/Por/Nr1d1/Ddit4	13
GO:0060113	inner ear receptor cell differentiation	6/286	82/23328	0.00051712	0.00490499	0.00317844	Ttc8/Fgfr1/Fzd2/Jag1/Sdc4/Myo6	6
GO:0002209	behavioral defense response	5/286	54/23328	0.000517631	0.00490499	0.00317844	Apoe/Atp1a2/Dbi/Gja1/Nr2e1	5
GO:0014009	glial cell proliferation	5/286	54/23328	0.000517631	0.00490499	0.00317844	Gfap/Clu/Igf1/Dbi/Atxn1	5
GO:1900271	regulation of long-term synaptic potentiation	5/286	54/23328	0.000517631	0.00490499	0.00317844	Prnp/Apoe/Sqstm1/Fam107a/Epha4	5
GO:0034440	lipid oxidation	7/286	114/23328	0.00052085	0.00491176	0.00318282	Sox9/Pla2g7/Scp2/Dbi/Acox1/Adipor2/Por	7
GO:2000379	positive regulation of reactive oxygen species metabolic process	7/286	114/23328	0.00052085	0.00491176	0.00318282	Clu/Ddah1/Pdgfrb/Cyba/Ogt/Nfe2l2/Klf4	7
GO:0010634	positive regulation of epithelial cell migration	8/286	150/23328	0.000542435	0.00510305	0.00330678	Sparc/Igf1/Sox9/Plpp3/Jun/Fgfr1/Nfe2l2/Rhob	8
GO:0034612	response to tumor necrosis factor	9/286	188/23328	0.000544112	0.00510658	0.00330907	Sfrp1/Zfp36l1/Rora/Zfp36l2/Tank/Nfe2l2/Zfand6/Zfp36/Nr1d1	9
GO:0006605	protein targeting	11/286	271/23328	0.000552642	0.00517426	0.00335292	Prnp/Sec62/Arl6ip1/Pink1/Zdhhc23/Myo6/Ogt/Lamp2/Sort1/Zfand6/Dnajc15	11
GO:0003012	muscle system process	14/286	408/23328	0.0005556	0.00518957	0.00336284	Igfbp5/Fxyd1/Igf1/Atp1a1/Aldoa/Kcnn2/Atp1a2/Cxcr4/Atp1b1/Foxo1/Cyba/Cmya5/Tmod2/Klf4	14
GO:0009636	response to toxic substance	7/286	116/23328	0.000578129	0.00538718	0.00349089	Mt1/Gstm5/Pink1/Mt3/Gabrb1/Mt2/Nfe2l2	7
GO:0051146	striated muscle cell differentiation	12/286	317/23328	0.000583177	0.00542133	0.00351303	Igfbp5/Hopx/Cd81/Igf1/Wfikkn2/Cdh2/Pdgfrb/Cd9/Tmod2/Sort1/Nrg1/Cdon	12
GO:0042593	glucose homeostasis	11/286	273/23328	0.000587395	0.00544763	0.00353007	Igfbp5/Igf1/Pax6/Zbtb20/Nrxn1/Sesn3/Foxo1/Adipor2/Ogt/Epha5/Nr1d1	11
GO:0042983	amyloid precursor protein biosynthetic process	3/286	14/23328	0.000600498	0.00550409	0.00356665	Itm2c/Itm2b/Soat1	3
GO:0042984	regulation of amyloid precursor protein biosynthetic process	3/286	14/23328	0.000600498	0.00550409	0.00356665	Itm2c/Itm2b/Soat1	3
GO:0060211	regulation of nuclear-transcribed mRNA poly(A) tail shortening	3/286	14/23328	0.000600498	0.00550409	0.00356665	Btg2/Tob1/Zfp36	3
GO:0060736	prostate gland growth	3/286	14/23328	0.000600498	0.00550409	0.00356665	Igf1/Sox9/Psap	3
GO:0090179	planar cell polarity pathway involved in neural tube closure	3/286	14/23328	0.000600498	0.00550409	0.00356665	Sfrp1/Celsr1/Fzd2	3
GO:0033500	carbohydrate homeostasis	11/286	274/23328	0.000605443	0.00552452	0.00357989	Igfbp5/Igf1/Pax6/Zbtb20/Nrxn1/Sesn3/Foxo1/Adipor2/Ogt/Epha5/Nr1d1	11
GO:0010043	response to zinc ion	4/286	32/23328	0.000606951	0.00552452	0.00357989	Mt1/Pam/Mt3/Mt2	4
GO:0045577	regulation of B cell differentiation	4/286	32/23328	0.000606951	0.00552452	0.00357989	Sfrp1/Zfp36l1/Zfp36l2/Id2	4
GO:0042446	hormone biosynthetic process	5/286	56/23328	0.000612891	0.00555282	0.00359823	Igf1/Atp1a1/Scp2/Dkk3/Por	5
GO:1902883	negative regulation of response to oxidative stress	5/286	56/23328	0.000612891	0.00555282	0.00359823	Psap/Pink1/Gpr37/Nfe2l2/Hgf	5
GO:0048167	regulation of synaptic plasticity	13/286	365/23328	0.000616754	0.00557495	0.00361257	Gfap/Prnp/Ntrk2/Apoe/Sqstm1/Fam107a/Kcnn2/Dbi/Epha4/Myo6/Nr2e1/Kcnj10/Mgll	13
GO:0055088	lipid homeostasis	8/286	153/23328	0.00061822	0.00557535	0.00361283	Apoe/Zbtb20/Rora/Acox1/Abhd4/Soat1/Abca1/Nr1d1	8
GO:0060560	developmental growth involved in morphogenesis	11/286	275/23328	0.000623952	0.00561414	0.00363796	Sfrp1/Apoe/Emx1/Sox9/Tfap2c/Cxcr4/Impact/S1pr1/Nrg1/Dclk1/Mgll	11
GO:0061448	connective tissue development	11/286	276/23328	0.00064293	0.00577166	0.00374004	Igf1/Sox9/Id4/Selenom/Gdf5/Pdgfrb/Fgfr1/Cbs/Ap1s2/Por/Id2	11
GO:0010463	mesenchymal cell proliferation	5/286	57/23328	0.000665171	0.00594411	0.00385179	Sox9/Arhgap5/Fgfr1/Gas1/Pdgfa	5
GO:2000648	positive regulation of stem cell proliferation	5/286	57/23328	0.000665171	0.00594411	0.00385179	Pax6/Dmrta2/Gja1/Sox2/Nr2e1	5
GO:0043534	blood vessel endothelial cell migration	7/286	119/23328	0.000673321	0.00600327	0.00389012	Igf1/Apoe/Emp2/Fgfr1/Nr2e1/Nfe2l2/Klf4	7
GO:0033598	mammary gland epithelial cell proliferation	4/286	33/23328	0.00068406	0.00607142	0.00393428	Tfap2c/Zfp703/Cebpb/Id2	4
GO:0060740	prostate gland epithelium morphogenesis	4/286	33/23328	0.00068406	0.00607142	0.00393428	Sfrp1/Igf1/Sox9/Id4	4
GO:0006066	alcohol metabolic process	12/286	323/23328	0.000687395	0.00608725	0.00394454	Apoe/Plpp3/Naaa/Scp2/Fgfr1/Mt3/Abhd4/Dkk3/Soat1/Abca1/Por/Dhrs3	12
GO:0035304	regulation of protein dephosphorylation	6/286	87/23328	0.000708736	0.00626209	0.00405784	Pink1/Pdgfrb/Mgat5/Cmya5/Ppp2r5a/Ppp1r15a	6
GO:0042596	fear response	5/286	58/23328	0.000720717	0.00635365	0.00411716	Apoe/Atp1a2/Dbi/Gja1/Nr2e1	5
GO:0048771	tissue remodeling	9/286	196/23328	0.000733407	0.00645102	0.00418026	Igfbp5/Sfrp1/Igf1/Thbs4/Notch2/Gja1/S1pr1/Cbs/Jag1	9
GO:0007039	protein catabolic process in the vacuole	3/286	15/23328	0.000743836	0.00648459	0.00420202	Cd81/Psap/Lamp2	3
GO:0010561	negative regulation of glycoprotein biosynthetic process	3/286	15/23328	0.000743836	0.00648459	0.00420202	Itm2c/Tmem59/Itm2b	3
GO:0021781	glial cell fate commitment	3/286	15/23328	0.000743836	0.00648459	0.00420202	Pax6/Sox9/Nrg1	3
GO:0090178	regulation of establishment of planar polarity involved in neural tube closure	3/286	15/23328	0.000743836	0.00648459	0.00420202	Sfrp1/Celsr1/Fzd2	3
GO:0060512	prostate gland morphogenesis	4/286	34/23328	0.000767852	0.00666435	0.0043185	Sfrp1/Igf1/Sox9/Id4	4
GO:1904646	cellular response to amyloid-beta	4/286	34/23328	0.000767852	0.00666435	0.0043185	Prnp/Igf1/Epha4/Gja1	4
GO:0006644	phospholipid metabolic process	13/286	374/23328	0.000772177	0.00668709	0.00433323	Cd81/Acsl3/Plpp3/Pla2g7/Dbi/Chpt1/Pdgfrb/Abhd4/Plcd4/Socs3/Serinc1/Pitpnc1/Pdgfa	13
GO:1990845	adaptive thermogenesis	8/286	159/23328	0.000795435	0.00687333	0.00445392	Cxcr4/Gja1/Adipor2/Gadd45g/Ogt/Lnpep/Nr1d1/Cebpb	8
GO:0001656	metanephros development	6/286	89/23328	0.000799147	0.00689022	0.00446487	Sox9/Wwtr1/Pdgfrb/Id2/Id3/Pdgfa	6
GO:0046578	regulation of Ras protein signal transduction	10/286	240/23328	0.000801333	0.00689392	0.00446726	Igf1/Apoe/Prex2/Notch2/Psd3/Cdh2/Pdgfrb/Ogt/Abca1/Nrg1	10
GO:0006914	autophagy	14/286	425/23328	0.000825943	0.00707462	0.00458435	Gfap/Sqstm1/Sesn3/Pink1/Tmem59/Hspb8/Syt11/Foxo1/Tpcn1/Mt3/Acbd5/Tmbim6/Lamp2/Gabarapl1	14
GO:0061919	process utilizing autophagic mechanism	14/286	425/23328	0.000825943	0.00707462	0.00458435	Gfap/Sqstm1/Sesn3/Pink1/Tmem59/Hspb8/Syt11/Foxo1/Tpcn1/Mt3/Acbd5/Tmbim6/Lamp2/Gabarapl1	14
GO:0021846	cell proliferation in forebrain	4/286	35/23328	0.000858642	0.00732747	0.0047482	Pax6/Fgfr1/Kif1a/Emx2	4
GO:1905039	carboxylic acid transmembrane transport	7/286	124/23328	0.000859199	0.00732747	0.0047482	Slc1a2/Arl6ip1/Slc1a3/Kcnj10/Slc38a1/Slc16a2/Slc6a6	7
GO:0048608	reproductive structure development	15/286	477/23328	0.000871051	0.00741244	0.00480326	Sfrp1/Igf1/Sox9/Ctsl/Zfp36l1/Id4/Junb/Psap/Notch2/Gja1/Sox2/Htra1/Adamts1/Socs3/Cebpb	15
GO:0001938	positive regulation of endothelial cell proliferation	6/286	91/23328	0.000898209	0.00754029	0.00488611	Igf1/Thbs4/Jun/Fgfr1/Cyba/F3	6
GO:0042632	cholesterol homeostasis	6/286	91/23328	0.000898209	0.00754029	0.00488611	Apoe/Rora/Acox1/Soat1/Abca1/Nr1d1	6
GO:0044344	cellular response to fibroblast growth factor stimulus	6/286	91/23328	0.000898209	0.00754029	0.00488611	Sfrp1/Zfp36l1/Nrxn1/Zfp36l2/Fgfr1/Zfp36	6
GO:1903409	reactive oxygen species biosynthetic process	7/286	125/23328	0.000900809	0.00754029	0.00488611	Clu/Igf1/Ddah1/Rora/Cyba/Ogt/Klf4	7
GO:1903825	organic acid transmembrane transport	7/286	125/23328	0.000900809	0.00754029	0.00488611	Slc1a2/Arl6ip1/Slc1a3/Kcnj10/Slc38a1/Slc16a2/Slc6a6	7
GO:0001977	renal system process involved in regulation of blood volume	3/286	16/23328	0.000907218	0.00754029	0.00488611	Emp2/Gja1/Cyba	3
GO:0007638	mechanosensory behavior	3/286	16/23328	0.000907218	0.00754029	0.00488611	Nrxn1/Slc1a3/Cntnap2	3
GO:0035641	locomotory exploration behavior	3/286	16/23328	0.000907218	0.00754029	0.00488611	Apoe/Atp1a2/Lsamp	3
GO:0043217	myelin maintenance	3/286	16/23328	0.000907218	0.00754029	0.00488611	Clu/Degs1/Cxcr4	3
GO:0072537	fibroblast activation	3/286	16/23328	0.000907218	0.00754029	0.00488611	Pdgfrb/Fgfr1/Nr1d1	3
GO:0090177	establishment of planar polarity involved in neural tube closure	3/286	16/23328	0.000907218	0.00754029	0.00488611	Sfrp1/Celsr1/Fzd2	3
GO:0043270	positive regulation of ion transport	12/286	334/23328	0.000919096	0.00762286	0.00493962	Fxyd1/Apoe/S100a1/Arl6ip1/Pink1/Cxcr4/Atp1b1/Dbi/Hspa2/Pdgfrb/Atp1b2/Cebpb	12
GO:1903169	regulation of calcium ion transmembrane transport	8/286	163/23328	0.000934739	0.00773625	0.00501309	Prnp/S100a1/Atp1a2/Atp1b1/Dbi/Gem/Hspa2/Cyba	8
GO:0006836	neurotransmitter transport	10/286	245/23328	0.000937498	0.00774275	0.0050173	Gfap/Ntrk2/Gpm6b/Slc1a2/Cspg5/Nrxn1/Atp1a2/Myo6/Kcnj10/Slc6a6	10
GO:0061458	reproductive system development	15/286	481/23328	0.000947107	0.00780567	0.00505808	Sfrp1/Igf1/Sox9/Ctsl/Zfp36l1/Id4/Junb/Psap/Notch2/Gja1/Sox2/Htra1/Adamts1/Socs3/Cebpb	15
GO:0006096	glycolytic process	6/286	92/23328	0.000951155	0.00780623	0.00505844	Aldoc/Igf1/Zbtb20/Aldoa/Ogt/Ddit4	6
GO:0055092	sterol homeostasis	6/286	92/23328	0.000951155	0.00780623	0.00505844	Apoe/Rora/Acox1/Soat1/Abca1/Nr1d1	6
GO:0014911	positive regulation of smooth muscle cell migration	5/286	62/23328	0.000978139	0.00797763	0.0051695	Igfbp5/Igf1/Pdgfrb/F3/Adamts1	5
GO:0031102	neuron projection regeneration	5/286	62/23328	0.000978139	0.00797763	0.0051695	Gfap/Jun/Epha4/Klf4/Hgf	5
GO:0051926	negative regulation of calcium ion transport	5/286	62/23328	0.000978139	0.00797763	0.0051695	Gnao1/Atp1a2/Gem/Tmbim6/Pacsin3	5
GO:0051101	regulation of DNA binding	7/286	127/23328	0.000988787	0.00804774	0.00521494	Igf1/Pax6/Wfikkn2/Jun/H1f0/Klf4/Id2	7
GO:0002028	regulation of sodium ion transport	6/286	93/23328	0.00100647	0.0081578	0.00528626	Fxyd1/Atp1a1/Nkain4/Atp1a2/Atp1b1/Atp1b2	6
GO:0006757	ATP generation from ADP	6/286	93/23328	0.00100647	0.0081578	0.00528626	Aldoc/Igf1/Zbtb20/Aldoa/Ogt/Ddit4	6
GO:0051592	response to calcium ion	7/286	128/23328	0.00103524	0.0083737	0.00542616	Fos/Junb/Jund/Jun/Fosb/Nrxn1/Syt11	7
GO:1903428	positive regulation of reactive oxygen species biosynthetic process	5/286	63/23328	0.00105196	0.00848999	0.00550151	Clu/Ddah1/Cyba/Ogt/Klf4	5
GO:0060562	epithelial tube morphogenesis	13/286	387/23328	0.00105394	0.00848999	0.00550151	Sfrp1/Igf1/Sox9/Tfap2c/Notch2/Celsr1/Cxcr4/Epha4/Gja1/Fzd2/Sox2/Sdc4/Rhob	13
GO:0034976	response to endoplasmic reticulum stress	10/286	249/23328	0.00105962	0.00850292	0.0055099	Clu/Thbs4/Fbxo2/Jun/Tmbim6/Selenos/Crebrf/Nfe2l2/Cebpb/Ppp1r15a	10
GO:0007435	salivary gland morphogenesis	4/286	37/23328	0.00106246	0.00850292	0.0055099	Pax6/Fgfr1/Hgf/Pdgfa	4
GO:0043535	regulation of blood vessel endothelial cell migration	6/286	94/23328	0.00106422	0.00850292	0.0055099	Igf1/Apoe/Fgfr1/Nr2e1/Nfe2l2/Klf4	6
GO:1904035	regulation of epithelial cell apoptotic process	6/286	94/23328	0.00106422	0.00850292	0.0055099	Igf1/Zfp36l1/Pdcd4/Sort1/Nfe2l2/Zfp36	6
GO:0035265	organ growth	9/286	207/23328	0.00107819	0.00859701	0.00557087	Igf1/Sox9/Psap/Gja1/Pdgfrb/S1pr1/Fgfr1/Por/Kcnk2	9
GO:0060644	mammary gland epithelial cell differentiation	3/286	17/23328	0.00109167	0.00868689	0.00562911	Zfp703/Cebpb/Id2	3
GO:0050770	regulation of axonogenesis	9/286	208/23328	0.00111512	0.00884601	0.00573222	Ntrk2/Lrp4/Apoe/Dab1/Fezf2/Cdh2/Epha4/Nrg1/Mgll	9
GO:0015672	monovalent inorganic cation transport	15/286	489/23328	0.00111618	0.00884601	0.00573222	Prnp/Fxyd1/Atp1a1/Cd63/Slc1a3/Nkain4/Kcnn2/Atp1a2/Atp1b1/Tpcn1/Atp1b2/Kcnj10/Slc38a1/Kcnk2/Slc6a6	15
GO:0008347	glial cell migration	5/286	64/23328	0.00112983	0.00890103	0.00576787	Dab1/Epha4/Cd9/Atp1b2/Nr2e1	5
GO:0048008	platelet-derived growth factor receptor signaling pathway	5/286	64/23328	0.00112983	0.00890103	0.00576787	Pdgfrb/F3/Txnip/Zfand5/Pdgfa	5
GO:0051098	regulation of binding	13/286	390/23328	0.00112993	0.00890103	0.00576787	Hopx/Igf1/Pax6/Apoe/Wfikkn2/Jun/Epha4/Pbxip1/Tmbim6/H1f0/Klf4/Cdon/Id2	13
GO:0051968	positive regulation of synaptic transmission, glutamatergic	4/286	38/23328	0.00117612	0.00924631	0.00599161	Ntrk2/Cacng5/Glul/Nrxn1	4
GO:1903578	regulation of ATP metabolic process	6/286	96/23328	0.00118732	0.00931574	0.0060366	Igf1/Zbtb20/Pink1/Ogt/Ddit4/Dnajc15	6
GO:2000027	regulation of animal organ morphogenesis	9/286	210/23328	0.00119206	0.00933425	0.0060486	Sfrp1/Sox9/Celsr1/Fgfr1/Fzd2/Jag1/Por/Hgf/Pdgfa	9
GO:0046034	ATP metabolic process	10/286	253/23328	0.00119446	0.00933439	0.00604869	Aldoc/Igf1/Zbtb20/Aldoa/Pink1/Atp1a2/Atp1b1/Ogt/Ddit4/Dnajc15	10
GO:0015807	L-amino acid transport	5/286	65/23328	0.00121189	0.00943305	0.00611262	Slc1a2/Arl6ip1/Slc1a3/Kcnj10/Slc38a1	5
GO:0042246	tissue regeneration	5/286	65/23328	0.00121189	0.00943305	0.00611262	Hopx/Cd81/Igf1/Gja1/Cd9	5
GO:0001570	vasculogenesis	6/286	97/23328	0.00125282	0.00971307	0.00629407	Ntrk2/Zfp36l1/Junb/Emp2/Pdgfrb/Fgfr1	6
GO:0120162	positive regulation of cold-induced thermogenesis	6/286	97/23328	0.00125282	0.00971307	0.00629407	Cxcr4/Gja1/Adipor2/Gadd45g/Ogt/Cebpb	6
GO:0044070	regulation of anion transport	7/286	133/23328	0.00129385	0.00995341	0.00644981	Prnp/Fxyd1/Apoe/Arl6ip1/Dbi/Fgfr1/Cebpb	7
GO:0061462	protein localization to lysosome	4/286	39/23328	0.00129802	0.00995341	0.00644981	Cd81/Cacng5/Lamp2/Sort1	4
GO:0042249	establishment of planar polarity of embryonic epithelium	3/286	18/23328	0.00129819	0.00995341	0.00644981	Sfrp1/Celsr1/Fzd2	3
GO:0061158	3'-UTR-mediated mRNA destabilization	3/286	18/23328	0.00129819	0.00995341	0.00644981	Zfp36l1/Zfp36l2/Zfp36	3
GO:0097006	regulation of plasma lipoprotein particle levels	5/286	66/23328	0.00129828	0.00995341	0.00644981	Apoe/Acsl3/Pla2g7/Soat1/Abca1	5
GO:0048511	rhythmic process	11/286	301/23328	0.00129904	0.00995341	0.00644981	Ntrk2/Igf1/Id4/Klf9/Rora/Ogt/Adamts1/Nr1d1/Bhlhe40/Id2/Id3	11

## Sheet: ORA_cluster 2_aNSCs
ID	Description	GeneRatio	BgRatio	pvalue	p.adjust	qvalue	geneID	Count
GO:0010001	glial cell differentiation	16/99	249/23328	8.99703e-15	1.90647e-11	1.52571e-11	Qk/Vim/Ptprz1/Olig1/Serpine2/Ptn/Olig2/Hes1/Hes5/Egfr/Mt3/Gpr37l1/Sox5/Cspg5/Id2/Sox4	16
GO:0042063	gliogenesis	17/99	338/23328	6.89121e-14	7.30123e-11	5.84302e-11	Qk/Vim/Ptprz1/Olig1/Serpine2/Ptn/Olig2/Dbi/Hes1/Hes5/Egfr/Mt3/Gpr37l1/Sox5/Cspg5/Id2/Sox4	17
GO:0045685	regulation of glial cell differentiation	09/99	92/23328	2.00122e-10	1.41353e-07	1.13121e-07	Qk/Ptprz1/Serpine2/Ptn/Olig2/Hes1/Hes5/Gpr37l1/Id2	9
GO:0048709	oligodendrocyte differentiation	09/99	110/23328	1.00466e-09	4.67585e-07	3.74198e-07	Qk/Ptprz1/Olig1/Ptn/Olig2/Hes1/Hes5/Sox5/Id2	9
GO:0014013	regulation of gliogenesis	10/99	154/23328	1.10331e-09	4.67585e-07	3.74198e-07	Qk/Vim/Ptprz1/Serpine2/Ptn/Olig2/Hes1/Hes5/Gpr37l1/Id2	10
GO:0048713	regulation of oligodendrocyte differentiation	07/99	53/23328	2.6264e-09	8.44618e-07	6.75929e-07	Qk/Ptprz1/Ptn/Olig2/Hes1/Hes5/Id2	7
GO:0045687	positive regulation of glial cell differentiation	07/99	54/23328	3.00715e-09	8.44618e-07	6.75929e-07	Qk/Ptprz1/Serpine2/Ptn/Olig2/Hes1/Id2	7
GO:0048708	astrocyte differentiation	08/99	86/23328	3.18874e-09	8.44618e-07	6.75929e-07	Vim/Serpine2/Hes1/Hes5/Egfr/Mt3/Gpr37l1/Id2	8
GO:0051961	negative regulation of nervous system development	13/99	365/23328	5.0108e-09	1.06363e-06	8.512e-07	Vim/Ptprz1/Ednrb/Ptn/Olig2/Dpysl3/Rfx4/Hes1/Hes5/Mt3/Gpr37l1/Xylt1/Id2	13
GO:0014015	positive regulation of gliogenesis	08/99	91/23328	5.01949e-09	1.06363e-06	8.512e-07	Qk/Vim/Ptprz1/Serpine2/Ptn/Olig2/Hes1/Id2	8
GO:0050768	negative regulation of neurogenesis	12/99	337/23328	2.04008e-08	3.92993e-06	3.14504e-06	Vim/Ptprz1/Ednrb/Ptn/Olig2/Dpysl3/Hes1/Hes5/Mt3/Gpr37l1/Xylt1/Id2	12
GO:0021782	glial cell development	08/99	118/23328	3.93384e-08	6.9465e-06	5.55913e-06	Vim/Olig1/Hes5/Egfr/Mt3/Cspg5/Id2/Sox4	8
GO:0010721	negative regulation of cell development	12/99	387/23328	9.25706e-08	1.5089e-05	1.20754e-05	Vim/Ptprz1/Ednrb/Ptn/Olig2/Dpysl3/Hes1/Hes5/Mt3/Gpr37l1/Xylt1/Id2	12
GO:0030900	forebrain development	12/99	393/23328	1.09334e-07	1.65485e-05	1.32434e-05	Fabp7/Olig2/Bcan/Dbi/Rfx4/Hes1/Hes5/Egfr/Ncam1/Sall3/Atp1a2/Id2	12
GO:0045665	negative regulation of neuron differentiation	10/99	259/23328	1.56648e-07	2.21292e-05	1.77095e-05	Vim/Ptprz1/Ednrb/Olig2/Dpysl3/Hes1/Hes5/Gpr37l1/Xylt1/Id2	10
GO:0048505	regulation of timing of cell differentiation	04/99	14/23328	2.95646e-07	3.91036e-05	3.12938e-05	Serpine2/Hes1/Hes5/Sox5	4
GO:0048710	regulation of astrocyte differentiation	05/99	34/23328	3.13715e-07	3.91036e-05	3.12938e-05	Serpine2/Hes1/Hes5/Gpr37l1/Id2	5
GO:0040034	regulation of development, heterochronic	04/99	16/23328	5.34045e-07	6.28689e-05	5.03126e-05	Serpine2/Hes1/Hes5/Sox5	4
GO:0021537	telencephalon development	09/99	252/23328	1.29013e-06	0.000143883	0.000115147	Bcan/Dbi/Rfx4/Hes1/Hes5/Egfr/Sall3/Atp1a2/Id2	9
GO:0014009	glial cell proliferation	05/99	54/23328	3.33403e-06	0.00033642	0.000269229	Vim/Ptn/Dbi/Hes1/Sox4	5
GO:0014014	negative regulation of gliogenesis	05/99	54/23328	3.33403e-06	0.00033642	0.000269229	Ptn/Hes1/Hes5/Gpr37l1/Id2	5
GO:0048714	positive regulation of oligodendrocyte differentiation	04/99	30/23328	7.68297e-06	0.00074001	0.000592214	Qk/Ptprz1/Ptn/Olig2	4
GO:0008299	isoprenoid biosynthetic process	04/99	31/23328	8.79252e-06	0.000810059	0.000648272	Hmgcs1/Hmgcr/Idi1/Rbp1	4
GO:0045686	negative regulation of glial cell differentiation	04/99	35/23328	1.44422e-05	0.00122412	0.000979635	Hes1/Hes5/Gpr37l1/Id2	4
GO:0045879	negative regulation of smoothened signaling pathway	04/99	35/23328	1.44422e-05	0.00122412	0.000979635	Serpine2/Rfx4/Gpr37l1/Sall3	4
GO:0002328	pro-B cell differentiation	03/99	13/23328	2.05592e-05	0.00161352	0.00129126	Hes1/Hes5/Sox4	3
GO:0048711	positive regulation of astrocyte differentiation	03/99	13/23328	2.05592e-05	0.00161352	0.00129126	Serpine2/Hes1/Id2	3
GO:1902652	secondary alcohol metabolic process	06/99	141/23328	3.09522e-05	0.00234242	0.00187459	Hmgcs1/Idh1/Hmgcr/Mt3/Insig1/Msmo1	6
GO:0048715	negative regulation of oligodendrocyte differentiation	03/99	16/23328	3.98848e-05	0.00291434	0.00233229	Hes1/Hes5/Id2	3
GO:0007611	learning or memory	08/99	299/23328	4.13758e-05	0.00292251	0.00233882	Ptprz1/Ptn/Dbi/Gm2a/Egfr/Ncam1/Hmgcr/Atp1a2	8
GO:0007224	smoothened signaling pathway	06/99	156/23328	5.45125e-05	0.00358562	0.00286949	Serpine2/Rfx4/Hes1/Hes5/Gpr37l1/Sall3	6
GO:0006695	cholesterol biosynthetic process	04/99	49/23328	5.58402e-05	0.00358562	0.00286949	Hmgcs1/Hmgcr/Insig1/Msmo1	4
GO:1902653	secondary alcohol biosynthetic process	04/99	49/23328	5.58402e-05	0.00358562	0.00286949	Hmgcs1/Hmgcr/Insig1/Msmo1	4
GO:0016126	sterol biosynthetic process	04/99	55/23328	8.81509e-05	0.00549387	0.00439663	Hmgcs1/Hmgcr/Insig1/Msmo1	4
GO:0050890	cognition	08/99	336/23328	9.35364e-05	0.00566296	0.00453194	Ptprz1/Ptn/Dbi/Gm2a/Egfr/Ncam1/Hmgcr/Atp1a2	8
GO:0050673	epithelial cell proliferation	09/99	438/23328	0.000104014	0.00612237	0.0048996	Fabp7/Ednrb/Ptn/Hes1/Hes5/Egfr/Egr3/Nr4a1/Id2	9
GO:0002320	lymphoid progenitor cell differentiation	03/99	23/23328	0.000123443	0.00706961	0.00565765	Hes1/Hes5/Sox4	3
GO:0061351	neural precursor cell proliferation	06/99	191/23328	0.000165983	0.00925574	0.00740717	Fabp7/Ptprz1/Ptn/Gpr37l1/Sox5/Id2	6
GO:2000736	regulation of stem cell differentiation	04/99	66/23328	0.00017975	0.00976639	0.00781583	Ptn/Hes1/Hes5/Sox5	4
GO:0090277	positive regulation of peptide hormone secretion	05/99	124/23328	0.000187791	0.00984784	0.00788101	Nnat/Dynll1/Egfr/Glud1/Sox4	5
GO:0046847	filopodium assembly	04/99	67/23328	0.000190543	0.00984784	0.00788101	Dpysl3/Myo10/Gpm6a/Ttyh1	4

## Sheet: ORA_cluster 3_aNSCs
ID	Description	GeneRatio	BgRatio	pvalue	p.adjust	qvalue	geneID	Count
GO:0006260	DNA replication	80/432	244/23328	5.96344e-78	1.89757e-74	1.46763e-74	Lig1/Dtl/Mcm3/Mcm5/Chaf1b/Mcm6/Cdc6/Pcna/Mcm4/Cdt1/Nasp/Mcm2/Rfc3/Mcm7/Gmnn/Chaf1a/Rfc4/Rpa2/Prim1/Timeless/Rrm2/Topbp1/Atad5/Fen1/Cenps/Rrm1/Mcm10/Rad51/Rfc2/Mms22l/Tipin/Rmi2/Dscc1/Ccne2/Gins2/Pclaf/Fam111a/Rfc5/Pole/Ccne1/Dna2/Wdhd1/Cdc45/Pola1/Blm/Npm1/Pold1/Brca2/Pola2/Prim2/Pole2/Cdc7/Pold3/Esco2/Supt16/Dbf4/Donson/Orc6/Rfc1/Ssrp1/Orc2/Rbbp4/Fbxo5/Cdk1/Gins1/Zgrf1/Nfic/Usp37/Pole3/Rpa1/Cdk2…	80
GO:0006281	DNA repair	91/432	481/23328	3.04483e-65	4.84432e-62	3.74674e-62	Uhrf1/Lig1/Dtl/Mcm3/Ung/Mcm5/Chaf1b/Mcm6/Pcna/Mcm4/Mcm2/Rfc3/Clspn/Mcm7/Chaf1a/Dek/Rfc4/Exo1/Fignl1/Rpa2/Rad51ap1/Timeless/Topbp1/Brca1/Fen1/Cenps/Chek1/Rad51/Rfc2/Mms22l/Rmi2/Gins2/Pclaf/Rad54l/Rfc5/Pole/Rad18/Dna2/Wdhd1/Cdc45/Usp1/Nsd2/Pola1/Blm/Rbbp8/Npm1/Pold1/Brca2/Smc6/Trip13/Pole2/Cdc7/Pold3/Esco2/Msh6/Bard1/Msh2/Supt16/Rad54b/Rfc1/Ssrp1/Parp1/Alkbh2/Slf1/Smc1a/Mdc1/Rnaseh2a/Rnf168/Rpa1/Sm…	91
GO:0006261	DNA-dependent DNA replication	51/432	132/23328	7.26713e-54	7.708e-51	5.9616e-51	Lig1/Mcm3/Mcm5/Mcm6/Cdc6/Pcna/Mcm4/Cdt1/Mcm2/Rfc3/Mcm7/Rfc4/Prim1/Timeless/Topbp1/Cenps/Mcm10/Rad51/Rfc2/Mms22l/Tipin/Dscc1/Ccne2/Rfc5/Pole/Ccne1/Dna2/Wdhd1/Cdc45/Pola1/Blm/Npm1/Pold1/Brca2/Pola2/Prim2/Pole2/Cdc7/Pold3/Dbf4/Donson/Orc6/Fbxo5/Gins1/Zgrf1/Pole3/Rpa1/Cdk2/Gins4/Nucks1/Mcmbp	51
GO:0006310	DNA recombination	55/432	288/23328	2.10568e-39	1.67507e-36	1.29555e-36	Lig1/Mcm3/Ung/Mcm5/Mcm6/Mcm4/Mcm2/Mcm7/Exo1/Fignl1/Rpa2/Rad51ap1/Timeless/Topbp1/Brca1/Atad5/Cenps/Chek1/Psmc3ip/Rad51/Mms22l/Hmgb2/Rmi2/Gins2/Rad54l/Rad18/Cdc45/Top2a/Nsd2/Blm/Rbbp8/Brca2/Smc6/Trip13/Cdc7/Msh6/Msh2/Hmgb3/Rad54b/Parp1/Rnf168/Rpa1/Smchd1/Rif1/Rpa3/Rad50/Hmgb1/Nono/Gins4/Atm/Hspd1/Apex1/Nucks1/Smc5/Nsmce1	55
GO:0044770	cell cycle phase transition	56/432	415/23328	9.00081e-32	4.09151e-29	3.1645e-29	Dtl/Cdc6/Cdt1/Nasp/Clspn/E2f1/Rpa2/Timeless/Topbp1/Brca1/Atad5/Chek1/Ezh2/Lmnb1/Anp32b/Cks1b/Tipin/Ccne2/Tcf19/Tfdp1/Pole/Ccne1/Cdc45/Rbl1/Blm/Rbbp8/Npm1/Cdk4/E2f3/Trip13/Cdc7/Skp2/Myb/Dbf4/Donson/Ccnd2/Fbxo5/Ccnd1/Cdk1/Cdc25a/Rcc2/Usp37/Cdk2/Calm2/Ccna2/Cep192/Rnaseh2b/Atm/Arpp19/Ube2s/Apex1/Trp53/Smc5/Larp7/Lzts1/Cdkn1a	56
GO:0006302	double-strand break repair	47/432	235/23328	1.0365e-34	6.5963e-32	5.10177e-32	Lig1/Mcm3/Mcm5/Mcm6/Mcm4/Mcm2/Mcm7/Dek/Fignl1/Rpa2/Rad51ap1/Timeless/Brca1/Chek1/Rad51/Mms22l/Rmi2/Gins2/Rad54l/Dna2/Cdc45/Nsd2/Pola1/Blm/Rbbp8/Brca2/Trip13/Cdc7/Esco2/Msh2/Rad54b/Parp1/Slf1/Rnf168/Rpa1/Smchd1/Rif1/Rpa3/Rad50/Gins4/Tdp2/Atm/Trp53/Nucks1/Parp2/Smc5/Nsmce1	47
GO:0007059	chromosome segregation	53/432	324/23328	2.13911e-34	1.13444e-31	8.77411e-32	Cdc6/Cdt1/Cenpk/Brca1/Fen1/Smc2/Cenps/Cenph/Ncapg2/Rmi2/Dscc1/Ccne2/Ran/Rad18/Ccne1/Top2a/Brca2/Smc6/Ncapd3/Ncaph/Trip13/Esco2/Knl1/Syce2/Hjurp/Mis18a/Smc4/Sgo1/Slf1/Fbxo5/Pmf1/Cenpw/Smc1a/Dsn1/Rcc2/Tubg1/Prc1/Smc3/Srpk1/Ncapd2/Naa50/Mis12/Hnrnpu/Cep192/Atm/Cenpq/Banf1/Ube2i/Kpnb1/Smc5/Ppp1r7/Mcmbp/Mki67	53
GO:0044772	mitotic cell cycle phase transition	53/432	376/23328	4.70928e-31	1.87311e-28	1.44872e-28	Dtl/Cdc6/Cdt1/Nasp/Clspn/E2f1/Rpa2/Topbp1/Brca1/Atad5/Chek1/Ezh2/Lmnb1/Anp32b/Cks1b/Ccne2/Tcf19/Tfdp1/Pole/Ccne1/Cdc45/Rbl1/Blm/Rbbp8/Cdk4/E2f3/Trip13/Cdc7/Skp2/Myb/Dbf4/Donson/Ccnd2/Fbxo5/Ccnd1/Cdk1/Cdc25a/Rcc2/Usp37/Cdk2/Calm2/Ccna2/Cep192/Rnaseh2b/Atm/Arpp19/Ube2s/Apex1/Trp53/Smc5/Larp7/Lzts1/Cdkn1a	53
GO:0000724	double-strand break repair via homologous recombination	33/432	131/23328	3.95083e-28	1.39684e-25	1.08035e-25	Mcm3/Mcm5/Mcm6/Mcm4/Mcm2/Mcm7/Fignl1/Rpa2/Rad51ap1/Timeless/Brca1/Chek1/Rad51/Mms22l/Rmi2/Gins2/Rad54l/Cdc45/Blm/Rbbp8/Brca2/Cdc7/Rad54b/Parp1/Rpa1/Smchd1/Rif1/Rpa3/Gins4/Atm/Nucks1/Smc5/Nsmce1	33
GO:0000725	recombinational repair	33/432	132/23328	5.17997e-28	1.64827e-25	1.27482e-25	Mcm3/Mcm5/Mcm6/Mcm4/Mcm2/Mcm7/Fignl1/Rpa2/Rad51ap1/Timeless/Brca1/Chek1/Rad51/Mms22l/Rmi2/Gins2/Rad54l/Cdc45/Blm/Rbbp8/Brca2/Cdc7/Rad54b/Parp1/Rpa1/Smchd1/Rif1/Rpa3/Gins4/Atm/Nucks1/Smc5/Nsmce1	33
GO:0051052	regulation of DNA metabolic process	48/432	379/23328	4.60594e-26	1.33237e-23	1.0305e-23	Pcna/Cdt1/Rfc3/Dek/Rfc4/Dnmt1/Fignl1/Rpa2/Rad51ap1/Timeless/Brca1/Atad5/Hnrnpd/Chek1/Rad51/Rfc2/Rmi2/Dscc1/Tfdp1/Rfc5/Rad18/Usp1/Nsd2/Blm/Npm1/Msh6/Msh2/Mis18a/Parp1/Slf1/Rnf168/Smchd1/Cdk2/Rif1/Ptges3/Rad50/Hmgb1/Trim28/Dhx9/Hnrnpu/Atm/Tcp1/Hsp90aa1/Trp53/Nucks1/Gnl3/Cdkn1a/Pak3	48
GO:0008380	RNA splicing	48/432	386/23328	1.04787e-25	2.7786e-23	2.14905e-23	Npm1/Snrpd1/Srsf7/Lsm2/Hnrnpf/Psip1/Ybx1/Lsm8/Alyref/Snrpe/Srsf3/Rbm3/Rbmx2/Ncl/Snu13/Ppil1/Rbmxl1/Srsf10/Raly/Snrpb/U2af1/Hnrnpa3/Srsf2/Tra2b/Lsm3/Snrpf/Fus/Srpk1/Snrpg/Dhx15/Nono/Dhx9/Hnrnpu/Ivns1abp/Phf5a/Hnrnpa1/Eif4a3/Srsf4/Hspa8/Syncrip/Lsm5/Rnps1/Snrpa1/Pnn/Larp7/Khdrbs1/Lsm4/Elavl4	48
GO:0071103	DNA conformation change	39/432	242/23328	2.93648e-25	7.1876e-23	5.5591e-23	Hells/Chaf1b/Mcm6/Mcm4/Nasp/Mcm2/Mcm7/Chaf1a/Dnmt1/Hat1/Smc2/Rad51/Ncapg2/Nap1l1/Top2a/Blm/Npm1/Ncapd3/Set/Ncaph/Hjurp/Mis18a/Smc4/Rbbp4/Cdk1/Pole3/Smarcc1/Rpa1/Smchd1/Smarca5/Rad50/Hmgb1/Trim28/Dhx9/Ncapd2/Banf1/Trp53/Nap1l4/Smc5	39
GO:0098813	nuclear chromosome segregation	40/432	262/23328	5.81609e-25	1.32192e-22	1.02241e-22	Cdc6/Cdt1/Cenpk/Fen1/Smc2/Cenps/Ncapg2/Rmi2/Dscc1/Ccne2/Ran/Ccne1/Top2a/Brca2/Ncapd3/Ncaph/Trip13/Esco2/Knl1/Syce2/Smc4/Sgo1/Slf1/Fbxo5/Smc1a/Dsn1/Rcc2/Tubg1/Prc1/Smc3/Ncapd2/Naa50/Mis12/Hnrnpu/Cep192/Atm/Cenpq/Kpnb1/Smc5/Mcmbp	40
GO:0006275	regulation of DNA replication	28/432	110/23328	3.54558e-24	7.52135e-22	5.81723e-22	Pcna/Cdt1/Rfc3/Gmnn/Rfc4/Timeless/Atad5/Rfc2/Tipin/Dscc1/Rfc5/Dna2/Blm/Npm1/Brca2/Cdc7/Esco2/Dbf4/Donson/Fbxo5/Cdk1/Usp37/Cdk2/Smc3/Ccna2/Dhx9/Trp53/Nucks1	28
GO:0000280	nuclear division	47/432	418/23328	2.73986e-23	5.4489e-21	4.21434e-21	Cdc6/Cdt1/Cenpk/Fignl1/Topbp1/Smc2/Cenps/Chek1/Psmc3ip/Rad51/Ranbp1/Ncapg2/Dscc1/Ccne2/Rad54l/Ran/Ccne1/Top2a/Brca2/Ncapd3/Ncaph/Trip13/Syce2/Mybl2/Rad54b/Smc4/Sgo1/Slf1/Fbxo5/Smc1a/Dsn1/Tubg1/Phip/Prc1/Smc3/Ncapd2/Naa50/Mis12/Hnrnpu/Cep192/Suv39h2/Atm/Ube2s/Ywhah/Kpnb1/Smc5/Mki67	47
GO:0044786	cell cycle DNA replication	19/432	41/23328	1.37932e-22	2.58175e-20	1.99681e-20	Lig1/Mcm3/Mcm5/Mcm6/Pcna/Mcm4/Cdt1/Mcm2/Mcm7/Rad51/Dna2/Cdc45/Pola1/Brca2/Cdc7/Dbf4/Donson/Fbxo5/Gins1	19
GO:0033260	nuclear DNA replication	18/432	36/23328	3.08346e-22	5.45087e-20	4.21586e-20	Lig1/Mcm3/Mcm5/Mcm6/Pcna/Mcm4/Cdt1/Mcm2/Mcm7/Rad51/Dna2/Cdc45/Pola1/Brca2/Cdc7/Dbf4/Donson/Gins1	18
GO:0000819	sister chromatid segregation	32/432	181/23328	3.40844e-22	5.70824e-20	4.41492e-20	Cdc6/Cdt1/Cenpk/Fen1/Smc2/Ncapg2/Rmi2/Dscc1/Ran/Top2a/Ncapd3/Ncaph/Trip13/Esco2/Smc4/Sgo1/Slf1/Fbxo5/Smc1a/Dsn1/Tubg1/Prc1/Smc3/Ncapd2/Naa50/Mis12/Hnrnpu/Cep192/Atm/Kpnb1/Smc5/Mcmbp	32
GO:0071897	DNA biosynthetic process	31/432	169/23328	4.91422e-22	7.81853e-20	6.04708e-20	Lig1/Dtl/Pcna/Rfc3/Rfc4/Hnrnpd/Chek1/Rfc2/Tk1/Dscc1/Tfdp1/Pclaf/Rfc5/Pole/Pola1/Npm1/Pold1/Pole2/Pold3/Rpa1/Lin9/Ptges3/Rad50/Hnrnpu/Nhp2/Atm/Tcp1/Hsp90aa1/Trp53/Cdkn1a/Pak3	31
GO:0071824	protein-DNA complex subunit organization	34/432	214/23328	6.01418e-22	9.11291e-20	7.0482e-20	Hells/Mcm3/Mcm5/Chaf1b/Mcm6/Mcm4/Cdt1/Nasp/Mcm2/Mcm7/Chaf1a/Cenpk/Hat1/Cenps/Cenph/Rad51/Nap1l1/Ptma/Cdc45/Npm1/Set/Supt16/Hjurp/Mis18a/Rbbp4/Cenpw/Pole3/Smarcc1/Smarca5/Mis12/Trp53/Nap1l4/Gtf2a2/Smarcd1	34
GO:0006270	DNA replication initiation	17/432	32/23328	1.1363e-21	1.6435e-19	1.27113e-19	Mcm3/Mcm5/Mcm6/Cdc6/Mcm4/Cdt1/Mcm2/Mcm7/Topbp1/Mcm10/Ccne2/Ccne1/Cdc45/Pola1/Pola2/Orc6/Cdk2	17
GO:0006397	mRNA processing	47/432	462/23328	1.90379e-21	2.38081e-19	1.84139e-19	Slbp/Npm1/Snrpd1/Srsf7/Lsm2/Hnrnpf/Psip1/Ybx1/Lsm8/Alyref/Snrpe/Srsf3/Rbm3/Rbmx2/Ncl/Snu13/Ppil1/Rbmxl1/Srsf10/Raly/Snrpb/U2af1/Hnrnpa3/Srsf2/Tra2b/Lsm3/Snrpf/Srpk1/Snrpg/Dhx15/Nono/Dhx9/Hnrnpu/Phf5a/Hnrnpa1/Eif4a3/Srsf4/Hspa8/Syncrip/Lsm5/Rnps1/Snrpa1/Pnn/Larp7/Khdrbs1/Lsm4/Elavl4	47
GO:0000375	RNA splicing via transesterification reactions	37/432	271/23328	1.94535e-21	2.38081e-19	1.84139e-19	Npm1/Snrpd1/Srsf7/Lsm2/Psip1/Lsm8/Snrpe/Srsf3/Rbm3/Rbmx2/Ncl/Snu13/Ppil1/Rbmxl1/Srsf10/Snrpb/U2af1/Srsf2/Tra2b/Lsm3/Snrpf/Srpk1/Snrpg/Nono/Dhx9/Hnrnpu/Phf5a/Hnrnpa1/Eif4a3/Srsf4/Hspa8/Lsm5/Rnps1/Snrpa1/Larp7/Khdrbs1/Lsm4	37
GO:0000377	RNA splicing via transesterification reactions with bulged adenosine as nucleophile	37/432	271/23328	1.94535e-21	2.38081e-19	1.84139207444107e-	Npm1/Snrpd1/Srsf7/Lsm2/Psip1/Lsm8/Snrpe/Srsf3/Rbm3/Rbmx2/Ncl/Snu13/Ppil1/Rbmxl1/Srsf10/Snrpb/U2af1/Srsf2/Tra2b/Lsm3/Snrpf/Srpk1/Snrpg/Nono/Dhx9/Hnrnpu/Phf5a/Hnrnpa1/Eif4a3/Srsf4/Hspa8/Lsm5/Rnps1/Snrpa1/Larp7/Khdrbs1/Lsm4	37
GO:0000398	mRNA splicing via spliceosome	37/432	271/23328	1.94535e-21	2.38081e-19	1.84139e-19	Npm1/Snrpd1/Srsf7/Lsm2/Psip1/Lsm8/Snrpe/Srsf3/Rbm3/Rbmx2/Ncl/Snu13/Ppil1/Rbmxl1/Srsf10/Snrpb/U2af1/Srsf2/Tra2b/Lsm3/Snrpf/Srpk1/Snrpg/Nono/Dhx9/Hnrnpu/Phf5a/Hnrnpa1/Eif4a3/Srsf4/Hspa8/Lsm5/Rnps1/Snrpa1/Larp7/Khdrbs1/Lsm4	37
GO:0048285	organelle fission	47/432	472/23328	4.65451e-21	5.48543e-19	4.24259e-19	Cdc6/Cdt1/Cenpk/Fignl1/Topbp1/Smc2/Cenps/Chek1/Psmc3ip/Rad51/Ranbp1/Ncapg2/Dscc1/Ccne2/Rad54l/Ran/Ccne1/Top2a/Brca2/Ncapd3/Ncaph/Trip13/Syce2/Mybl2/Rad54b/Smc4/Sgo1/Slf1/Fbxo5/Smc1a/Dsn1/Tubg1/Phip/Prc1/Smc3/Ncapd2/Naa50/Mis12/Hnrnpu/Cep192/Suv39h2/Atm/Ube2s/Ywhah/Kpnb1/Smc5/Mki67	47
GO:1901990	regulation of mitotic cell cycle phase transition	36/432	265/23328	8.20549e-21	9.32495e-19	7.21219e-19	Dtl/Cdc6/Cdt1/Clspn/E2f1/Rpa2/Topbp1/Brca1/Atad5/Chek1/Ezh2/Lmnb1/Anp32b/Tfdp1/Cdc45/Rbl1/Blm/Cdk4/Trip13/Cdc7/Dbf4/Donson/Ccnd2/Fbxo5/Ccnd1/Cdk1/Cdc25a/Rcc2/Cdk2/Cep192/Rnaseh2b/Atm/Apex1/Trp53/Larp7/Cdkn1a	36
GO:1901987	regulation of cell cycle phase transition	37/432	297/23328	4.72147e-20	5.1806e-18	4.00683e-18	Dtl/Cdc6/Cdt1/Clspn/E2f1/Rpa2/Topbp1/Brca1/Atad5/Chek1/Ezh2/Lmnb1/Anp32b/Tfdp1/Cdc45/Rbl1/Blm/Npm1/Cdk4/Trip13/Cdc7/Dbf4/Donson/Ccnd2/Fbxo5/Ccnd1/Cdk1/Cdc25a/Rcc2/Cdk2/Cep192/Rnaseh2b/Atm/Apex1/Trp53/Larp7/Cdkn1a	37
GO:0006323	DNA packaging	31/432	199/23328	7.49242e-20	7.94696e-18	6.14641e-18	Hells/Chaf1b/Nasp/Mcm2/Chaf1a/Dnmt1/Hat1/Smc2/Ncapg2/Nap1l1/Top2a/Npm1/Ncapd3/Set/Ncaph/Hjurp/Mis18a/Smc4/Rbbp4/Cdk1/Pole3/Smarcc1/Smchd1/Smarca5/Hmgb1/Trim28/Ncapd2/Banf1/Trp53/Nap1l4/Smc5	31
GO:0065004	protein-DNA complex assembly	29/432	171/23328	1.06138e-19	1.08946e-17	8.4262e-18	Hells/Mcm3/Mcm5/Chaf1b/Mcm6/Mcm4/Cdt1/Nasp/Mcm2/Mcm7/Chaf1a/Cenpk/Hat1/Cenps/Cenph/Rad51/Nap1l1/Cdc45/Npm1/Set/Hjurp/Mis18a/Rbbp4/Cenpw/Smarca5/Mis12/Trp53/Nap1l4/Gtf2a2	29
GO:0044839	cell cycle G2/M phase transition	26/432	134/23328	2.55792e-19	2.54353e-17	1.96724e-17	Dtl/Cdc6/Clspn/Topbp1/Brca1/Atad5/Chek1/Lmnb1/Blm/Npm1/Cdk4/Cdc7/Skp2/Donson/Fbxo5/Ccnd1/Cdk1/Cdc25a/Rcc2/Cdk2/Calm2/Ccna2/Rnaseh2b/Atm/Arpp19/Cdkn1a	26
GO:0031570	DNA integrity checkpoint	24/432	113/23328	6.72441e-19	6.48396e-17	5.01489e-17	Dtl/Cdc6/Cdt1/Clspn/E2f1/Rpa2/Timeless/Topbp1/Brca1/Chek1/Wdr76/Tipin/Dna2/Top2a/Blm/Msh2/Donson/Ccnd1/Cdk1/Ints7/Rnaseh2b/Atm/Trp53/Cdkn1a	24
GO:0140014	mitotic nuclear division	34/432	268/23328	9.13088e-19	8.54542e-17	6.60928e-17	Cdc6/Cdt1/Cenpk/Smc2/Chek1/Ranbp1/Ncapg2/Dscc1/Ran/Ncapd3/Ncaph/Trip13/Mybl2/Smc4/Sgo1/Slf1/Fbxo5/Smc1a/Dsn1/Tubg1/Phip/Prc1/Smc3/Ncapd2/Naa50/Mis12/Hnrnpu/Cep192/Atm/Ube2s/Ywhah/Kpnb1/Smc5/Mki67	34
GO:0000086	G2/M transition of mitotic cell cycle	24/432	117/23328	1.59539e-18	1.45044e-16	1.12181e-16	Dtl/Cdc6/Clspn/Topbp1/Brca1/Chek1/Lmnb1/Blm/Cdk4/Cdc7/Skp2/Donson/Fbxo5/Ccnd1/Cdk1/Cdc25a/Rcc2/Cdk2/Calm2/Ccna2/Rnaseh2b/Atm/Arpp19/Cdkn1a	24
GO:2001020	regulation of response to DNA damage stimulus	31/432	222/23328	1.97256e-18	1.74352e-16	1.34849e-16	Pcna/Dek/Fignl1/Rpa2/Rad51ap1/Timeless/Brca1/Atad5/Chek1/Rad51/Wdr76/Rmi2/Usp1/Nsd2/Blm/Npm1/Parp1/Slf1/Fbxo5/Rnf168/Smchd1/Rif1/Nsmce4a/Hmgb1/Trim28/Dhx9/Rnaseh2b/Atm/Kmt5a/Trp53/Nsmce1	31
GO:1902749	regulation of cell cycle G2/M phase transition	22/432	97/23328	4.36828e-18	3.75105e-16	2.90118e-16	Dtl/Cdc6/Clspn/Topbp1/Brca1/Atad5/Chek1/Lmnb1/Blm/Npm1/Cdk4/Cdc7/Donson/Fbxo5/Ccnd1/Cdk1/Cdc25a/Rcc2/Cdk2/Rnaseh2b/Atm/Cdkn1a	22
GO:0022616	DNA strand elongation	13/432	21/23328	4.47957e-18	3.75105e-16	2.90118e-16	Lig1/Mcm3/Pcna/Mcm4/Mcm7/Pole/Dna2/Pola1/Pold3/Gins1/Pole3/Rad50/Nucks1	13
GO:0000070	mitotic sister chromatid segregation	26/432	151/23328	5.84017e-18	4.76498e-16	3.68538e-16	Cdc6/Cdt1/Cenpk/Smc2/Ncapg2/Dscc1/Ran/Ncapd3/Ncaph/Trip13/Smc4/Sgo1/Slf1/Fbxo5/Smc1a/Dsn1/Tubg1/Prc1/Ncapd2/Naa50/Mis12/Hnrnpu/Cep192/Atm/Kpnb1/Smc5	26
GO:0090329	regulation of DNA-dependent DNA replication	17/432	48/23328	6.50004e-18	5.17078e-16	3.99924e-16	Pcna/Cdt1/Rfc3/Rfc4/Timeless/Rfc2/Tipin/Dscc1/Rfc5/Blm/Npm1/Brca2/Cdc7/Dbf4/Donson/Fbxo5/Cdk2	17
GO:0051054	positive regulation of DNA metabolic process	30/432	217/23328	9.44895e-18	7.33331e-16	5.6718e-16	Pcna/Rfc3/Rfc4/Timeless/Brca1/Atad5/Hnrnpd/Rad51/Rfc2/Dscc1/Rfc5/Nsd2/Blm/Npm1/Msh2/Parp1/Slf1/Rnf168/Smchd1/Cdk2/Rif1/Ptges3/Rad50/Trim28/Dhx9/Atm/Tcp1/Hsp90aa1/Gnl3/Pak3	30
GO:0090068	positive regulation of cell cycle process	32/432	254/23328	1.22226e-17	9.26011e-16	7.16204e-16	Dtl/Cdc6/Cdt1/Brca1/Atad5/Fen1/Ezh2/Lmnb1/Ranbp1/Anp32b/Tfdp1/Plk4/Cdc45/Npm1/Cdk4/Cdc7/Dbf4/Ccnd2/Slf1/Fbxo5/Ccnd1/Cdk1/Cdc25a/Rcc2/Phip/Hnrnpu/Insm1/Apex1/Trp53/Smc5/Larp7/Cdkn1a	32
GO:0010389	regulation of G2/M transition of mitotic cell cycle	20/432	81/23328	2.41829e-17	1.78953e-15	1.38408e-15	Dtl/Cdc6/Clspn/Topbp1/Brca1/Chek1/Lmnb1/Blm/Cdk4/Cdc7/Donson/Fbxo5/Ccnd1/Cdk1/Cdc25a/Rcc2/Cdk2/Rnaseh2b/Atm/Cdkn1a	20
GO:0006271	DNA strand elongation involved in DNA replication	11/432	14/23328	2.68106e-17	1.93889e-15	1.4996e-15	Lig1/Mcm3/Pcna/Mcm4/Mcm7/Pole/Dna2/Pola1/Pold3/Gins1/Pole3	11
GO:0000075	cell cycle checkpoint	27/432	180/23328	5.13435e-17	3.63056e-15	2.80798e-15	Dtl/Cdc6/Cdt1/Clspn/E2f1/Rpa2/Timeless/Topbp1/Brca1/Chek1/Wdr76/Tipin/Wee1/Dna2/Top2a/Blm/Trip13/Msh2/Donson/Ccnd1/Cdk1/Ints7/Cep192/Rnaseh2b/Atm/Trp53/Cdkn1a	27
GO:0000723	telomere maintenance	23/432	123/23328	7.34039e-17	5.07763e-15	3.92719e-15	Pcna/Rpa2/Hnrnpd/Rad51/Ccne2/Ccne1/Dna2/Blm/Brca2/Smc6/Parp1/Rpa1/Rif1/Ptges3/Rad50/Hnrnpu/Nhp2/Atm/Tcp1/Hsp90aa1/Apex1/Smc5/Gnl3	23
GO:0000082	G1/S transition of mitotic cell cycle	27/432	183/23328	7.90002e-17	5.34848e-15	4.13667e-15	Nasp/E2f1/Rpa2/Ezh2/Anp32b/Ccne2/Tcf19/Tfdp1/Pole/Ccne1/Cdc45/Rbl1/Rbbp8/Cdk4/E2f3/Skp2/Myb/Dbf4/Ccnd2/Ccnd1/Cdc25a/Usp37/Cdk2/Apex1/Trp53/Larp7/Cdkn1a	27
GO:0044843	cell cycle G1/S phase transition	28/432	201/23328	9.7641e-17	6.47278e-15	5.00624e-15	Nasp/E2f1/Rpa2/Ezh2/Anp32b/Ccne2/Tcf19/Tfdp1/Pole/Ccne1/Cdc45/Rbl1/Rbbp8/Cdk4/E2f3/Skp2/Myb/Dbf4/Ccnd2/Ccnd1/Cdc25a/Usp37/Cdk2/Ccna2/Apex1/Trp53/Larp7/Cdkn1a	28
GO:0032200	telomere organization	23/432	125/23328	1.06754e-16	6.93245e-15	5.36176e-15	Pcna/Rpa2/Hnrnpd/Rad51/Ccne2/Ccne1/Dna2/Blm/Brca2/Smc6/Parp1/Rpa1/Rif1/Ptges3/Rad50/Hnrnpu/Nhp2/Atm/Tcp1/Hsp90aa1/Apex1/Smc5/Gnl3	23
GO:0045787	positive regulation of cell cycle	36/432	358/23328	1.69514e-16	1.06867e-14	8.26545e-15	Dtl/Cdc6/Cdt1/Brca1/Atad5/Fen1/Chek1/Ezh2/Lmnb1/Ranbp1/Anp32b/Cks1b/Tfdp1/Plk4/Cdc45/Npm1/Cdk4/Brca2/Cdc7/Dbf4/Ccnd2/Slf1/Fbxo5/Ccnd1/Cdk1/Cdc25a/Rcc2/Phip/Hmgb1/Hnrnpu/Insm1/Apex1/Trp53/Smc5/Larp7/Cdkn1a	36
GO:0051321	meiotic cell cycle	34/432	317/23328	1.71284e-16	1.06867e-14	8.26545e-15	Exo1/Fignl1/Topbp1/Smc2/Cenps/Psmc3ip/Rad51/Ccne2/Rad54l/Ccne1/Top2a/Rbbp8/Brca2/Ncapd3/Ncaph/Trip13/Msh6/Syce2/Rad54b/Smc4/Sgo1/Fbxo5/Smc1a/Cdc25a/Rpa1/Cdk2/Tubg1/Smc3/Rad50/Tubgcp2/Ncapd2/Suv39h2/Atm/Mki67	34
GO:0000727	double-strand break repair via break-induced replication	10/432	12/23328	2.73188e-16	1.6717e-14	1.29294e-14	Mcm3/Mcm5/Mcm6/Mcm4/Mcm2/Mcm7/Gins2/Cdc45/Cdc7/Gins4	10
GO:0009314	response to radiation	37/432	401/23328	1.02758e-15	6.09269e-14	4.71226e-14	Dtl/Pcna/Fignl1/Rad51ap1/Topbp1/Brca1/Chek1/Rad51/Tipin/Pclaf/Rad54l/Rad18/Usp1/Blm/Npm1/Pold1/Brca2/Pold3/Msh6/Msh2/Casp3/Rad54b/Ccnd2/Parp1/Ccnd1/Rnf168/Cdc25a/Pbk/Ints7/Inip/Atm/Eif2s1/Hmgn1/Ppp1cc/Trp53/Nucks1/Cdkn1a	37
GO:0009411	response to UV	23/432	138/23328	1.03396e-15	6.09269e-14	4.71226e-14	Dtl/Pcna/Chek1/Tipin/Pclaf/Rad18/Usp1/Npm1/Pold1/Brca2/Pold3/Msh6/Msh2/Casp3/Parp1/Ccnd1/Rnf168/Cdc25a/Pbk/Eif2s1/Hmgn1/Trp53/Cdkn1a	23
GO:0006333	chromatin assembly or disassembly	25/432	173/23328	1.85191e-15	1.07141e-13	8.28662e-14	Hells/Chaf1b/Nasp/Mcm2/Chaf1a/Dnmt1/Hat1/Nap1l1/Npm1/Baz1b/Set/Supt16/Hjurp/Mis18a/Rbbp4/Pole3/Smarcc1/Smchd1/Smarca5/Hmgb1/Trim28/Suv39h2/Trp53/Nap1l4/Smarcd1	25
GO:1901989	positive regulation of cell cycle phase transition	20/432	102/23328	2.99819e-15	1.70362e-13	1.31763e-13	Dtl/Cdt1/Atad5/Ezh2/Lmnb1/Anp32b/Tfdp1/Cdc45/Npm1/Cdk4/Cdc7/Dbf4/Ccnd2/Fbxo5/Ccnd1/Cdk1/Cdc25a/Rcc2/Apex1/Larp7	20
GO:0045005	DNA-dependent DNA replication maintenance of fidelity	14/432	40/23328	6.77462e-15	3.7819e-13	2.92504e-13	Pcna/Timeless/Cenps/Rad51/Mms22l/Tipin/Pole/Dna2/Blm/Pold1/Brca2/Donson/Zgrf1/Nucks1	14
GO:0045786	negative regulation of cell cycle	38/432	451/23328	7.91116e-15	4.34022e-13	3.35686e-13	Dtl/Cdc6/Cdt1/Clspn/Gmnn/E2f1/Rpa2/Timeless/Topbp1/Brca1/Chek1/Ezh2/Wdr76/Tipin/Wee1/Dna2/Top2a/Rbl1/Blm/Npm1/Cdk4/Trip13/Msh2/Casp3/Donson/Cdk6/Fbxo5/Ccnd1/Cdk1/Ppm1g/Ints7/Cep192/Rnaseh2b/Atm/Insm1/Trp53/Tsg101/Cdkn1a	38
GO:1903046	meiotic cell cycle process	26/432	202/23328	8.68287e-15	4.68286e-13	3.62186e-13	Fignl1/Topbp1/Smc2/Cenps/Psmc3ip/Rad51/Ccne2/Rad54l/Ccne1/Top2a/Brca2/Ncapd3/Ncaph/Trip13/Msh6/Syce2/Rad54b/Smc4/Sgo1/Fbxo5/Cdc25a/Tubg1/Rad50/Ncapd2/Suv39h2/Atm	26
GO:1902969	mitotic DNA replication	10/432	15/23328	1.18268e-14	6.27212e-13	4.85104e-13	Lig1/Mcm3/Mcm6/Mcm4/Mcm2/Rad51/Cdc45/Pola1/Brca2/Gins1	10
GO:0045931	positive regulation of mitotic cell cycle	24/432	171/23328	1.33565e-14	6.96725e-13	5.38868e-13	Dtl/Cdt1/Lmnb1/Ranbp1/Anp32b/Tfdp1/Cdc45/Cdk4/Brca2/Cdc7/Dbf4/Ccnd2/Slf1/Fbxo5/Ccnd1/Cdk1/Cdc25a/Rcc2/Phip/Hmgb1/Hnrnpu/Apex1/Smc5/Larp7	24
GO:0006282	regulation of DNA repair	21/432	128/23328	2.56586e-14	1.31687e-12	1.0185e-12	Pcna/Dek/Fignl1/Rpa2/Rad51ap1/Timeless/Brca1/Chek1/Rad51/Rmi2/Usp1/Nsd2/Blm/Parp1/Slf1/Rnf168/Smchd1/Rif1/Hmgb1/Trim28/Dhx9	21
GO:0000077	DNA damage checkpoint	19/432	105/23328	6.98156e-14	3.52624e-12	2.7273e-12	Dtl/Clspn/E2f1/Rpa2/Topbp1/Brca1/Chek1/Wdr76/Tipin/Blm/Msh2/Donson/Ccnd1/Cdk1/Ints7/Rnaseh2b/Atm/Trp53/Cdkn1a	19
GO:0006338	chromatin remodeling	23/432	167/23328	7.23827e-14	3.59878e-12	2.7834e-12	Hells/Nasp/Dnmt1/Hmgb2/Ptma/Npm1/Baz1b/Myb/Hjurp/Mis18a/Hmgb3/Rbbp4/Pole3/Smarcc1/Smchd1/Smarca5/Rbbp7/Hmgb1/Trim28/Suv39h2/Hmg20b/Pbrm1/Smarcd1	23
GO:0006284	base-excision repair	13/432	38/23328	8.95656e-14	4.38458e-12	3.39117e-12	Lig1/Ung/Pcna/Rpa2/Pole/Dna2/Pold1/Parp1/Rpa1/Rpa3/Hmgb1/Apex1/Parp2	13
GO:0007093	mitotic cell cycle checkpoint	20/432	131/23328	4.35391e-13	2.09911e-11	1.62351e-11	Cdc6/Cdt1/Clspn/Rpa2/Topbp1/Brca1/Chek1/Tipin/Wee1/Top2a/Blm/Trip13/Msh2/Donson/Ccnd1/Cdk1/Cep192/Atm/Trp53/Cdkn1a	20
GO:1901992	positive regulation of mitotic cell cycle phase transition	17/432	88/23328	4.76788e-13	2.26439e-11	1.75134e-11	Dtl/Cdt1/Lmnb1/Anp32b/Tfdp1/Cdc45/Cdk4/Cdc7/Dbf4/Ccnd2/Fbxo5/Ccnd1/Cdk1/Cdc25a/Rcc2/Apex1/Larp7	17
GO:1902751	positive regulation of cell cycle G2/M phase transition	11/432	30/23328	3.08136e-12	1.4419e-10	1.1152e-10	Dtl/Atad5/Lmnb1/Npm1/Cdk4/Cdc7/Fbxo5/Ccnd1/Cdk1/Cdc25a/Rcc2	11
GO:0032392	DNA geometric change	12/432	40/23328	4.88654e-12	2.25347e-10	1.7429e-10	Mcm6/Mcm4/Mcm2/Mcm7/Rad51/Top2a/Blm/Rpa1/Rad50/Hmgb1/Dhx9/Trp53	12
GO:0034502	protein localization to chromosome	16/432	88/23328	6.21286e-12	2.82419e-10	2.18431e-10	Cdt1/Rpa2/Ezh2/Brca2/Esco2/Knl1/Msh2/Slf1/Cdk1/Rcc2/Rpa1/Mis12/Cenpq/Tcp1/Smc5/Gnl3	16
GO:0031497	chromatin assembly	20/432	151/23328	6.57095e-12	2.9449e-10	2.27767e-10	Hells/Chaf1b/Nasp/Mcm2/Chaf1a/Dnmt1/Hat1/Nap1l1/Npm1/Set/Hjurp/Mis18a/Rbbp4/Pole3/Smchd1/Smarca5/Hmgb1/Trim28/Trp53/Nap1l4	20
GO:2000278	regulation of DNA biosynthetic process	18/432	119/23328	7.68092e-12	3.39454e-10	2.62544e-10	Pcna/Rfc3/Rfc4/Hnrnpd/Chek1/Rfc2/Dscc1/Tfdp1/Rfc5/Npm1/Ptges3/Hnrnpu/Atm/Tcp1/Hsp90aa1/Trp53/Cdkn1a/Pak3	18
GO:0071478	cellular response to radiation	20/432	153/23328	8.41386e-12	3.66752e-10	2.83657e-10	Pcna/Fignl1/Rad51ap1/Chek1/Rad51/Blm/Npm1/Pold1/Pold3/Ccnd2/Parp1/Rnf168/Cdc25a/Pbk/Ints7/Atm/Eif2s1/Trp53/Nucks1/Cdkn1a	20
GO:0044774	mitotic DNA integrity checkpoint	14/432	65/23328	1.16841e-11	5.02415e-10	3.88583e-10	Cdc6/Clspn/Rpa2/Topbp1/Tipin/Top2a/Blm/Msh2/Donson/Ccnd1/Cdk1/Atm/Trp53/Cdkn1a	14
GO:0000018	regulation of DNA recombination	17/432	107/23328	1.30824e-11	5.55045e-10	4.29288e-10	Fignl1/Rpa2/Rad51ap1/Timeless/Atad5/Chek1/Rad51/Rmi2/Rad18/Nsd2/Blm/Msh6/Msh2/Parp1/Smchd1/Rif1/Rad50	17
GO:0033044	regulation of chromosome organization	30/432	369/23328	1.45013e-11	6.07147e-10	4.69585e-10	Cdc6/Cdt1/Mcm2/Atad2/Dnmt1/Brca1/Fen1/Hnrnpd/Chek1/Rmi2/Wdhd1/Cdc45/Top2a/Trip13/Myb/Ssrp1/Parp1/Slf1/Fbxo5/Rif1/Rad50/Trim28/Hnrnpu/Cep192/Atm/Tcp1/Trp53/Smc5/Mki67/Gnl3	30
GO:1901988	negative regulation of cell cycle phase transition	20/432	158/23328	1.53496e-11	6.34318e-10	4.906e-10	Dtl/Cdc6/Cdt1/Clspn/Rpa2/Topbp1/Brca1/Chek1/Ezh2/Rbl1/Blm/Trip13/Donson/Fbxo5/Ccnd1/Cdk1/Cep192/Atm/Trp53/Cdkn1a	20
GO:0010212	response to ionizing radiation	18/432	125/23328	1.80078e-11	7.34628e-10	5.68183e-10	Fignl1/Rad51ap1/Topbp1/Brca1/Rad51/Rad54l/Blm/Brca2/Msh2/Rad54b/Ccnd2/Rnf168/Ints7/Inip/Atm/Trp53/Nucks1/Cdkn1a	18
GO:1901991	negative regulation of mitotic cell cycle phase transition	19/432	142/23328	1.85281e-11	7.46285e-10	5.77199e-10	Cdc6/Cdt1/Clspn/Rpa2/Topbp1/Brca1/Chek1/Ezh2/Rbl1/Blm/Trip13/Donson/Fbxo5/Ccnd1/Cdk1/Cep192/Atm/Trp53/Cdkn1a	19
GO:1903311	regulation of mRNA metabolic process	25/432	266/23328	3.45654e-11	1.37484e-09	1.06334e-09	E2f1/Hnrnpd/Npm1/Srsf7/Ybx1/Srsf3/Rbm3/Ncl/Rbmxl1/Srsf10/Srsf2/Tra2b/Fus/Srpk1/Dhx9/Hnrnpu/Eif4a3/Srsf4/Hspa8/Syncrip/Apex1/Rnps1/Larp7/Khdrbs1/Elavl4	25
GO:0140013	meiotic nuclear division	21/432	184/23328	3.50592e-11	1.37726e-09	1.06522e-09	Fignl1/Topbp1/Smc2/Cenps/Psmc3ip/Rad51/Ccne2/Rad54l/Ccne1/Top2a/Brca2/Ncapd3/Ncaph/Trip13/Syce2/Rad54b/Smc4/Sgo1/Fbxo5/Suv39h2/Atm	21
GO:1903312	negative regulation of mRNA metabolic process	15/432	88/23328	7.50254e-11	2.91135e-09	2.25172e-09	E2f1/Hnrnpd/Npm1/Srsf7/Ybx1/Rbmxl1/Srsf10/Tra2b/Fus/Dhx9/Hnrnpu/Srsf4/Syncrip/Rnps1/Elavl4	15
GO:1900262	regulation of DNA-directed DNA polymerase activity	7/432	10/23328	8.14065e-11	3.08376e-09	2.38507e-09	Pcna/Rfc3/Rfc4/Rfc2/Dscc1/Rfc5/Npm1	7
GO:1900264	positive regulation of DNA-directed DNA polymerase activity	7/432	10/23328	8.14065e-11	3.08376e-09	2.38507e-09	Pcna/Rfc3/Rfc4/Rfc2/Dscc1/Rfc5/Npm1	7
GO:0034728	nucleosome organization	18/432	137/23328	8.60834e-11	3.22256e-09	2.49242e-09	Chaf1b/Nasp/Mcm2/Chaf1a/Hat1/Nap1l1/Ptma/Npm1/Set/Supt16/Hjurp/Mis18a/Rbbp4/Pole3/Smarcc1/Smarca5/Nap1l4/Smarcd1	18
GO:0045930	negative regulation of mitotic cell cycle	23/432	236/23328	1.03212e-10	3.81883e-09	2.9536e-09	Cdc6/Cdt1/Clspn/Rpa2/Topbp1/Brca1/Chek1/Ezh2/Tipin/Wee1/Top2a/Rbl1/Blm/Trip13/Msh2/Donson/Fbxo5/Ccnd1/Cdk1/Cep192/Atm/Trp53/Cdkn1a	23
GO:0007098	centrosome cycle	17/432	122/23328	1.12261e-10	4.05924e-09	3.13954e-09	Brca1/Chek1/Ranbp1/Pclaf/Plk4/Npm1/Brca2/Sgo1/Haus6/Haus4/Haus8/Cdk2/Haus3/Haus1/Sass6/Cep192/Cntln	17
GO:0061982	meiosis I cell cycle process	17/432	122/23328	1.12261e-10	4.05924e-09	3.13954e-09	Topbp1/Cenps/Psmc3ip/Rad51/Ccne2/Rad54l/Ccne1/Top2a/Brca2/Trip13/Msh6/Syce2/Rad54b/Sgo1/Fbxo5/Cdc25a/Atm	17
GO:0007051	spindle organization	20/432	179/23328	1.51955e-10	5.43283e-09	4.20191e-09	Tubb5/Cenph/Ranbp1/Stmn1/Mybl2/Fbxo5/Haus6/Haus4/Cenpw/Smc1a/Haus8/Tubg1/Haus3/Prc1/Haus1/Smc3/Tubgcp2/Hnrnpu/Cep192/Kpnb1	20
GO:0010948	negative regulation of cell cycle process	22/432	221/23328	1.75578e-10	6.20766e-09	4.80119e-09	Dtl/Cdc6/Cdt1/Clspn/Rpa2/Topbp1/Brca1/Chek1/Ezh2/Rbl1/Blm/Npm1/Cdk4/Trip13/Donson/Fbxo5/Ccnd1/Cdk1/Cep192/Atm/Trp53/Cdkn1a	22
GO:0022613	ribonucleoprotein complex biogenesis	30/432	409/23328	1.82167e-10	6.36983e-09	4.92662e-09	Ran/Npm1/Snrpd1/Lsm2/Psip1/Snrpe/Eri1/Nop56/Lyar/Ncl/Snu13/Pa2g4/Rbmxl1/Srsf10/Snrpb/Nop58/Ptges3/Snrpf/Exosc8/Srpk1/Snrpg/Dhx9/Eif3a/Nhp2/Atm/Hsp90aa1/Rsl1d1/Fbl/Gtf3a/Lsm4	30
GO:0006403	RNA localization	20/432	182/23328	2.05196e-10	7.09711e-09	5.48912e-09	Slbp/Ran/Npm1/Srsf7/Mrpl18/Ybx1/Alyref/Srsf3/Nxt1/Nup85/Nop58/Hnrnpa3/Dhx9/Hnrnpu/Atm/Hnrnpa1/Tcp1/Fbl/Eif5a/Khdrbs1	20
GO:0051225	spindle assembly	16/432	112/23328	2.72196e-10	9.31319e-09	7.20309e-09	Tubb5/Mybl2/Fbxo5/Haus6/Haus4/Cenpw/Smc1a/Haus8/Haus3/Prc1/Haus1/Smc3/Tubgcp2/Hnrnpu/Cep192/Kpnb1	16
GO:2000779	regulation of double-strand break repair	14/432	82/23328	3.16364e-10	1.07093e-08	8.28286e-09	Dek/Fignl1/Rpa2/Rad51ap1/Timeless/Chek1/Rad51/Rmi2/Nsd2/Blm/Parp1/Slf1/Smchd1/Rif1	14
GO:0006301	postreplication repair	9/432	25/23328	3.70418e-10	1.24071e-08	9.59599e-09	Dtl/Pcna/Brca1/Pclaf/Rad18/Pold1/Pole2/Msh2/Nsmce1	9
GO:0032508	DNA duplex unwinding	10/432	34/23328	3.76979e-10	1.24953e-08	9.66423e-09	Mcm6/Mcm4/Mcm2/Mcm7/Rad51/Top2a/Blm/Rpa1/Rad50/Dhx9	10
GO:0031023	microtubule organizing center organization	17/432	132/23328	3.96804e-10	1.30168e-08	1.00676e-08	Brca1/Chek1/Ranbp1/Pclaf/Plk4/Npm1/Brca2/Sgo1/Haus6/Haus4/Haus8/Cdk2/Haus3/Haus1/Sass6/Cep192/Cntln	17
GO:0048024	regulation of mRNA splicing via spliceosome	16/432	116/23328	4.64552e-10	1.50837e-08	1.16662e-08	Npm1/Srsf7/Srsf3/Rbm3/Ncl/Rbmxl1/Srsf10/Srsf2/Tra2b/Hnrnpu/Eif4a3/Srsf4/Hspa8/Rnps1/Larp7/Khdrbs1	16
GO:0010569	regulation of double-strand break repair via homologous recombination	11/432	46/23328	5.76499e-10	1.85295e-08	1.43313e-08	Fignl1/Rpa2/Rad51ap1/Timeless/Chek1/Rad51/Rmi2/Blm/Parp1/Smchd1/Rif1	11
GO:0050684	regulation of mRNA processing	18/432	154/23328	6.06066e-10	1.9285e-08	1.49156e-08	Npm1/Srsf7/Srsf3/Rbm3/Ncl/Rbmxl1/Srsf10/Srsf2/Tra2b/Srpk1/Dhx9/Hnrnpu/Eif4a3/Srsf4/Hspa8/Rnps1/Larp7/Khdrbs1	18
GO:0031572	G2 DNA damage checkpoint	10/432	36/23328	7.06973e-10	2.22295e-08	1.7193e-08	Dtl/Clspn/Topbp1/Brca1/Chek1/Blm/Donson/Cdk1/Atm/Cdkn1a	10
GO:0044773	mitotic DNA damage checkpoint	12/432	59/23328	7.12575e-10	2.22295e-08	1.7193e-08	Clspn/Rpa2/Topbp1/Tipin/Blm/Msh2/Donson/Ccnd1/Cdk1/Atm/Trp53/Cdkn1a	12
GO:0051983	regulation of chromosome segregation	15/432	103/23328	7.4955e-10	2.3156e-08	1.79095e-08	Cdc6/Cdt1/Fen1/Rmi2/Rad18/Smc6/Trip13/Slf1/Fbxo5/Rcc2/Hnrnpu/Cep192/Atm/Smc5/Mki67	15
GO:0006913	nucleocytoplasmic transport	25/432	308/23328	7.78804e-10	2.36015e-08	1.82541e-08	Brca1/Ran/Npm1/Pola2/E2f3/Bard1/Srsf3/Nxt1/Cdk1/Phip/Ipo5/Nup85/Trim28/Dhx9/Hsp90aa1/Hspa8/Ppp1cc/Trp53/Ctdspl2/Pkig/Kpnb1/Eif5a/Kpna3/Khdrbs1/Cdkn1a	25
GO:0051169	nuclear transport	25/432	308/23328	7.78804e-10	2.36015e-08	1.82541e-08	Brca1/Ran/Npm1/Pola2/E2f3/Bard1/Srsf3/Nxt1/Cdk1/Phip/Ipo5/Nup85/Trim28/Dhx9/Hsp90aa1/Hspa8/Ppp1cc/Trp53/Ctdspl2/Pkig/Kpnb1/Eif5a/Kpna3/Khdrbs1/Cdkn1a	25
GO:0010971	positive regulation of G2/M transition of mitotic cell cycle	9/432	27/23328	8.22323e-10	2.46852e-08	1.90923e-08	Dtl/Lmnb1/Cdk4/Cdc7/Fbxo5/Ccnd1/Cdk1/Cdc25a/Rcc2	9
GO:0070192	chromosome organization involved in meiotic cell cycle	13/432	76/23328	1.33463e-09	3.96895e-08	3.0697e-08	Smc2/Rad51/Ccne2/Ccne1/Ncapd3/Ncaph/Trip13/Syce2/Smc4/Sgo1/Rad50/Ncapd2/Atm	13
GO:0034504	protein localization to nucleus	24/432	293/23328	1.42479e-09	4.19784e-08	3.24673e-08	Brca1/Ran/Npm1/Pola2/E2f3/Bard1/Parp1/Nxt1/Cdk1/Phip/Ipo5/Nup85/Trim28/Hnrnpu/Hsp90aa1/Sumo3/Syne2/Hspa8/Trp53/Pkig/Kpnb1/Larp7/Kpna3/Cdkn1a	24
GO:2000573	positive regulation of DNA biosynthetic process	13/432	77/23328	1.57902e-09	4.60957e-08	3.56517e-08	Pcna/Rfc3/Rfc4/Hnrnpd/Rfc2/Dscc1/Rfc5/Npm1/Ptges3/Atm/Tcp1/Hsp90aa1/Pak3	13
GO:0006220	pyrimidine nucleotide metabolic process	9/432	29/23328	1.70041e-09	4.8745e-08	3.77008e-08	Dut/Tyms/Dctpp1/Shmt1/Dtymk/Nme1/Dck/Umps/Ctps	9
GO:0034508	centromere complex assembly	9/432	29/23328	1.70041e-09	4.8745e-08	3.77008e-08	Hells/Nasp/Cenpk/Cenps/Cenph/Hjurp/Mis18a/Cenpw/Mis12	9
GO:0009416	response to light stimulus	24/432	298/23328	1.99748e-09	5.67497e-08	4.38919e-08	Dtl/Pcna/Chek1/Tipin/Pclaf/Rad18/Usp1/Npm1/Pold1/Brca2/Pold3/Msh6/Msh2/Casp3/Parp1/Ccnd1/Rnf168/Cdc25a/Pbk/Eif2s1/Hmgn1/Ppp1cc/Trp53/Cdkn1a	24
GO:0051383	kinetochore organization	8/432	21/23328	2.13651e-09	6.01625e-08	4.65315e-08	Cdt1/Cenpk/Smc2/Cenps/Cenph/Smc4/Cenpw/Mis12	8
GO:0006401	RNA catabolic process	22/432	254/23328	2.47535e-09	6.90926e-08	5.34383e-08	E2f1/Fen1/Hnrnpd/Dna2/Npm1/Lsm2/Ybx1/Rnaseh2a/Lsm3/Exosc8/Fus/Dhx9/Hnrnpu/Rnaseh2b/Atm/Eif4a3/Syncrip/Lsm5/Apex1/Rnps1/Lsm4/Elavl4	22
GO:0034655	nucleobase-containing compound catabolic process	26/432	352/23328	2.64685e-09	7.32373e-08	5.66439e-08	Dut/E2f1/Fen1/Hnrnpd/Dctpp1/Dna2/Npm1/Lsm2/Ybx1/Eri1/Rnaseh2a/Hint1/Lsm3/Exosc8/Fus/Dhx9/Hnrnpu/Rnaseh2b/Atm/Eif4a3/Syncrip/Lsm5/Apex1/Rnps1/Lsm4/Elavl4	26
GO:0006268	DNA unwinding involved in DNA replication	7/432	15/23328	4.02866e-09	1.1051e-07	8.54719e-08	Mcm6/Mcm4/Mcm2/Mcm7/Rad51/Blm/Rpa1	7
GO:1902750	negative regulation of cell cycle G2/M phase transition	11/432	55/23328	4.45169e-09	1.21071e-07	9.36396e-08	Dtl/Cdc6/Clspn/Topbp1/Brca1/Chek1/Blm/Donson/Cdk1/Atm/Cdkn1a	11
GO:0031297	replication fork processing	9/432	32/23328	4.53347e-09	1.21401e-07	9.38949e-08	Pcna/Cenps/Rad51/Mms22l/Dna2/Blm/Brca2/Zgrf1/Nucks1	9
GO:0017038	protein import	20/432	217/23328	4.57486e-09	1.21401e-07	9.38949e-08	Brca1/Ran/Pola2/E2f3/Nxt1/Cdk1/Phip/Ipo5/Nup85/Trim28/Hspd1/Hsp90aa1/Timm50/Hspa8/Trp53/Pkig/Kpnb1/Hspa4/Kpna3/Cdkn1a	20
GO:0007127	meiosis I	15/432	117/23328	4.57828e-09	1.21401e-07	9.38949e-08	Topbp1/Cenps/Psmc3ip/Rad51/Ccne2/Rad54l/Ccne1/Top2a/Brca2/Trip13/Syce2/Rad54b/Sgo1/Fbxo5/Atm	15
GO:0018205	peptidyl-lysine modification	26/432	364/23328	5.32851e-09	1.40126e-07	1.08378e-07	Dnmt1/Brca1/Hat1/Chek1/Ezh2/Nsd2/Sumo2/Brca2/Myb/Pole3/Rif1/Uba2/Meaf6/Trim28/Sae1/Naa50/Suv39h2/Dpy30/Suz12/Sumo3/Kmt5a/Ndufab1/Hmg20b/Ube2i/Smc5/Gnl3	26
GO:0010972	negative regulation of G2/M transition of mitotic cell cycle	10/432	44/23328	6.04595e-09	1.57357e-07	1.21704e-07	Cdc6/Clspn/Topbp1/Brca1/Chek1/Blm/Donson/Cdk1/Atm/Cdkn1a	10
GO:0044818	mitotic G2/M transition checkpoint	9/432	33/23328	6.13206e-09	1.57357e-07	1.21704e-07	Cdc6/Clspn/Topbp1/Brca1/Blm/Donson/Cdk1/Atm/Cdkn1a	9
GO:0051984	positive regulation of chromosome segregation	9/432	33/23328	6.13206e-09	1.57357e-07	1.21704e-07	Cdc6/Cdt1/Fen1/Rad18/Smc6/Slf1/Rcc2/Hnrnpu/Smc5	9
GO:0043484	regulation of RNA splicing	17/432	158/23328	6.52808e-09	1.66179e-07	1.28528e-07	Npm1/Srsf7/Hnrnpf/Srsf3/Rbm3/Ncl/Rbmxl1/Srsf10/Srsf2/Tra2b/Hnrnpu/Eif4a3/Srsf4/Hspa8/Rnps1/Larp7/Khdrbs1	17
GO:0000076	DNA replication checkpoint	7/432	16/23328	7.04805e-09	1.77991e-07	1.37664e-07	Cdc6/Cdt1/Clspn/Timeless/Topbp1/Tipin/Dna2	7
GO:0006298	mismatch repair	8/432	24/23328	7.35443e-09	1.84266e-07	1.42517e-07	Pcna/Exo1/Rpa2/Msh6/Msh2/Rnaseh2a/Rpa1/Rpa3	8
GO:0051236	establishment of RNA localization	17/432	160/23328	7.90663e-09	1.96554e-07	1.52021e-07	Slbp/Ran/Npm1/Srsf7/Mrpl18/Ybx1/Alyref/Srsf3/Nxt1/Nup85/Hnrnpa3/Dhx9/Hnrnpu/Atm/Hnrnpa1/Eif5a/Khdrbs1	17
GO:0030261	chromosome condensation	10/432	46/23328	9.60967e-09	2.35215e-07	1.81922e-07	Smc2/Ncapg2/Top2a/Ncapd3/Ncaph/Smc4/Cdk1/Ncapd2/Banf1/Smc5	10
GO:0045740	positive regulation of DNA replication	10/432	46/23328	9.60967e-09	2.35215e-07	1.81922e-07	Pcna/Cdt1/Atad5/Dna2/Npm1/Cdc7/Dbf4/Cdk1/Cdk2/Dhx9	10
GO:0006606	protein import into nucleus	17/432	165/23328	1.26029e-08	3.06126e-07	2.36767e-07	Brca1/Ran/Pola2/E2f3/Nxt1/Cdk1/Phip/Ipo5/Nup85/Trim28/Hsp90aa1/Hspa8/Trp53/Pkig/Kpnb1/Kpna3/Cdkn1a	17
GO:0051053	negative regulation of DNA metabolic process	15/432	126/23328	1.28201e-08	3.09041e-07	2.39022e-07	Chek1/Rmi2/Rad18/Blm/Msh6/Msh2/Parp1/Smchd1/Rif1/Rad50/Trim28/Hnrnpu/Atm/Trp53/Cdkn1a	15
GO:2001022	positive regulation of response to DNA damage stimulus	14/432	110/23328	1.65072e-08	3.94932e-07	3.05452e-07	Pcna/Timeless/Brca1/Blm/Parp1/Slf1/Rnf168/Smchd1/Rif1/Nsmce4a/Trim28/Dhx9/Atm/Nsmce1	14
GO:0051170	import into nucleus	17/432	169/23328	1.80729e-08	4.29164e-07	3.31928e-07	Brca1/Ran/Pola2/E2f3/Nxt1/Cdk1/Phip/Ipo5/Nup85/Trim28/Hsp90aa1/Hspa8/Trp53/Pkig/Kpnb1/Kpna3/Cdkn1a	17
GO:0044270	cellular nitrogen compound catabolic process	26/432	391/23328	2.30886e-08	5.44206e-07	4.20905e-07	Dut/E2f1/Fen1/Hnrnpd/Dctpp1/Dna2/Npm1/Lsm2/Ybx1/Eri1/Rnaseh2a/Hint1/Lsm3/Exosc8/Fus/Dhx9/Hnrnpu/Rnaseh2b/Atm/Eif4a3/Syncrip/Lsm5/Apex1/Rnps1/Lsm4/Elavl4	26
GO:0034644	cellular response to UV	12/432	79/23328	2.33391e-08	5.46065e-07	4.22343e-07	Pcna/Chek1/Npm1/Pold1/Pold3/Parp1/Rnf168/Cdc25a/Pbk/Eif2s1/Trp53/Cdkn1a	12
GO:0022618	ribonucleoprotein complex assembly	17/432	172/23328	2.35198e-08	5.46278e-07	4.22508e-07	Snrpd1/Lsm2/Psip1/Snrpe/Snu13/Rbmxl1/Srsf10/Snrpb/Ptges3/Snrpf/Srpk1/Snrpg/Dhx9/Eif3a/Atm/Hsp90aa1/Lsm4	17
GO:0072527	pyrimidine-containing compound metabolic process	10/432	51/23328	2.77341e-08	6.39493e-07	4.94603e-07	Dut/Tyms/Dctpp1/Tk1/Shmt1/Dtymk/Nme1/Dck/Umps/Ctps	10
GO:0046700	heterocycle catabolic process	26/432	397/23328	3.13895e-08	7.18572e-07	5.55765e-07	Dut/E2f1/Fen1/Hnrnpd/Dctpp1/Dna2/Npm1/Lsm2/Ybx1/Eri1/Rnaseh2a/Hint1/Lsm3/Exosc8/Fus/Dhx9/Hnrnpu/Rnaseh2b/Atm/Eif4a3/Syncrip/Lsm5/Apex1/Rnps1/Lsm4/Elavl4	26
GO:0006334	nucleosome assembly	13/432	98/23328	3.24786e-08	7.38193e-07	5.7094e-07	Chaf1b/Nasp/Mcm2/Chaf1a/Hat1/Nap1l1/Npm1/Set/Hjurp/Mis18a/Rbbp4/Smarca5/Nap1l4	13
GO:2000045	regulation of G1/S transition of mitotic cell cycle	14/432	116/23328	3.28866e-08	7.42164e-07	5.74011e-07	E2f1/Rpa2/Ezh2/Anp32b/Tfdp1/Cdc45/Rbl1/Dbf4/Ccnd2/Ccnd1/Apex1/Trp53/Larp7/Cdkn1a	14
GO:0045132	meiotic chromosome segregation	13/432	99/23328	3.67672e-08	8.23896e-07	6.37225e-07	Smc2/Cenps/Ccne2/Ccne1/Top2a/Brca2/Ncapd3/Ncaph/Trip13/Syce2/Smc4/Sgo1/Atm	13
GO:0050657	nucleic acid transport	16/432	157/23328	3.95141e-08	8.73153e-07	6.75322e-07	Slbp/Ran/Npm1/Srsf7/Mrpl18/Ybx1/Alyref/Srsf3/Nxt1/Nup85/Hnrnpa3/Dhx9/Hnrnpu/Hnrnpa1/Eif5a/Khdrbs1	16
GO:0050658	RNA transport	16/432	157/23328	3.95141e-08	8.73153e-07	6.75322e-07	Slbp/Ran/Npm1/Srsf7/Mrpl18/Ybx1/Alyref/Srsf3/Nxt1/Nup85/Hnrnpa3/Dhx9/Hnrnpu/Hnrnpa1/Eif5a/Khdrbs1	16
GO:0071826	ribonucleoprotein complex subunit organization	17/432	179/23328	4.25509e-08	9.33771e-07	7.22206e-07	Snrpd1/Lsm2/Psip1/Snrpe/Snu13/Rbmxl1/Srsf10/Snrpb/Ptges3/Snrpf/Srpk1/Snrpg/Dhx9/Eif3a/Atm/Hsp90aa1/Lsm4	17
GO:0009262	deoxyribonucleotide metabolic process	8/432	30/23328	5.30928e-08	1.15713e-06	8.94959e-07	Dut/Rrm2/Rrm1/Tyms/Dctpp1/Shmt1/Dtymk/Ak2	8
GO:0000380	alternative mRNA splicing via spliceosome	12/432	85/23328	5.42498e-08	1.17431e-06	9.08242e-07	Srsf7/Srsf3/Rbmxl1/Srsf10/Srsf2/Tra2b/Dhx9/Hnrnpu/Hnrnpa1/Srsf4/Rnps1/Khdrbs1	12
GO:0009263	deoxyribonucleotide biosynthetic process	6/432	13/23328	5.98907e-08	1.28765e-06	9.95906e-07	Dut/Rrm2/Rrm1/Tyms/Shmt1/Dtymk	6
GO:0019439	aromatic compound catabolic process	26/432	411/23328	6.27277e-08	1.3396e-06	1.03608e-06	Dut/E2f1/Fen1/Hnrnpd/Dctpp1/Dna2/Npm1/Lsm2/Ybx1/Eri1/Rnaseh2a/Hint1/Lsm3/Exosc8/Fus/Dhx9/Hnrnpu/Rnaseh2b/Atm/Eif4a3/Syncrip/Lsm5/Apex1/Rnps1/Lsm4/Elavl4	26
GO:0000731	DNA synthesis involved in DNA repair	8/432	31/23328	7.04077e-08	1.47784e-06	1.143e-06	Dtl/Pcna/Pclaf/Pole/Pola1/Pold1/Pole2/Pold3	8
GO:0006289	nucleotide-excision repair	10/432	56/23328	7.11612e-08	1.47784e-06	1.143e-06	Rpa2/Pole/Pold1/Brca2/Pold3/Rpa1/Rpa3/Hmgb1/Hmgn1/Trp53	10
GO:0007062	sister chromatid cohesion	10/432	56/23328	7.11612e-08	1.47784e-06	1.143e-06	Fen1/Dscc1/Esco2/Sgo1/Slf1/Smc1a/Smc3/Naa50/Smc5/Mcmbp	10
GO:1901361	organic cyclic compound catabolic process	27/432	442/23328	7.12734e-08	1.47784e-06	1.143e-06	Dut/E2f1/Fen1/Hnrnpd/Dctpp1/Dna2/Npm1/Lsm2/Ybx1/Eri1/Rnaseh2a/Hint1/Lsm3/Exosc8/Fus/Dhx9/Hnrnpu/Rnaseh2b/Atm/Eif4a3/Syncrip/Lsm5/Apex1/Rnps1/Ywhah/Lsm4/Elavl4	27
GO:0034401	chromatin organization involved in regulation of transcription	15/432	143/23328	7.15233e-08	1.47784e-06	1.143e-06	Hells/Atad2/Dnmt1/Hat1/Chek1/Ezh2/Wdhd1/Cdc45/Pole3/Smchd1/Rif1/Smarca5/Trim28/Dpy30/Smarcd1	15
GO:0006221	pyrimidine nucleotide biosynthetic process	7/432	22/23328	9.54337e-08	1.95916e-06	1.51527e-06	Dut/Tyms/Shmt1/Dtymk/Nme1/Umps/Ctps	7
GO:0045739	positive regulation of DNA repair	11/432	73/23328	9.81731e-08	2.00248e-06	1.54878e-06	Pcna/Timeless/Brca1/Blm/Parp1/Slf1/Rnf168/Smchd1/Rif1/Trim28/Dhx9	11
GO:0006402	mRNA catabolic process	18/432	217/23328	1.36241e-07	2.76128e-06	2.13565e-06	E2f1/Hnrnpd/Npm1/Lsm2/Ybx1/Lsm3/Exosc8/Fus/Dhx9/Hnrnpu/Atm/Eif4a3/Syncrip/Lsm5/Apex1/Rnps1/Lsm4/Elavl4	18
GO:0071214	cellular response to abiotic stimulus	21/432	294/23328	1.60574e-07	3.21351e-06	2.48542e-06	Pcna/Fignl1/Rad51ap1/Chek1/Rad51/Blm/Npm1/Pold1/Pold3/Casp3/Ccnd2/Parp1/Rnf168/Cdc25a/Pbk/Ints7/Atm/Eif2s1/Trp53/Nucks1/Cdkn1a	21
GO:0104004	cellular response to environmental stimulus	21/432	294/23328	1.60574e-07	3.21351e-06	2.48542e-06	Pcna/Fignl1/Rad51ap1/Chek1/Rad51/Blm/Npm1/Pold1/Pold3/Casp3/Ccnd2/Parp1/Rnf168/Cdc25a/Pbk/Ints7/Atm/Eif2s1/Trp53/Nucks1/Cdkn1a	21
GO:0016569	covalent chromatin modification	27/432	462/23328	1.73703e-07	3.45453e-06	2.67183e-06	Hells/Uhrf1/Dnmt1/Brca1/Hat1/Chek1/Ezh2/Nsd2/Brca2/Baz1b/Myb/Vrk1/Rnf168/Pole3/Cdk2/Rif1/Ccna2/Meaf6/Prmt1/Trim28/Naa50/Suv39h2/Dpy30/Atm/Suz12/Trp53/Fbl	27
GO:0048025	negative regulation of mRNA splicing via spliceosome	7/432	24/23328	1.87568e-07	3.68421e-06	2.84947e-06	Npm1/Srsf7/Rbmxl1/Srsf10/Tra2b/Srsf4/Rnps1	7
GO:0071459	protein localization to chromosome centromeric region	7/432	24/23328	1.87568e-07	3.68421e-06	2.84947e-06	Cdt1/Knl1/Cdk1/Rcc2/Mis12/Cenpq/Smc5	7
GO:1902806	regulation of cell cycle G1/S phase transition	14/432	134/23328	2.05206e-07	4.00593e-06	3.09831e-06	E2f1/Rpa2/Ezh2/Anp32b/Tfdp1/Cdc45/Rbl1/Dbf4/Ccnd2/Ccnd1/Apex1/Trp53/Larp7/Cdkn1a	14
GO:0071479	cellular response to ionizing radiation	10/432	63/23328	2.2756e-07	4.41522e-06	3.41486e-06	Fignl1/Rad51ap1/Rad51/Blm/Ccnd2/Ints7/Atm/Trp53/Nucks1/Cdkn1a	10
GO:1902808	positive regulation of cell cycle G1/S phase transition	9/432	49/23328	2.51305e-07	4.83726e-06	3.74128e-06	Ezh2/Anp32b/Tfdp1/Cdc45/Dbf4/Ccnd2/Ccnd1/Apex1/Larp7	9
GO:0007095	mitotic G2 DNA damage checkpoint	7/432	25/23328	2.56373e-07	4.83726e-06	3.74128e-06	Clspn/Topbp1/Blm/Donson/Cdk1/Atm/Cdkn1a	7
GO:0010165	response to X-ray	7/432	25/23328	2.56373e-07	4.83726e-06	3.74128e-06	Blm/Brca2/Msh2/Ccnd2/Atm/Trp53/Nucks1	7
GO:0072528	pyrimidine-containing compound biosynthetic process	7/432	25/23328	2.56373e-07	4.83726e-06	3.74128e-06	Dut/Tyms/Shmt1/Dtymk/Nme1/Umps/Ctps	7
GO:0007568	aging	19/432	251/23328	2.56913e-07	4.83726e-06	3.74128e-06	Rad54l/Rbl1/Npm1/Brca2/Smc6/Msh6/Msh2/Ybx1/Rad54b/Cdk6/Fbxo5/Cdk1/Atm/Eif2s1/Apex1/Rsl1d1/Trp53/Smc5/Cdkn1a	19
GO:0071482	cellular response to light stimulus	12/432	98/23328	2.69678e-07	5.04774e-06	3.90407e-06	Pcna/Chek1/Npm1/Pold1/Pold3/Parp1/Rnf168/Cdc25a/Pbk/Eif2s1/Trp53/Cdkn1a	12
GO:0007088	regulation of mitotic nuclear division	15/432	160/23328	3.14916e-07	5.86001e-06	4.53231e-06	Cdc6/Cdt1/Chek1/Ranbp1/Trip13/Slf1/Fbxo5/Tubg1/Phip/Hnrnpu/Cep192/Atm/Ywhah/Smc5/Mki67	15
GO:0033045	regulation of sister chromatid segregation	11/432	82/23328	3.32722e-07	6.15536e-06	4.76074e-06	Cdc6/Cdt1/Fen1/Rmi2/Trip13/Slf1/Fbxo5/Hnrnpu/Cep192/Atm/Smc5	11
GO:0072594	establishment of protein localization to organelle	25/432	426/23328	4.62509e-07	8.50696e-06	6.57953e-06	Brca1/Ran/Brca2/Pola2/E2f3/Nxt1/Cdk1/Phip/Ipo5/Nup85/Trim28/Atpif1/Tcp1/Hspd1/Hsp90aa1/Timm50/Hspa8/Trp53/Pkig/Kpnb1/Hspa4/Tsg101/Kpna3/Ap4m1/Cdkn1a	25
GO:1900087	positive regulation of G1/S transition of mitotic cell cycle	8/432	39/23328	4.82292e-07	8.81984e-06	6.82153e-06	Anp32b/Tfdp1/Cdc45/Dbf4/Ccnd2/Ccnd1/Apex1/Larp7	8
GO:0006348	chromatin silencing at telomere	5/432	10/23328	4.96789e-07	9.03305e-06	6.98643e-06	Hat1/Ezh2/Cdc45/Rif1/Dpy30	5
GO:0034501	protein localization to kinetochore	6/432	18/23328	5.9888e-07	1.08203e-05	8.36874e-06	Cdt1/Knl1/Cdk1/Rcc2/Mis12/Cenpq	6
GO:0008156	negative regulation of DNA replication	7/432	28/23328	6.01883e-07	1.08203e-05	8.36874e-06	Gmnn/Timeless/Tipin/Brca2/Donson/Fbxo5/Trp53	7
GO:2001252	positive regulation of chromosome organization	16/432	192/23328	6.35758e-07	1.13651e-05	8.79008e-06	Cdt1/Dnmt1/Brca1/Fen1/Hnrnpd/Myb/Slf1/Rif1/Rad50/Trim28/Hnrnpu/Atm/Tcp1/Trp53/Smc5/Gnl3	16
GO:0015931	nucleobase-containing compound transport	16/432	193/23328	6.81646e-07	1.21173e-05	9.37188e-06	Slbp/Ran/Npm1/Srsf7/Mrpl18/Ybx1/Alyref/Srsf3/Nxt1/Nup85/Hnrnpa3/Dhx9/Hnrnpu/Hnrnpa1/Eif5a/Khdrbs1	16
GO:0009123	nucleoside monophosphate metabolic process	8/432	41/23328	7.25131e-07	1.28187e-05	9.91436e-06	Dut/Tyms/Shmt1/Paics/Umps/Gmps/Ppat/Ak2	8
GO:0097549	chromatin organization involved in negative regulation of transcription	13/432	128/23328	7.74562e-07	1.35765e-05	1.05005e-05	Hells/Atad2/Dnmt1/Hat1/Ezh2/Wdhd1/Cdc45/Pole3/Smchd1/Rif1/Smarca5/Trim28/Dpy30	13
GO:0009124	nucleoside monophosphate biosynthetic process	7/432	29/23328	7.808e-07	1.35765e-05	1.05005e-05	Dut/Tyms/Shmt1/Paics/Umps/Gmps/Ppat	7
GO:0033119	negative regulation of RNA splicing	7/432	29/23328	7.808e-07	1.35765e-05	1.05005e-05	Npm1/Srsf7/Rbmxl1/Srsf10/Tra2b/Srsf4/Rnps1	7
GO:0002562	somatic diversification of immune receptors via germline recombination within a single locus	10/432	72/23328	8.23101e-07	1.41573e-05	1.09497e-05	Ung/Exo1/Atad5/Nsd2/Msh6/Msh2/Rnf168/Rif1/Atm/Hspd1	10
GO:0016444	somatic cell DNA recombination	10/432	72/23328	8.23101e-07	1.41573e-05	1.09497e-05	Ung/Exo1/Atad5/Nsd2/Msh6/Msh2/Rnf168/Rif1/Atm/Hspd1	10
GO:0009219	pyrimidine deoxyribonucleotide metabolic process	5/432	11/23328	8.96913e-07	1.5344e-05	1.18675e-05	Dut/Tyms/Dctpp1/Shmt1/Dtymk	5
GO:0000381	regulation of alternative mRNA splicing via spliceosome	10/432	73/23328	9.38169e-07	1.59639e-05	1.2347e-05	Srsf7/Srsf3/Rbmxl1/Srsf10/Srsf2/Tra2b/Hnrnpu/Srsf4/Rnps1/Khdrbs1	10
GO:0010833	telomere maintenance via telomere lengthening	10/432	74/23328	1.06704e-06	1.80602e-05	1.39683e-05	Rad51/Parp1/Rpa1/Ptges3/Rad50/Hnrnpu/Nhp2/Atm/Tcp1/Hsp90aa1	10
GO:0051304	chromosome separation	11/432	92/23328	1.08214e-06	1.82189e-05	1.4091e-05	Cdc6/Cdt1/Cenps/Top2a/Ncapd3/Ncaph/Trip13/Fbxo5/Ncapd2/Cep192/Atm	11
GO:0002204	somatic recombination of immunoglobulin genes involved in immune response	9/432	58/23328	1.12426e-06	1.86322e-05	1.44107e-05	Ung/Exo1/Atad5/Nsd2/Msh6/Msh2/Rnf168/Rif1/Hspd1	9
GO:0002208	somatic diversification of immunoglobulins involved in immune response	9/432	58/23328	1.12426e-06	1.86322e-05	1.44107e-05	Ung/Exo1/Atad5/Nsd2/Msh6/Msh2/Rnf168/Rif1/Hspd1	9
GO:0045190	isotype switching	9/432	58/23328	1.12426e-06	1.86322e-05	1.44107e-05	Ung/Exo1/Atad5/Nsd2/Msh6/Msh2/Rnf168/Rif1/Hspd1	9
GO:0016570	histone modification	25/432	448/23328	1.16182e-06	1.9155e-05	1.48151e-05	Uhrf1/Dnmt1/Brca1/Hat1/Chek1/Ezh2/Nsd2/Brca2/Baz1b/Myb/Vrk1/Rnf168/Pole3/Cdk2/Rif1/Ccna2/Meaf6/Prmt1/Naa50/Suv39h2/Dpy30/Atm/Suz12/Trp53/Fbl	25
GO:0006457	protein folding	14/432	155/23328	1.22197e-06	2.00429e-05	1.55017e-05	Fkbp5/Hspa14/Ppil1/Ppia/Ptges3/Nudc/Tcp1/Hspd1/Hsp90aa1/Hspa8/Fkbp4/Ppig/Bag1/Prdx4	14
GO:0016925	protein sumoylation	8/432	44/23328	1.28126e-06	2.09075e-05	1.61705e-05	Sumo2/Uba2/Trim28/Sae1/Sumo3/Hmg20b/Ube2i/Gnl3	8
GO:0060249	anatomical structure homeostasis	24/432	422/23328	1.36744e-06	2.21578e-05	1.71375e-05	Pcna/Rpa2/Hnrnpd/Rad51/Ccne2/Ccne1/Dna2/Blm/Brca2/Smc6/Parp1/Rpa1/Rif1/Ptges3/Rad50/Hnrnpu/Nhp2/Atm/Tcp1/Hsp90aa1/Apex1/Nell2/Smc5/Gnl3	24
GO:0000079	regulation of cyclin-dependent protein serine/threonine kinase activity	10/432	76/23328	1.37181e-06	2.21578e-05	1.71375e-05	Cdc6/Cks1b/Ccne2/Ccne1/Blm/Casp3/Ccnd2/Ccnd1/Ccna2/Cdkn1a	10
GO:0000387	spliceosomal snRNP assembly	7/432	32/23328	1.60495e-06	2.55347e-05	1.97493e-05	Snrpd1/Lsm2/Snrpe/Snrpb/Snrpf/Snrpg/Lsm4	7
GO:0008608	attachment of spindle microtubules to kinetochore	7/432	32/23328	1.60495e-06	2.55347e-05	1.97493e-05	Cdt1/Brca2/Knl1/Sgo1/Rcc2/Mis12/Hnrnpu	7
GO:0050686	negative regulation of mRNA processing	7/432	32/23328	1.60495e-06	2.55347e-05	1.97493e-05	Npm1/Srsf7/Rbmxl1/Srsf10/Tra2b/Srsf4/Rnps1	7
GO:0002200	somatic diversification of immune receptors	10/432	80/23328	2.21547e-06	3.48992e-05	2.69921e-05	Ung/Exo1/Atad5/Nsd2/Msh6/Msh2/Rnf168/Rif1/Atm/Hspd1	10
GO:1904029	regulation of cyclin-dependent protein kinase activity	10/432	80/23328	2.21547e-06	3.48992e-05	2.69921e-05	Cdc6/Cks1b/Ccne2/Ccne1/Blm/Casp3/Ccnd2/Ccnd1/Ccna2/Cdkn1a	10
GO:0040029	regulation of gene expression epigenetic	14/432	163/23328	2.22894e-06	3.49383e-05	2.70223e-05	Hells/Atad2/Brca1/Hat1/Chek1/Ezh2/Wdhd1/Cdc45/Smchd1/Rif1/Trim27/Hnrnpu/Dpy30/Smarcd1	14
GO:0016447	somatic recombination of immunoglobulin gene segments	9/432	63/23328	2.30267e-06	3.59172e-05	2.77794e-05	Ung/Exo1/Atad5/Nsd2/Msh6/Msh2/Rnf168/Rif1/Hspd1	9
GO:2000104	negative regulation of DNA-dependent DNA replication	5/432	13/23328	2.42309e-06	3.7611e-05	2.90895e-05	Timeless/Tipin/Brca2/Donson/Fbxo5	5
GO:0051783	regulation of nuclear division	15/432	191/23328	2.98283e-06	4.58292e-05	3.54457e-05	Cdc6/Cdt1/Chek1/Ranbp1/Trip13/Slf1/Fbxo5/Tubg1/Phip/Hnrnpu/Cep192/Atm/Ywhah/Smc5/Mki67	15
GO:0007131	reciprocal meiotic recombination	8/432	49/23328	3.00683e-06	4.58292e-05	3.54457e-05	Topbp1/Cenps/Psmc3ip/Rad51/Rad54l/Top2a/Trip13/Rad54b	8
GO:0048255	mRNA stabilization	8/432	49/23328	3.00683e-06	4.58292e-05	3.54457e-05	E2f1/Hnrnpd/Ybx1/Fus/Dhx9/Hnrnpu/Syncrip/Elavl4	8
GO:0090398	cellular senescence	9/432	65/23328	3.01015e-06	4.58292e-05	3.54457e-05	Rbl1/Smc6/Ybx1/Cdk6/Fbxo5/Rsl1d1/Trp53/Smc5/Cdkn1a	9
GO:0035825	homologous recombination	8/432	50/23328	3.52213e-06	5.33687e-05	4.12769e-05	Topbp1/Cenps/Psmc3ip/Rad51/Rad54l/Top2a/Trip13/Rad54b	8
GO:2001251	negative regulation of chromosome organization	13/432	147/23328	3.70744e-06	5.57139e-05	4.30908e-05	Cdt1/Mcm2/Atad2/Dnmt1/Brca1/Top2a/Trip13/Parp1/Fbxo5/Rad50/Hnrnpu/Cep192/Atm	13
GO:0007076	mitotic chromosome condensation	5/432	14/23328	3.71193e-06	5.57139e-05	4.30908e-05	Smc2/Ncapd3/Ncaph/Smc4/Ncapd2	5
GO:0006312	mitotic recombination	6/432	24/23328	3.95149e-06	5.90312e-05	4.56565e-05	Rad51/Blm/Brca2/Smc6/Rad50/Smc5	6
GO:0046822	regulation of nucleocytoplasmic transport	12/432	126/23328	4.05587e-06	6.03074e-05	4.66435e-05	Brca1/Ran/Bard1/Cdk1/Ipo5/Trim28/Dhx9/Hsp90aa1/Ppp1cc/Ctdspl2/Pkig/Khdrbs1	12
GO:0010639	negative regulation of organelle organization	23/432	420/23328	4.26013e-06	6.30499e-05	4.87647e-05	Cdt1/Mcm2/Atad2/Dnmt1/Brca1/Chek1/Top2a/Stmn1/Npm1/Trip13/Parp1/Fbxo5/Bok/Rad50/Hnrnpu/Cep192/Atm/Tmsb4x/Trp53/Fkbp4/Tmsb10/Lima1/Dbn1	23
GO:0033047	regulation of mitotic sister chromatid segregation	9/432	69/23328	4.99919e-06	7.36455e-05	5.69596e-05	Cdc6/Cdt1/Trip13/Slf1/Fbxo5/Hnrnpu/Cep192/Atm/Smc5	9
GO:0009394	2'-deoxyribonucleotide metabolic process	6/432	25/23328	5.11837e-06	7.47094e-05	5.77825e-05	Dut/Tyms/Dctpp1/Shmt1/Dtymk/Ak2	6
GO:0019692	deoxyribose phosphate metabolic process	6/432	25/23328	5.11837e-06	7.47094e-05	5.77825e-05	Dut/Tyms/Dctpp1/Shmt1/Dtymk/Ak2	6
GO:0000722	telomere maintenance via recombination	5/432	15/23328	5.48326e-06	7.967e-05	6.16191e-05	Rad51/Brca2/Smc6/Rad50/Smc5	5
GO:0002381	immunoglobulin production involved in immunoglobulin mediated immune response	9/432	70/23328	5.64392e-06	8.12623e-05	6.28506e-05	Ung/Exo1/Atad5/Nsd2/Msh6/Msh2/Rnf168/Rif1/Hspd1	9
GO:0016445	somatic diversification of immunoglobulins	9/432	70/23328	5.64392e-06	8.12623e-05	6.28506e-05	Ung/Exo1/Atad5/Nsd2/Msh6/Msh2/Rnf168/Rif1/Hspd1	9
GO:0042770	signal transduction in response to DNA damage	10/432	89/23328	5.90077e-06	8.45778e-05	6.54149e-05	Dtl/Brca1/Atad5/Chek1/Npm1/Brca2/Atm/Kmt5a/Trp53/Cdkn1a	10
GO:0007064	mitotic sister chromatid cohesion	6/432	26/23328	6.5503e-06	9.34667e-05	7.22899e-05	Dscc1/Sgo1/Slf1/Smc1a/Naa50/Smc5	6
GO:0009165	nucleotide biosynthetic process	15/432	204/23328	6.68057e-06	9.48998e-05	7.33983e-05	Dut/Rrm2/Rrm1/Tyms/Shmt1/Paics/Dtymk/Nme1/Umps/Parp1/Gmps/Ctps/Ppat/Ak2/Gars	15
GO:0009147	pyrimidine nucleoside triphosphate metabolic process	5/432	16/23328	7.85447e-06	0.000110588	8.55321e-05	Dut/Dctpp1/Dtymk/Nme1/Ctps	5
GO:0051382	kinetochore assembly	5/432	16/23328	7.85447e-06	0.000110588	8.55321e-05	Cenpk/Cenps/Cenph/Cenpw/Mis12	5
GO:0007569	cell aging	13/432	159/23328	8.78162e-06	0.000123097	9.52072e-05	Rbl1/Npm1/Brca2/Smc6/Ybx1/Cdk6/Fbxo5/Cdk1/Atm/Rsl1d1/Trp53/Smc5/Cdkn1a	13
GO:1901293	nucleoside phosphate biosynthetic process	15/432	209/23328	8.94821e-06	0.000124862	9.65716e-05	Dut/Rrm2/Rrm1/Tyms/Shmt1/Paics/Dtymk/Nme1/Umps/Parp1/Gmps/Ctps/Ppat/Ak2/Gars	15
GO:0046824	positive regulation of nucleocytoplasmic transport	9/432	74/23328	8.98595e-06	0.000124862	9.65716e-05	Brca1/Ran/Cdk1/Ipo5/Trim28/Dhx9/Hsp90aa1/Ctdspl2/Khdrbs1	9
GO:0043489	RNA stabilization	8/432	57/23328	9.68097e-06	0.000133354	0.00010314	E2f1/Hnrnpd/Ybx1/Fus/Dhx9/Hnrnpu/Syncrip/Elavl4	8
GO:1902373	negative regulation of mRNA catabolic process	8/432	57/23328	9.68097e-06	0.000133354	0.00010314	E2f1/Hnrnpd/Ybx1/Fus/Dhx9/Hnrnpu/Syncrip/Elavl4	8
GO:0008340	determination of adult lifespan	6/432	28/23328	1.03877e-05	0.000140058	0.000108325	Rad54l/Msh6/Msh2/Rad54b/Atm/Trp53	6
GO:0033233	regulation of protein sumoylation	6/432	28/23328	1.03877e-05	0.000140058	0.000108325	Sumo2/Uba2/Sae1/Hmg20b/Ube2i/Gnl3	6
GO:0072395	signal transduction involved in cell cycle checkpoint	6/432	28/23328	1.03877e-05	0.000140058	0.000108325	Dtl/Brca1/Chek1/Atm/Trp53/Cdkn1a	6
GO:0072401	signal transduction involved in DNA integrity checkpoint	6/432	28/23328	1.03877e-05	0.000140058	0.000108325	Dtl/Brca1/Chek1/Atm/Trp53/Cdkn1a	6
GO:0072422	signal transduction involved in DNA damage checkpoint	6/432	28/23328	1.03877e-05	0.000140058	0.000108325	Dtl/Brca1/Chek1/Atm/Trp53/Cdkn1a	6
GO:0019985	translesion synthesis	5/432	17/23328	1.09582e-05	0.000146508	0.000113314	Dtl/Pcna/Pclaf/Pold1/Pole2	5
GO:0033235	positive regulation of protein sumoylation	5/432	17/23328	1.09582e-05	0.000146508	0.000113314	Sumo2/Uba2/Sae1/Ube2i/Gnl3	5
GO:0043414	macromolecule methylation	18/432	297/23328	1.22253e-05	0.000162765	0.000125888	Hells/Dnmt1/Brca1/Ezh2/Nsd2/Myb/Mis18a/Parp1/Snrpb/Rif1/Prmt1/Trim28/Suv39h2/Dpy30/Suz12/Kmt5a/Fbl/Larp7	18
GO:0043462	regulation of ATPase activity	8/432	59/23328	1.25787e-05	0.000166772	0.000128986	Mcm2/Dnajc9/Msh6/Msh2/Dhx9/Hnrnpu/Atpif1/Dbn1	8
GO:0034724	DNA replication-independent nucleosome organization	6/432	29/23328	1.28939e-05	0.000169539	0.000131126	Nasp/Hat1/Supt16/Hjurp/Mis18a/Rbbp4	6
GO:0045292	mRNA cis splicing via spliceosome	6/432	29/23328	1.28939e-05	0.000169539	0.000131126	Srsf7/Psip1/Srsf3/Srsf10/Srsf2/Srsf4	6
GO:0045814	negative regulation of gene expression epigenetic	10/432	98/23328	1.40186e-05	0.000183569	0.000141978	Hells/Atad2/Hat1/Ezh2/Wdhd1/Cdc45/Smchd1/Rif1/Trim27/Dpy30	10
GO:0006278	RNA-dependent DNA biosynthetic process	8/432	60/23328	1.42814e-05	0.000185484	0.000143459	Rpa1/Ptges3/Rad50/Hnrnpu/Nhp2/Atm/Tcp1/Hsp90aa1	8
GO:0007004	telomere maintenance via telomerase	8/432	60/23328	1.42814e-05	0.000185484	0.000143459	Rpa1/Ptges3/Rad50/Hnrnpu/Nhp2/Atm/Tcp1/Hsp90aa1	8
GO:0001833	inner cell mass cell proliferation	5/432	18/23328	1.49425e-05	0.000193281	0.000149489	Chek1/Ncapg2/Brca2/Gins1/Gins4	5
GO:0006304	DNA modification	10/432	100/23328	1.67667e-05	0.000215999	0.00016706	Hells/Dnmt1/Brca1/Ezh2/Mis18a/Parp1/Alkbh2/Trim28/Apex1/Parp2	10
GO:0009117	nucleotide metabolic process	22/432	427/23328	1.77715e-05	0.000228019	0.000176357	Dut/Rrm2/Rrm1/Tyms/Dctpp1/Ran/Shmt1/Paics/Dtymk/Nme1/Dck/Umps/Parp1/Gmps/Hint1/Ctps/Ppat/Gapdh/Rnaseh2b/Ak2/Gpd1/Gars	22
GO:0043044	ATP-dependent chromatin remodeling	7/432	46/23328	2.04128e-05	0.000260858	0.000201755	Nasp/Ptma/Hjurp/Mis18a/Smarcc1/Smarca5/Pbrm1	7
GO:0009265	2'-deoxyribonucleotide biosynthetic process	4/432	10/23328	2.22961e-05	0.000282654	0.000218613	Dut/Tyms/Shmt1/Dtymk	4
GO:0046385	deoxyribose phosphate biosynthetic process	4/432	10/23328	2.22961e-05	0.000282654	0.000218613	Dut/Tyms/Shmt1/Dtymk	4
GO:0048026	positive regulation of mRNA splicing via spliceosome	6/432	32/23328	2.34684e-05	0.00029543	0.000228494	Rbm3/Ncl/Rbmxl1/Tra2b/Eif4a3/Hspa8	6
GO:0045910	negative regulation of DNA recombination	7/432	47/23328	2.36061e-05	0.00029543	0.000228494	Rmi2/Rad18/Blm/Msh6/Msh2/Smchd1/Rif1	7
GO:0045911	positive regulation of DNA recombination	7/432	47/23328	2.36061e-05	0.00029543	0.000228494	Timeless/Atad5/Nsd2/Blm/Msh2/Parp1/Rif1	7
GO:0043488	regulation of mRNA stability	10/432	104/23328	2.36753e-05	0.00029543	0.000228494	E2f1/Hnrnpd/Npm1/Ybx1/Fus/Dhx9/Hnrnpu/Syncrip/Apex1/Elavl4	10
GO:0006753	nucleoside phosphate metabolic process	22/432	436/23328	2.4424e-05	0.000303583	0.0002348	Dut/Rrm2/Rrm1/Tyms/Dctpp1/Ran/Shmt1/Paics/Dtymk/Nme1/Dck/Umps/Parp1/Gmps/Hint1/Ctps/Ppat/Gapdh/Rnaseh2b/Ak2/Gpd1/Gars	22
GO:0034248	regulation of cellular amide metabolic process	21/432	410/23328	2.9974e-05	0.000371118	0.000287034	Dhfr/Hnrnpd/Tyms/Shmt1/Npm1/Cdk4/Casp3/Rbm3/Ncl/Pa2g4/Dhx9/Gapdh/Eif2s1/Tcof1/Eif4a3/Caprin1/Syncrip/Trp53/Eif5a/Khdrbs1/Elavl4	21
GO:0032259	methylation	19/432	349/23328	3.13974e-05	0.000387234	0.000299498	Hells/Dnmt1/Brca1/Ezh2/Tyms/Nsd2/Myb/Mis18a/Parp1/Snrpb/Rif1/Prmt1/Trim28/Suv39h2/Dpy30/Suz12/Kmt5a/Fbl/Larp7	19
GO:0044728	DNA methylation or demethylation	9/432	87/23328	3.37434e-05	0.000414562	0.000320634	Hells/Dnmt1/Brca1/Ezh2/Mis18a/Parp1/Alkbh2/Trim28/Apex1	9
GO:0031055	chromatin remodeling at centromere	4/432	11/23328	3.45241e-05	0.000422522	0.000326791	Hells/Nasp/Hjurp/Mis18a	4
GO:0051028	mRNA transport	10/432	109/23328	3.56275e-05	0.000434356	0.000335944	Slbp/Srsf7/Alyref/Srsf3/Nxt1/Nup85/Hnrnpa3/Dhx9/Hnrnpa1/Eif5a	10
GO:1902369	negative regulation of RNA catabolic process	8/432	68/23328	3.6266e-05	0.000440452	0.000340659	E2f1/Hnrnpd/Ybx1/Fus/Dhx9/Hnrnpu/Syncrip/Elavl4	8
GO:0002312	B cell activation involved in immune response	9/432	88/23328	3.6981e-05	0.000445733	0.000344743	Ung/Exo1/Atad5/Nsd2/Msh6/Msh2/Rnf168/Rif1/Hspd1	9
GO:1900182	positive regulation of protein localization to nucleus	9/432	88/23328	3.6981e-05	0.000445733	0.000344743	Brca1/Ran/Npm1/Parp1/Cdk1/Ipo5/Trim28/Hsp90aa1/Larp7	9
GO:0006479	protein methylation	13/432	183/23328	3.91782e-05	0.000468665	0.00036248	Dnmt1/Brca1/Ezh2/Nsd2/Myb/Snrpb/Rif1/Prmt1/Suv39h2/Dpy30/Suz12/Kmt5a/Fbl	13
GO:0008213	protein alkylation	13/432	183/23328	3.91782e-05	0.000468665	0.00036248	Dnmt1/Brca1/Ezh2/Nsd2/Myb/Snrpb/Rif1/Prmt1/Suv39h2/Dpy30/Suz12/Kmt5a/Fbl	13
GO:0006417	regulation of translation	19/432	355/23328	3.95637e-05	0.000471505	0.000364676	Dhfr/Hnrnpd/Tyms/Shmt1/Npm1/Cdk4/Rbm3/Ncl/Pa2g4/Dhx9/Gapdh/Eif2s1/Tcof1/Eif4a3/Caprin1/Syncrip/Eif5a/Khdrbs1/Elavl4	19
GO:0097193	intrinsic apoptotic signaling pathway	17/432	295/23328	4.02181e-05	0.000477035	0.000368953	Hells/E2f1/Fignl1/Brca1/Atad5/Brca2/Msh6/Msh2/Casp3/Parp1/Bok/Hint1/Nono/Atm/Ivns1abp/Trp53/Cdkn1a	17
GO:0048146	positive regulation of fibroblast proliferation	8/432	69/23328	4.03666e-05	0.000477035	0.000368953	Cdc6/E2f1/Cdk4/Cdk6/Ccna2/Dhx9/Rnaseh2b/Cdkn1a	8
GO:0006342	chromatin silencing	9/432	89/23328	4.04775e-05	0.000477035	0.000368953	Hells/Atad2/Hat1/Ezh2/Wdhd1/Cdc45/Smchd1/Rif1/Dpy30	9
GO:0008630	intrinsic apoptotic signaling pathway in response to DNA damage	10/432	111/23328	4.16815e-05	0.000489411	0.000378525	E2f1/Brca1/Atad5/Brca2/Msh6/Msh2/Bok/Atm/Trp53/Cdkn1a	10
GO:0000413	protein peptidyl-prolyl isomerization	5/432	22/23328	4.32031e-05	0.000505413	0.000390902	Fkbp5/Ppil1/Ppia/Fkbp4/Ppig	5
GO:0072331	signal transduction by p53 class mediator	11/432	135/23328	4.42628e-05	0.000515913	0.000399022	E2f1/Atad5/Npm1/Brca2/Msh2/Bok/Hint1/Atm/Kmt5a/Trp53/Cdkn1a	11
GO:0051098	regulation of binding	20/432	390/23328	4.54159e-05	0.000527422	0.000407923	Cdt1/E2f1/Hmgb2/Ran/Stmn1/Blm/Hjurp/Nme1/Parp1/Sox11/Trim28/Dhx9/Cycs/Eif2s1/Eif4a3/Sumo3/Nucks1/Hspa4/Larp7/Cdkn1a	20
GO:2000105	positive regulation of DNA-dependent DNA replication	4/432	12/23328	5.10291e-05	0.000590454	0.000456674	Cdt1/Cdc7/Dbf4/Cdk2	4
GO:2000781	positive regulation of double-strand break repair	6/432	37/23328	5.56773e-05	0.000641903	0.000496466	Timeless/Blm/Parp1/Slf1/Smchd1/Rif1	6
GO:1900180	regulation of protein localization to nucleus	11/432	139/23328	5.78448e-05	0.000664485	0.000513932	Brca1/Ran/Npm1/Parp1/Cdk1/Ipo5/Trim28/Hsp90aa1/Sumo3/Pkig/Larp7	11
GO:0007052	mitotic spindle organization	10/432	116/23328	6.07799e-05	0.000693196	0.000536138	Cenph/Stmn1/Mybl2/Smc1a/Tubg1/Prc1/Smc3/Hnrnpu/Cep192/Kpnb1	10
GO:0043487	regulation of RNA stability	10/432	116/23328	6.07799e-05	0.000693196	0.000536138	E2f1/Hnrnpd/Npm1/Ybx1/Fus/Dhx9/Hnrnpu/Syncrip/Apex1/Elavl4	10
GO:0018208	peptidyl-proline modification	6/432	38/23328	6.50916e-05	0.000739719	0.000572121	Fkbp5/Ppil1/Ppia/Fkbp4/Ppig/Prdx4	6
GO:0072425	signal transduction involved in G2 DNA damage checkpoint	4/432	13/23328	7.26318e-05	0.000822471	0.000636124	Dtl/Brca1/Chek1/Atm	4
GO:0070828	heterochromatin organization	7/432	56/23328	7.54389e-05	0.000851229	0.000658366	Hells/Dnmt1/Wdhd1/Pole3/Smchd1/Smarca5/Trim28	7
GO:0016571	histone methylation	11/432	144/23328	7.97254e-05	0.000896418	0.000693316	Dnmt1/Brca1/Ezh2/Nsd2/Myb/Rif1/Prmt1/Suv39h2/Dpy30/Suz12/Fbl	11
GO:0043628	ncRNA 3'-end processing	6/432	40/23328	8.77181e-05	0.000982814	0.000760137	Eri1/Polr3k/Ints7/Exosc8/Fbl/Larp7	6
GO:0072332	intrinsic apoptotic signaling pathway by p53 class mediator	8/432	78/23328	9.79304e-05	0.00109338	0.000845656	E2f1/Atad5/Brca2/Msh2/Bok/Hint1/Trp53/Cdkn1a	8
GO:0016446	somatic hypermutation of immunoglobulin genes	4/432	14/23328	0.0001002	0.00111481	0.000862227	Ung/Exo1/Msh6/Msh2	4
GO:2000772	regulation of cellular senescence	6/432	42/23328	0.000116197	0.00128829	0.000996398	Rbl1/Ybx1/Cdk6/Fbxo5/Rsl1d1/Trp53	6
GO:0051101	regulation of DNA binding	10/432	127/23328	0.000130151	0.00143799	0.00111218	Cdt1/E2f1/Hmgb2/Hjurp/Nme1/Parp1/Sox11/Trim28/Sumo3/Hspa4	10
GO:0050685	positive regulation of mRNA processing	6/432	43/23328	0.000132949	0.00146382	0.00113216	Rbm3/Ncl/Rbmxl1/Tra2b/Eif4a3/Hspa8	6
GO:0002566	somatic diversification of immune receptors via somatic mutation	4/432	15/23328	0.000134642	0.00147735	0.00114263	Ung/Exo1/Msh6/Msh2	4
GO:0061013	regulation of mRNA catabolic process	10/432	128/23328	0.000138891	0.00151874	0.00117464	E2f1/Hnrnpd/Npm1/Ybx1/Fus/Dhx9/Hnrnpu/Syncrip/Apex1/Elavl4	10
GO:0006336	DNA replication-independent nucleosome assembly	5/432	28/23328	0.00014714	0.00160343	0.00124014	Nasp/Hat1/Hjurp/Mis18a/Rbbp4	5
GO:0051402	neuron apoptotic process	16/432	298/23328	0.000153266	0.00166448	0.00128735	Npm1/Set/Msh2/Casp3/Mybl2/Parp1/Bok/Nono/Gapdh/Atm/Hspd1/Trp53/Dlx1/Mdk/Bag1/Pak3	16
GO:1902275	regulation of chromatin organization	13/432	210/23328	0.000158495	0.00171541	0.00132675	Atad2/Dnmt1/Brca1/Chek1/Cdc45/Myb/Ssrp1/Rif1/Trim28/Hnrnpu/Atm/Trp53/Mki67	13
GO:0018022	peptidyl-lysine methylation	10/432	131/23328	0.000168141	0.00181364	0.00140272	Dnmt1/Brca1/Ezh2/Nsd2/Myb/Rif1/Suv39h2/Dpy30/Suz12/Kmt5a	10
GO:0043523	regulation of neuron apoptotic process	15/432	270/23328	0.000169003	0.00181678	0.00140515	Npm1/Set/Msh2/Casp3/Mybl2/Parp1/Bok/Nono/Atm/Hspd1/Trp53/Dlx1/Mdk/Bag1/Pak3	15
GO:0048145	regulation of fibroblast proliferation	9/432	107/23328	0.000170451	0.00182618	0.00141242	Cdc6/E2f1/Cdk4/Cdk6/Ccna2/Dhx9/Rnaseh2b/Trp53/Cdkn1a	9
GO:0031507	heterochromatin assembly	6/432	45/23328	0.00017217	0.00183841	0.00142188	Hells/Dnmt1/Pole3/Smchd1/Smarca5/Trim28	6
GO:1903900	regulation of viral life cycle	11/432	159/23328	0.000192403	0.00204758	0.00158366	Fam111a/Top2a/Ppia/Trim27/Srpk1/Rad50/Trim28/Banf1/Hspa8/Nucks1/Tsg101	11
GO:0006405	RNA export from nucleus	8/432	86/23328	0.000194889	0.0020539	0.00158855	Ran/Npm1/Srsf3/Nxt1/Nup85/Dhx9/Eif5a/Khdrbs1	8
GO:0010259	multicellular organism aging	6/432	46/23328	0.000194934	0.0020539	0.00158855	Rad54l/Msh6/Msh2/Rad54b/Atm/Trp53	6
GO:0061647	histone H3-K9 modification	6/432	46/23328	0.000194934	0.0020539	0.00158855	Dnmt1/Brca1/Chek1/Myb/Rif1/Suv39h2	6
GO:0048144	fibroblast proliferation	9/432	109/23328	0.000196216	0.00206059	0.00159372	Cdc6/E2f1/Cdk4/Cdk6/Ccna2/Dhx9/Rnaseh2b/Trp53/Cdkn1a	9
GO:0043903	regulation of symbiotic process	13/432	218/23328	0.000228883	0.00239574	0.00185293	Fam111a/Top2a/Ppia/Trim27/Srpk1/Rad50/Trim28/Dhx9/Gapdh/Banf1/Hspa8/Nucks1/Tsg101	13
GO:0044403	symbiotic process	18/432	374/23328	0.00023654	0.00244659	0.00189227	Fam111a/Top2a/Ppia/Trim27/Srpk1/Rad50/Trim28/Dhx9/Eif3a/Gapdh/Banf1/Tcp1/Hspd1/Hspa8/Ube2i/Trp53/Nucks1/Tsg101	18
GO:0000726	non-recombinational repair	7/432	67/23328	0.000237585	0.00244659	0.00189227	Lig1/Dek/Nsd2/Pola1/Rbbp8/Smchd1/Rif1	7
GO:0045143	homologous chromosome segregation	7/432	67/23328	0.000237585	0.00244659	0.00189227	Ccne2/Ccne1/Brca2/Trip13/Syce2/Sgo1/Atm	7
GO:0051298	centrosome duplication	7/432	67/23328	0.000237585	0.00244659	0.00189227	Brca1/Plk4/Npm1/Brca2/Cdk2/Sass6/Cep192	7
GO:0090307	mitotic spindle assembly	7/432	67/23328	0.000237585	0.00244659	0.00189227	Mybl2/Smc1a/Prc1/Smc3/Hnrnpu/Cep192/Kpnb1	7
GO:0016458	gene silencing	15/432	279/23328	0.00024092	0.00246282	0.00190482	Hells/Atad2/Dnmt1/Hat1/Ezh2/Wdhd1/Cdc45/Eri1/Rbm3/Smchd1/Cdk2/Rif1/Dhx9/Dpy30/Trp53	15
GO:0007050	cell cycle arrest	10/432	137/23328	0.000242363	0.00246282	0.00190482	Brca1/Cdk4/Msh2/Ccnd1/Ppm1g/Atm/Insm1/Trp53/Tsg101/Cdkn1a	10
GO:0001832	blastocyst growth	5/432	31/23328	0.000243031	0.00246282	0.00190482	Chek1/Ncapg2/Brca2/Gins1/Gins4	5
GO:0006335	DNA replication-dependent nucleosome assembly	5/432	31/23328	0.000243031	0.00246282	0.00190482	Chaf1b/Nasp/Chaf1a/Hat1/Rbbp4	5
GO:0034723	DNA replication-dependent nucleosome organization	5/432	31/23328	0.000243031	0.00246282	0.00190482	Chaf1b/Nasp/Chaf1a/Hat1/Rbbp4	5
GO:0033120	positive regulation of RNA splicing	6/432	49/23328	0.000277734	0.00279667	0.00216303	Rbm3/Ncl/Rbmxl1/Tra2b/Eif4a3/Hspa8	6
GO:0090342	regulation of cell aging	6/432	49/23328	0.000277734	0.00279667	0.00216303	Rbl1/Ybx1/Cdk6/Fbxo5/Rsl1d1/Trp53	6
GO:0031571	mitotic G1 DNA damage checkpoint	4/432	18/23328	0.000288829	0.0028901	0.00223529	Rpa2/Ccnd1/Trp53/Cdkn1a	4
GO:0042026	protein refolding	4/432	18/23328	0.000288829	0.0028901	0.00223529	Hspa14/Hspd1/Hsp90aa1/Hspa8	4
GO:0006305	DNA alkylation	7/432	70/23328	0.000312309	0.00310521	0.00240166	Hells/Dnmt1/Brca1/Ezh2/Mis18a/Parp1/Trim28	7
GO:0006306	DNA methylation	7/432	70/23328	0.000312309	0.00310521	0.00240166	Hells/Dnmt1/Brca1/Ezh2/Mis18a/Parp1/Trim28	7
GO:0034968	histone lysine methylation	9/432	116/23328	0.000313253	0.00310521	0.00240166	Dnmt1/Brca1/Ezh2/Nsd2/Myb/Rif1/Suv39h2/Dpy30/Suz12	9
GO:1902850	microtubule cytoskeleton organization involved in mitosis	10/432	142/23328	0.000323574	0.00319755	0.00247308	Cenph/Stmn1/Mybl2/Smc1a/Tubg1/Prc1/Smc3/Hnrnpu/Cep192/Kpnb1	10
GO:0009161	ribonucleoside monophosphate metabolic process	5/432	33/23328	0.000329308	0.00324414	0.00250911	Paics/Umps/Gmps/Ppat/Ak2	5
GO:0009200	deoxyribonucleoside triphosphate metabolic process	4/432	19/23328	0.000360524	0.00352981	0.00273006	Dut/Dctpp1/Dtymk/Ak2	4
GO:0044783	G1 DNA damage checkpoint	4/432	19/23328	0.000360524	0.00352981	0.00273006	Rpa2/Ccnd1/Trp53/Cdkn1a	4
GO:0045070	positive regulation of viral genome replication	5/432	34/23328	0.000380265	0.00371167	0.00287071	Top2a/Ppia/Srpk1/Hspa8/Nucks1	5
GO:0017148	negative regulation of translation	10/432	145/23328	0.000382387	0.00372096	0.0028779	Dhfr/Hnrnpd/Tyms/Shmt1/Ncl/Gapdh/Eif2s1/Eif4a3/Caprin1/Syncrip	10
GO:0042307	positive regulation of protein import into nucleus	6/432	52/23328	0.000385903	0.00374373	0.00289551	Brca1/Ran/Cdk1/Ipo5/Trim28/Hsp90aa1	6
GO:0050792	regulation of viral process	12/432	201/23328	0.000390765	0.00377937	0.00292308	Fam111a/Top2a/Ppia/Trim27/Srpk1/Rad50/Trim28/Dhx9/Banf1/Hspa8/Nucks1/Tsg101	12
GO:0051168	nuclear export	10/432	146/23328	0.000403865	0.00389424	0.00301192	Ran/Npm1/Bard1/Srsf3/Nxt1/Nup85/Dhx9/Ctdspl2/Eif5a/Khdrbs1	10
GO:0002285	lymphocyte activation involved in immune response	12/432	203/23328	0.000427221	0.00410644	0.00317604	Ung/Exo1/Atad5/Nsd2/Myb/Msh6/Msh2/Rnf168/Rif1/Hspd1/Trp53/Mdk	12
GO:0045839	negative regulation of mitotic nuclear division	6/432	53/23328	0.000428454	0.00410644	0.00317604	Cdt1/Chek1/Trip13/Fbxo5/Cep192/Atm	6
GO:0044819	mitotic G1/S transition checkpoint	4/432	20/23328	0.000444099	0.00420176	0.00324976	Rpa2/Ccnd1/Trp53/Cdkn1a	4
GO:0046653	tetrahydrofolate metabolic process	4/432	20/23328	0.000444099	0.00420176	0.00324976	Dhfr/Tyms/Shmt1/Mthfd2	4
GO:2000773	negative regulation of cellular senescence	4/432	20/23328	0.000444099	0.00420176	0.00324976	Rbl1/Ybx1/Cdk6/Fbxo5	4
GO:0010660	regulation of muscle cell apoptotic process	8/432	97/23328	0.000445001	0.00420176	0.00324976	Dnmt1/Npm1/E2f3/Gapdh/Hspa8/Trp53/Eif5a/Mdk	8
GO:0045069	regulation of viral genome replication	8/432	97/23328	0.000445001	0.00420176	0.00324976	Fam111a/Top2a/Ppia/Srpk1/Trim28/Banf1/Hspa8/Nucks1	8
GO:0030071	regulation of mitotic metaphase/anaphase transition	6/432	54/23328	0.000474577	0.00445458	0.0034453	Cdc6/Cdt1/Trip13/Fbxo5/Cep192/Atm	6
GO:0061077	chaperone-mediated protein folding	6/432	54/23328	0.000474577	0.00445458	0.0034453	Fkbp5/Hspa14/Ptges3/Hspa8/Fkbp4/Bag1	6
GO:0009116	nucleoside metabolic process	7/432	75/23328	0.000477777	0.00445832	0.0034482	Tk1/Ran/Nme1/Dck/Umps/Gmps/Oard1	7
GO:0042306	regulation of protein import into nucleus	7/432	75/23328	0.000477777	0.00445832	0.0034482	Brca1/Ran/Cdk1/Ipo5/Trim28/Hsp90aa1/Pkig	7
GO:0007143	female meiotic nuclear division	5/432	36/23328	0.000499792	0.00463656	0.00358605	Top2a/Ncaph/Trip13/Fbxo5/Atm	5
GO:0051567	histone H3-K9 methylation	5/432	36/23328	0.000499792	0.00463656	0.00358605	Dnmt1/Brca1/Myb/Rif1/Suv39h2	5
GO:0062033	positive regulation of mitotic sister chromatid segregation	4/432	21/23328	0.000540617	0.00500071	0.00386769	Cdt1/Slf1/Hnrnpu/Smc5	4
GO:0007099	centriole replication	5/432	37/23328	0.000569185	0.00523453	0.00404854	Plk4/Npm1/Cdk2/Sass6/Cep192	5
GO:0016572	histone phosphorylation	5/432	37/23328	0.000569185	0.00523453	0.00404854	Baz1b/Vrk1/Cdk2/Ccna2/Atm	5
GO:1903320	regulation of protein modification by small protein conjugation or removal	13/432	240/23328	0.000574016	0.00526375	0.00407114	Brca1/Sumo2/Npm1/Skp2/Fbxo5/Uba2/Sae1/Ivns1abp/Hsp90aa1/Ube2s/Hmg20b/Ube2i/Gnl3	13
GO:1902099	regulation of metaphase/anaphase transition of cell cycle	6/432	56/23328	0.00057836	0.00528834	0.00409016	Cdc6/Cdt1/Trip13/Fbxo5/Cep192/Atm	6
GO:0050000	chromosome localization	7/432	78/23328	0.000606507	0.00551401	0.0042647	Cdt1/Brca2/Mis12/Hnrnpu/Atm/Cenpq/Kpnb1	7
GO:0051303	establishment of chromosome localization	7/432	78/23328	0.000606507	0.00551401	0.0042647	Cdt1/Brca2/Mis12/Hnrnpu/Atm/Cenpq/Kpnb1	7
GO:0010657	muscle cell apoptotic process	8/432	102/23328	0.000623323	0.00565076	0.00437046	Dnmt1/Npm1/E2f3/Gapdh/Hspa8/Trp53/Eif5a/Mdk	8
GO:0007091	metaphase/anaphase transition of mitotic cell cycle	6/432	57/23328	0.000636445	0.00575331	0.00444978	Cdc6/Cdt1/Trip13/Fbxo5/Cep192/Atm	6
GO:0045841	negative regulation of mitotic metaphase/anaphase transition	5/432	38/23328	0.000645563	0.00580277	0.00448804	Cdt1/Trip13/Fbxo5/Cep192/Atm	5
GO:0098534	centriole assembly	5/432	38/23328	0.000645563	0.00580277	0.00448804	Plk4/Npm1/Cdk2/Sass6/Cep192	5
GO:0010216	maintenance of DNA methylation	3/432	10/23328	0.000686945	0.00614006	0.0047489	Hells/Uhrf1/Dnmt1	3
GO:0033314	mitotic DNA replication checkpoint	3/432	10/23328	0.000686945	0.00614006	0.0047489	Cdc6/Clspn/Topbp1	3
GO:0010965	regulation of mitotic sister chromatid separation	6/432	58/23328	0.000698948	0.00619513	0.0047915	Cdc6/Cdt1/Trip13/Fbxo5/Cep192/Atm	6
GO:1903902	positive regulation of viral life cycle	6/432	58/23328	0.000698948	0.00619513	0.0047915	Top2a/Ppia/Srpk1/Hspa8/Nucks1/Tsg101	6
GO:1904591	positive regulation of protein import	6/432	58/23328	0.000698948	0.00619513	0.0047915	Brca1/Ran/Cdk1/Ipo5/Trim28/Hsp90aa1	6
GO:0016032	viral process	15/432	309/23328	0.000702012	0.00620501	0.00479913	Fam111a/Top2a/Ppia/Trim27/Srpk1/Rad50/Trim28/Dhx9/Eif3a/Banf1/Hspa8/Ube2i/Trp53/Nucks1/Tsg101	15
GO:0042752	regulation of circadian rhythm	9/432	130/23328	0.00072144	0.00634106	0.00490436	Timeless/Hnrnpd/Ezh2/Top2a/Cdk1/Nono/Suv39h2/Ppp1cc/Trp53	9
GO:1901214	regulation of neuron death	17/432	377/23328	0.000728901	0.00634106	0.00490436	Npm1/Set/Msh2/Casp3/Mybl2/Parp1/Bok/Nono/Atm/Eif2s1/Hspd1/Trp53/Dlx1/Parp2/Mdk/Bag1/Pak3	17
GO:0032781	positive regulation of ATPase activity	5/432	39/23328	0.000729362	0.00634106	0.00490436	Dnajc9/Msh6/Msh2/Dhx9/Hnrnpu	5
GO:1902100	negative regulation of metaphase/anaphase transition of cell cycle	5/432	39/23328	0.000729362	0.00634106	0.00490436	Cdt1/Trip13/Fbxo5/Cep192/Atm	5
GO:1905710	positive regulation of membrane permeability	5/432	39/23328	0.000729362	0.00634106	0.00490436	Siva1/Bok/Atpif1/Hspa8/Trp53	5
GO:2000816	negative regulation of mitotic sister chromatid separation	5/432	39/23328	0.000729362	0.00634106	0.00490436	Cdt1/Trip13/Fbxo5/Cep192/Atm	5
GO:0032204	regulation of telomere maintenance	7/432	81/23328	0.000761351	0.00656536	0.00507785	Hnrnpd/Parp1/Rad50/Hnrnpu/Atm/Tcp1/Gnl3	7
GO:0051785	positive regulation of nuclear division	7/432	81/23328	0.000761351	0.00656536	0.00507785	Cdt1/Ranbp1/Slf1/Fbxo5/Phip/Hnrnpu/Smc5	7
GO:1904589	regulation of protein import	7/432	81/23328	0.000761351	0.00656536	0.00507785	Brca1/Ran/Cdk1/Ipo5/Trim28/Hsp90aa1/Pkig	7
GO:0044784	metaphase/anaphase transition of cell cycle	6/432	59/23328	0.000766096	0.00657067	0.00508195	Cdc6/Cdt1/Trip13/Fbxo5/Cep192/Atm	6
GO:0071156	regulation of cell cycle arrest	6/432	59/23328	0.000766096	0.00657067	0.00508195	Brca1/Cdk4/Ccnd1/Insm1/Trp53/Cdkn1a	6
GO:1905819	negative regulation of chromosome separation	5/432	40/23328	0.000821025	0.00702285	0.00543168	Cdt1/Trip13/Fbxo5/Cep192/Atm	5
GO:0070997	neuron death	18/432	416/23328	0.000828162	0.00706491	0.00546421	Npm1/Set/Msh2/Casp3/Mybl2/Parp1/Bok/Nono/Gapdh/Atm/Eif2s1/Hspd1/Trp53/Dlx1/Parp2/Mdk/Bag1/Pak3	18
GO:0006303	double-strand break repair via nonhomologous end joining	6/432	60/23328	0.000838119	0.00707582	0.00547265	Lig1/Dek/Nsd2/Pola1/Smchd1/Rif1	6
GO:0051310	metaphase plate congression	6/432	60/23328	0.000838119	0.00707582	0.00547265	Cdt1/Brca2/Mis12/Hnrnpu/Cenpq/Kpnb1	6
GO:2000134	negative regulation of G1/S transition of mitotic cell cycle	6/432	60/23328	0.000838119	0.00707582	0.00547265	Rpa2/Ezh2/Rbl1/Ccnd1/Trp53/Cdkn1a	6
GO:0031330	negative regulation of cellular catabolic process	13/432	250/23328	0.000838336	0.00707582	0.00547265	E2f1/Hnrnpd/Ybx1/Pbk/Smarcc1/Fus/Dhx9/Hnrnpu/Alad/Syncrip/Trp53/Lzts1/Elavl4	13
GO:1903829	positive regulation of cellular protein localization	15/432	317/23328	0.000909613	0.00762047	0.00589389	Cdt1/Brca1/Ran/Npm1/Parp1/Cdk1/Ipo5/Trim28/Cenpq/Tcp1/Hsp90aa1/Ctdspl2/Tsg101/Gnl3/Larp7	15
GO:0051306	mitotic sister chromatid separation	6/432	61/23328	0.00091525	0.00762047	0.00589389	Cdc6/Cdt1/Trip13/Fbxo5/Cep192/Atm	6
GO:0009156	ribonucleoside monophosphate biosynthetic process	4/432	24/23328	0.000918624	0.00762047	0.00589389	Paics/Umps/Gmps/Ppat	4
GO:0043486	histone exchange	4/432	24/23328	0.000918624	0.00762047	0.00589389	Nasp/Ptma/Hjurp/Mis18a	4
GO:0006266	DNA ligation	3/432	11/23328	0.000931603	0.00762047	0.00589389	Lig1/Rad51/Top2a	3
GO:0035881	amacrine cell differentiation	3/432	11/23328	0.000931603	0.00762047	0.00589389	Dlx1/Miat/Dlx2	3
GO:0045876	positive regulation of sister chromatid cohesion	3/432	11/23328	0.000931603	0.00762047	0.00589389	Fen1/Slf1/Smc5	3
GO:0051574	positive regulation of histone H3-K9 methylation	3/432	11/23328	0.000931603	0.00762047	0.00589389	Brca1/Myb/Rif1	3
GO:1901030	positive regulation of mitochondrial outer membrane permeabilization involved in apoptotic signaling pathway	3/432	11/23328	0.000931603	0.00762047	0.00589389	Siva1/Bok/Atpif1	3
GO:1905168	positive regulation of double-strand break repair via homologous recombination	3/432	11/23328	0.000931603	0.00762047	0.00589389	Timeless/Blm/Parp1	3
GO:1905288	vascular associated smooth muscle cell apoptotic process	3/432	11/23328	0.000931603	0.00762047	0.00589389	Dnmt1/E2f3/Gapdh	3
GO:1905459	regulation of vascular associated smooth muscle cell apoptotic process	3/432	11/23328	0.000931603	0.00762047	0.00589389	Dnmt1/E2f3/Gapdh	3
GO:0009141	nucleoside triphosphate metabolic process	8/432	109/23328	0.000965575	0.0078781	0.00609316	Dut/Dctpp1/Ran/Dtymk/Nme1/Parp1/Ctps/Ak2	8
GO:0030330	DNA damage response signal transduction by p53 class mediator	6/432	62/23328	0.00099773	0.00810292	0.00626703	Npm1/Brca2/Atm/Kmt5a/Trp53/Cdkn1a	6
GO:0034249	negative regulation of cellular amide metabolic process	10/432	164/23328	0.000998222	0.00810292	0.00626703	Dhfr/Hnrnpd/Tyms/Shmt1/Ncl/Gapdh/Eif2s1/Eif4a3/Caprin1/Syncrip	10
GO:0048524	positive regulation of viral process	7/432	85/23328	0.00101466	0.00821541	0.00635404	Top2a/Ppia/Srpk1/Dhx9/Hspa8/Nucks1/Tsg101	7
GO:0033048	negative regulation of mitotic sister chromatid segregation	5/432	42/23328	0.00102976	0.00831652	0.00643224	Cdt1/Trip13/Fbxo5/Cep192/Atm	5
GO:0006760	folic acid-containing compound metabolic process	4/432	25/23328	0.00107774	0.00868195	0.00671487	Dhfr/Tyms/Shmt1/Mthfd2	4
GO:1905818	regulation of chromosome separation	6/432	63/23328	0.0010858	0.0087248	0.00674802	Cdc6/Cdt1/Trip13/Fbxo5/Cep192/Atm	6
GO:0042771	intrinsic apoptotic signaling pathway in response to DNA damage by p53 class mediator	5/432	43/23328	0.00114777	0.00919947	0.00711514	Atad5/Brca2/Msh2/Trp53/Cdkn1a	5
GO:1903322	positive regulation of protein modification by small protein conjugation or removal	9/432	139/23328	0.00116127	0.00928435	0.00718079	Brca1/Sumo2/Npm1/Skp2/Uba2/Sae1/Ube2s/Ube2i/Gnl3	9
GO:0051784	negative regulation of nuclear division	6/432	64/23328	0.00117971	0.00938463	0.00725835	Cdt1/Chek1/Trip13/Fbxo5/Cep192/Atm	6
GO:1902807	negative regulation of cell cycle G1/S phase transition	6/432	64/23328	0.00117971	0.00938463	0.00725835	Rpa2/Ezh2/Rbl1/Ccnd1/Trp53/Cdkn1a	6
GO:0034088	maintenance of mitotic sister chromatid cohesion	3/432	12/23328	0.00122513	0.0096494	0.00746313	Dscc1/Slf1/Smc5	3
GO:0035999	tetrahydrofolate interconversion	3/432	12/23328	0.00122513	0.0096494	0.00746313	Tyms/Shmt1/Mthfd2	3
GO:0070341	fat cell proliferation	3/432	12/23328	0.00122513	0.0096494	0.00746313	E2f1/Tfdp1/E2f3	3
GO:0070344	regulation of fat cell proliferation	3/432	12/23328	0.00122513	0.0096494	0.00746313	E2f1/Tfdp1/E2f3	3
GO:0051307	meiotic chromosome separation	4/432	26/23328	0.00125523	0.00981364	0.00759016	Cenps/Top2a/Ncapd3/Ncaph	4
GO:0051570	regulation of histone H3-K9 methylation	4/432	26/23328	0.00125523	0.00981364	0.00759016	Dnmt1/Brca1/Myb/Rif1	4
GO:0090344	negative regulation of cell aging	4/432	26/23328	0.00125523	0.00981364	0.00759016	Rbl1/Ybx1/Cdk6/Fbxo5	4
GO:0033046	negative regulation of sister chromatid segregation	5/432	44/23328	0.00127548	0.00994753	0.00769371	Cdt1/Trip13/Fbxo5/Cep192/Atm	5
GO:0045840	positive regulation of mitotic nuclear division	6/432	65/23328	0.00127972	0.00995616	0.00770039	Cdt1/Ranbp1/Slf1/Phip/Hnrnpu/Smc5	6

## Sheet: ORA_cluster 4_aNSCs
ID	Description	GeneRatio	BgRatio	pvalue	p.adjust	qvalue	geneID	Count
GO:0042063	gliogenesis	32/433	338/23328	4.97218e-14	2.09677e-10	1.47176e-10	Id4/Mt3/Clu/Plpp3/Vcan/Gfap/Cspg5/Nog/Hes1/Sox9/Dmd/Id2/Atp1b2/Ptn/Serpine2/Vim/Phgdh/Dbi/Olig1/Mxra8/Daam2/Ntrk3/Ntrk2/Qk/Hexb/Cd9/Cspg4/Klf15/Il6st/Lrp6/Nr1d1/Sirt2	32
GO:0010001	glial cell differentiation	26/433	249/23328	1.31839e-12	2.77982e-09	1.95121e-09	Id4/Mt3/Clu/Plpp3/Gfap/Cspg5/Nog/Hes1/Sox9/Dmd/Id2/Ptn/Serpine2/Vim/Phgdh/Olig1/Mxra8/Daam2/Ntrk3/Ntrk2/Qk/Klf15/Il6st/Lrp6/Nr1d1/Sirt2	26
GO:0051961	negative regulation of nervous system development	30/433	365/23328	1.1694e-11	1.64378e-08	1.1538e-08	Tnr/Id4/Ntm/Apoe/Mt3/Gfap/Nog/Hes1/Sox9/Hey1/Id2/Cpe/Atp1b2/Ptn/Vim/Lpar1/Daam2/Ntrk3/Cspg4/Arhgef2/Lrp6/Id1/Gdi1/Nlgn1/Sorl1/Lrp4/Sema6d/Nr1d1/Calr/Sirt2	30
GO:0050768	negative regulation of neurogenesis	28/433	337/23328	4.48206e-11	4.72521e-08	3.31673e-08	Tnr/Id4/Ntm/Apoe/Mt3/Gfap/Nog/Hes1/Sox9/Hey1/Id2/Atp1b2/Ptn/Vim/Lpar1/Daam2/Ntrk3/Cspg4/Arhgef2/Id1/Gdi1/Nlgn1/Sorl1/Lrp4/Sema6d/Nr1d1/Calr/Sirt2	28
GO:0030278	regulation of ossification	23/433	241/23328	1.64563e-10	1.38793e-07	9.74215e-08	Cebpd/Gpm6b/Id3/Gja1/Nog/Sox9/Hey1/Id2/Ptn/Rflna/Il6st/Jund/Atp6ap1/Cebpb/Lrp6/Id1/Rorb/Tob1/Limd1/Hdac4/Ctnnbip1/Lrp4/S1pr1	23
GO:0010721	negative regulation of cell development	29/433	387/23328	2.36155e-10	1.65977e-07	1.16503e-07	Tnr/Id4/Ntm/Apoe/Mt3/Gfap/Nog/Hes1/Sox9/Hey1/Id2/Atp1b2/Ptn/Vim/Lpar1/Rflna/Daam2/Ntrk3/Cspg4/Arhgef2/Id1/Gdi1/Nlgn1/Sorl1/Lrp4/Sema6d/Nr1d1/Calr/Sirt2	29
GO:0001649	osteoblast differentiation	20/433	205/23328	1.77069e-09	1.06671e-06	7.48748e-07	Id4/Cebpd/Junb/Id3/Gja1/Nog/Sox9/Hey1/Id2/Il6st/Jund/Atp6ap1/Cebpb/Gabbr1/Id1/Rorb/Tob1/Limd1/Hdac4/Ctnnbip1	20
GO:0021782	glial cell development	15/433	118/23328	5.32011e-09	2.80436e-06	1.96844e-06	Id4/Mt3/Clu/Gfap/Cspg5/Dmd/Id2/Vim/Phgdh/Olig1/Mxra8/Ntrk3/Ntrk2/Nr1d1/Sirt2	15
GO:0048708	astrocyte differentiation	13/433	86/23328	6.61146e-09	2.8939e-06	2.03129e-06	Id4/Mt3/Plpp3/Gfap/Nog/Hes1/Sox9/Id2/Serpine2/Vim/Ntrk3/Il6st/Nr1d1	13
GO:0001503	ossification	27/433	394/23328	6.86247e-09	2.8939e-06	2.03129e-06	Id4/Cebpd/Gpm6b/Junb/Id3/Gja1/Nog/Sox9/Hey1/Id2/Ptn/Rflna/Il6st/Jund/Atp6ap1/Cebpb/Gabbr1/Lrp6/Id1/Rorb/Tob1/Limd1/Hdac4/Ctnnbip1/Lrp4/S1pr1/Snx10	27
GO:0045667	regulation of osteoblast differentiation	16/433	147/23328	1.59407e-08	6.11107e-06	4.28949e-06	Cebpd/Id3/Nog/Sox9/Hey1/Id2/Il6st/Jund/Atp6ap1/Cebpb/Id1/Rorb/Tob1/Limd1/Hdac4/Ctnnbip1	16
GO:0050808	synapse organization	29/433	479/23328	2.95675e-08	1.03905e-05	7.29333e-06	Tnr/Apoe/Gpm6a/Bcan/Sparcl1/Ndrg2/Pcdh8/Sparc/Prnp/Ptn/Actb/Myo6/Chchd10/Ncan/Sorbs1/Tnc/Ntrk3/Ntrk2/Cttnbp2/Nlgn1/Epha5/Malat1/Tpbg/Ctnnd2/Ephb1/Lrp4/Cadm1/Slitrk2/C1ql1	29
GO:0015800	acidic amino acid transport	11/433	68/23328	4.70468e-08	1.5215e-05	1.06797e-05	Gja1/Slc1a2/Myo6/Slc9a3r1/Arl6ip1/Ntrk2/Lrrc8a/Dpysl2/Gabbr1/Slc1a3/Nr3c1	11
GO:0014014	negative regulation of gliogenesis	10/433	54/23328	5.05122e-08	1.5215e-05	1.06797e-05	Id4/Nog/Hes1/Id2/Atp1b2/Ptn/Daam2/Ntrk3/Nr1d1/Sirt2	10
GO:0042326	negative regulation of phosphorylation	28/433	471/23328	7.53535e-08	2.11844e-05	1.48698e-05	Socs3/Apoe/Plpp3/Nog/Ppp1r15a/Dmd/Ndrg2/Prnp/Actb/Slc9a3r1/Jun/Dusp1/Atf3/Klf4/Ntrk3/Cdkn1c/Timp3/Midn/Cadm4/Lrp6/Camk2n1/Dbndd2/Cdkn1b/Sorl1/Taok3/Hdac4/Sirt2/Ogt	28
GO:0033002	muscle cell proliferation	19/433	236/23328	1.0172e-07	2.68096e-05	1.88182e-05	Gja1/Nog/Id2/Ndrg2/Kcnk2/Camk2d/Jun/Klf4/Rxrb/Ncam1/Gnai2/Adamts1/Cdkn1b/Hdac4/Pim1/Ctnnbip1/Ephb1/S1pr1/Pik3ca	19
GO:0001933	negative regulation of protein phosphorylation	26/433	425/23328	1.27003e-07	3.0896e-05	2.16865e-05	Socs3/Apoe/Plpp3/Nog/Ppp1r15a/Dmd/Ndrg2/Prnp/Actb/Slc9a3r1/Jun/Dusp1/Atf3/Klf4/Ntrk3/Cdkn1c/Timp3/Cadm4/Lrp6/Camk2n1/Dbndd2/Cdkn1b/Sorl1/Taok3/Sirt2/Ogt	26
GO:0045685	regulation of glial cell differentiation	12/433	92/23328	1.3648e-07	3.0896e-05	2.16865e-05	Id4/Nog/Hes1/Id2/Ptn/Serpine2/Daam2/Ntrk3/Qk/Il6st/Nr1d1/Sirt2	12
GO:0010959	regulation of metal ion transport	26/433	427/23328	1.39204e-07	3.0896e-05	2.16865e-05	Fxyd1/Hspa2/Gja1/Saraf/Cntn1/Nkain4/Hes1/Dmd/Prnp/Gem/Atp1b2/Serpine2/Atp1a2/Camk2d/Fxyd6/Atp1b1/Dbi/Slc9a3r1/Slc8b1/Gnai2/S100a1/Rapgef3/Pacsin3/Gnao1/Efhb/Adcyap1r1	26
GO:0048710	regulation of astrocyte differentiation	8/433	34/23328	1.57095e-07	3.31235e-05	2.32501e-05	Id4/Nog/Hes1/Id2/Serpine2/Ntrk3/Il6st/Nr1d1	8
GO:0014013	regulation of gliogenesis	15/433	154/23328	1.96817e-07	3.84049e-05	2.69572e-05	Id4/Gfap/Nog/Hes1/Id2/Atp1b2/Ptn/Serpine2/Vim/Daam2/Ntrk3/Qk/Il6st/Nr1d1/Sirt2	15
GO:0045686	negative regulation of glial cell differentiation	8/433	35/23328	2.00358e-07	3.84049e-05	2.69572e-05	Id4/Nog/Hes1/Id2/Daam2/Ntrk3/Nr1d1/Sirt2	8
GO:0070371	ERK1 and ERK2 cascade	22/433	325/23328	2.15463e-07	3.95046e-05	2.77291e-05	Pdgfra/Apoe/Mt3/Sox9/Rasgrp1/Dmd/Ndrg2/Notch2/Camk2d/Slc9a3r1/Jun/Dusp1/Atf3/Klf4/Timp3/Ddt/Atp6ap1/Gnai2/Camk2n1/Src/Cavin3/Ephb1	22
GO:0050673	epithelial cell proliferation	26/433	438/23328	2.28101e-07	4.00793e-05	2.81325e-05	Apoe/Thbs4/Glul/Gja1/Ctsl/Nog/Hes1/Sox9/Hey1/Id2/Zfp36/Sparc/Ptn/Notch2/Sidt2/F3/Jun/Klf9/Nr4a1/Cebpb/Lrp6/Id1/Rgcc/Cdkn1b/Nr1d1/Htra1	26
GO:0048511	rhythmic process	21/433	301/23328	2.47083e-07	4.1678e-05	2.92547e-05	Pdgfra/Id4/Id3/Dbp/Bhlhe40/Id2/Ptn/Per3/Bhlhe41/Klf9/Ntrk3/Ntrk2/Grin3a/Adamts1/Id1/Rorb/Src/Nlgn1/Cavin3/Nr1d1/Ogt	21
GO:0070372	regulation of ERK1 and ERK2 cascade	21/433	308/23328	3.61449e-07	5.86242e-05	4.11495e-05	Pdgfra/Apoe/Mt3/Rasgrp1/Dmd/Ndrg2/Notch2/Camk2d/Slc9a3r1/Jun/Dusp1/Atf3/Klf4/Timp3/Ddt/Atp6ap1/Gnai2/Camk2n1/Src/Cavin3/Ephb1	21
GO:0050678	regulation of epithelial cell proliferation	23/433	372/23328	5.66565e-07	8.8489e-05	6.21123e-05	Apoe/Thbs4/Glul/Gja1/Ctsl/Nog/Hes1/Sox9/Hey1/Zfp36/Sparc/Ptn/Notch2/F3/Jun/Klf9/Nr4a1/Lrp6/Id1/Rgcc/Cdkn1b/Nr1d1/Htra1	23
GO:0032922	circadian regulation of gene expression	10/433	70/23328	6.42714e-07	9.5279e-05	6.68783e-05	Id4/Id3/Bhlhe40/Id2/Per3/Bhlhe41/Id1/Cavin3/Nr1d1/Ogt	10
GO:0014812	muscle cell migration	12/433	106/23328	6.55226e-07	9.5279e-05	6.68783e-05	Thbs4/Camk2d/Lpar1/F3/Plat/Il6st/Adamts1/Src/Rapgef3/Sorl1/Hdac4/Sema6d	12
GO:0048732	gland development	26/433	471/23328	9.07202e-07	0.000127522	8.95106e-05	Pdgfra/Id4/Psap/Gja1/Nog/Hes1/Sox9/Id2/Ptn/Serpine2/Notch2/Slc9a3r1/Jun/Tnc/Cdkn1c/Mpst/Cebpb/Csmd1/Mafb/Lrp6/Src/Nr3c1/Cdkn1b/Meg3/Cadm1/Pik3ca	26
GO:0051924	regulation of calcium ion transport	19/433	275/23328	1.06887e-06	0.000145401	0.00010206	Hspa2/Gja1/Saraf/Hes1/Dmd/Prnp/Gem/Atp1a2/Camk2d/Atp1b1/Dbi/Slc8b1/Gnai2/S100a1/Rapgef3/Pacsin3/Gnao1/Efhb/Adcyap1r1	19
GO:0014909	smooth muscle cell migration	11/433	92/23328	1.10679e-06	0.000145854	0.000102378	Camk2d/Lpar1/F3/Plat/Il6st/Adamts1/Src/Rapgef3/Sorl1/Hdac4/Sema6d	11
GO:0002028	regulation of sodium ion transport	11/433	93/23328	1.23459e-06	0.000157765	0.000110739	Fxyd1/Cntn1/Nkain4/Dmd/Atp1b2/Serpine2/Atp1a2/Camk2d/Fxyd6/Atp1b1/Slc9a3r1	11
GO:0045665	negative regulation of neuron differentiation	18/433	259/23328	1.88586e-06	0.000233902	0.000164181	Tnr/Id4/Ntm/Apoe/Gfap/Hes1/Sox9/Hey1/Id2/Vim/Lpar1/Cspg4/Id1/Gdi1/Nlgn1/Lrp4/Sema6d/Calr	18
GO:0009611	response to wounding	26/433	492/23328	2.03323e-06	0.000238015	0.000167067	Pdgfra/Tnr/Apoe/Anxa2/Neat1/Plpp3/Gja1/Gfap/Nog/Slc1a2/Zfp36/Matn4/Ptn/Serpine2/Notch2/F3/Jun/Adamts18/Klf4/Tnc/Ntrk3/Sdc4/Cd9/Entpd2/Cadm4/Slc1a3	26
GO:0014911	positive regulation of smooth muscle cell migration	9/433	62/23328	2.04459e-06	0.000238015	0.000167067	Camk2d/Lpar1/F3/Il6st/Adamts1/Src/Rapgef3/Hdac4/Sema6d	9
GO:0030279	negative regulation of ossification	11/433	98/23328	2.08834e-06	0.000238015	0.000167067	Id3/Nog/Sox9/Id2/Rflna/Id1/Rorb/Tob1/Limd1/Hdac4/Lrp4	11
GO:0001655	urogenital system development	22/433	376/23328	2.47228e-06	0.000274358	0.000192577	Pdgfra/Id4/Psap/Id3/Vcan/Nog/Hes1/Sox9/Hey1/Id2/Notch2/Basp1/Tnc/Cdkn1c/Klf15/Mpst/Cc2d2a/Adamts1/Ttc8/Cdkn1b/Ctnnbip1/Lrp4	22
GO:0045668	negative regulation of osteoblast differentiation	9/433	64/23328	2.68627e-06	0.000290461	0.000203881	Id3/Nog/Sox9/Id2/Id1/Rorb/Tob1/Limd1/Hdac4	9
GO:0060537	muscle tissue development	25/433	470/23328	2.85264e-06	0.000293404	0.000205946	Pdgfra/Gja1/Adamts9/Nog/Sox9/Hey1/Dmd/Id2/Kcnk2/Camk2d/Atf3/Nr4a1/Rxrb/Ncam1/Kdm6b/Lrp6/Tsc22d3/Fos/Nr3c1/Hdac4/Pim1/Meg3/Ephb1/Sirt2/S1pr1	25
GO:0072511	divalent inorganic cation transport	25/433	470/23328	2.85264e-06	0.000293404	0.000205946	Mt3/Hspa2/Gja1/Saraf/Hes1/Dmd/Prnp/Gem/Atp1a2/Camk2d/Atp1b1/Dbi/Slc8b1/Tcn2/Grin3a/Gnai2/S100a1/Rapgef3/Cacng4/Pacsin3/Gnao1/Efhb/Adcyap1r1/Cachd1/Slc39a1	25
GO:0009065	glutamine family amino acid catabolic process	6/433	23/23328	3.05088e-06	0.000297426	0.000208769	Oat/Asrgl1/Adhfe1/Glud1/Prodh/Ddah1	6
GO:0071276	cellular response to cadmium ion	6/433	23/23328	3.05088e-06	0.000297426	0.000208769	Mt1/Mt3/Gsn/Mt2/Jun/Fos	6
GO:0046686	response to cadmium ion	7/433	35/23328	3.10333e-06	0.000297426	0.000208769	Mt1/Mt3/Gsn/Prnp/Mt2/Jun/Fos	7
GO:0022898	regulation of transmembrane transporter activity	18/433	270/23328	3.39408e-06	0.000318063	0.000223255	Fxyd1/Hspa2/Gja1/Dmd/Prnp/Gem/Atp1b2/Atp1a2/Camk2d/Actb/Fxyd6/Atp1b1/Slc9a3r1/S100a1/Rapgef3/Cacng4/Nlgn1/Pim1	18
GO:1901342	regulation of vasculature development	21/433	356/23328	3.68466e-06	0.000331104	0.000232409	Glul/Adamts9/Hey1/Sparc/Klf2/Tmem100/Ptn/Emp2/F3/Jup/Klf4/Btg1/Adamts1/S100a1/Id1/Rapgef3/Sash1/Rgcc/Ddah1/Tspan12/Rin2	21
GO:0036376	sodium ion export across plasma membrane	5/433	14/23328	3.75407e-06	0.000331104	0.000232409	Fxyd1/Atp1b2/Atp1a2/Atp1b1/Slc4a4	5
GO:0014706	striated muscle tissue development	24/433	447/23328	3.84656e-06	0.000331104	0.000232409	Pdgfra/Gja1/Adamts9/Nog/Hey1/Dmd/Id2/Kcnk2/Camk2d/Atf3/Nr4a1/Rxrb/Ncam1/Kdm6b/Lrp6/Tsc22d3/Fos/Nr3c1/Hdac4/Pim1/Meg3/Ephb1/Sirt2/S1pr1	24
GO:0006835	dicarboxylic acid transport	10/433	85/23328	3.95802e-06	0.000331104	0.000232409	Gja1/Slc1a2/Myo6/Arl6ip1/Ntrk2/Lrrc8a/Dpysl2/Gabbr1/Slc1a3/Nr3c1	10
GO:0014910	regulation of smooth muscle cell migration	10/433	85/23328	3.95802e-06	0.000331104	0.000232409	Camk2d/Lpar1/F3/Il6st/Adamts1/Src/Rapgef3/Sorl1/Hdac4/Sema6d	10
GO:0070841	inclusion body assembly	6/433	24/23328	4.00434e-06	0.000331104	0.000232409	Apoe/Clu/Psap/Hspa2/Dlgap1/Sorl1	6
GO:0010038	response to metal ion	18/433	274/23328	4.16904e-06	0.000338093	0.000237315	Mt1/Mt3/Pcdh15/Junb/Id2/Gsn/Prnp/Mt2/S100a16/Jun/Glud1/Ncam1/Jund/Gdi1/Nlgn1/Fos/Cdkn1b/Fosb	18
GO:0031099	regeneration	13/433	150/23328	4.75481e-06	0.000378322	0.000265552	Tnr/Gja1/Gfap/Cd81/Ptn/Lifr/Jun/Klf4/Tnc/Ntrk3/Cd9/Cebpb/Cdkn1b	13
GO:0050807	regulation of synapse organization	18/433	277/23328	4.85128e-06	0.000378849	0.000265922	Apoe/Gpm6a/Sparcl1/Pcdh8/Sparc/Prnp/Ptn/Ncan/Sorbs1/Ntrk3/Ntrk2/Cttnbp2/Nlgn1/Malat1/Tpbg/Ephb1/Lrp4/Slitrk2	18
GO:0045444	fat cell differentiation	17/433	252/23328	5.41139e-06	0.000414906	0.000291231	Pdgfra/Id4/Cebpd/Hes1/Id2/Zfp36/Insig1/Nr4a1/Klf4/Rarres2/Cebpb/Lrp6/Ttc8/Arxes2/Pim1/Nr1d1/Sirt2	17
GO:0032409	regulation of transporter activity	18/433	280/23328	5.63251e-06	0.000424148	0.000297718	Fxyd1/Hspa2/Gja1/Dmd/Prnp/Gem/Atp1b2/Atp1a2/Camk2d/Actb/Fxyd6/Atp1b1/Slc9a3r1/S100a1/Rapgef3/Cacng4/Nlgn1/Pim1	18
GO:0048709	oligodendrocyte differentiation	11/433	110/23328	6.5123e-06	0.000481796	0.000338183	Id4/Clu/Hes1/Sox9/Id2/Ptn/Olig1/Daam2/Ntrk2/Qk/Sirt2	11
GO:0030316	osteoclast differentiation	11/433	111/23328	7.10984e-06	0.000514087	0.000360848	Anxa2/Junb/Cd81/Notch2/Car2/Atp6ap1/Cebpb/Mafb/Src/Fos/Snx10	11
GO:0044070	regulation of anion transport	12/433	133/23328	7.28091e-06	0.000514087	0.000360848	Apoe/Fxyd1/Prnp/Dbi/Arl6ip1/Car2/Dpysl2/Cebpb/Gabbr1/Rab11b/Nr3c1/Acsl6	12
GO:0071248	cellular response to metal ion	13/433	156/23328	7.31449e-06	0.000514087	0.000360848	Mt1/Mt3/Junb/Id2/Gsn/Prnp/Mt2/Jun/Jund/Nlgn1/Fos/Cdkn1b/Fosb	13
GO:0048715	negative regulation of oligodendrocyte differentiation	5/433	16/23328	7.94307e-06	0.000531482	0.000373058	Id4/Hes1/Id2/Daam2/Sirt2	5
GO:1902430	negative regulation of amyloid-beta formation	5/433	16/23328	7.94307e-06	0.000531482	0.000373058	Apoe/Clu/Prnp/Ntrk2/Sorl1	5
GO:0070838	divalent metal ion transport	24/433	467/23328	8.04282e-06	0.000531482	0.000373058	Mt3/Hspa2/Gja1/Saraf/Hes1/Dmd/Prnp/Gem/Atp1a2/Camk2d/Atp1b1/Dbi/Slc8b1/Grin3a/Gnai2/S100a1/Rapgef3/Cacng4/Pacsin3/Gnao1/Efhb/Adcyap1r1/Cachd1/Slc39a1	24
GO:1903793	positive regulation of anion transport	9/433	73/23328	8.1728e-06	0.000531482	0.000373058	Apoe/Fxyd1/Dbi/Arl6ip1/Dpysl2/Cebpb/Gabbr1/Nr3c1/Acsl6	9
GO:0031345	negative regulation of cell projection organization	15/433	207/23328	8.19215e-06	0.000531482	0.000373058	Tnr/Ntm/Apoe/Gfap/Hes1/Prnp/Vim/Lpar1/Cspg4/Id1/Gdi1/Nlgn1/Lrp4/Sema6d/Odf2l	15
GO:0050803	regulation of synapse structure or activity	18/433	289/23328	8.70164e-06	0.000555982	0.000390256	Apoe/Gpm6a/Sparcl1/Pcdh8/Sparc/Prnp/Ptn/Ncan/Sorbs1/Ntrk3/Ntrk2/Cttnbp2/Nlgn1/Malat1/Tpbg/Ephb1/Lrp4/Slitrk2	18
GO:0031589	cell-substrate adhesion	20/433	351/23328	1.0439e-05	0.000657034	0.000461186	Ttyh1/Bcan/Gpm6b/Adamts9/Cspg5/Dmd/Fam107a/Atp1b2/Ptn/Emp2/Jup/Sorbs1/Ccdc80/Sdc4/Vit/Vcl/Src/Ephb1/Calr/Rin2	20
GO:0006865	amino acid transport	13/433	162/23328	1.10204e-05	0.000683428	0.000479713	Gja1/Slc1a2/Myo6/Slc9a3r1/Arl6ip1/Ntrk2/Lrrc8a/Dpysl2/Slc7a10/Gabbr1/Slc1a3/Nr3c1/Sfxn5	13
GO:0048608	reproductive structure development	24/433	477/23328	1.1427e-05	0.000698374	0.000490204	Pdgfra/Id4/Socs3/Psap/Junb/Gja1/Ctsl/Nog/Hes1/Sox9/Hey1/Ptn/Serpine2/Notch2/Tnc/Cdkn1c/Rxrb/Cebpb/Adamts1/Csmd1/Lrp6/Src/Cdkn1b/Htra1	24
GO:0048015	phosphatidylinositol-mediated signaling	13/433	164/23328	1.25791e-05	0.0007578	0.000531916	Pdgfra/Sox9/Rasgrp1/Gsn/Serpine2/Slc9a3r1/Klf4/Ntrk3/Ntrk2/Prex2/Sirt2/Ogt/Pik3ca	13
GO:0061458	reproductive system development	24/433	481/23328	1.31095e-05	0.000778632	0.000546538	Pdgfra/Id4/Socs3/Psap/Junb/Gja1/Ctsl/Nog/Hes1/Sox9/Hey1/Ptn/Serpine2/Notch2/Tnc/Cdkn1c/Rxrb/Cebpb/Adamts1/Csmd1/Lrp6/Src/Cdkn1b/Htra1	24
GO:0048660	regulation of smooth muscle cell proliferation	13/433	165/23328	1.34287e-05	0.000786512	0.000552069	Gja1/Id2/Ndrg2/Camk2d/Jun/Klf4/Gnai2/Adamts1/Cdkn1b/Hdac4/Ctnnbip1/S1pr1/Pik3ca	13
GO:0034764	positive regulation of transmembrane transport	16/433	243/23328	1.37935e-05	0.000796813	0.000559299	Fxyd1/Hspa2/Dmd/Slc1a2/Atp1b2/Atp1b1/Dbi/Slc9a3r1/Arl6ip1/Sorbs1/Car2/Klf15/S100a1/Rapgef3/Cacng4/Acsl6	16
GO:0006816	calcium ion transport	22/433	420/23328	1.42807e-05	0.000807244	0.000566622	Hspa2/Gja1/Saraf/Hes1/Dmd/Prnp/Gem/Atp1a2/Camk2d/Atp1b1/Dbi/Slc8b1/Grin3a/Gnai2/S100a1/Rapgef3/Cacng4/Pacsin3/Gnao1/Efhb/Adcyap1r1/Cachd1	22
GO:0007623	circadian rhythm	15/433	217/23328	1.44002e-05	0.000807244	0.000566622	Id4/Id3/Dbp/Bhlhe40/Id2/Per3/Bhlhe41/Ntrk3/Ntrk2/Id1/Rorb/Nlgn1/Cavin3/Nr1d1/Ogt	15
GO:0051098	regulation of binding	21/433	390/23328	1.4819e-05	0.000807244	0.000566622	Apoe/Anxa2/Nog/Hes1/Hey1/Id2/Pbxip1/Aplp2/Actb/Jun/Klf4/Id1/Src/Rapgef3/Map1lc3b/Sorl1/Hdac4/Ctnnbip1/Efhb/Ccpg1/Sirt2	21
GO:1902992	negative regulation of amyloid precursor protein catabolic process	5/433	18/23328	1.511e-05	0.000807244	0.000566622	Apoe/Clu/Prnp/Ntrk2/Sorl1	5
GO:0042552	myelination	13/433	167/23328	1.52805e-05	0.000807244	0.000566622	Id4/Clu/Psap/Bcas1/Degs1/Ptn/Ntrk3/Ntrk2/Qk/Rxrb/Hexb/Cd9/Sirt2	13
GO:0048017	inositol lipid-mediated signaling	13/433	167/23328	1.52805e-05	0.000807244	0.000566622	Pdgfra/Sox9/Rasgrp1/Gsn/Serpine2/Slc9a3r1/Klf4/Ntrk3/Ntrk2/Prex2/Sirt2/Ogt/Pik3ca	13
GO:0044091	membrane biogenesis	7/433	44/23328	1.53141e-05	0.000807244	0.000566622	Anxa2/Psap/Sptbn1/Emp2/Serinc1/Nlgn1/Lrp4	7
GO:0030900	forebrain development	21/433	393/23328	1.6613e-05	0.000863358	0.000606009	Jakmip1/Tnr/Id4/Bcan/Nog/Hes1/Slc1a2/Id2/Atp1b2/Atp1a2/Aplp2/Dbi/Ntrk2/Ncam1/Aplp1/Kdm6b/Lrp6/Ttc8/Src/Epha5/Nde1	21
GO:0002573	myeloid leukocyte differentiation	15/433	220/23328	1.69401e-05	0.000863358	0.000606009	Anxa2/Junb/Id2/Cd81/Notch2/Jun/Car2/Atp6ap1/Cebpb/Rbp1/Mafb/Src/Fos/Ctnnbip1/Snx10	15
GO:0072001	renal system development	19/433	333/23328	1.69928e-05	0.000863358	0.000606009	Pdgfra/Psap/Id3/Vcan/Nog/Hes1/Sox9/Hey1/Id2/Notch2/Basp1/Cdkn1c/Klf15/Mpst/Cc2d2a/Adamts1/Ttc8/Ctnnbip1/Lrp4	19
GO:0043270	positive regulation of ion transport	19/433	334/23328	1.77153e-05	0.000881227	0.000618552	Apoe/Fxyd1/Hspa2/Cntn1/Dmd/Atp1b2/Atp1b1/Dbi/Slc9a3r1/Arl6ip1/Dpysl2/Cebpb/Gabbr1/S100a1/Rapgef3/Cacng4/Nr3c1/Acsl6/Adcyap1r1	19
GO:0034329	cell junction assembly	22/433	426/23328	1.77625e-05	0.000881227	0.000618552	Gpm6a/Gpm6b/Gja1/Fam107a/Actb/Myo6/Cldn10/Jup/Sorbs1/Ntrk3/Ntrk2/Sdc4/Cd9/Vcl/Src/Nlgn1/Tpbg/Ctnnd2/Ephb1/Lrp4/Cadm1/Slitrk2	22
GO:0007272	ensheathment of neurons	13/433	170/23328	1.84786e-05	0.000885501	0.000621552	Id4/Clu/Psap/Bcas1/Degs1/Ptn/Ntrk3/Ntrk2/Qk/Rxrb/Hexb/Cd9/Sirt2	13
GO:0008366	axon ensheathment	13/433	170/23328	1.84786e-05	0.000885501	0.000621552	Id4/Clu/Psap/Bcas1/Degs1/Ptn/Ntrk3/Ntrk2/Qk/Rxrb/Hexb/Cd9/Sirt2	13
GO:0048659	smooth muscle cell proliferation	13/433	170/23328	1.84786e-05	0.000885501	0.000621552	Gja1/Id2/Ndrg2/Camk2d/Jun/Klf4/Gnai2/Adamts1/Cdkn1b/Hdac4/Ctnnbip1/S1pr1/Pik3ca	13
GO:0010544	negative regulation of platelet activation	5/433	19/23328	2.01945e-05	0.000956857	0.000671638	Pdgfra/Apoe/Serpine2/Adamts18/Cd9	5
GO:0061572	actin filament bundle organization	13/433	172/23328	2.09236e-05	0.000980385	0.000688153	Pcdh15/Fam107a/Add3/Lpar1/Rflna/Sorbs1/Sdc4/Id1/Ttc8/Src/Rapgef3/Rgcc/S1pr1	13
GO:0021537	telencephalon development	16/433	252/23328	2.16047e-05	0.00100118	0.000702746	Jakmip1/Tnr/Id4/Bcan/Hes1/Slc1a2/Id2/Atp1b2/Atp1a2/Dbi/Ntrk2/Kdm6b/Lrp6/Ttc8/Epha5/Nde1	16
GO:0043010	camera-type eye development	20/433	370/23328	2.2346e-05	0.00102427	0.000718959	Pdgfra/Gpm6a/Gja1/Sox9/Ptn/Notch2/Vim/Jun/Klf4/Fjx1/Ntrk3/Cdkn1c/Ntrk2/Cc2d2a/Lrp6/Ttc8/Rorb/Cdkn1b/Ephb1/Tspan12	20
GO:0009064	glutamine family amino acid metabolic process	8/433	64/23328	2.3547e-05	0.00104524	0.000733674	Oat/Glul/Asrgl1/Phgdh/Adhfe1/Glud1/Prodh/Ddah1	8
GO:0048008	platelet-derived growth factor receptor signaling pathway	8/433	64/23328	2.3547e-05	0.00104524	0.000733674	Pdgfra/Csrnp1/Slc9a3r1/F3/Plat/Txnip/Cspg4/Src	8
GO:1902305	regulation of sodium ion transmembrane transport	8/433	64/23328	2.3547e-05	0.00104524	0.000733674	Fxyd1/Dmd/Atp1b2/Atp1a2/Camk2d/Fxyd6/Atp1b1/Slc9a3r1	8
GO:0045778	positive regulation of ossification	10/433	104/23328	2.4146e-05	0.00106066	0.000744501	Cebpd/Gpm6b/Hey1/Ptn/Il6st/Jund/Atp6ap1/Cebpb/Lrp6/Ctnnbip1	10
GO:1903909	regulation of receptor clustering	5/433	20/23328	2.65166e-05	0.00114792	0.000805751	Gsn/Cd81/Ptn/Sorbs1/Lrp4	5
GO:0010977	negative regulation of neuron projection development	13/433	176/23328	2.66769e-05	0.00114792	0.000805751	Tnr/Ntm/Apoe/Gfap/Hes1/Vim/Lpar1/Cspg4/Id1/Gdi1/Nlgn1/Lrp4/Sema6d	13
GO:0032970	regulation of actin filament-based process	21/433	410/23328	3.10011e-05	0.00132052	0.000926903	Fxyd1/Gpm6b/Ctsl/Fam107a/Add3/Gsn/Sptbn1/Notch2/Atp1a2/Lpar1/Jup/Ntrk3/Sdc4/Id1/Ttc8/Rapgef3/Epha5/Rgcc/Cdc42ep4/Fchsd2/S1pr1	21
GO:0022612	gland morphogenesis	12/433	154/23328	3.20311e-05	0.00135075	0.00094812	Id4/Nog/Sox9/Ptn/Notch2/Slc9a3r1/Tnc/Cebpb/Csmd1/Lrp6/Src/Nr3c1	12
GO:0045765	regulation of angiogenesis	18/433	320/23328	3.40191e-05	0.00141376	0.000992345	Glul/Adamts9/Sparc/Klf2/Ptn/Emp2/F3/Jup/Klf4/Btg1/Adamts1/S100a1/Id1/Rapgef3/Sash1/Rgcc/Ddah1/Tspan12	18
GO:0090162	establishment of epithelial cell polarity	6/433	34/23328	3.41957e-05	0.00141376	0.000992345	Gja1/Hes1/Hey1/Slc9a3r1/Ttc8/Frmd4a	6
GO:0051668	localization within membrane	10/433	109/23328	3.63289e-05	0.00148244	0.00104056	Apoe/Gsn/Cd81/Ptn/Insig1/Sorbs1/Nme7/Cacng4/Nlgn1/Lrp4	10
GO:0010632	regulation of epithelial cell migration	15/433	235/23328	3.65601e-05	0.00148244	0.00104056	Apoe/Glul/Plpp3/Adamts9/Sox9/Sparc/Emp2/Jun/Jup/Klf4/Src/Sash1/Rgcc/Calr/Rin2	15
GO:0016042	lipid catabolic process	18/433	324/23328	4.00082e-05	0.00160681	0.00112785	Apoe/Mt3/Psap/Prdx6/Mgll/Smpdl3a/Pla2g7/Dbi/Naaa/Acat3/Hexb/Rarres2/Gm2a/Hsd17b11/Sorl1/Abcd4/Echdc2/Sirt2	18
GO:0014047	glutamate secretion	6/433	35/23328	4.06286e-05	0.00160905	0.00112943	Gja1/Myo6/Ntrk2/Dpysl2/Gabbr1/Nr3c1	6
GO:0001654	eye development	21/433	418/23328	4.10299e-05	0.00160905	0.00112943	Pdgfra/Gpm6a/Gja1/Sox9/Ptn/Notch2/Vim/Jun/Adamts18/Klf4/Fjx1/Ntrk3/Cdkn1c/Ntrk2/Cc2d2a/Lrp6/Ttc8/Rorb/Cdkn1b/Ephb1/Tspan12	21
GO:0042490	mechanoreceptor differentiation	9/433	89/23328	4.12089e-05	0.00160905	0.00112943	Pcdh15/Hes1/Hey1/Myo6/Slc9a3r1/Ntrk3/Ntrk2/Sdc4/Ttc8	9
GO:0043112	receptor metabolic process	14/433	212/23328	4.57137e-05	0.00176858	0.0012414	Apoe/Anxa2/Dmd/Cd81/Gria2/Myo6/Gria3/Cd9/Cacng4/Rab11b/Sorl1/Nr1d1/Lmbrd1/Sirt2	14
GO:0150063	visual system development	21/433	422/23328	4.7059e-05	0.00180393	0.00126622	Pdgfra/Gpm6a/Gja1/Sox9/Ptn/Notch2/Vim/Jun/Adamts18/Klf4/Fjx1/Ntrk3/Cdkn1c/Ntrk2/Cc2d2a/Lrp6/Ttc8/Rorb/Cdkn1b/Ephb1/Tspan12	21
GO:1903034	regulation of response to wounding	13/433	186/23328	4.74832e-05	0.00180393	0.00126622	Pdgfra/Tnr/Apoe/Anxa2/Plpp3/Gja1/Ptn/Serpine2/Adamts18/Klf4/Ntrk3/Cd9/Cadm4	13
GO:0014015	positive regulation of gliogenesis	9/433	91/23328	4.91832e-05	0.00185184	0.00129984	Gfap/Nog/Hes1/Id2/Ptn/Serpine2/Vim/Qk/Il6st	9
GO:0043113	receptor clustering	8/433	71/23328	5.05486e-05	0.00187293	0.00131465	Apoe/Gsn/Cd81/Ptn/Sorbs1/Nme7/Nlgn1/Lrp4	8
GO:0010810	regulation of cell-substrate adhesion	14/433	214/23328	5.06319e-05	0.00187293	0.00131465	Gpm6b/Cspg5/Dmd/Fam107a/Ptn/Emp2/Jup/Ccdc80/Sdc4/Vit/Vcl/Src/Calr/Rin2	14
GO:1900272	negative regulation of long-term synaptic potentiation	4/433	12/23328	5.14907e-05	0.00188814	0.00132532	Apoe/Fam107a/Prnp/Ptn	4
GO:0048713	regulation of oligodendrocyte differentiation	7/433	53/23328	5.33604e-05	0.00193983	0.00136161	Id4/Hes1/Id2/Ptn/Daam2/Qk/Sirt2	7
GO:0048880	sensory system development	21/433	426/23328	5.38676e-05	0.00194154	0.0013628	Pdgfra/Gpm6a/Gja1/Sox9/Ptn/Notch2/Vim/Jun/Adamts18/Klf4/Fjx1/Ntrk3/Cdkn1c/Ntrk2/Cc2d2a/Lrp6/Ttc8/Rorb/Cdkn1b/Ephb1/Tspan12	21
GO:0071709	membrane assembly	6/433	37/23328	5.6395e-05	0.0020154	0.00141465	Anxa2/Psap/Sptbn1/Emp2/Nlgn1/Lrp4	6
GO:0034249	negative regulation of cellular amide metabolic process	12/433	164/23328	5.93263e-05	0.00208482	0.00146338	Apoe/Clu/Zfp36/Prnp/Ntrk2/Qk/Tob1/Sorl1/Khsrp/Calr/Xrn1/Samd4	12
GO:0043433	negative regulation of DNA-binding transcription factor activity	12/433	164/23328	5.93263e-05	0.00208482	0.00146338	Id3/Hes1/Bhlhe40/Id2/Prnp/Irak2/Klf4/Nfkbia/Id1/Hdac4/Pim1/Ctnnbip1	12
GO:2000649	regulation of sodium ion transmembrane transporter activity	7/433	54/23328	6.03385e-05	0.00210287	0.00147605	Fxyd1/Dmd/Atp1a2/Camk2d/Fxyd6/Atp1b1/Slc9a3r1	7
GO:0044242	cellular lipid catabolic process	14/433	219/23328	6.50019e-05	0.00224683	0.0015771	Mt3/Psap/Prdx6/Mgll/Smpdl3a/Pla2g7/Dbi/Acat3/Hexb/Gm2a/Sorl1/Abcd4/Echdc2/Sirt2	14
GO:0015849	organic acid transport	18/433	337/23328	6.64578e-05	0.00226878	0.0015925	Apoe/Fxyd1/Psap/Gja1/Slc1a2/Myo6/Slc9a3r1/Arl6ip1/Ntrk2/Lrrc8a/Dpysl2/Slc7a10/Gabbr1/Slc1a3/Nr3c1/Acsl6/Abcd4/Sfxn5	18
GO:0010594	regulation of endothelial cell migration	12/433	166/23328	6.67129e-05	0.00226878	0.0015925	Apoe/Glul/Plpp3/Adamts9/Sparc/Emp2/Jup/Klf4/Sash1/Rgcc/Calr/Rin2	12
GO:0048711	positive regulation of astrocyte differentiation	4/433	13/23328	7.32862e-05	0.00247238	0.00173542	Hes1/Id2/Serpine2/Il6st	4
GO:0046626	regulation of insulin receptor signaling pathway	8/433	75/23328	7.51481e-05	0.00251507	0.00176538	Socs3/Sorbs1/Rarres2/Gnai2/Src/Sorl1/Lmbrd1/Ogt	8
GO:0051017	actin filament bundle assembly	12/433	169/23328	7.92769e-05	0.00263237	0.00184771	Pcdh15/Fam107a/Add3/Lpar1/Sorbs1/Sdc4/Id1/Ttc8/Src/Rapgef3/Rgcc/S1pr1	12
GO:0003407	neural retina development	8/433	77/23328	9.07527e-05	0.00298987	0.00209866	Gpm6a/Sox9/Ptn/Fjx1/Ntrk2/Ttc8/Rorb/Tspan12	8
GO:0045598	regulation of fat cell differentiation	11/433	146/23328	9.21396e-05	0.00301203	0.00211421	Id4/Hes1/Id2/Zfp36/Insig1/Rarres2/Cebpb/Lrp6/Pim1/Nr1d1/Sirt2	11
GO:0031333	negative regulation of protein-containing complex assembly	11/433	147/23328	9.79621e-05	0.00313888	0.00220324	Clu/Sox9/Add3/Gsn/Sptbn1/Trim9/Arhgef2/Src/Sorl1/Ctnnbip1/Sirt2	11
GO:0060042	retina morphogenesis in camera-type eye	8/433	78/23328	9.95075e-05	0.00313888	0.00220324	Sox9/Ptn/Fjx1/Ntrk2/Lrp6/Ttc8/Rorb/Tspan12	8
GO:0070373	negative regulation of ERK1 and ERK2 cascade	8/433	78/23328	9.95075e-05	0.00313888	0.00220324	Dmd/Ndrg2/Slc9a3r1/Dusp1/Atf3/Klf4/Timp3/Camk2n1	8
GO:0099173	postsynapse organization	13/433	200/23328	9.96022e-05	0.00313888	0.00220324	Apoe/Ndrg2/Prnp/Ptn/Actb/Sorbs1/Ntrk3/Nlgn1/Epha5/Ctnnd2/Ephb1/Lrp4/Cadm1	13
GO:0019932	second-messenger-mediated signaling	21/433	445/23328	9.97415e-05	0.00313888	0.00220324	Apoe/Mt1/Sox9/Dmd/Prnp/Tmem100/Cmya5/Mt2/Lpar1/Atp1b1/Slc9a3r1/Ntrk2/Ncam1/Aplp1/Gnai2/Epha5/Hdac4/Efhb/Adcyap1r1/S1pr1/Nfat5	21
GO:0002064	epithelial cell development	15/433	257/23328	0.000100696	0.00314544	0.00220785	Pcdh15/Psap/Gja1/Sox9/Dmd/Notch2/Vim/Sidt2/Slc9a3r1/Il6st/Vcl/Id1/Src/Rapgef3/Arhgef26	15
GO:0031647	regulation of protein stability	16/433	287/23328	0.000102047	0.00316419	0.00222101	Clu/Plpp3/Fam107a/Gsn/Prnp/Cd81/Atp1b2/Per3/Atp1b1/Lamp1/Id1/Src/Cdc37l1/Pim1/Nr1d1/Calr	16
GO:0001822	kidney development	17/433	318/23328	0.00010421	0.00318959	0.00223884	Pdgfra/Id3/Vcan/Nog/Hes1/Sox9/Hey1/Id2/Notch2/Basp1/Cdkn1c/Klf15/Mpst/Cc2d2a/Adamts1/Ctnnbip1/Lrp4	17
GO:0001890	placenta development	12/433	174/23328	0.000104757	0.00318959	0.00223884	Socs3/Junb/Ctsl/Hes1/Hey1/Ptn/Notch2/Cdkn1c/Rxrb/Cebpb/Cdkn1b/Htra1	12
GO:0048738	cardiac muscle tissue development	15/433	258/23328	0.000105135	0.00318959	0.00223884	Pdgfra/Gja1/Adamts9/Nog/Hey1/Id2/Kcnk2/Camk2d/Rxrb/Ncam1/Kdm6b/Lrp6/Nr3c1/Pim1/S1pr1	15
GO:0032412	regulation of ion transmembrane transporter activity	15/433	259/23328	0.000109743	0.00330562	0.00232029	Fxyd1/Hspa2/Dmd/Prnp/Gem/Atp1b2/Atp1a2/Camk2d/Fxyd6/Atp1b1/Slc9a3r1/S100a1/Rapgef3/Cacng4/Nlgn1	15
GO:0007409	axonogenesis	22/433	482/23328	0.000110926	0.00331754	0.00232865	Tnr/Apoe/Nog/Mgll/Vim/Actb/Ntrk3/Ntrk2/Dpysl2/Ncam1/Vcl/Ttc8/Gdi1/Epha5/Alcam/Unc5d/Atl1/Ephb1/Lrp4/Sema6d/Raph1/Slitrk2	22
GO:0043393	regulation of protein binding	14/433	231/23328	0.000114796	0.00340913	0.00239294	Apoe/Anxa2/Nog/Pbxip1/Aplp2/Actb/Id1/Src/Map1lc3b/Sorl1/Hdac4/Ctnnbip1/Efhb/Ccpg1	14
GO:0001889	liver development	10/433	126/23328	0.000124198	0.00366254	0.00257081	Hes1/Sox9/Ptn/Notch2/Jun/Mpst/Cebpb/Meg3/Cadm1/Pik3ca	10
GO:0050730	regulation of peptidyl-tyrosine phosphorylation	15/433	263/23328	0.000129984	0.00380654	0.00267189	Pdgfra/Socs3/Thbs4/Plpp3/Cntn1/Hes1/Prnp/Cd81/Aplp2/Cspg4/Il6st/Arhgef2/Cadm4/Src/Lrp4	15
GO:0060122	inner ear receptor cell stereocilium organization	6/433	43/23328	0.000134633	0.00389702	0.0027354	Pcdh15/Hes1/Hey1/Slc9a3r1/Sdc4/Ttc8	6
GO:0030007	cellular potassium ion homeostasis	4/433	15/23328	0.000135846	0.00389702	0.0027354	Atp1b2/Atp1a2/Camk2d/Atp1b1	4
GO:0071280	cellular response to copper ion	4/433	15/23328	0.000135846	0.00389702	0.0027354	Mt1/Mt3/Prnp/Mt2	4
GO:0046849	bone remodeling	9/433	104/23328	0.000139525	0.00396641	0.00278411	Gja1/Ptn/Notch2/Car2/Atp6ap1/Lrp6/Src/S1pr1/Snx10	9
GO:0010631	epithelial cell migration	16/433	295/23328	0.000140146	0.00396641	0.00278411	Apoe/Glul/Plpp3/Adamts9/Sox9/Sparc/Emp2/Jun/Nr4a1/Jup/Klf4/Src/Sash1/Rgcc/Calr/Rin2	16
GO:0010811	positive regulation of cell-substrate adhesion	10/433	128/23328	0.000141523	0.00397867	0.00279271	Cspg5/Dmd/Ptn/Emp2/Jup/Ccdc80/Sdc4/Vit/Calr/Rin2	10
GO:0007219	Notch signaling pathway	12/433	180/23328	0.000144347	0.00400469	0.00281097	Cntn1/Hes1/Sox9/Hey1/Tmem100/Notch2/Nfkbia/Enho/Il6st/Sel1l/Src/Cdkn1b	12
GO:1901605	alpha-amino acid metabolic process	12/433	180/23328	0.000144347	0.00400469	0.00281097	Oat/Glul/Asrgl1/Phgdh/Adhfe1/Psph/Glud1/Psat1/Gldc/Mpst/Prodh/Ddah1	12
GO:0031102	neuron projection regeneration	7/433	62/23328	0.000147524	0.00406606	0.00285406	Tnr/Gfap/Ptn/Jun/Klf4/Tnc/Ntrk3	7
GO:0006536	glutamate metabolic process	5/433	28/23328	0.000148736	0.00406706	0.00285476	Oat/Glul/Adhfe1/Glud1/Prodh	5
GO:0014065	phosphatidylinositol 3-kinase signaling	10/433	129/23328	0.000150922	0.00406706	0.00285476	Sox9/Rasgrp1/Serpine2/Slc9a3r1/Klf4/Ntrk3/Ntrk2/Prex2/Sirt2/Pik3ca	10
GO:0061008	hepaticobiliary system development	10/433	129/23328	0.000150922	0.00406706	0.00285476	Hes1/Sox9/Ptn/Notch2/Jun/Mpst/Cebpb/Meg3/Cadm1/Pik3ca	10
GO:0090132	epithelium migration	16/433	297/23328	0.000151418	0.00406706	0.00285476	Apoe/Glul/Plpp3/Adamts9/Sox9/Sparc/Emp2/Jun/Nr4a1/Jup/Klf4/Src/Sash1/Rgcc/Calr/Rin2	16
GO:0032956	regulation of actin cytoskeleton organization	18/433	361/23328	0.000157781	0.00421115	0.00295589	Gpm6b/Ctsl/Fam107a/Add3/Gsn/Sptbn1/Notch2/Lpar1/Ntrk3/Sdc4/Id1/Ttc8/Rapgef3/Epha5/Rgcc/Cdc42ep4/Fchsd2/S1pr1	18
GO:0001667	ameboidal-type cell migration	20/433	427/23328	0.00016047	0.00422922	0.00296858	Apoe/Glul/Plpp3/Gja1/Adamts9/Sox9/Sparc/Emp2/Jun/Nr4a1/Jup/Klf4/Sdc4/Lrp6/Src/Sash1/Rgcc/Sema6d/Calr/Rin2	20
GO:1903428	positive regulation of reactive oxygen species biosynthetic process	7/433	63/23328	0.000163347	0.00422922	0.00296858	Clu/Klf2/Klf4/Ddah1/Clcn3/Hdac4/Ogt	7
GO:0046394	carboxylic acid biosynthetic process	16/433	299/23328	0.000163472	0.00422922	0.00296858	Glul/Degs1/Mgll/Scd2/Phgdh/Psph/Insig1/Qk/Glud1/Psat1/Ldhb/Rbp1/Slc1a3/Ugdh/Nr1d1/Fads1	16
GO:0090130	tissue migration	16/433	299/23328	0.000163472	0.00422922	0.00296858	Apoe/Glul/Plpp3/Adamts9/Sox9/Sparc/Emp2/Jun/Nr4a1/Jup/Klf4/Src/Sash1/Rgcc/Calr/Rin2	16
GO:1901653	cellular response to peptide	16/433	299/23328	0.000163472	0.00422922	0.00296858	Socs3/Gja1/Prnp/Vim/Insig1/Nr4a1/Sorbs1/Car2/Rarres2/Arhgef2/Gnai2/Src/Sorl1/Mbd5/Lmbrd1/Ogt	16
GO:0030856	regulation of epithelial cell differentiation	11/433	156/23328	0.000166078	0.00427042	0.0029975	Hes1/Sox9/Hey1/Zfp36/Tmem100/Cdkn1c/Btg1/Cebpb/Vcl/Id1/Cdkn1b	11
GO:0016053	organic acid biosynthetic process	16/433	300/23328	0.000169807	0.00432574	0.00303633	Glul/Degs1/Mgll/Scd2/Phgdh/Psph/Insig1/Qk/Glud1/Psat1/Ldhb/Rbp1/Slc1a3/Ugdh/Nr1d1/Fads1	16
GO:0006898	receptor-mediated endocytosis	14/433	240/23328	0.000171281	0.00432574	0.00303633	Apoe/Anxa2/Clu/Cd81/Gria2/Myo6/Ifitm3/Cd9/Lrp6/Cacng4/Sorl1/Fchsd2/Lmbrd1/Sirt2	14
GO:0002761	regulation of myeloid leukocyte differentiation	10/433	131/23328	0.000171306	0.00432574	0.00303633	Id2/Notch2/Jun/Car2/Atp6ap1/Cebpb/Rbp1/Mafb/Fos/Ctnnbip1	10
GO:0043542	endothelial cell migration	13/433	212/23328	0.000178033	0.00440147	0.00308948	Apoe/Glul/Plpp3/Adamts9/Sparc/Emp2/Nr4a1/Jup/Klf4/Sash1/Rgcc/Calr/Rin2	13
GO:0035641	locomotory exploration behavior	4/433	16/23328	0.00017848	0.00440147	0.00308948	Tnr/Apoe/Atp1a2/Lsamp	4
GO:0090083	regulation of inclusion body assembly	4/433	16/23328	0.00017848	0.00440147	0.00308948	Apoe/Clu/Hspa2/Sorl1	4
GO:2001212	regulation of vasculogenesis	4/433	16/23328	0.00017848	0.00440147	0.00308948	Hey1/Tmem100/Emp2/Rin2	4
GO:0046942	carboxylic acid transport	17/433	333/23328	0.000180804	0.00443285	0.00311151	Apoe/Psap/Gja1/Slc1a2/Myo6/Slc9a3r1/Arl6ip1/Ntrk2/Lrrc8a/Dpysl2/Slc7a10/Gabbr1/Slc1a3/Nr3c1/Acsl6/Abcd4/Sfxn5	17
GO:0045446	endothelial cell differentiation	9/433	108/23328	0.000186128	0.00446803	0.00313621	Hey1/Dmd/Tmem100/Btg1/Kdm6b/Vcl/Id1/Rapgef3/Arhgef26	9
GO:0048661	positive regulation of smooth muscle cell proliferation	9/433	108/23328	0.000186128	0.00446803	0.00313621	Gja1/Id2/Camk2d/Jun/Gnai2/Adamts1/Hdac4/S1pr1/Pik3ca	9
GO:0055017	cardiac muscle tissue growth	9/433	108/23328	0.000186128	0.00446803	0.00313621	Gja1/Nog/Kcnk2/Camk2d/Rxrb/Ncam1/Nr3c1/Pim1/S1pr1	9
GO:0008361	regulation of cell size	13/433	213/23328	0.000186477	0.00446803	0.00313621	Tnr/Apoe/Mgll/Aqp4/Slc9a3r1/Ntrk3/Lrrc8a/Dpysl2/Rapgef3/Gdi1/Clcn3/Sema6d/Ogt	13
GO:0043618	regulation of transcription from RNA polymerase II promoter in response to stress	6/433	46/23328	0.000197382	0.00470259	0.00330085	Ppp1r15a/Klf2/Jun/Atf3/Cebpb/Sirt2	6
GO:0035249	synaptic transmission glutamatergic	9/433	109/23328	0.00019961	0.00472897	0.00331936	Tnr/Glul/Serpine2/Gria2/Ntrk2/Plat/Cacng4/Nlgn1/Clcn3	9
GO:0048839	inner ear development	13/433	215/23328	0.000204402	0.00481544	0.00338005	Cebpd/Pcdh15/Psap/Hes1/Sox9/Hey1/Myo6/Slc9a3r1/Insig1/Sdc4/Mafb/Ttc8/Cdkn1b	13
GO:0034767	positive regulation of ion transmembrane transport	12/433	187/23328	0.000206112	0.00482875	0.0033894	Fxyd1/Hspa2/Dmd/Atp1b2/Atp1b1/Dbi/Slc9a3r1/Arl6ip1/S100a1/Rapgef3/Cacng4/Acsl6	12
GO:0060560	developmental growth involved in morphogenesis	15/433	275/23328	0.000211406	0.00492542	0.00345725	Tnr/Apoe/Bcan/Sox9/Mgll/Tnc/Ntrk3/Dpysl2/Lrp6/Vcl/Gdi1/Sema6d/Raph1/Cadm1/S1pr1	15
GO:0007015	actin filament organization	20/433	437/23328	0.000217565	0.00504104	0.00353841	Pcdh15/Fam107a/Add3/Gsn/Sptbn1/Emp2/Lpar1/Myo6/Rflna/Sorbs1/Sdc4/Arhgef2/Id1/Ttc8/Src/Rapgef3/Rgcc/Cdc42ep4/Fchsd2/S1pr1	20
GO:0043583	ear development	14/433	246/23328	0.000221067	0.0050942	0.00357573	Cebpd/Pcdh15/Psap/Nog/Hes1/Sox9/Hey1/Myo6/Slc9a3r1/Insig1/Sdc4/Mafb/Ttc8/Cdkn1b	14
GO:0007096	regulation of exit from mitosis	4/433	17/23328	0.000229987	0.00524247	0.0036798	Ube2c/Cdkn1c/Rgcc/Cdkn1b	4
GO:0036035	osteoclast development	4/433	17/23328	0.000229987	0.00524247	0.0036798	Anxa2/Notch2/Atp6ap1/Src	4
GO:0007050	cell cycle arrest	10/433	137/23328	0.00024687	0.00559705	0.00392869	Id2/Notch2/Crlf3/Cdkn1c/Brinp3/Hepacam/Mlf1/Rgcc/Cdkn1b/Calr	10
GO:0030195	negative regulation of blood coagulation	6/433	48/23328	0.00025064	0.00565214	0.00396735	Pdgfra/Apoe/Anxa2/Serpine2/Adamts18/Cd9	6
GO:0090596	sensory organ morphogenesis	16/433	311/23328	0.000254896	0.00571754	0.00401326	Pcdh15/Nog/Sox9/Ptn/Notch2/Myo6/Slc9a3r1/Insig1/Fjx1/Ntrk2/Mafb/Lrp6/Ttc8/Rorb/Ephb1/Tspan12	16
GO:0002763	positive regulation of myeloid leukocyte differentiation	7/433	68/23328	0.000264366	0.00587106	0.00412102	Id2/Notch2/Jun/Car2/Atp6ap1/Fos/Ctnnbip1	7
GO:0031346	positive regulation of cell projection organization	21/433	478/23328	0.00026497	0.00587106	0.00412102	Apoe/Gpm6a/Cntn1/Dmd/Atp1b2/Ptn/Serpine2/Lpar1/Ntrk3/Ntrk2/Qk/Adamts1/Lrp6/Src/Gdi1/Nlgn1/Nr3c1/Acsl6/Hdac4/Cdc42ep4/Mns1	21
GO:0034248	regulation of cellular amide metabolic process	19/433	410/23328	0.000265935	0.00587106	0.00412102	Apoe/Clu/Ppp1r15a/Zfp36/Prnp/Vim/Ntrk2/Qk/Eif5/Aplp1/Tob1/Eif2s3y/Sorl1/Paip1/Mif4gd/Khsrp/Calr/Xrn1/Samd4	19
GO:0098656	anion transmembrane transport	13/433	221/23328	0.00026731	0.00587106	0.00412102	Fxyd1/Slc1a2/Prnp/Arl6ip1/Lrrc8a/Slc7a10/Gabrb1/Slc1a3/Xpr1/Acsl6/Abcd4/Slc35a2/Clcn3	13
GO:1900076	regulation of cellular response to insulin stimulus	8/433	90/23328	0.000271192	0.00587392	0.00412303	Socs3/Sorbs1/Rarres2/Gnai2/Src/Sorl1/Lmbrd1/Ogt	8
GO:1903035	negative regulation of response to wounding	8/433	90/23328	0.000271192	0.00587392	0.00412303	Pdgfra/Tnr/Apoe/Anxa2/Gja1/Serpine2/Adamts18/Cd9	8
GO:0098657	import into cell	14/433	251/23328	0.000271618	0.00587392	0.00412303	Gpm6b/Gfap/Slc1a2/Prnp/Atp1b2/Atp1a2/Actb/Myo6/Atp1b1/Arl6ip1/Slc1a3/Cacng4/Acsl6/Sirt2	14
GO:0009991	response to extracellular stimulus	18/433	378/23328	0.000276627	0.00595172	0.00417763	Apoe/Mt3/Glul/Slc1a2/Fam107a/Zfp36/Jun/Atf3/Nim1k/Rbp1/Lrp6/Map1lc3b/Fos/Xpr1/Sorl1/Pim1/Fads1/Sirt2	18
GO:0060348	bone development	13/433	222/23328	0.000279257	0.0059778	0.00419594	Anxa2/Gja1/Sox9/Sparc/Notch2/Insig1/Rflna/Ankrd11/Atp6ap1/Lrp6/Src/Cadm1/Snx10	13
GO:1900047	negative regulation of hemostasis	6/433	49/23328	0.000281191	0.0059888	0.00420366	Pdgfra/Apoe/Anxa2/Serpine2/Adamts18/Cd9	6
GO:0099560	synaptic membrane adhesion	5/433	32/23328	0.000286728	0.00607603	0.00426489	Sparcl1/Pcdh8/Nlgn1/Cadm1/Slitrk2	5
GO:0048678	response to axon injury	7/433	69/23328	0.000289581	0.00608294	0.00426974	Tnr/Matn4/Ptn/Jun/Klf4/Tnc/Ntrk3	7
GO:0032535	regulation of cellular component size	19/433	413/23328	0.000291275	0.00608294	0.00426974	Tnr/Apoe/Ppp1r15a/Mgll/Add3/Gsn/Sptbn1/Aqp4/Slc9a3r1/Ntrk3/Lrrc8a/Dpysl2/Rapgef3/Gdi1/Clcn3/Cdc42ep4/Sema6d/Fchsd2/Ogt	19
GO:0002076	osteoblast development	4/433	18/23328	0.000291381	0.00608294	0.00426974	Hey1/Jund/Limd1/Hdac4	4
GO:0060070	canonical Wnt signaling pathway	15/433	284/23328	0.000298499	0.00620083	0.00435249	Apoe/Plpp3/Nog/Sox9/Slc9a3r1/Klf4/Daam2/Xiap/Lrp6/Src/Dkk3/Tcf7l1/Limd1/Ctnnd2/Lrp4	15
GO:0030099	myeloid cell differentiation	19/433	414/23328	0.000300178	0.00620308	0.00435407	Anxa2/Junb/Id2/Zfp36/Klf2/Cd81/Notch2/Jun/Cdkn1c/Car2/Nfkbia/Atp6ap1/Cebpb/Rbp1/Mafb/Src/Fos/Ctnnbip1/Snx10	19
GO:0050731	positive regulation of peptidyl-tyrosine phosphorylation	12/433	195/23328	0.00030302	0.00620308	0.00435407	Pdgfra/Thbs4/Plpp3/Cntn1/Hes1/Prnp/Cd81/Cspg4/Il6st/Arhgef2/Src/Lrp4	12
GO:1905475	regulation of protein localization to membrane	12/433	195/23328	0.00030302	0.00620308	0.00435407	Gsn/Prnp/Cd81/Ptn/Sptbn1/Camk2d/Actb/Sorbs1/Gdi1/Lrp4/Ogt/Lztfl1	12
GO:0050920	regulation of chemotaxis	13/433	224/23328	0.000304525	0.00620378	0.00435456	Pdgfra/Thbs4/Ptn/Pla2g7/Lpar1/Dusp1/Slc8b1/Ntrk3/Ddt/Rarres2/Sema6d/Calr/S1pr1	13
GO:0051090	regulation of DNA-binding transcription factor activity	19/433	415/23328	0.000309317	0.0062711	0.00440182	Clu/Plpp3/Id3/Hes1/Bhlhe40/Id2/Prnp/Irak2/Jup/Klf4/Nfkbia/Arhgef2/Lrp6/Id1/Epha5/Rgcc/Hdac4/Pim1/Ctnnbip1	19
GO:0050819	negative regulation of coagulation	6/433	50/23328	0.000314589	0.00628564	0.00441202	Pdgfra/Apoe/Anxa2/Serpine2/Adamts18/Cd9	6
GO:0045669	positive regulation of osteoblast differentiation	7/433	70/23328	0.000316692	0.00628564	0.00441202	Cebpd/Hey1/Il6st/Jund/Atp6ap1/Cebpb/Ctnnbip1	7
GO:0050885	neuromuscular process controlling balance	7/433	70/23328	0.000316692	0.00628564	0.00441202	Tnr/Pcdh15/Psap/Aplp2/Hexb/Gm2a/Slc1a3	7
GO:0043491	protein kinase B signaling	12/433	196/23328	0.000317487	0.00628564	0.00441202	Sox9/Tmem100/Slc9a3r1/F3/Klf4/Ntrk3/Ntrk2/Src/Cavin3/Lmbrd1/Sirt2/Pik3ca	12
GO:0048771	tissue remodeling	12/433	196/23328	0.000317487	0.00628564	0.00441202	Thbs4/Gja1/Ptn/Notch2/Car2/Klf6/Cspg4/Atp6ap1/Lrp6/Src/S1pr1/Snx10	12
GO:0071241	cellular response to inorganic substance	13/433	227/23328	0.000346073	0.00680498	0.00477656	Mt1/Mt3/Junb/Id2/Gsn/Prnp/Mt2/Jun/Jund/Nlgn1/Fos/Cdkn1b/Fosb	13
GO:0030010	establishment of cell polarity	10/433	143/23328	0.00034856	0.00680498	0.00477656	Gja1/Hes1/Hey1/Gsn/Slc9a3r1/Arhgef2/Ttc8/Frmd4a/Ephb1/Nde1	10
GO:0035725	sodium ion transmembrane transport	10/433	143/23328	0.00034856	0.00680498	0.00477656	Fxyd1/Dmd/Atp1b2/Atp1a2/Camk2d/Fxyd6/Atp1b1/Slc9a3r1/Slc8b1/Slc4a4	10
GO:0043620	regulation of DNA-templated transcription in response to stress	6/433	51/23328	0.000351017	0.0068165	0.00478464	Ppp1r15a/Klf2/Jun/Atf3/Cebpb/Sirt2	6
GO:0015672	monovalent inorganic cation transport	21/433	489/23328	0.000358329	0.0068165	0.00478464	Fxyd1/Cntn1/Nkain4/Dmd/Kcnk2/Prnp/Atp1b2/Serpine2/Atp1a2/Camk2d/Fxyd6/Atp1b1/Slc9a3r1/Slc8b1/Atp6ap1/Slc4a4/Rapgef3/Slc1a3/Atp6v0b/Cdkn1b/Clcn3	21
GO:0007517	muscle organ development	19/433	420/23328	0.000358747	0.0068165	0.00478464	Id3/Gja1/Nog/Hey1/Dmd/Kcnk2/Atf3/Nr4a1/Ncam1/Lrp6/Tsc22d3/Fos/Nr3c1/Hdac4/Pim1/Meg3/Ephb1/Sirt2/S1pr1	19
GO:0007626	locomotory behavior	14/433	258/23328	0.000358875	0.0068165	0.00478464	Tnr/Apoe/Pcdh15/Psap/Id2/Atp1a2/Aplp2/Lsamp/Myo6/Hexb/Prex2/Clcn3/Gnao1/Astn1	14
GO:0060419	heart growth	9/433	118/23328	0.000361707	0.0068165	0.00478464	Gja1/Nog/Kcnk2/Camk2d/Rxrb/Ncam1/Nr3c1/Pim1/S1pr1	9
GO:0010766	negative regulation of sodium ion transport	4/433	19/23328	0.000363697	0.0068165	0.00478464	Serpine2/Atp1a2/Camk2d/Slc9a3r1	4
GO:0035994	response to muscle stretch	4/433	19/23328	0.000363697	0.0068165	0.00478464	Dmd/Jun/Nfkbia/Fos	4
GO:0048712	negative regulation of astrocyte differentiation	4/433	19/23328	0.000363697	0.0068165	0.00478464	Id4/Nog/Ntrk3/Nr1d1	4
GO:0060221	retinal rod cell differentiation	4/433	19/23328	0.000363697	0.0068165	0.00478464	Sox9/Ptn/Ntrk2/Rorb	4
GO:0018108	peptidyl-tyrosine phosphorylation	16/433	322/23328	0.000374708	0.00699178	0.00490768	Pdgfra/Socs3/Thbs4/Plpp3/Cntn1/Hes1/Prnp/Cd81/Aplp2/Cspg4/Il6st/Clk1/Arhgef2/Cadm4/Src/Lrp4	16
GO:0061045	negative regulation of wound healing	7/433	72/23328	0.000377015	0.00700384	0.00491614	Pdgfra/Apoe/Anxa2/Gja1/Serpine2/Adamts18/Cd9	7
GO:0009069	serine family amino acid metabolic process	5/433	34/23328	0.000384308	0.00708983	0.0049765	Phgdh/Psph/Psat1/Gldc/Mpst	5
GO:0001952	regulation of cell-matrix adhesion	9/433	119/23328	0.000385006	0.00708983	0.0049765	Gpm6b/Dmd/Fam107a/Emp2/Jup/Sdc4/Vcl/Src/Rin2	9
GO:0043409	negative regulation of MAPK cascade	11/433	173/23328	0.000406091	0.00744559	0.00522622	Apoe/Dmd/Ndrg2/Slc9a3r1/Dusp1/Atf3/Klf4/Timp3/Camk2n1/Sorl1/Taok3	11
GO:0018212	peptidyl-tyrosine modification	16/433	325/23328	0.000414798	0.0075723	0.00531516	Pdgfra/Socs3/Thbs4/Plpp3/Cntn1/Hes1/Prnp/Cd81/Aplp2/Cspg4/Il6st/Clk1/Arhgef2/Cadm4/Src/Lrp4	16
GO:0043271	negative regulation of ion transport	11/433	174/23328	0.000426427	0.00775104	0.00544061	Apoe/Gpm6b/Hes1/Gem/Serpine2/Atp1a2/Camk2d/Slc9a3r1/Gabbr1/Pacsin3/Gnao1	11
GO:0051271	negative regulation of cellular component movement	16/433	326/23328	0.000428957	0.00776356	0.00544941	Apoe/Gja1/Adamts9/Nog/Atp1b2/Ptn/Slc9a3r1/Dusp1/Jup/Klf4/Ddt/Cd9/Rgcc/Cdkn1b/Sema6d/Calr	16
GO:0030850	prostate gland development	6/433	53/23328	0.000433724	0.00778304	0.00546308	Id4/Psap/Nog/Sox9/Tnc/Cdkn1b	6
GO:0031103	axon regeneration	6/433	53/23328	0.000433724	0.00778304	0.00546308	Tnr/Ptn/Jun/Klf4/Tnc/Ntrk3	6
GO:1902003	regulation of amyloid-beta formation	5/433	35/23328	0.000441588	0.00789057	0.00553856	Apoe/Clu/Prnp/Ntrk2/Sorl1	5
GO:2000136	regulation of cell proliferation involved in heart morphogenesis	4/433	20/23328	0.000447993	0.00797124	0.00559518	Hes1/Sox9/Lrp6/Pim1	4
GO:0015711	organic anion transport	20/433	463/23328	0.000456777	0.00808137	0.00567248	Apoe/Psap/Gja1/Slc1a2/Myo6/Dbi/Slc9a3r1/Arl6ip1/Ntrk2/Lrrc8a/Dpysl2/Slc7a10/Gabbr1/Slc4a4/Slc1a3/Nr3c1/Acsl6/Abcd4/Slc35a2/Sfxn5	20
GO:0050680	negative regulation of epithelial cell proliferation	10/433	148/23328	0.000458015	0.00808137	0.00567248	Apoe/Gja1/Ctsl/Sox9/Sparc/Ptn/Klf9/Lrp6/Rgcc/Cdkn1b	10
GO:0006814	sodium ion transport	13/433	234/23328	0.000462164	0.00809172	0.00567975	Fxyd1/Cntn1/Nkain4/Dmd/Atp1b2/Serpine2/Atp1a2/Camk2d/Fxyd6/Atp1b1/Slc9a3r1/Slc8b1/Slc4a4	13
GO:0003158	endothelium development	9/433	122/23328	0.000462439	0.00809172	0.00567975	Hey1/Dmd/Tmem100/Btg1/Kdm6b/Vcl/Id1/Rapgef3/Arhgef26	9
GO:0009612	response to mechanical stimulus	11/433	176/23328	0.000469665	0.00818421	0.00574466	Pcdh15/Sox9/Dmd/Ptn/Serpine2/Atp1a2/Jun/Jup/Nfkbia/Slc1a3/Fos	11
GO:0014009	glial cell proliferation	6/433	54/23328	0.000480397	0.00823511	0.00578039	Clu/Gfap/Hes1/Ptn/Vim/Dbi	6
GO:0045687	positive regulation of glial cell differentiation	6/433	54/23328	0.000480397	0.00823511	0.00578039	Hes1/Id2/Ptn/Serpine2/Qk/Il6st	6
GO:1904705	regulation of vascular associated smooth muscle cell proliferation	6/433	54/23328	0.000480397	0.00823511	0.00578039	Gja1/Camk2d/Jun/Gnai2/Adamts1/Cdkn1b	6
GO:1990874	vascular associated smooth muscle cell proliferation	6/433	54/23328	0.000480397	0.00823511	0.00578039	Gja1/Camk2d/Jun/Gnai2/Adamts1/Cdkn1b	6
GO:0034109	homotypic cell-cell adhesion	7/433	75/23328	0.000484393	0.00823664	0.00578147	Pdgfra/Plpp3/Serpine2/Adamts18/Jup/Cd9/Ncam1	7
GO:0051057	positive regulation of small GTPase mediated signal transduction	7/433	75/23328	0.000484393	0.00823664	0.00578147	Rasgrp1/Notch2/Camk2d/Lpar1/Mmd2/Src/Adcyap1r1	7
GO:0016202	regulation of striated muscle tissue development	11/433	177/23328	0.000492624	0.00834295	0.00585609	Gja1/Nog/Kcnk2/Ncam1/Lrp6/Tsc22d3/Nr3c1/Hdac4/Pim1/Ephb1/Sirt2	11
GO:1904707	positive regulation of vascular associated smooth muscle cell proliferation	5/433	36/23328	0.00050507	0.00851953	0.00598003	Gja1/Camk2d/Jun/Gnai2/Adamts1	5
GO:0070167	regulation of biomineral tissue development	8/433	99/23328	0.000518361	0.00865554	0.0060755	Gpm6b/Gja1/Sox9/Hey1/Ptn/Rflna/Cebpb/S1pr1	8
GO:0110149	regulation of biomineralization	8/433	99/23328	0.000518361	0.00865554	0.0060755	Gpm6b/Gja1/Sox9/Hey1/Ptn/Rflna/Cebpb/S1pr1	8
GO:0035265	organ growth	12/433	207/23328	0.000519291	0.00865554	0.0060755	Pdgfra/Psap/Gja1/Nog/Sox9/Kcnk2/Camk2d/Rxrb/Ncam1/Nr3c1/Pim1/S1pr1	12
GO:1901606	alpha-amino acid catabolic process	7/433	76/23328	0.00052515	0.00871874	0.00611986	Oat/Asrgl1/Adhfe1/Glud1/Gldc/Prodh/Ddah1	7
GO:0032892	positive regulation of organic acid transport	6/433	55/23328	0.00053089	0.00877946	0.00616248	Fxyd1/Arl6ip1/Dpysl2/Gabbr1/Nr3c1/Acsl6	6
GO:0048593	camera-type eye morphogenesis	10/433	151/23328	0.000536409	0.00883608	0.00620223	Sox9/Ptn/Notch2/Fjx1/Ntrk2/Lrp6/Ttc8/Rorb/Ephb1/Tspan12	10
GO:1901652	response to peptide	18/433	400/23328	0.000541044	0.00887775	0.00623148	Socs3/Gja1/Prnp/Vim/Insig1/Nr4a1/Sorbs1/Car2/Nfkbia/Klf15/Rarres2/Arhgef2/Gnai2/Src/Sorl1/Mbd5/Lmbrd1/Ogt	18
GO:0061323	cell proliferation involved in heart morphogenesis	4/433	21/23328	0.000545338	0.00891353	0.00625659	Hes1/Sox9/Lrp6/Pim1	4
GO:0009306	protein secretion	20/433	470/23328	0.000551369	0.0089773	0.00630136	Apoe/Glul/Psap/Gja1/Sidt2/Nnat/Slc8b1/Glud1/Midn/S100a13/Sel1l/Camk2n1/Src/Epha5/Rab11b/Rgcc/Sorl1/Frmd4a/Nr1d1/Cadm1	20
GO:0035592	establishment of protein localization to extracellular region	20/433	471/23328	0.00056618	0.0091169	0.00639934	Apoe/Glul/Psap/Gja1/Sidt2/Nnat/Slc8b1/Glud1/Midn/S100a13/Sel1l/Camk2n1/Src/Epha5/Rab11b/Rgcc/Sorl1/Frmd4a/Nr1d1/Cadm1	20
GO:1901861	regulation of muscle tissue development	11/433	180/23328	0.000567206	0.0091169	0.00639934	Gja1/Nog/Kcnk2/Ncam1/Lrp6/Tsc22d3/Nr3c1/Hdac4/Pim1/Ephb1/Sirt2	11
GO:0030198	extracellular matrix organization	15/433	302/23328	0.0005682	0.0091169	0.00639934	Pdgfra/Tnr/Anxa2/Gpm6b/Gfap/Adamts9/Sox9/Aplp2/Adamts18/Ccdc80/Aplp1/Adamts1/Vit/Rgcc/Mmp15	15
GO:0045843	negative regulation of striated muscle tissue development	7/433	77/23328	0.00056859	0.0091169	0.00639934	Gja1/Nog/Kcnk2/Lrp6/Tsc22d3/Ephb1/Sirt2	7
GO:1902893	regulation of pri-miRNA transcription by RNA polymerase II	6/433	56/23328	0.000585412	0.00935107	0.00656371	Sox9/Jun/Klf4/Fos/Nr3c1/Hdac4	6
GO:0043062	extracellular structure organization	15/433	303/23328	0.000587892	0.00935525	0.00656665	Pdgfra/Tnr/Anxa2/Gpm6b/Gfap/Adamts9/Sox9/Aplp2/Adamts18/Ccdc80/Aplp1/Adamts1/Vit/Rgcc/Mmp15	15
GO:0048634	regulation of muscle organ development	11/433	181/23328	0.000594069	0.00939736	0.0065962	Gja1/Nog/Kcnk2/Ncam1/Lrp6/Tsc22d3/Nr3c1/Hdac4/Pim1/Ephb1/Sirt2	11
GO:0050890	cognition	16/433	336/23328	0.000594995	0.00939736	0.0065962	Jakmip1/Tnr/Apoe/Nog/Fam107a/Prnp/Ptn/Atp1a2/Dbi/Jun/Ntrk2/Ncam1/Gm2a/Csmd1/Ctnnd2/C1ql1	16
GO:0014855	striated muscle cell proliferation	7/433	78/23328	0.000614838	0.00967452	0.00679075	Gja1/Nog/Kcnk2/Rxrb/Ncam1/Pim1/Ephb1	7
GO:0051047	positive regulation of secretion	19/433	440/23328	0.000631667	0.00990238	0.00695069	Glul/Gja1/Nnat/Lamp1/Sdc4/Dpysl2/Glud1/Atp6ap1/Gnai2/Gabbr1/Camk2n1/Src/Map1lc3b/Nlgn1/Rgcc/Nr3c1/Sorl1/Frmd4a/Cadm1	19
GO:0140115	export across plasma membrane	6/433	57/23328	0.000644181	0.00999927	0.0070187	Fxyd1/Gja1/Atp1b2/Atp1a2/Atp1b1/Slc4a4	6
GO:0016358	dendrite development	15/433	306/23328	0.000650499	0.00999927	0.0070187	Apoe/Ptn/Lpar1/Myo6/Ntrk2/Prex2/Grin3a/Id1/Nlgn1/Epha5/Nr3c1/Tet1/Ctnnd2/Ephb1/Lrp4	15
GO:0010543	regulation of platelet activation	5/433	38/23328	0.000652335	0.00999927	0.0070187	Pdgfra/Apoe/Serpine2/Adamts18/Cd9	5
GO:0051968	positive regulation of synaptic transmission glutamatergic	5/433	38/23328	0.000652335	0.00999927	0.0070187	Tnr/Glul/Ntrk2/Cacng4/Nlgn1	5
GO:0060219	camera-type eye photoreceptor cell differentiation	5/433	38/23328	0.000652335	0.00999927	0.0070187	Sox9/Ptn/Ntrk2/Ttc8/Rorb	5
GO:0060674	placenta blood vessel development	5/433	38/23328	0.000652335	0.00999927	0.0070187	Socs3/Junb/Hes1/Hey1/Notch2	5
GO:0051592	response to calcium ion	9/433	128/23328	0.000655837	0.00999927	0.0070187	Pcdh15/Junb/S100a16/Jun/Jund/Gdi1/Nlgn1/Fos/Fosb	9
GO:1902307	positive regulation of sodium ion transmembrane transport	4/433	22/23328	0.000656817	0.00999927	0.0070187	Fxyd1/Dmd/Atp1b2/Atp1b1	4
