# Supplementary material for: Single-cell analysis of the postnatal dorsal V-SVZ reveals a role for Bmpr1a signaling in silencing pallial germinal activity
Source: Sci Adv. 2023 May 5;9(18):eabq7553. doi: 10.1126/sciadv.abq7553 (PMC10162676; doi:10.1126/sciadv.abq7553)
Supplement: Supplementary file 2 — Tables S1 to S7 [file sciadv.abq7553_tables_s1_to_s7.zip › abq7553_Table_S2.xlsx]

## Sheet: cluster1_aNSC3.markers
	p_val	avg_logFC	pct.1	pct.2	p_val_adj
Tmsb4x	1.07672e-30	0.617277	1	1	2.22213e-26
Sox4	1.31059e-21	0.563909	1	1	2.7048e-17
Zeb1	1.29252e-34	0.543392	1	1	2.6675e-30
Miat	3.59066e-35	0.539552	1	0.991	7.41041e-31
Gsx1	3.65946e-34	0.513732	0.914	0.437	7.55239e-30
Prss23	3.4717e-31	0.501211	1	0.716	7.16489e-27
Il17b	2.45323e-48	0.494711	0.921	0.37	5.06299e-44
Gpd1	1.10537e-23	0.480531	0.993	0.872	2.28127e-19
D030055H07Rik	5.90629e-51	0.46684	1	0.823	1.21894e-46
Zmiz1	2.6747e-27	0.464256	1	1	5.52005e-23
Nnat	1.76586e-15	0.461927	0.993	0.926	3.64438e-11
Dll3	2.69835e-34	0.461859	1	0.84	5.56886e-30
Kcnq1ot1	7.04329e-12	0.460304	0.971	0.919	1.45359e-07
Ncor2	1.62196e-42	0.452263	1	1	3.34741e-38
Dll1	2.903e-42	0.427548	1	0.953	5.9912e-38
Glyctk	1.06594e-53	0.425946	1	0.798	2.19989e-49
Top1	4.55046e-39	0.424059	1	1	9.39124e-35
Ppp1r14b	2.67869e-40	0.423207	1	1	5.52828e-36
Mgarp	5.16734e-26	0.422603	0.993	0.905	1.06644e-21
Gm26735	1.05176e-28	0.419421	1	0.981	2.17062e-24
Cdk6	5.33828e-27	0.417206	1	0.993	1.10172e-22
Mfng	7.39989e-31	0.409888	0.993	0.688	1.52719e-26
Pak3	5.09644e-22	0.403371	1	0.972	1.0518e-17
Sox8	3.07363e-41	0.40314	1	0.958	6.34336e-37
Lima1	3.00617e-19	0.400545	1	0.998	6.20414e-15
Mtss1	5.14805e-41	0.39424	1	0.988	1.06245e-36
Btbd17	2.28205e-31	0.388915	1	0.984	4.7097e-27
4930463O16Rik	7.33917e-26	0.388676	0.827	0.367	1.51466e-21
Helt	5.94454e-20	0.387168	0.914	0.467	1.22683e-15
Cdk2ap1	1.37143e-31	0.383839	1	1	2.83035e-27
Gm11549	1.86909e-47	0.376139	0.993	0.621	3.85744e-43
D930048G16Rik	2.49858e-58	0.371973	0.799	0.133	5.15656e-54
Hes6	3.07315e-36	0.371258	1	1	6.34236e-32
Rcor2	6.68812e-35	0.369253	1	0.947	1.38029e-30
Cdc40	1.04443e-33	0.366289	1	0.998	2.15549e-29
Ncald	1.91187e-24	0.366162	1	0.995	3.94571e-20
Draxin	4.50837e-16	0.358714	1	0.96	9.30438e-12
Lrp8	1.00409e-28	0.357675	1	1	2.07224e-24
Gtpbp4	1.94249e-33	0.356478	1	1	4.0089e-29
Cald1	1.08657e-28	0.35602	1	0.819	2.24245e-24
Rgs16	2.47174e-15	0.35274	0.95	0.867	5.10117e-11
Nsa2	2.68532e-48	0.350276	1	1	5.54196e-44
Kdm6b	4.02311e-29	0.342875	1	0.998	8.30289e-25
Dlgap4	5.43735e-26	0.342532	1	0.988	1.12216e-21
Amotl2	1.89714e-32	0.336416	1	0.988	3.91533e-28
Nudt15	3.74499e-34	0.336345	0.993	0.753	7.72891e-30
Adamts7	7.31574e-49	0.334577	0.993	0.579	1.50982e-44
Rnf122	4.868e-25	0.333929	0.95	0.642	1.00466e-20
Mthfd2l	5.76617e-34	0.33349	1	1	1.19002e-29
Rpl37	7.73416e-37	0.332282	1	1	1.59617e-32
Rpl26	1.09554e-35	0.330732	1	1	2.26097e-31
Rps9	1.91375e-36	0.328646	1	1	3.94961e-32
Me3	1.8095e-24	0.327091	1	0.919	3.73445e-20
Chmp1b	1.20998e-34	0.326231	1	0.998	2.49716e-30
Nckap5l	3.73735e-48	0.325843	1	0.991	7.71314e-44
Cox7a2l	1.69402e-33	0.32504	1	1	3.49612e-29
Wdr26	2.47093e-30	0.32486	1	1	5.09951e-26
Rpl22	2.07895e-36	0.32423	1	1	4.29055e-32
Prox1	7.19378e-32	0.321354	1	0.774	1.48465e-27
Rpl28	3.07315e-36	0.32107	1	1	6.34236e-32
Nova2	8.49185e-44	0.319311	1	1	1.75255e-39
Rpl17	6.12184e-36	0.317899	1	1	1.26343e-31
Rps23	4.24905e-33	0.317885	1	1	8.76918e-29
Rps27	8.95187e-30	0.316188	1	1	1.84749e-25
Proser1	3.99624e-29	0.315966	1	1	8.24744e-25
2510009E07Rik	1.409e-28	0.315097	1	1	2.90789e-24
Casz1	1.47621e-33	0.314297	1	0.902	3.04659e-29
A930019D19Rik	2.41497e-41	0.313999	0.849	0.274	4.98401e-37
Llph	2.19867e-39	0.313266	1	1	4.53761e-35
Zfp266	1.49861e-33	0.312005	1	1	3.09284e-29
Rps14	3.99738e-37	0.310648	1	1	8.2498e-33
Rpl18a	9.5804e-36	0.310419	1	1	1.9772e-31
Eef2	1.03098e-36	0.30955	1	1	2.12773e-32
Map3k1	2.67801e-31	0.309209	0.993	0.9	5.52689e-27
Gm17190	2.60532e-26	0.308846	0.82	0.384	5.37685e-22
Cdkl3	4.9583e-39	0.307772	1	1	1.02329e-34
Retn	1.13564e-29	0.307565	0.806	0.284	2.34374e-25
Gm26821	6.39993e-42	0.3062	1	0.893	1.32082e-37
Hnrnpa1	9.18916e-31	0.305857	1	1	1.89646e-26
4930515G01Rik	2.0735e-24	0.305594	0.676	0.244	4.27929e-20
Eif3f	8.81674e-31	0.305055	1	1	1.8196e-26
Tecta	6.78616e-37	0.30448	0.978	0.653	1.40053e-32
Traf4	2.1695e-30	0.304304	1	0.998	4.47742e-26
Gm26772	4.27516e-15	0.301718	0.971	0.807	8.82308e-11
Acin1	2.17358e-24	0.300704	1	1	4.48583e-20
Rpl32	4.39929e-32	0.300137	1	1	9.07926e-28
Supt7l	5.99638e-32	0.299877	1	0.993	1.23753e-27
Rpl7	2.72506e-34	0.298509	1	1	5.62399e-30
Rpl23	5.68306e-34	0.298492	1	1	1.17287e-29
Rps11	1.00505e-30	0.297526	1	1	2.07422e-26
Mxra7	2.60842e-33	0.296953	1	0.984	5.38325e-29
Lix1	5.54888e-10	0.296863	0.906	0.814	1.14518e-05
Egfr	2.47267e-13	0.294398	1	0.981	5.1031e-09
Zfp462	9.44587e-28	0.293157	1	1	1.94944e-23
Rps18	1.30011e-35	0.291961	1	1	2.68316e-31
Gm13166	2.05166e-24	0.291494	0.899	0.609	4.23421e-20
Rpl23a	9.40482e-26	0.290569	1	1	1.94097e-21
Olfm2	1.15167e-24	0.290519	0.978	0.702	2.37681e-20
Ctnnb1	3.40715e-30	0.290022	1	1	7.03168e-26
Zmat2	3.39445e-28	0.289757	1	1	7.00546e-24
Rpl34	3.92277e-34	0.288913	1	1	8.09581e-30
Rps28	1.44887e-32	0.288351	1	1	2.99017e-28
Rpl12	6.28589e-31	0.287898	1	1	1.29728e-26
Nol4l	3.55304e-26	0.28645	1	0.958	7.33276e-22
Lzts1	8.82401e-17	0.286414	0.986	0.898	1.8211e-12
Gm29543	2.03878e-24	0.285893	0.849	0.456	4.20764e-20
A830005F24Rik	1.09005e-34	0.28559	0.755	0.216	2.24965e-30
Baz2b	5.38426e-20	0.285232	1	1	1.1112e-15
Duxbl3	3.30957e-28	0.284682	0.633	0.174	6.83028e-24
Edaradd	9.41813e-44	0.284031	0.957	0.381	1.94371e-39
Zfp106	4.31054e-22	0.28402	1	1	8.89609e-18
Rps26	7.35335e-30	0.283341	1	1	1.51758e-25
Sox11	5.19846e-19	0.281253	1	1	1.07286e-14
Zkscan1	1.09028e-32	0.281158	1	1	2.25012e-28
Chd7	8.40821e-24	0.280119	1	1	1.73529e-19
Rpl36a	5.55e-32	0.280048	1	1	1.14541e-27
Rps3a1	3.7407e-32	0.279979	1	1	7.72007e-28
Chd3	2.78657e-18	0.278515	1	1	5.75092e-14
Rack1	1.45599e-33	0.277578	1	1	3.00487e-29
Rps29	1.4339e-24	0.277552	1	1	2.95928e-20
Myo10	1.98132e-17	0.276958	1	1	4.08905e-13
Fbxo32	6.61782e-34	0.27664	1	0.744	1.36579e-29
Rab17	5.72397e-34	0.276584	0.928	0.5	1.18131e-29
Gm26953	4.48972e-34	0.276166	1	0.823	9.26589e-30
Hes5	0.00785421	0.275684	0.748	0.709	1
Gm27239	1.36167e-22	0.275545	0.885	0.593	2.81022e-18
Phldb2	8.67711e-50	0.275038	0.993	0.693	1.79078e-45
Rps15a	9.39764e-32	0.274799	1	1	1.93949e-27
Rpl35a	1.38842e-32	0.274294	1	1	2.86542e-28
Rpl38	3.71222e-29	0.274086	1	1	7.66128e-25
Gm11772	3.52744e-42	0.273861	1	0.933	7.27993e-38
D16Ertd472e	8.67648e-28	0.272889	1	1	1.79065e-23
Slc18a1	1.36511e-24	0.271706	0.856	0.384	2.81731e-20
Lpin1	4.93827e-33	0.271614	1	0.995	1.01916e-28
Marcksl1	8.23136e-22	0.271149	1	1	1.69879e-17
Polr3d	2.17731e-43	0.270976	1	1	4.49353e-39
Nefm	1.07609e-24	0.270912	0.691	0.221	2.22083e-20
Rps19	1.83266e-29	0.270488	1	1	3.78225e-25
Kdm5b	1.37314e-21	0.270087	0.993	0.816	2.83388e-17
Mapkapk2	3.2016e-39	0.26973	1	1	6.60746e-35
Rpl10a	1.1595e-31	0.269077	1	1	2.39297e-27
Olig2	3.00559e-07	0.26878	0.871	0.681	0.00620294
Ddx54	2.73225e-37	0.26819	1	1	5.63882e-33
Slit1	8.04665e-18	0.26769	0.906	0.623	1.66067e-13
Dip2b	5.95979e-24	0.266226	1	0.988	1.22998e-19
Pus10	7.77471e-36	0.265748	1	1	1.60455e-31
Nsun3	2.14403e-23	0.264156	1	0.998	4.42485e-19
Ppp1r17	1.94461e-25	0.263608	0.741	0.279	4.01328e-21
Trp53cor1	2.40363e-20	0.263386	0.993	0.874	4.9606e-16
Akap5	4.9289e-21	0.263229	1	0.97	1.01723e-16
Marveld3	2.58794e-48	0.262887	0.928	0.281	5.341e-44
Rps24	2.18142e-28	0.26284	1	1	4.50202e-24
Kcnq4	9.10933e-22	0.262622	0.978	0.707	1.87998e-17
Rpl27a	1.88274e-29	0.262525	1	1	3.88561e-25
Myo5b	1.56408e-27	0.261992	0.799	0.298	3.22794e-23
Rpl9	1.38105e-31	0.261634	1	1	2.8502e-27
Smoc1	1.90623e-25	0.261406	0.95	0.579	3.93408e-21
Prmt6	2.55186e-34	0.261078	1	1	5.26654e-30
Rps10	1.45166e-26	0.260797	1	1	2.99594e-22
2010107E04Rik	2.95539e-22	0.26015	1	1	6.09934e-18
Rpl39	1.23437e-27	0.260012	1	1	2.54749e-23
Map1a	8.35862e-19	0.259947	1	0.995	1.72505e-14
Vps37b	4.94031e-24	0.259524	1	1	1.01958e-19
Zfp677	9.13188e-22	0.259353	0.971	0.598	1.88464e-17
Csnk1a1	3.18147e-29	0.258467	1	1	6.56591e-25
Rlbp1	1.88055e-10	0.258425	1	1	3.88108e-06
Fam32a	1.53786e-29	0.258421	1	1	3.17383e-25
Rpl36	7.61432e-32	0.258216	1	1	1.57144e-27
Rpl30	3.0997e-31	0.257486	1	1	6.39716e-27
Ovgp1	1.30681e-20	0.257444	0.583	0.193	2.697e-16
Rpl31	1.99544e-24	0.256833	1	1	4.11819e-20
Ccnd1	1.20897e-12	0.256357	1	0.993	2.49507e-08
Inppl1	1.48836e-23	0.256111	1	0.998	3.07167e-19
Vipas39	6.59686e-36	0.256039	1	1	1.36146e-31
Rps8	1.21838e-27	0.255716	1	1	2.51449e-23
Rpl24	4.66352e-33	0.255683	1	1	9.62457e-29
Kdm5c	1.62654e-30	0.255616	1	0.993	3.35685e-26
Rps4x	1.1642e-25	0.255379	1	1	2.40269e-21
Nanos2	1.58571e-37	0.255168	0.849	0.302	3.2726e-33
Rps2	1.3788e-25	0.254743	1	1	2.84557e-21
AW121686	5.09867e-22	0.254489	0.784	0.379	1.05226e-17
Dpysl3	1.63131e-19	0.254394	1	0.974	3.3667e-15
Rps27a	2.29988e-28	0.254014	1	1	4.74649e-24
Maml2	3.87673e-16	0.253648	1	0.995	8.0008e-12
Brsk2	2.67115e-20	0.253581	1	1	5.51271e-16
Rimbp3	5.66175e-38	0.25311	0.957	0.537	1.16847e-33
Pik3r1	5.30415e-17	0.252384	1	0.993	1.09467e-12
Hnrnpc	8.52056e-22	0.25223	1	1	1.75847e-17
Rps6	8.04897e-34	0.252175	1	1	1.66115e-29
Rpl21	3.35694e-29	0.252013	1	1	6.92804e-25
Mir9-3hg	3.17161e-24	0.252007	1	1	6.54558e-20
Zfp658	1.49802e-34	0.25183	1	0.905	3.09162e-30
AU019823	2.20199e-27	0.25181	1	1	4.54446e-23
Anks1	1.55449e-16	0.251753	0.993	0.942	3.20815e-12
Rpl13	7.62742e-31	0.25092	1	1	1.57415e-26
Eif4g2	1.42488e-20	0.250669	1	1	2.94066e-16
Jarid2	3.41232e-16	0.250365	1	0.995	7.04234e-12
Mbtd1	1.42412e-26	0.250012	1	1	2.93909e-22
Cacna1d	1.55782e-20	-0.250177	0.986	0.991	3.21502e-16
Hlf	5.08368e-13	-0.2503	0.791	0.891	1.04917e-08
Tkt	9.89794e-15	-0.250315	1	1	2.04274e-10
Pdlim7	2.31017e-23	-0.250348	0.993	0.998	4.76774e-19
D1Ertd622e	1.93207e-32	-0.250414	0.885	0.991	3.98741e-28
Prim1	6.07172e-27	-0.250559	1	1	1.25308e-22
Irf2bpl	2.57801e-14	-0.250711	0.849	0.937	5.3205e-10
Hmgb2	6.40431e-06	-0.250845	1	1	0.132172
Brip1	6.49737e-30	-0.251039	0.727	0.949	1.34093e-25
Tmem55b	6.51735e-33	-0.251814	0.892	1	1.34505e-28
Paip2b	1.09511e-12	-0.251836	1	1	2.26008e-08
Slc16a2	6.6167e-16	-0.251955	0.899	0.937	1.36555e-11
Zfand2a	5.89724e-36	-0.252418	0.993	1	1.21707e-31
Vegfb	7.39293e-17	-0.252433	1	1	1.52575e-12
Brms1l	2.52272e-28	-0.252465	1	1	5.2064e-24
Impdh2	1.1711e-24	-0.252489	1	1	2.41692e-20
Commd10	1.08029e-28	-0.252956	1	1	2.22951e-24
Ncapg2	2.79674e-26	-0.253028	0.964	0.995	5.77191e-22
Ltbp3	3.45697e-29	-0.253028	0.878	0.986	7.1345e-25
Tmem107	6.38417e-35	-0.253248	0.993	0.995	1.31757e-30
Tk1	1.78922e-21	-0.253305	0.849	0.972	3.6926e-17
Eif4a2	3.11997e-08	-0.253465	1	0.998	0.0006439
Rabepk	5.86532e-26	-0.253659	1	1	1.21049e-21
Taf6l	4.0685e-30	-0.253661	1	1	8.39657e-26
Hspa1a	1.04827e-12	-0.253721	0.072	0.4	2.16342e-08
H2-Q7	4.19999e-15	-0.2538	0.194	0.57	8.66794e-11
Ssbp4	2.12113e-24	-0.253814	1	0.998	4.37759e-20
Sec62	4.01745e-17	-0.253886	1	1	8.29121e-13
Atp6v0c	7.09025e-20	-0.254024	0.518	0.856	1.46329e-15
Gabrg3	6.39593e-12	-0.254096	0.079	0.37	1.31999e-07
Ccdc88a	5.03962e-13	-0.254141	1	1	1.04008e-08
Rims3	8.12894e-30	-0.254142	0.82	0.977	1.67765e-25
Mir155hg	2.42702e-11	-0.254318	0.245	0.544	5.00889e-07
Gpc6	1.26174e-22	-0.254905	0.741	0.907	2.60398e-18
Tmem65	2.03838e-16	-0.255059	0.978	0.998	4.2068e-12
Ap3s1	5.4808e-17	-0.255246	0.978	0.998	1.13113e-12
Hdac3	3.86713e-21	-0.25525	1	1	7.98097e-17
Hsp90b1	2.67179e-07	-0.255408	1	1	0.00551405
Dync2h1	8.81527e-19	-0.255554	1	1	1.8193e-14
Sypl	2.85468e-21	-0.256015	0.95	0.963	5.89149e-17
Atxn10	7.7856e-13	-0.256309	1	1	1.60679e-08
Kansl3	3.50986e-27	-0.256445	1	1	7.24366e-23
Mcmdc2	9.58681e-19	-0.256453	0.813	0.96	1.97853e-14
Lrrc24	1.80906e-25	-0.256484	0.417	0.849	3.73353e-21
Ptpn3	2.01197e-18	-0.256503	0.129	0.563	4.1523e-14
Dok2	8.80884e-19	-0.256806	0.576	0.863	1.81797e-14
Stox1	3.63719e-27	-0.256812	0.554	0.884	7.50643e-23
Tsen15	5.49752e-33	-0.256913	1	1	1.13458e-28
Pam	1.57027e-11	-0.257036	0.871	0.963	3.24072e-07
Rgs7	2.9975e-23	-0.257342	0.388	0.786	6.18625e-19
Hunk	2.53918e-26	-0.257421	0.741	0.96	5.24035e-22
Dtl	6.13845e-17	-0.257488	1	0.998	1.26685e-12
Gm42957	7.68638e-13	-0.257792	0.317	0.633	1.58631e-08
Iqgap2	3.15608e-13	-0.257812	0.64	0.837	6.51352e-09
Phf10	9.55912e-22	-0.257828	1	1	1.97281e-17
Klhl22	2.21662e-21	-0.258585	1	1	4.57465e-17
Cdh4	1.05243e-10	-0.258703	1	0.993	2.172e-06
Tcea2	1.14592e-19	-0.258836	0.993	0.995	2.36495e-15
Steap2	1.16405e-29	-0.259324	0.849	0.993	2.40236e-25
Bicc1	4.04814e-29	-0.259358	0.662	0.947	8.35455e-25
Lacc1	2.16229e-36	-0.259399	0.705	0.981	4.46254e-32
Plcd4	1.3741e-19	-0.259437	0.576	0.802	2.83587e-15
Dpy19l1	1.76124e-16	-0.259785	0.986	0.995	3.63485e-12
Spc24	1.4429e-20	-0.260171	0.906	0.988	2.97786e-16
Mum1l1	1.26422e-21	-0.260497	0.561	0.835	2.60911e-17
Tiparp	5.83729e-12	-0.260709	0.993	0.995	1.2047e-07
Arsj	5.20701e-15	-0.260748	0.144	0.505	1.07462e-10
Scarf2	5.33708e-22	-0.260999	0.403	0.779	1.10147e-17
Fuca1	2.91867e-20	-0.261408	1	0.995	6.02354e-16
Fkbp2	2.9212e-22	-0.2615	1	1	6.02877e-18
Slc4a3	3.79148e-36	-0.261829	0.986	1	7.82486e-32
Klhl32	2.97307e-31	-0.261995	1	0.993	6.13582e-27
Lck	3.44052e-22	-0.262109	0.388	0.758	7.10054e-18
Sgsh	1.1377e-21	-0.262173	0.849	0.979	2.34798e-17
Tmem109	4.04247e-32	-0.262557	1	1	8.34285e-28
Btg2	0.0857158	-0.262583	1	0.998	1
Deaf1	2.03656e-32	-0.262891	1	1	4.20306e-28
Stim1	6.78864e-38	-0.262938	0.993	1	1.40104e-33
Nim1k	2.30623e-12	-0.263066	0.576	0.819	4.75961e-08
Celf4	1.04845e-06	-0.263533	0.381	0.616	0.0216378
Gm29417	6.15288e-15	-0.263619	0.374	0.702	1.26983e-10
Rfc1	2.4839e-21	-0.263793	1	1	5.12628e-17
Cdkn1a	4.09964e-14	-0.263983	0.957	0.988	8.46084e-10
Pxylp1	1.29258e-22	-0.264084	0.885	0.984	2.66763e-18
Aspscr1	2.05539e-28	-0.264266	1	1	4.2419e-24
Stau2	1.37057e-34	-0.264348	1	1	2.82858e-30
Tcf25	5.25095e-17	-0.264607	1	1	1.08369e-12
Gps1	1.54608e-28	-0.264632	1	1	3.19081e-24
Gm17056	4.4158e-11	-0.264901	0.424	0.688	9.11332e-07
Rfc2	3.27785e-26	-0.264961	1	1	6.76482e-22
Rorb	6.75864e-08	-0.265004	1	1	0.00139485
Fam81a	2.27308e-24	-0.265826	0.468	0.837	4.69118e-20
Ppm1n	1.59098e-11	-0.265934	0.029	0.307	3.28346e-07
Gde1	5.57271e-19	-0.266015	0.986	0.993	1.1501e-14
Gpx4	7.9353e-18	-0.266333	1	1	1.63769e-13
Otx1	8.94251e-17	-0.266454	0.971	0.986	1.84556e-12
B4galt1	3.73893e-31	-0.266598	0.986	0.998	7.71639e-27
Gli3	2.88109e-17	-0.266816	0.906	0.96	5.94599e-13
Cbx6	1.08513e-19	-0.267318	1	1	2.2395e-15
Dbi	8.16402e-10	-0.267508	1	1	1.68489e-05
Ugp2	3.53575e-18	-0.267637	0.978	0.998	7.29708e-14
Ckap2l	1.81005e-26	-0.267685	0.151	0.66	3.73558e-22
Oard1	1.94222e-22	-0.267691	1	1	4.00836e-18
Mgat5	2.83526e-26	-0.267757	0.763	0.965	5.85141e-22
Ppp1r15a	9.00836e-09	-0.268242	0.784	0.867	0.000185914
Fsd1l	9.8878e-28	-0.268338	1	1	2.04064e-23
Wdsub1	3.27405e-21	-0.268361	0.619	0.844	6.75698e-17
Birc7	3.05971e-14	-0.268398	0.252	0.614	6.31463e-10
Actr3b	2.12893e-07	-0.26842	0.612	0.812	0.00439369
Cdk14	2.09579e-25	-0.269132	0.993	1	4.32528e-21
Mlc1	7.79826e-10	-0.269494	0.993	0.933	1.6094e-05
Dars	1.85365e-13	-0.269678	0.993	1	3.82556e-09
Myadm	4.78267e-16	-0.269758	0.942	0.947	9.87047e-12
Rpa2	2.08086e-20	-0.269794	1	0.998	4.29449e-16
Rb1	2.85479e-23	-0.270015	1	1	5.89171e-19
Dhrs3	0.0019789	-0.270099	0.612	0.602	1
Tspan7	5.86267e-09	-0.270108	1	1	0.000120994
Snx24	1.27048e-25	-0.270284	0.957	0.988	2.62202e-21
Birc5	1.09577e-20	-0.270779	0.403	0.737	2.26146e-16
Erap1	1.3248e-19	-0.270898	0.799	0.919	2.73412e-15
Ddah1	2.84704e-08	-0.271084	1	0.993	0.000587571
Casc4	1.37021e-17	-0.271307	1	0.998	2.82785e-13
Myh7b	1.86476e-33	-0.271523	0.604	0.947	3.84849e-29
Cdk1	2.6062e-27	-0.271624	0.46	0.863	5.37867e-23
Olfr1369-ps1	6.76865e-06	-0.271839	0.691	0.765	0.139691
Paics	1.84642e-23	-0.271849	1	1	3.81064e-19
Ndufc2	2.08742e-10	-0.271849	1	1	4.30803e-06
Syce2	5.0286e-32	-0.271987	0.971	0.993	1.0378e-27
Mapk12	8.95028e-30	-0.272104	0.971	0.991	1.84716e-25
Fhl4	6.44989e-21	-0.27221	0.288	0.688	1.33113e-16
Scrn1	6.05549e-08	-0.272559	0.647	0.77	0.00124973
Doc2a	3.12527e-26	-0.27261	0.101	0.626	6.44994e-22
Nectin3	1.45751e-16	-0.272769	0.986	0.933	3.00801e-12
A030001D20Rik	1.82134e-31	-0.272825	0.374	0.865	3.75888e-27
Papss1	5.24743e-21	-0.273529	0.986	1	1.08296e-16
Mboat7	2.52838e-25	-0.273735	0.705	0.949	5.21807e-21
Fech	6.18904e-32	-0.273737	0.978	0.998	1.27729e-27
Cep162	3.81737e-27	-0.273927	1	1	7.87829e-23
Pigf	3.36094e-30	-0.274	1	1	6.93631e-26
Fxyd6	1.11799e-15	-0.274047	0.899	0.956	2.30731e-11
Nr4a1	2.85223e-06	-0.274397	0.403	0.616	0.0588643
Donson	2.12205e-35	-0.274887	0.957	0.993	4.37948e-31
Fkbp10	8.21779e-20	-0.274903	0.381	0.76	1.69599e-15
Tmem25	1.91892e-20	-0.275001	0.95	0.988	3.96027e-16
Zwint	9.09938e-27	-0.275126	0.971	1	1.87793e-22
Hpgd	3.5467e-22	-0.275433	0.065	0.537	7.31968e-18
Rad51	1.91899e-34	-0.275563	0.964	0.995	3.9604e-30
Sema6a	2.92318e-12	-0.275663	0.763	0.867	6.03287e-08
Dut	6.95544e-13	-0.275802	1	1	1.43546e-08
Prkaca	1.05217e-32	-0.276352	1	1	2.17146e-28
Inha	4.53385e-26	-0.276611	0.237	0.705	9.35695e-22
Ptbp3	2.07895e-36	-0.276784	1	1	4.29055e-32
Smchd1	3.59839e-30	-0.276843	1	1	7.42635e-26
Gm12359	2.06519e-23	-0.277022	0.309	0.765	4.26213e-19
Dvl1	7.28873e-35	-0.277891	1	1	1.50425e-30
Atp6ap1	5.7343e-22	-0.277905	0.95	0.979	1.18344e-17
Ccdc36	3.03643e-24	-0.278244	0.741	0.953	6.26659e-20
Tmem175	4.69804e-31	-0.278343	0.964	0.986	9.69581e-27
Mrc2	1.92611e-23	-0.279006	0.612	0.907	3.97511e-19
Mns1	1.44736e-23	-0.279281	0.453	0.8	2.98705e-19
Mlf1	3.02702e-17	-0.279352	0.23	0.614	6.24716e-13
Gpr180	2.27605e-30	-0.279543	1	1	4.69732e-26
Cdk10	4.88518e-29	-0.279567	1	1	1.0082e-24
Sgcd	5.91729e-21	-0.27991	0.309	0.756	1.22121e-16
Rassf1	1.07101e-14	-0.2801	0.957	0.981	2.21035e-10
Slc22a21	1.8782e-18	-0.280261	0.237	0.635	3.87623e-14
Pim1	1.72232e-16	-0.281498	0.964	0.998	3.55453e-12
Bhlhb9	1.51066e-20	-0.281516	0.964	0.993	3.1177e-16
Blvra	5.33833e-27	-0.282233	1	1	1.10172e-22
Rhbdl2	1.37001e-20	-0.282562	0.245	0.695	2.82742e-16
Tmx1	1.76345e-31	-0.282654	1	1	3.6394e-27
Slc6a11	2.38439e-10	-0.28296	0.676	0.833	4.92091e-06
Myg1	4.96813e-31	-0.282992	1	1	1.02532e-26
Abcb1b	1.99369e-17	-0.283002	0.827	0.933	4.11457e-13
Neurl2	2.85996e-21	-0.283146	0.863	0.965	5.90239e-17
Pdia4	3.51267e-19	-0.283356	0.942	0.991	7.24945e-15
Gm10561	1.29126e-07	-0.284117	0.698	0.744	0.0026649
Zdhhc23	2.53692e-17	-0.284382	0.237	0.642	5.23569e-13
Lrrc29	1.69924e-16	-0.2844	0.165	0.547	3.50689e-12
Nr3c1	2.08145e-19	-0.284852	0.863	0.958	4.29569e-15
2610524H06Rik	3.29279e-30	-0.285135	1	1	6.79566e-26
Bex4	6.24716e-26	-0.285238	1	1	1.28929e-21
Sdha	1.72276e-19	-0.28532	1	1	3.55544e-15
Gm36266	3.84151e-11	-0.285364	0.576	0.784	7.9281e-07
Pura	1.12121e-19	-0.285502	1	1	2.31396e-15
Itm2c	1.55688e-12	-0.285693	1	0.998	3.21308e-08
Tex261	7.33572e-22	-0.285772	1	1	1.51395e-17
Cwc22	0.0338709	-0.285923	0.77	0.837	1
Fmc1	9.26309e-17	-0.28594	0.986	1	1.91172e-12
Gpi1	1.21912e-16	-0.285976	1	1	2.51602e-12
4631405J19Rik	8.20787e-11	-0.286158	0.662	0.798	1.69394e-06
Dek	4.25285e-14	-0.28659	1	1	8.77702e-10
Gm26710	7.39533e-15	-0.286969	0.309	0.656	1.52625e-10
Smc4	3.26287e-28	-0.28702	1	1	6.73392e-24
Epha5	1.48463e-19	-0.287289	0.763	0.893	3.06398e-15
Mfsd10	5.47232e-36	-0.287458	1	1	1.12938e-31
Jazf1	8.83574e-28	-0.287534	0.194	0.726	1.82352e-23
Mcm6	1.25118e-18	-0.287977	1	1	2.58218e-14
Arap2	7.42306e-14	-0.288174	0.755	0.898	1.53197e-09
Cers4	1.10712e-25	-0.288971	0.964	0.995	2.28487e-21
Hells	2.00339e-16	-0.289152	1	1	4.1346e-12
Slc44a2	7.58112e-33	-0.289568	1	1	1.56459e-28
Socs3	1.21661e-08	-0.290018	0.317	0.584	0.000251084
Samd5	1.7048e-16	-0.290539	0.223	0.607	3.51837e-12
Nsmce1	3.62512e-27	-0.290876	1	1	7.48151e-23
Iqcb1	1.15345e-30	-0.291247	1	1	2.3805e-26
Bik	7.54631e-20	-0.291571	0.331	0.707	1.55741e-15
Eln	9.72355e-34	-0.2917	0.763	0.97	2.00675e-29
Kdelc2	3.50719e-26	-0.291825	0.935	0.977	7.23814e-22
Ywhah	5.35088e-36	-0.291847	1	1	1.10431e-31
Tssc4	2.62327e-31	-0.292086	1	1	5.41391e-27
Tmem38a	3.18127e-36	-0.292096	0.885	0.993	6.56551e-32
5730409E04Rik	5.66923e-14	-0.29279	0.741	0.87	1.17002e-09
Gfap	1.03484e-10	-0.292797	0.439	0.688	2.1357e-06
Trim68	2.17544e-35	-0.292983	0.806	0.991	4.48968e-31
Rtn3	2.45484e-17	-0.293301	1	1	5.06631e-13
Mier1	5.91141e-20	-0.293434	0.993	1	1.22e-15
Eno3	2.7221e-32	-0.293605	0.986	0.993	5.61788e-28
Gpr137c	3.12553e-26	-0.293943	0.978	0.998	6.45046e-22
Calu	1.34017e-12	-0.294025	1	1	2.76584e-08
Trp53i13	8.47455e-35	-0.294295	0.993	0.993	1.74898e-30
1700084C06Rik	2.76095e-24	-0.294705	0.518	0.849	5.69806e-20
Zcwpw1	3.40715e-37	-0.294799	0.978	0.995	7.03168e-33
Pithd1	7.91732e-28	-0.294877	0.993	1	1.63398e-23
Mtch1	1.73366e-24	-0.294898	1	1	3.57792e-20
Brca1	1.53067e-26	-0.295135	0.921	0.988	3.15899e-22
Sox2	1.75158e-15	-0.295341	1	1	3.6149e-11
Ccne2	1.36442e-24	-0.29588	0.935	0.991	2.81588e-20
Auts2	3.5592e-14	-0.296773	1	1	7.34549e-10
Lsamp	3.88224e-16	-0.297402	0.784	0.912	8.01217e-12
Rhoa	8.02373e-14	-0.29787	1	1	1.65594e-09
Ptx3	2.34152e-12	-0.298195	0.403	0.702	4.83244e-08
Cavin3	2.96191e-22	-0.298457	0.921	0.993	6.1128e-18
Pgrmc1	4.91487e-38	-0.298561	0.993	1	1.01433e-33
Hspa8	3.03021e-18	-0.29893	1	1	6.25374e-14
Pxmp2	1.08587e-20	-0.299327	0.64	0.895	2.24101e-16
Ifitm2	5.00727e-19	-0.299982	1	0.998	1.0334e-14
Tnfaip8	1.47778e-22	-0.299992	0.295	0.721	3.04984e-18
Sat1	1.11378e-14	-0.300067	0.928	0.96	2.29863e-10
Angptl1	2.97885e-06	-0.300728	0.252	0.419	0.0614774
Notch2	9.12782e-10	-0.300896	0.317	0.6	1.8838e-05
Prrx1	3.26853e-20	-0.301294	0.353	0.747	6.74558e-16
Zfp36l2	1.47799e-09	-0.301362	1	0.998	3.05028e-05
Anapc11	8.77665e-26	-0.301397	1	1	1.81132e-21
H2afx	1.35901e-22	-0.302014	1	1	2.80473e-18
Tmem129	2.60412e-41	-0.302353	0.978	1	5.37438e-37
Hopx	5.11022e-09	-0.303031	0.273	0.537	0.000105465
Supt3	9.40421e-34	-0.30312	0.993	0.993	1.94084e-29
Slc35d2	3.85116e-19	-0.303474	0.374	0.77	7.94802e-15
Tmed5	5.17552e-16	-0.303541	0.885	0.937	1.06812e-11
Uhrf1	3.65512e-16	-0.304038	1	0.998	7.54344e-12
4930432K21Rik	1.40755e-29	-0.30516	0.942	0.988	2.9049e-25
Pard3b	1.21202e-21	-0.305285	0.878	0.919	2.50137e-17
Cnn3	9.07951e-17	-0.305297	1	0.995	1.87383e-12
1700102H20Rik	9.05978e-33	-0.305464	0.978	0.995	1.86976e-28
Spidr	1.56742e-25	-0.305654	0.978	0.993	3.23485e-21
2005-09-01	3.575e-29	-0.305836	0.173	0.702	7.37808e-25
Rad50	7.58112e-33	-0.305882	1	0.998	1.56459e-28
Haus8	1.32026e-40	-0.306126	0.957	0.995	2.72476e-36
Ddrgk1	5.30845e-28	-0.306155	1	1	1.09556e-23
4930589L23Rik	1.81215e-18	-0.306678	0.173	0.595	3.73991e-14
Ier2	0.000509409	-0.306859	1	0.998	1
Arl4a	1.29702e-20	-0.30692	0.957	0.951	2.67679e-16
Adipor1	2.43468e-36	-0.307081	1	1	5.0247e-32
Hist1h1b	5.49855e-10	-0.307384	0.871	0.909	1.13479e-05
Nrtn	1.71523e-25	-0.307902	0.065	0.591	3.53989e-21
Rpain	6.69083e-34	-0.307966	0.993	0.998	1.38085e-29
Nav2	2.29298e-14	-0.307983	0.655	0.847	4.73224e-10
Creb5	3.21483e-10	-0.308579	0.583	0.819	6.63476e-06
Rrm2	4.78503e-10	-0.30878	0.971	0.986	9.87534e-06
Pdia3	3.13601e-15	-0.308816	1	1	6.4721e-11
Arhgap5	7.63839e-16	-0.308997	1	1	1.57641e-11
Tex9	1.8701e-29	-0.309079	1	1	3.85951e-25
Fgfr1	4.71427e-12	-0.309319	0.964	0.972	9.7293e-08
Lamp1	3.9515e-22	-0.309802	1	1	8.1551e-18
Tst	3.01515e-11	-0.309803	0.698	0.844	6.22268e-07
Adgrl1	1.05493e-31	-0.309832	0.993	0.998	2.17716e-27
Nt5c3b	5.39106e-36	-0.310076	1	1	1.11261e-31
Ttc28	9.42273e-22	-0.31016	0.993	0.998	1.94466e-17
Zfp367	1.77827e-30	-0.310351	0.986	0.993	3.66999e-26
Pcsk4	7.09661e-22	-0.310363	0.468	0.809	1.4646e-17
Plcb1	4.78434e-21	-0.310542	0.446	0.758	9.87392e-17
Cd63	9.99871e-20	-0.310759	1	1	2.06353e-15
Mbd4	5.72998e-27	-0.311745	0.986	0.995	1.18255e-22
Eif2ak2	2.20901e-23	-0.312058	0.986	1	4.55896e-19
Recql	2.61567e-40	-0.31216	0.986	0.998	5.39822e-36
Fxyd1	2.5823e-15	-0.312848	0.842	0.912	5.32936e-11
Clspn	2.24913e-20	-0.313267	0.993	0.995	4.64176e-16
Creld2	1.23773e-28	-0.3134	0.95	0.998	2.55442e-24
Batf3	3.27816e-30	-0.31343	0.194	0.751	6.76547e-26
Caprin2	6.01021e-26	-0.3136	0.928	0.991	1.24039e-21
Trappc1	5.87126e-32	-0.313761	1	1	1.21171e-27
Tmed10	6.25371e-15	-0.314174	1	1	1.29064e-10
Dnajb11	6.15341e-35	-0.3142	1	1	1.26994e-30
Ptprd	1.04658e-16	-0.314646	0.554	0.8	2.15993e-12
Bcap31	1.38018e-24	-0.31489	0.942	0.979	2.84841e-20
Tusc3	8.4916e-23	-0.314918	0.993	1	1.7525e-18
Gpm6b	2.45813e-11	-0.315262	1	1	5.0731e-07
Blvrb	2.07941e-27	-0.315516	0.856	0.94	4.29148e-23
Tmx2	1.21873e-30	-0.316021	0.986	1	2.51522e-26
Itm2b	1.99509e-14	-0.316157	1	1	4.11747e-10
Gstm1	6.24579e-19	-0.316287	0.935	0.984	1.28901e-14
Gstm5	1.49168e-12	-0.316554	1	1	3.07852e-08
Syt11	3.84669e-14	-0.316673	1	1	7.93881e-10
Evc	5.37414e-24	-0.31784	0.942	0.988	1.10912e-19
Stub1	1.20949e-28	-0.317866	1	1	2.49615e-24
Psmb2	6.77957e-09	-0.31792	1	1	0.000139917
Osgep	8.94372e-26	-0.318071	1	1	1.84581e-21
Id1	6.12295e-07	-0.318852	0.799	0.895	0.0126365
Npepl1	9.40482e-26	-0.318875	1	0.998	1.94097e-21
Optn	8.77607e-28	-0.319336	0.799	0.963	1.81121e-23
Cfap20	3.72077e-26	-0.320836	0.993	1	7.67893e-22
Ndrg2	7.65723e-17	-0.320884	1	1	1.5803e-12
Slc7a10	3.37944e-19	-0.320911	0.158	0.6	6.97449e-15
Cldn10	1.90372e-15	-0.321058	0.77	0.888	3.9289e-11
Plpp5	3.095e-38	-0.321927	1	1	6.38746e-34
Spice1	1.87864e-30	-0.32193	1	0.993	3.87714e-26
Capns1	1.1142e-25	-0.322733	0.986	1	2.29948e-21
Gpr62	1.20849e-22	-0.3228	0.165	0.626	2.49408e-18
Gmnn	9.12875e-27	-0.32381	0.993	0.998	1.88399e-22
Tubb5	2.03154e-11	-0.324423	1	1	4.1927e-07
Fndc4	4.70858e-29	-0.324489	0.993	0.993	9.71756e-25
Fabp7	0.0143953	-0.3245	1	1	1
Atxn1	1.28656e-10	-0.325291	0.849	0.888	2.6552e-06
Hspa5	3.36233e-07	-0.326665	1	1	0.00693919
Ttyh1	3.09154e-11	-0.326693	0.698	0.853	6.38031e-07
Retreg2	2.74838e-32	-0.326996	0.935	0.988	5.67211e-28
Slbp	5.69332e-19	-0.327433	1	1	1.17499e-14
C330007P06Rik	3.20021e-21	-0.327472	0.906	0.981	6.60459e-17
Reep5	6.6826e-19	-0.328005	1	0.993	1.37916e-14
Krcc1	1.33921e-22	-0.328124	0.993	0.993	2.76386e-18
St7	1.89362e-42	-0.329022	1	1	3.90806e-38
Gm29666	1.92581e-30	-0.329024	0.554	0.905	3.97448e-26
1700056E22Rik	2.69852e-26	-0.330059	0.712	0.93	5.5692e-22
Zfp512b	1.82458e-28	-0.330258	1	1	3.76557e-24
S1pr1	1.32854e-13	-0.330496	0.468	0.756	2.74183e-09
Fam173a	5.36402e-29	-0.33062	0.957	0.998	1.10703e-24
Zfand4	1.26994e-34	-0.330793	0.806	0.981	2.62089e-30
Ogfrl1	2.53176e-37	-0.330874	0.986	1	5.22505e-33
Tmem132b	9.48969e-09	-0.33119	0.899	0.914	0.000195848
Chd3os	2.12498e-32	-0.332073	0.986	1	4.38554e-28
Dnajc3	5.65948e-36	-0.332699	0.993	0.993	1.168e-31
Mid1ip1	3.05791e-24	-0.332829	1	1	6.31091e-20
Arl6ip1	1.49669e-24	-0.333747	0.978	0.995	3.08888e-20
Nr2e1	3.01387e-17	-0.333941	0.942	0.958	6.22002e-13
Shisa8	5.08278e-35	-0.334389	0.266	0.819	1.04898e-30
Tcf19	1.08787e-33	-0.334441	0.705	0.958	2.24515e-29
Smyd4	6.81054e-28	-0.334799	0.993	0.995	1.40556e-23
Tmem237	1.25469e-36	-0.334821	1	1	2.58944e-32
Mphosph8	2.23514e-31	-0.335485	1	1	4.61289e-27
Flywch2	2.60966e-18	-0.335704	0.993	0.988	5.38582e-14
Smc1b	1.09187e-32	-0.335715	0.223	0.788	2.25341e-28
Slc4a4	1.34669e-10	-0.335792	0.23	0.549	2.7793e-06
Aldoc	9.9046e-14	-0.335857	0.906	0.953	2.04411e-09
Ccdc82	4.86872e-28	-0.336011	0.914	0.993	1.00481e-23
Pfkfb1	3.78331e-28	-0.336057	0.173	0.709	7.808e-24
Sparcl1	0.264496	-0.336415	0.763	0.74	1
Fam114a1	4.59336e-29	-0.336423	0.468	0.881	9.47977e-25
Gja1	7.33383e-08	-0.336596	0.676	0.772	0.00151356
Klf9	5.98044e-14	-0.337022	0.978	0.995	1.23424e-09
Id3	0.00521111	-0.337032	0.453	0.586	1
Psap	1.14972e-24	-0.337193	1	1	2.3728e-20
Elp4	2.40768e-28	-0.337443	0.942	0.993	4.96898e-24
Prim2	3.54125e-34	-0.339158	0.942	0.995	7.30842e-30
Prc1	6.07568e-23	-0.339169	0.683	0.9	1.2539e-18
Glul	2.24339e-13	-0.33988	1	1	4.6299e-09
Smc6	4.09184e-31	-0.340062	1	1	8.44474e-27
Magt1	7.49792e-18	-0.3403	0.899	0.965	1.54742e-13
Ccdc136	3.31137e-11	-0.340637	0.971	0.97	6.83401e-07
Sclt1	5.27113e-35	-0.341291	1	1	1.08786e-30
Cyr61	2.35889e-06	-0.341294	0.324	0.533	0.0486829
Crtap	1.28991e-29	-0.341658	0.871	0.963	2.66212e-25
Tmco4	9.99845e-32	-0.341735	0.568	0.923	2.06348e-27
Cenph	5.10278e-27	-0.342105	0.971	0.998	1.05311e-22
Oxnad1	5.22887e-33	-0.342291	0.978	0.995	1.07913e-28
Npdc1	2.407e-34	-0.342868	0.971	0.998	4.96756e-30
Erg28	2.9949e-28	-0.3435	1	1	6.18088e-24
Cklf	6.3379e-41	-0.343992	0.971	0.995	1.30802e-36
Kbtbd11	8.93918e-31	-0.344243	0.993	1	1.84487e-26
Cyba	1.11645e-24	-0.344782	0.885	0.947	2.30413e-20
Eml3	4.6986e-34	-0.345355	0.935	0.986	9.69697e-30
Morc4	5.98217e-26	-0.34596	0.518	0.87	1.2346e-21
Ddost	3.03935e-24	-0.347533	1	1	6.27262e-20
Zranb2	2.93035e-24	-0.348042	1	1	6.04765e-20
Id2	5.46308e-10	-0.349533	0.59	0.826	1.12747e-05
Gm45184	4.9757e-17	-0.349927	0.108	0.528	1.02689e-12
Slc25a28	2.27536e-36	-0.350033	1	0.995	4.69589e-32
Glud1	1.98551e-12	-0.351253	1	1	4.0977e-08
Strip2	4.18053e-34	-0.351276	0.489	0.933	8.62779e-30
Rpa1	1.14168e-36	-0.35142	0.993	0.998	2.35621e-32
Pcna	7.85105e-25	-0.352621	1	1	1.6203e-20
Diaph3	5.61537e-35	-0.353567	0.489	0.921	1.1589e-30
Pradc1	3.3295e-40	-0.353727	0.95	0.993	6.87143e-36
Dhfr	2.23074e-27	-0.354103	1	1	4.60381e-23
Tsen34	1.1168e-28	-0.354622	1	1	2.30485e-24
Fuom	2.37776e-38	-0.355624	0.921	0.995	4.90722e-34
Tubb2b	2.76447e-12	-0.355868	1	1	5.70532e-08
Prkar2a	1.17615e-38	-0.35617	1	1	2.42733e-34
Tecr	6.94575e-28	-0.356261	1	1	1.43346e-23
Cnih2	9.12976e-23	-0.356532	0.719	0.898	1.8842e-18
Cltb	1.44719e-29	-0.356606	1	1	2.98672e-25
Etfa	8.22905e-31	-0.356755	1	1	1.69831e-26
Rpn1	5.85281e-24	-0.356759	0.986	1	1.2079e-19
Cd9	1.46385e-13	-0.356809	1	1	3.02108e-09
Ogfod3	5.45175e-36	-0.356932	0.993	0.993	1.12513e-31
Gabra4	1.23321e-19	-0.356997	0.36	0.767	2.54511e-15
1110032F04Rik	2.2217e-14	-0.357945	0.381	0.674	4.58514e-10
Manf	3.40556e-25	-0.35836	1	1	7.0284e-21
Fam111a	1.15451e-32	-0.358906	0.82	0.981	2.38267e-28
Esco2	2.27534e-25	-0.359155	0.475	0.851	4.69584e-21
Ccdc138	1.52059e-39	-0.359688	0.986	1	3.13819e-35
Pcgf5	7.48168e-32	-0.36163	0.993	0.993	1.54407e-27
9530077C05Rik	3.68081e-37	-0.361818	0.727	0.974	7.59646e-33
Erp29	1.03989e-25	-0.362176	1	1	2.14612e-21
Podnl1	5.60819e-29	-0.363721	0.201	0.74	1.15742e-24
Galns	1.74227e-27	-0.364192	0.561	0.884	3.59569e-23
Myrip	9.54052e-38	-0.364799	0.496	0.937	1.96897e-33
Map1lc3a	8.41906e-30	-0.36498	0.942	0.995	1.73753e-25
Cln6	2.4232e-32	-0.369107	0.892	0.974	5.00101e-28
Mesp2	4.78888e-26	-0.371171	0.475	0.847	9.88329e-22
Cenpk	4.68781e-34	-0.373188	0.978	0.998	9.67469e-30
C78859	4.86247e-26	-0.374939	0.266	0.742	1.00352e-21
Dxo	6.21578e-39	-0.375823	0.978	0.995	1.28281e-34
Vkorc1	7.01365e-34	-0.3767	0.993	0.995	1.44748e-29
Cdh2	5.3711e-22	-0.377724	1	1	1.10849e-17
Dcaf12l1	4.5392e-32	-0.37802	0.281	0.781	9.368e-28
Gfod2	3.11775e-21	-0.3781	1	0.995	6.4344e-17
Stag3	3.83246e-31	-0.379343	0.683	0.942	7.90942e-27
Trip6	7.11056e-23	-0.380061	0.712	0.879	1.46748e-18
Tmed3	4.60534e-32	-0.381406	0.993	0.993	9.50451e-28
Wdr90	4.33431e-34	-0.38233	0.741	0.96	8.94515e-30
Lig1	1.49568e-25	-0.384797	1	0.998	3.08679e-21
Cntln	2.66561e-33	-0.38504	1	1	5.50128e-29
Asrgl1	8.32525e-21	-0.385938	1	1	1.71816e-16
Smc2	1.65202e-28	-0.38691	1	1	3.40945e-24
Vegfc	1.06348e-15	-0.389023	0.576	0.805	2.19481e-11
Prdx4	7.01621e-24	-0.389485	1	0.998	1.44801e-19
Acadl	1.94342e-27	-0.389661	0.906	0.991	4.01084e-23
Bend4	7.44462e-33	-0.390146	0.612	0.96	1.53642e-28
Cep112	5.0275e-36	-0.390563	0.763	0.93	1.03757e-31
Ccdc122	6.57473e-33	-0.391392	0.64	0.933	1.35689e-28
Cuta	4.13553e-28	-0.391875	1	1	8.53491e-24
Ccnh	5.07021e-27	-0.392941	1	1	1.04639e-22
Babam2	1.89414e-33	-0.396404	0.993	0.998	3.90912e-29
Uap1	1.76955e-45	-0.397269	0.971	0.998	3.652e-41
Trim2	2.03481e-13	-0.399178	0.971	0.995	4.19944e-09
Klf6	3.37554e-06	-0.403116	0.655	0.777	0.0696645
Dok5	5.67532e-26	-0.405753	0.655	0.874	1.17127e-21
Sfxn5	2.04538e-21	-0.407464	0.698	0.909	4.22126e-17
Ahi1	6.43503e-23	-0.408154	0.993	1	1.32806e-18
Gnao1	1.01638e-19	-0.41046	1	1	2.0976e-15
Tmco1	1.30227e-26	-0.410597	1	1	2.68762e-22
Atad2	2.26786e-26	-0.410938	1	0.998	4.6804e-22
AC160336.1	2.80885e-11	-0.413081	1	1	5.79691e-07
Sfrp1	8.03812e-12	-0.413899	1	0.993	1.65891e-07
Rbp4	1.36596e-16	-0.41497	0.36	0.719	2.81907e-12
Bex1	9.96143e-35	-0.416124	0.993	0.998	2.05584e-30
Tex15	4.28557e-26	-0.416897	0.194	0.686	8.84456e-22
Thap8	2.42503e-20	-0.417475	0.64	0.893	5.00477e-16
Dab1	1.72162e-19	-0.417632	0.655	0.851	3.55307e-15
Adprh	5.51135e-31	-0.420065	0.971	0.995	1.13743e-26
Sox9	1.4819e-18	-0.421376	1	1	3.05836e-14
Rbm46	1.08538e-33	-0.423191	0.676	0.944	2.24001e-29
Tnfrsf19	1.41716e-07	-0.428934	0.683	0.807	0.00292474
Spdya	2.75949e-38	-0.430271	0.403	0.902	5.69504e-34
Amigo2	4.93053e-22	-0.431029	0.619	0.86	1.01756e-17
1810037I17Rik	9.09955e-27	-0.432523	1	1	1.87796e-22
Dusp1	3.27268e-08	-0.435987	0.655	0.83	0.000675415
Stxbp6	9.07091e-28	-0.438574	0.863	0.947	1.87205e-23
Psme1	7.45822e-27	-0.438696	1	1	1.53923e-22
Atp1a2	6.23877e-13	-0.45126	1	0.979	1.28756e-08
Nenf	6.46801e-29	-0.45362	1	1	1.33487e-24
Pmp22	6.75255e-28	-0.455578	0.194	0.735	1.39359e-23
Clu	2.34402e-13	-0.455903	0.971	0.977	4.8376e-09
Pcmt1	9.85723e-43	-0.456393	1	0.998	2.03434e-38
Rhob	4.49821e-13	-0.456414	1	1	9.2834e-09
Klf2	2.32924e-08	-0.463359	0.309	0.565	0.000480709
Idh2	3.42157e-38	-0.469114	1	1	7.06143e-34
Pax6	5.67471e-15	-0.472279	0.95	0.979	1.17115e-10
Rgs20	4.69894e-32	-0.474682	0.935	0.988	9.69766e-28
Rdx	2.65343e-39	-0.47639	1	1	5.47614e-35
Pclaf	4.94206e-14	-0.479961	0.978	0.991	1.01994e-09
Acsl3	7.71112e-30	-0.480805	1	1	1.59142e-25
Atp1b1	1.33628e-24	-0.484506	0.993	0.998	2.75781e-20
Slc1a2	8.55302e-12	-0.485456	1	1	1.76517e-07
Prnp	6.72924e-20	-0.490858	0.928	0.974	1.38878e-15
Cbs	1.41767e-24	-0.49447	0.863	0.935	2.92579e-20
Slc1a3	8.09504e-13	-0.512494	1	1	1.67065e-08
Junb	3.56159e-11	-0.515041	0.978	0.986	7.35042e-07
Cd81	7.52283e-31	-0.518657	1	1	1.55256e-26
Top2a	9.59881e-24	-0.518967	0.95	1	1.981e-19
Malat1	1.35641e-21	-0.531076	1	1	2.79936e-17
Igf1	1.37407e-09	-0.533958	0.223	0.481	2.83581e-05
Jund	8.27453e-12	-0.536449	1	1	1.7077e-07
Tuba1b	3.36658e-34	-0.539255	1	1	6.94794e-30
Sparc	6.57063e-17	-0.558455	0.446	0.784	1.35605e-12
Ntrk2	1.71696e-17	-0.56074	1	1	3.54347e-13
Tubb2a	1.43988e-16	-0.562669	0.878	0.951	2.97162e-12
Pdlim4	1.11175e-11	-0.564131	0.928	0.912	2.29444e-07
Mt3	1.48374e-14	-0.572461	1	1	3.06214e-10
Dclk1	5.81481e-20	-0.573777	1	1	1.20006e-15
Plpp3	2.61295e-19	-0.57525	1	1	5.39261e-15
Tubb4b	8.7018e-14	-0.579505	1	1	1.79588e-09
Cspg5	3.55507e-16	-0.579837	0.942	0.958	7.33696e-12
Gm26825	1.00756e-16	-0.586062	0.964	0.972	2.07941e-12
Apoe	3.48139e-15	-0.586951	1	1	7.18489e-11
Slco1c1	6.093e-20	-0.59656	0.54	0.788	1.25747e-15
Nrxn1	8.05779e-23	-0.602765	0.741	0.953	1.66297e-18
Dtna	2.16055e-22	-0.618132	0.892	0.914	4.45895e-18
Klf4	3.38148e-10	-0.628406	0.36	0.623	6.97869e-06
Thrsp	1.51848e-07	-0.728919	0.921	0.944	0.00313385
Cst3	3.97728e-20	-0.737389	1	1	8.20832e-16
Ptn	6.82212e-17	-0.749956	1	0.995	1.40795e-12
Dnajb1	4.04942e-14	-0.794577	0.835	0.953	8.3572e-10
Fos	2.11545e-16	-0.806337	1	1	4.36587e-12
Fosb	7.90839e-17	-0.856932	0.978	0.979	1.63213e-12
Cpe	5.44378e-20	-0.897155	1	1	1.12349e-15
Jun	2.43866e-22	-1.04688	1	1	5.03291e-18

## Sheet: cluster2_aNSC3.markers
	p_val	avg_logFC	pct.1	pct.2	p_val_adj
Olig1	2.2e-21	0.926977	0.827	0.458	4.54e-17
Fabp7	8.29e-17	0.81851	1	1	1.71e-12
Id3	3.12e-07	0.741947	0.727	0.512	0.00643478
Crlf1	2.44e-27	0.721729	0.955	0.553	5.04e-23
Fam181b	8.98e-25	0.717674	1	0.865	1.85e-20
Qk	8.33e-18	0.708049	1	1	1.72e-13
Olig2	2.99e-17	0.693752	0.891	0.688	6.17e-13
Ptn	8.02e-17	0.655182	1	0.996	1.66e-12
Klf6	1.77e-07	0.640196	0.882	0.715	0.00365519
Gria2	3.62e-19	0.63939	0.964	0.839	7.46e-15
Id1	3.78e-21	0.593372	0.991	0.843	7.8e-17
Tubb2a	3.27e-12	0.592434	0.982	0.922	6.75e-08
Slc4a4	9.68e-16	0.575589	0.764	0.401	2e-11
Npas3	2.62e-19	0.572751	0.973	0.776	5.42e-15
Pmp22	9.9e-35	0.562955	0.955	0.519	2.04e-30
Top2a	3.24e-33	0.553966	1	0.985	6.68e-29
Bcan	1.66e-19	0.538218	0.991	0.904	3.42e-15
Cbr3	9.05e-25	0.532414	1	0.967	1.87e-20
Metrn	4.2e-38	0.532344	1	0.978	8.68e-34
Creb5	4.26e-20	0.524813	0.991	0.706	8.8e-16
Chrdl1	2.15e-40	0.522528	0.991	0.484	4.44e-36
Rasl11a	5.03e-12	0.521628	0.609	0.32	1.04e-07
Ldha	1.84e-29	0.519758	1	1	3.8e-25
Gabra4	8.07e-34	0.514479	0.973	0.595	1.67e-29
Hspa5	2.93e-10	0.512156	1	1	6.04e-06
Etv4	2.54e-30	0.506692	0.836	0.338	5.24e-26
Mt3	2.05e-13	0.504874	1	1	4.23e-09
Ak5	4.33e-41	0.504493	0.945	0.418	8.93e-37
Egr4	7.67e-32	0.499662	0.745	0.214	1.58e-27
Ncan	3.88e-06	0.487743	1	0.98	0.0799855
Ier3	1.84e-23	0.478896	0.464	0.087	3.8e-19
Tuba1b	7.31e-21	0.470535	1	1	1.51e-16
Plekhf1	9.31e-57	0.467792	0.927	0.209	1.92e-52
Car3	1.88e-16	0.466296	0.891	0.699	3.87e-12
Ptprz1	1.12e-11	0.462529	1	1	2.3e-07
Prdx4	3.35e-36	0.459834	1	0.998	6.91e-32
Sparcl1	3.94e-07	0.45803	0.909	0.706	0.00812215
Pclaf	6.33e-23	0.457978	1	0.985	1.31e-18
Spry2	2.09e-20	0.456649	0.982	0.856	4.31e-16
Trim9	4.59e-09	0.45572	0.827	0.673	9.47e-05
Zbtb7c	9.19e-25	0.453102	0.745	0.272	1.9e-20
Xylt1	7.4e-23	0.4524	0.973	0.81	1.53e-18
Pcx	1.78e-26	0.442432	0.982	0.723	3.68e-22
Id2	1.54e-07	0.442292	0.873	0.743	0.00318285
Slc1a4	5.48e-19	0.439485	0.982	0.861	1.13e-14
1810037I17Rik	2.63e-27	0.433852	1	1	5.43e-23
Cnih2	3.11e-35	0.433365	1	0.819	6.43e-31
Actr3b	3.59e-16	0.432826	0.945	0.719	7.4e-12
Spon1	1.12e-24	0.428451	0.873	0.42	2.31e-20
Tnfrsf19	1.45e-13	0.427728	0.964	0.732	2.99e-09
Slc6a11	1.9e-15	0.427147	0.973	0.752	3.92e-11
Slc25a18	1.31e-18	0.426163	0.927	0.582	2.7e-14
Atoh7	9.3e-33	0.424481	0.918	0.362	1.92e-28
Vim	4.98e-06	0.423167	0.982	0.867	0.102841
Esco2	7.94e-37	0.422111	1	0.702	1.64e-32
Jam2	1.21e-20	0.420709	1	0.937	2.5e-16
3110082J24Rik	6.84e-27	0.420245	0.991	0.841	1.41e-22
Nab2	6.87e-20	0.419546	0.827	0.464	1.42e-15
Tmem176b	7.19e-22	0.419429	0.782	0.359	1.48e-17
Rbp4	4.61e-19	0.418561	0.936	0.558	9.52e-15
Dusp6	4.96e-21	0.41737	0.755	0.355	1.02e-16
Hist1h1b	5.65e-26	0.415859	1	0.876	1.17e-21
Spry4	1.66e-18	0.414594	0.836	0.542	3.43e-14
2021-09-07	4.34e-20	0.411156	1	1	8.95e-16
Eif2ak2	6.46e-35	0.410105	1	0.996	1.33e-30
Acadl	7.44e-28	0.40992	1	0.963	1.54e-23
Rfx4	3.3e-13	0.407866	0.964	0.808	6.81e-09
Igfbp4	5.98e-33	0.407825	0.982	0.54	1.24e-28
Syt12	2.66e-29	0.40572	0.955	0.505	5.49e-25
Atad2	7.47e-29	0.405519	1	0.998	1.54e-24
Atp2a1	1.47e-27	0.405022	0.745	0.272	3.04e-23
Bmp7	3.83e-22	0.403377	0.982	0.693	7.91e-18
Ahrr	3.54e-32	0.40046	0.8	0.257	7.31e-28
Serpine2	9.34e-08	0.398616	0.427	0.218	0.00192852
Spdya	3.38e-37	0.397506	1	0.728	6.97e-33
Fam212b	1.2e-21	0.396467	0.764	0.342	2.47e-17
Irs2	6.39e-21	0.393208	1	0.987	1.32e-16
Snx3	1.84e-24	0.392677	1	0.998	3.79e-20
Prc1	4.14e-32	0.389874	1	0.81	8.55e-28
Stat1	7.21e-26	0.387962	0.991	0.917	1.49e-21
Gm16907	8.15e-30	0.387028	0.945	0.553	1.68e-25
P2ry1	2.28e-20	0.38621	0.882	0.619	4.7e-16
Smc2	2.47e-30	0.384826	1	1	5.09e-26
Egr3	2.09e-05	0.38482	0.845	0.832	0.43091
Cdc42ep1	3.53e-19	0.384592	0.791	0.41	7.28e-15
Plat	3.62e-20	0.383953	0.364	0.059	7.48e-16
Kbtbd11	1.01e-29	0.379913	1	0.998	2.08e-25
Fkbp2	8.49e-39	0.37886	1	1	1.75e-34
Caprin2	2.83e-38	0.378673	1	0.969	5.84e-34
Metrnl	2.27e-21	0.378259	0.827	0.44	4.69e-17
Egr2	2.2e-09	0.375314	0.818	0.606	4.55e-05
Klhl23	1.43e-29	0.374692	1	1	2.96e-25
Ccdc88a	4.25e-16	0.374103	1	1	8.76e-12
Lig1	5.64e-28	0.372922	1	0.998	1.16e-23
Creld2	1.89e-31	0.371014	1	0.983	3.89e-27
Gna14	1.38e-16	0.37044	0.909	0.66	2.85e-12
Arhgap31	7.63e-27	0.370411	0.864	0.438	1.58e-22
Aqp4	1.13e-11	0.369656	0.536	0.227	2.32e-07
Ptpn3	6.94e-31	0.36924	0.836	0.366	1.43e-26
Sh3glb1	3.19e-23	0.367839	1	1	6.59e-19
Wdr90	3.18e-33	0.365601	1	0.885	6.55e-29
Abcb1b	2.67e-30	0.364993	1	0.885	5.52e-26
Epn2	2.01e-23	0.36454	1	1	4.16e-19
1700056E22Rik	1.66e-27	0.364513	0.991	0.85	3.43e-23
Nr4a1	5.12e-08	0.364134	0.773	0.514	0.00105588
Fbln2	7.9e-18	0.36386	0.982	0.882	1.63e-13
Tesc	1.01e-20	0.363449	0.564	0.157	2.08e-16
Rdx	1.29e-23	0.362981	1	1	2.67e-19
Mdfic	1.26e-35	0.36239	0.909	0.362	2.59e-31
H2afx	2.96e-26	0.361727	1	1	6.11e-22
Tst	1.4e-11	0.360966	0.982	0.767	2.89e-07
Pde10a	1.42e-16	0.360591	0.9	0.603	2.93e-12
Tmco1	2.57e-25	0.360381	1	1	5.3e-21
Timp4	3.74e-16	0.359782	0.527	0.194	7.73e-12
Mki67	1.32e-25	0.35935	0.991	0.784	2.72e-21
Cntln	6.15e-28	0.358658	1	1	1.27e-23
Nav2	1.91e-19	0.357272	0.973	0.758	3.94e-15
Tmed3	8.39e-29	0.356014	1	0.991	1.73e-24
Fam173a	3.04e-30	0.355746	1	0.985	6.27e-26
Pde4b	2.57e-16	0.355668	0.882	0.512	5.3e-12
Kcnd3	7.66e-13	0.355509	0.818	0.582	1.58e-08
9530077C05Rik	1.12e-33	0.355199	1	0.893	2.3e-29
Aard	2.61e-37	0.354758	0.991	0.523	5.38e-33
Pradc1	1.16e-42	0.354497	1	0.978	2.39e-38
Bend4	1.71e-32	0.353536	1	0.845	3.52e-28
Tmem229a	1.79e-18	0.351543	0.964	0.678	3.69e-14
Mfge8	7.43e-10	0.350576	1	0.996	1.53e-05
Kcnc1	8.33e-14	0.350267	0.973	0.95	1.72e-09
Txndc12	5.51e-39	0.350164	1	0.998	1.14e-34
Nlgn3	9.35e-30	0.349875	1	0.974	1.93e-25
Cenpk	8.69e-30	0.349278	1	0.991	1.79e-25
Mesp2	3.38e-28	0.348126	1	0.697	6.97e-24
Etv5	3.83e-16	0.347795	0.955	0.736	7.91e-12
Cdc42ep2	2.52e-16	0.347734	0.418	0.111	5.21e-12
Iqgap2	7.47e-24	0.34708	0.991	0.741	1.54e-19
Sec11c	6.14e-29	0.346864	0.991	0.749	1.27e-24
Gm7008	3.4e-23	0.346477	1	0.874	7.03e-19
Cenph	2.06e-30	0.345779	1	0.989	4.26e-26
Cenpq	1.05e-41	0.345592	1	0.991	2.16e-37
Adgrd1	1.52e-26	0.345195	0.855	0.364	3.14e-22
Ttyh3	9.5e-13	0.34492	1	1	1.96e-08
Dbx2	6.92e-14	0.344864	0.809	0.558	1.43e-09
Fuca1	9.69e-34	0.344115	1	0.996	2e-29
Tspan7	9.7e-16	0.343825	1	1	2e-11
Nrxn1	1.98e-11	0.343671	1	0.878	4.09e-07
Gm960	1.52e-24	0.343393	0.718	0.242	3.14e-20
Fam111a	2.98e-33	0.342506	1	0.928	6.14e-29
Tcf19	3.27e-34	0.341888	1	0.871	6.75e-30
Prim2	2.77e-36	0.341542	1	0.978	5.72e-32
Birc5	4.65e-34	0.340906	0.964	0.582	9.59e-30
Rlbp1	3.6e-12	0.340428	1	1	7.42e-08
Pbk	3.37e-27	0.340284	1	0.832	6.96e-23
Acer3	3.94e-20	0.340139	0.864	0.453	8.13e-16
Grm5	2.85e-22	0.339669	0.391	0.061	5.87e-18
Ntm	3.28e-20	0.337642	0.945	0.582	6.76e-16
Atp1a2	9.63e-10	0.337519	1	0.98	1.99e-05
Manf	4.59e-21	0.337367	1	1	9.46e-17
Cdk1	1.58e-39	0.33727	1	0.708	3.27e-35
Pea15a	1.28e-13	0.337057	1	0.998	2.64e-09
Rhoa	2.73e-17	0.336916	1	1	5.64e-13
Spc24	1.39e-33	0.336633	1	0.961	2.86e-29
Pcna	1.05e-25	0.336571	1	1	2.18e-21
Krtap28-13	5.13e-10	0.336356	0.291	0.078	1.06e-05
Pdia6	1.65e-18	0.335942	1	1	3.4e-14
Cox6b2	4.35e-22	0.335716	0.964	0.625	8.99e-18
Thy1	1.25e-13	0.335672	0.582	0.294	2.57e-09
Vegfc	1.51e-16	0.335546	0.973	0.695	3.11e-12
Tusc3	9.92e-26	0.335382	1	0.998	2.05e-21
Olfr212	1.05e-20	0.333446	0.573	0.181	2.16e-16
Cep112	3.09e-24	0.332482	1	0.863	6.38e-20
Papss1	1.22e-26	0.332329	1	0.996	2.52e-22
Mpp4	1.4e-28	0.332009	0.582	0.111	2.88e-24
Cd44	2.7e-18	0.331711	0.745	0.338	5.57e-14
Trappc1	4.64e-32	0.331225	1	1	9.57e-28
Purb	3.94e-20	0.330286	1	1	8.13e-16
Calr	1.33e-05	0.329874	1	1	0.274471
Mtmr11	2.5e-11	0.329829	0.964	0.946	5.17e-07
Klf7	1.24e-11	0.329725	1	1	2.55e-07
Crispld1	4.82e-18	0.329664	0.627	0.222	9.94e-14
Rgs7bp	9.59e-20	0.328867	0.782	0.381	1.98e-15
Zfand4	2.05e-34	0.328368	1	0.924	4.23e-30
Gm47545	1.26e-42	0.328198	0.991	0.695	2.59e-38
Rrm2	1.37e-19	0.328173	1	0.978	2.82e-15
Nsmce1	3.36e-32	0.327447	1	1	6.93e-28
Dhfr	5.5e-26	0.327296	1	1	1.14e-21
Rpa1	1.67e-33	0.32496	1	0.996	3.44e-29
Mdga2	4.46e-22	0.324779	0.918	0.56	9.2e-18
Lgr6	1.65e-17	0.324719	0.4	0.089	3.4e-13
Lfng	4.39e-14	0.324668	0.955	0.8	9.06e-10
Grhl1	2.04e-30	0.324366	0.855	0.353	4.21e-26
Uap1	2.23e-29	0.324366	1	0.989	4.6e-25
Disc1	1.95e-26	0.324131	0.782	0.309	4.02e-22
Blvra	2.32e-32	0.323062	1	1	4.79e-28
P4hb	2.01e-20	0.323017	1	1	4.14e-16
Fam114a1	4.39e-26	0.322867	1	0.728	9.05e-22
Kcnd3os	5.26e-15	0.322137	0.773	0.51	1.09e-10
Gm11534	9.9e-23	0.321886	0.391	0.059	2.04e-18
Oxct1	3.93e-35	0.321639	1	1	8.1e-31
Hadh	2.87e-21	0.321609	1	0.996	5.92e-17
Rfc1	4.36e-34	0.320844	1	1	9.01e-30
9330182L06Rik	3.16e-27	0.32084	0.782	0.285	6.52e-23
Ppargc1a	2.76e-10	0.320442	0.7	0.434	5.7e-06
Map3k8	5.77e-31	0.31965	0.718	0.205	1.19e-26
Plekhg1	2.06e-16	0.318858	1	0.935	4.25e-12
Hsp90b1	5.19e-09	0.318816	1	1	0.000107123
Tk1	8.69e-34	0.318364	1	0.928	1.79e-29
Cuta	8.11e-21	0.31827	1	1	1.67e-16
Vegfb	8.12e-28	0.318264	1	1	1.67e-23
Chst7	1.12e-29	0.318187	0.764	0.259	2.31e-25
Gm26565	2.92e-22	0.31777	0.591	0.172	6.03e-18
Mlec	6.99e-18	0.317634	1	1	1.44e-13
Lmo4	1.32e-16	0.316743	1	1	2.72e-12
Nrcam	1.86e-15	0.316661	0.9	0.56	3.85e-11
Igfbp2	1.83e-10	0.316623	0.455	0.194	3.77e-06
Ddost	3.07e-19	0.316438	1	1	6.33e-15
Sulf1	1.23e-21	0.316201	0.564	0.157	2.53e-17
Sdf2l1	1.49e-34	0.316017	1	0.987	3.08e-30
Emilin3	4.82e-37	0.315769	0.555	0.068	9.95e-33
Tlcd1	7.24e-21	0.315596	0.991	0.904	1.49e-16
Ywhah	3.68e-35	0.315572	1	1	7.6e-31
Nr3c1	1.4e-21	0.315363	1	0.919	2.88e-17
Wscd1	3.48e-17	0.315172	1	0.976	7.19e-13
Tsen34	5.04e-20	0.314604	1	1	1.04e-15
Spo11	4.59e-19	0.314511	0.927	0.573	9.47e-15
Ahi1	4.9e-17	0.314438	1	0.998	1.01e-12
Smc6	3.94e-29	0.314424	1	1	8.13e-25
Spidr	1.22e-28	0.314044	1	0.987	2.52e-24
Mtss1l	7.19e-17	0.31404	1	0.998	1.48e-12
Rmnd5b	2.28e-31	0.313886	1	1	4.7e-27
Smc1b	6.79e-25	0.313885	0.955	0.577	1.4e-20
Tnfaip8	8.66e-24	0.311611	0.964	0.534	1.79e-19
Snapc2	2.45e-30	0.311493	1	1	5.05e-26
Mboat7	6.47e-24	0.310817	1	0.863	1.34e-19
Ifi202b	3.77e-18	0.310718	0.264	0.028	7.78e-14
Nebl	4.67e-11	0.310675	0.373	0.126	9.63e-07
Pdia3	1.34e-14	0.310621	1	1	2.77e-10
Ccser2	1.16e-13	0.310455	0.982	0.965	2.4e-09
Uhrf1	2.32e-20	0.310391	1	0.998	4.79e-16
Evc	3.81e-24	0.309962	1	0.972	7.86e-20
Tesmin	9.84e-28	0.30994	0.836	0.331	2.03e-23
Lxn	1.18e-06	0.309604	0.518	0.296	0.0242538
Tmem237	1.07e-27	0.309381	1	1	2.21e-23
Crot	7.91e-15	0.309274	1	1	1.63e-10
Eno1b	9.45e-20	0.309258	0.855	0.442	1.95e-15
Slbp	1.41e-19	0.308014	1	1	2.91e-15
Brip1	3.23e-41	0.307834	1	0.869	6.66e-37
Galns	3.63e-18	0.30782	0.973	0.765	7.48e-14
Mest	2.14e-09	0.307759	1	0.996	4.41e-05
Cfap20	8.73e-24	0.307358	1	0.998	1.8e-19
Ccne2	2.71e-29	0.307333	1	0.972	5.6e-25
Vkorc1	3.88e-25	0.306733	1	0.993	8.01e-21
Cyct	4.47e-09	0.306109	0.427	0.185	9.22e-05
Bex1	2.23e-19	0.304934	1	0.996	4.61e-15
Aldh1l1	1.61e-06	0.304589	0.445	0.251	0.0332068
Kif23	2.75e-38	0.304578	0.927	0.349	5.67e-34
Spcs3	3.58e-25	0.304469	1	1	7.39e-21
Krcc1	1.36e-21	0.303973	1	0.991	2.81e-17
Rpain	8.28e-35	0.303572	1	0.996	1.71e-30
Tmx1	2.73e-35	0.302933	1	1	5.64e-31
Gbp7	2.45e-20	0.302904	0.909	0.593	5.05e-16
Smap1	3.24e-15	0.302249	1	1	6.68e-11
Nek8	3.61e-34	0.302236	1	0.974	7.44e-30
Usp51	7.29e-22	0.302178	1	0.919	1.51e-17
Aass	1.04e-13	0.302032	0.5	0.198	2.15e-09
Ckap2l	1.11e-35	0.301602	0.955	0.436	2.3e-31
Snx7	1.71e-39	0.301377	1	0.595	3.52e-35
Gfod2	2.28e-12	0.300472	1	0.996	4.71e-08
Nnat	2.74e-06	0.299881	0.991	0.93	0.056544
Rorb	8.25e-13	0.299734	1	1	1.7e-08
Brca1	4.79e-29	0.299114	1	0.965	9.88e-25
Piga	3.8e-24	0.299022	1	0.915	7.84e-20
Xntrpc	7.47e-32	0.298892	1	0.95	1.54e-27
Pgp	5.01e-18	0.298872	1	1	1.03e-13
Cbfb	1.23e-36	0.297834	1	1	2.54e-32
Myod1	3.02e-39	0.297434	0.655	0.109	6.23e-35
Bet1	3.3e-22	0.297227	0.991	1	6.81e-18
Ppp3ca	3.81e-07	0.296935	1	1	0.00785792
1110032F04Rik	1.13e-11	0.29692	0.809	0.553	2.33e-07
Rab10	1.14e-10	0.296773	1	1	2.36e-06
Gmnn	7.14e-26	0.296751	1	0.996	1.47e-21
Mier1	3.45e-20	0.296442	1	0.998	7.12e-16
Cln6	1.38e-20	0.296056	1	0.943	2.85e-16
Prokr1	5.73e-25	0.295845	0.991	0.852	1.18e-20
Sptssa	1.08e-22	0.295726	1	0.996	2.24e-18
Kdelr2	4.5e-35	0.295568	1	1	9.29e-31
Ripply2	1.61e-32	0.295256	0.964	0.542	3.31e-28
Magt1	6.22e-15	0.295132	1	0.937	1.28e-10
Vamp3	1.7e-24	0.295089	1	0.998	3.5e-20
Gpc6	8.19e-25	0.294118	1	0.834	1.69e-20
Cenpf	5.84e-26	0.293786	0.991	0.821	1.2e-21
Aurkb	6.8e-36	0.293724	0.927	0.436	1.4e-31
Smyd4	1.17e-20	0.293467	1	0.993	2.41e-16
Tmem144	1.96e-21	0.293231	0.482	0.113	4.05e-17
Haus8	1.83e-36	0.292965	1	0.983	3.77e-32
Zic5	6.44e-15	0.292847	0.973	0.743	1.33e-10
Smarcd3	2.17e-25	0.292717	1	0.974	4.48e-21
Atp2b1	3.52e-34	0.292619	1	1	7.27e-30
Arl4a	1.76e-17	0.292246	1	0.941	3.62e-13
C1qtnf6	5.81e-23	0.292218	0.973	0.754	1.2e-18
Tubb5	3.49e-11	0.292207	1	1	7.2e-07
Zfp367	5.35e-27	0.291511	1	0.989	1.1e-22
BC030499	3.87e-18	0.29125	0.964	0.81	7.99e-14
Fbxl7	1.38e-21	0.290956	0.773	0.338	2.85e-17
Yif1b	2.15e-26	0.290607	1	1	4.44e-22
Rbm46	3.44e-19	0.290537	1	0.85	7.1e-15
Batf3	2.13e-25	0.290362	0.945	0.536	4.4e-21
Fmc1	9.8e-16	0.290356	1	0.996	2.02e-11
Gm44257	6.3e-14	0.29024	0.555	0.237	1.3e-09
Sgsh	3.92e-26	0.29013	1	0.935	8.09e-22
E2f8	1.49e-34	0.290129	1	0.771	3.07e-30
Nfia	3.8e-14	0.290044	1	1	7.84e-10
Lpo	1.88e-28	0.289991	0.682	0.187	3.87e-24
Eno1	2.43e-19	0.289372	1	1	5.01e-15
B2m	8.64e-20	0.288955	0.918	0.68	1.78e-15
Suclg2	4.34e-15	0.288953	1	0.965	8.95e-11
Erg28	3.7e-17	0.288887	1	1	7.64e-13
Prkcb	2.53e-27	0.288411	0.9	0.447	5.22e-23
Syce2	1.36e-32	0.28837	1	0.985	2.81e-28
Spata9	1.49e-16	0.288318	0.827	0.508	3.08e-12
Rad50	1.28e-29	0.288185	1	0.998	2.63e-25
Smc4	3.16e-28	0.288021	1	1	6.52e-24
H2-Q7	3.25e-17	0.287711	0.8	0.401	6.71e-13
2610524H06Rik	5.54e-30	0.287397	1	1	1.14e-25
Ssbp4	1.87e-27	0.287306	1	0.998	3.87e-23
Dnajc3	9.48e-23	0.287213	1	0.991	1.96e-18
Fndc10	4.01e-45	0.287017	1	0.963	8.28e-41
Tspan5	6.65e-14	0.287006	1	1	1.37e-09
Adgrl3	3.23e-19	0.286981	0.918	0.702	6.66e-15
Blvrb	1.11e-20	0.286356	1	0.9	2.29e-16
Erp29	1.36e-17	0.2862	1	1	2.8e-13
Pcmt1	3.06e-20	0.286004	1	0.998	6.32e-16
Gm1673	3.68e-32	0.285373	1	1	7.6e-28
Emc3	3.27e-21	0.285356	1	0.978	6.74e-17
Ing2	1.12e-34	0.285271	1	1	2.31e-30
Maged1	1.49e-19	0.28495	1	1	3.07e-15
Cacnb2	8.21e-22	0.284901	1	0.963	1.69e-17
Mesp1	3.94e-33	0.284761	0.918	0.338	8.13e-29
Gm30146	4.82e-47	0.284654	0.873	0.218	9.95e-43
Tln2	3.69e-26	0.284532	1	0.98	7.62e-22
Dag1	4.36e-16	0.284443	1	1	9e-12
Zwint	8.76e-29	0.28438	1	0.991	1.81e-24
Arap2	3.44e-14	0.28404	1	0.83	7.1e-10
Itgb5	7.53e-19	0.283935	0.964	0.673	1.56e-14
Pcolce2	4.05e-20	0.283805	0.8	0.412	8.37e-16
Mbnl3	5.6e-36	0.283589	0.955	0.514	1.16e-31
Cavin3	1.13e-18	0.283169	1	0.969	2.33e-14
Slc25a28	5.27e-24	0.282995	1	0.996	1.09e-19
Zdhhc21	7.03e-13	0.282557	1	0.996	1.45e-08
Hmgb2	8.73e-13	0.282418	1	1	1.8e-08
Cacng4	8.24e-35	0.282133	1	0.854	1.7e-30
C330007P06Rik	4.78e-15	0.282095	0.991	0.956	9.86e-11
Adrb1	3.63e-20	0.282037	0.891	0.54	7.5e-16
Dock1	7.1e-16	0.281935	1	0.987	1.47e-11
Snrk	2.04e-21	0.281812	1	1	4.21e-17
Ccnh	4.1e-15	0.281759	1	1	8.47e-11
Prkaca	3.54e-35	0.28122	1	1	7.3e-31
Ilk	3.64e-20	0.280816	1	0.98	7.52e-16
Stag3	1.21e-18	0.280733	1	0.85	2.49e-14
Rph3a	1.06e-13	0.280545	0.745	0.434	2.18e-09
Zyx	1.54e-22	0.280147	1	1	3.18e-18
Mrpl51	8.33e-29	0.279796	1	1	1.72e-24
Adora1	1.77e-18	0.279044	0.745	0.349	3.65e-14
Osgep	1.86e-18	0.279013	1	1	3.84e-14
Ugp2	1.96e-20	0.278998	1	0.991	4.04e-16
Rell1	5.02e-30	0.278995	1	0.821	1.04e-25
Dhrs13	4.43e-41	0.278432	1	0.989	9.14e-37
Tcfl5	6.94e-42	0.278393	1	0.697	1.43e-37
Vrk2	1.34e-34	0.278349	1	0.987	2.76e-30
Spag5	4.1e-33	0.277919	0.982	0.536	8.47e-29
Dpy19l1	2.62e-21	0.277449	1	0.991	5.4e-17
Ptprj	3.74e-25	0.277112	0.9	0.488	7.72e-21
Sri	6.8e-18	0.277023	1	0.937	1.4e-13
Rab13	1.07e-30	0.276908	1	1	2.2e-26
Cenpm	5.75e-29	0.276824	1	1	1.19e-24
Ppp2r3a	4.58e-17	0.276585	1	0.95	9.45e-13
Ndufaf2	2.64e-28	0.276183	1	1	5.45e-24
Optn	2.95e-21	0.275918	1	0.904	6.09e-17
Fxyd4	1.05e-28	0.275383	1	0.993	2.17e-24
Dab2	1.57e-17	0.275343	0.582	0.222	3.24e-13
Kif11	4.61e-34	0.275342	0.936	0.379	9.52e-30
Plgrkt	8.86e-18	0.275201	1	0.993	1.83e-13
Tpx2	1.11e-28	0.275049	0.991	0.778	2.29e-24
Cdh20	3.38e-14	0.274967	0.864	0.654	6.98e-10
Apobec1	3.16e-16	0.2749	0.527	0.172	6.53e-12
Rsad2	2.04e-08	0.27486	0.818	0.593	0.000421775
Vsig10	2.7e-24	0.274762	0.855	0.405	5.58e-20
Ccna2	2.24e-32	0.274663	1	0.834	4.61e-28
Gphn	1.77e-25	0.274142	1	0.991	3.65e-21
Ncapg2	2.99e-32	0.274067	1	0.985	6.18e-28
Necab2	6.9e-28	0.274026	0.8	0.305	1.42e-23
Sptbn1	7.04e-15	0.273952	0.964	0.874	1.45e-10
H2-Ke6	1.51e-17	0.273835	1	1	3.11e-13
Prr18	2.24e-12	0.273583	0.836	0.654	4.62e-08
Anapc11	4.64e-19	0.273095	1	1	9.59e-15
Antxr1	3.68e-10	0.272834	0.664	0.429	7.6e-06
Adgrb1	2.81e-18	0.272683	1	0.989	5.79e-14
Cryl1	2.49e-32	0.272612	0.964	0.606	5.14e-28
Gpi1	3.42e-14	0.272099	1	1	7.07e-10
Bex4	1.18e-22	0.272073	1	1	2.43e-18
Cdca8	2.34e-26	0.272064	0.982	0.793	4.84e-22
Fastk	5.58e-21	0.271711	1	1	1.15e-16
Arxes1	1.07e-17	0.271706	0.727	0.346	2.2e-13
St6galnac5	1.12e-14	0.271471	0.782	0.401	2.31e-10
Derl2	7.81e-24	0.271048	1	0.991	1.61e-19
Fam81a	3e-32	0.270959	0.991	0.688	6.2e-28
Garem2	3.57e-21	0.270774	0.991	0.839	7.36e-17
Ankrd9	6.06e-27	0.270592	1	0.976	1.25e-22
Gm47376	7.36e-17	0.270464	0.482	0.146	1.52e-12
Akt2	1.27e-15	0.270441	1	1	2.63e-11
Ogfod3	1.67e-21	0.270313	1	0.991	3.45e-17
Klf5	3.28e-17	0.269887	0.518	0.163	6.76e-13
Dtnbp1	2.6e-40	0.26976	1	1	5.36e-36
Sema6a	3.19e-11	0.26957	0.991	0.806	6.58e-07
Tbl1xr1	2.56e-15	0.269375	0.991	0.972	5.27e-11
Proca1	3.76e-14	0.269319	0.745	0.416	7.75e-10
Gnl1	2.26e-33	0.269125	1	1	4.67e-29
Knl1	3.93e-31	0.268488	1	0.891	8.1e-27
Dnajb11	2.17e-24	0.268252	1	1	4.48e-20
Adgrl2	2.2e-18	0.267945	1	1	4.53e-14
Abcd3	6.05e-14	0.267826	1	0.998	1.25e-09
Ntan1	1.94e-26	0.267821	1	1	4.01e-22
Rfc2	5.74e-27	0.267467	1	1	1.18e-22
Otoa	2.8e-21	0.267113	0.673	0.255	5.78e-17
Gpd2	1.35e-23	0.267013	1	1	2.79e-19
Arhgap18	1.51e-27	0.266667	0.518	0.096	3.12e-23
Mfhas1	1.11e-14	0.266558	0.518	0.207	2.28e-10
Fam217b	2.42e-35	0.26647	1	0.98	5e-31
Oard1	1.6e-24	0.266405	1	1	3.3e-20
Utrn	1.19e-16	0.266332	0.936	0.743	2.45e-12
Ccdc141	2.35e-19	0.265887	0.836	0.425	4.85e-15
Clspn	9.82e-19	0.265656	1	0.993	2.03e-14
Tril	4.11e-08	0.265626	0.427	0.218	0.000849025
Hells	3.5e-16	0.26542	1	1	7.23e-12
Fkbp10	3.44e-16	0.264481	0.955	0.599	7.09e-12
Diaph3	1.03e-25	0.26437	1	0.771	2.12e-21
Recql	7.96e-30	0.264112	1	0.993	1.64e-25
Cnpy3	1.48e-25	0.2639	1	1	3.06e-21
4930430F08Rik	5.26e-25	0.263799	1	0.991	1.09e-20
Rpa2	5.35e-20	0.26377	1	0.998	1.1e-15
Gpr180	4.37e-30	0.263504	1	1	9.02e-26
Ccdc82	2.29e-16	0.263494	1	0.967	4.73e-12
Hsh2d	9.13e-11	0.263421	0.691	0.405	1.88e-06
Rpn2	2.09e-24	0.263335	1	1	4.3e-20
Fermt2	2.44e-14	0.263281	1	1	5.03e-10
Gm4349	1.08e-40	0.263012	1	0.919	2.22e-36
Gm29666	3.41e-17	0.262849	0.973	0.782	7.04e-13
Fut9	6.32e-19	0.262783	0.973	0.765	1.3e-14
Rest	2.96e-12	0.262764	0.9	0.556	6.1e-08
Polg	1.49e-19	0.262156	1	1	3.07e-15
Ccdc34	6.44e-22	0.26202	1	1	1.33e-17
Rasa3	3.45e-21	0.26198	1	0.985	7.13e-17
Gpr171	2.68e-11	0.261768	0.782	0.471	5.52e-07
Junb	0.000900098	0.261552	1	0.98	1
Tle4	1.36e-16	0.261543	1	0.974	2.8e-12
Gm10062	3.15e-25	0.261288	0.964	0.495	6.5e-21
Tubal3	9.34e-38	0.261288	0.891	0.277	1.93e-33
Itgav	5.88e-17	0.260831	0.982	0.9	1.21e-12
Plpp5	4.35e-26	0.260808	1	1	8.99e-22
Ccdc80	5.67e-14	0.260541	0.964	0.68	1.17e-09
Slfn9	2.52e-27	0.260231	1	0.987	5.2e-23
Tmco4	1.52e-20	0.260122	1	0.797	3.14e-16
9130019O22Rik	6.18e-13	0.260023	0.936	0.73	1.28e-08
Nrgn	1.15e-21	0.259928	0.455	0.094	2.38e-17
Rpn1	1.74e-12	0.259848	1	0.996	3.58e-08
Gab3	1.08e-56	0.259776	0.764	0.094	2.23e-52
Dtl	3.57e-19	0.259735	1	0.998	7.37e-15
Lonrf2	5.94e-22	0.259668	0.973	0.908	1.23e-17
Ethe1	5.73e-31	0.25954	1	1	1.18e-26
Krtcap2	4.59e-24	0.259441	1	1	9.46e-20
Irf1	1.78e-07	0.259431	0.682	0.471	0.00367731
Tmem256	1.13e-18	0.259266	1	1	2.33e-14
C030029H02Rik	6.09e-26	0.25922	0.755	0.255	1.26e-21
Paics	1.03e-20	0.259177	1	1	2.12e-16
Ap3m2	4.53e-26	0.259003	1	0.967	9.36e-22
Scml2	7.58e-38	0.258957	1	0.486	1.56e-33
Sdc3	1.76e-17	0.258675	0.991	0.965	3.63e-13
Man2c1	5.14e-28	0.258469	1	1	1.06e-23
Gm17518	2.33e-22	0.258422	0.845	0.41	4.81e-18
Sorbs1	1.22e-10	0.258365	0.955	0.773	2.51e-06
Sowahc	5.46e-26	0.2583	1	0.969	1.13e-21
Rhoq	6.54e-08	0.258252	0.945	0.88	0.00135071
Tmem176a	9.98e-20	0.258181	0.491	0.133	2.06e-15
Pgam1	6.75e-23	0.258149	1	1	1.39e-18
Dbi	3.85e-08	0.257959	1	1	0.000795379
Gm45713	1.76e-34	0.257938	0.573	0.092	3.63e-30
5430403G16Rik	1.55e-22	0.257705	1	0.937	3.2e-18
Gsr	1.13e-37	0.257633	1	1	2.33e-33
Slc1a3	2.42e-08	0.257561	1	1	0.00049988
Kif22	3.65e-33	0.257497	0.955	0.527	7.53e-29
Stard3nl	1.85e-29	0.257423	1	1	3.83e-25
Rap1a	7.62e-23	0.257231	1	1	1.57e-18
Gm13269	3.87e-22	0.257221	0.982	0.645	7.99e-18
Znrd1as	5.86e-27	0.257139	1	0.998	1.21e-22
Cited1	2.59e-23	0.257063	0.682	0.235	5.34e-19
Donson	7.29e-34	0.257046	1	0.98	1.5e-29
Rhoc	1.78e-22	0.257044	1	0.998	3.68e-18
Stub1	9.58e-18	0.257002	1	1	1.98e-13
Akr1c13	7.83e-18	0.25684	0.973	0.856	1.62e-13
Nr2f6	3e-25	0.256822	1	1	6.2e-21
Ucp2	1.01e-20	0.256689	0.891	0.505	2.09e-16
Hpf1	1.56e-33	0.256617	1	1	3.23e-29
Kctd12b	2.99e-20	0.256487	0.736	0.303	6.16e-16
Acot1	1.86e-08	0.256464	1	1	0.000383683
Zfpm2	1.4e-16	0.25638	1	0.991	2.88e-12
Bend6	3.77e-25	0.256295	0.873	0.394	7.77e-21
Tmtc2	9.04e-12	0.2562	0.9	0.745	1.87e-07
Gbp3	2.69e-17	0.256168	0.591	0.218	5.56e-13
Trim68	3.57e-29	0.256155	1	0.932	7.37e-25
Sdk1	7.07e-44	0.256074	0.818	0.19	1.46e-39
Stx12	7.47e-29	0.255916	1	1	1.54e-24
Fuom	3.52e-21	0.25582	1	0.972	7.26e-17
Spc25	2.54e-32	0.255556	0.936	0.368	5.24e-28
Klhl32	7.74e-29	0.255399	1	0.993	1.6e-24
Ifit2	5.72e-28	0.255355	1	0.996	1.18e-23
Lpcat1	4.18e-17	0.255341	1	1	8.63e-13
Tspan6	5.94e-15	0.255219	1	1	1.23e-10
Zwilch	1.66e-38	0.25509	1	0.856	3.42e-34
Fbln7	2.28e-23	0.254944	0.727	0.253	4.71e-19
Chd1l	5.06e-27	0.254808	1	0.98	1.04e-22
Myg1	9.3e-23	0.254464	1	1	1.92e-18
Rab31	1.47e-18	0.254201	1	1	3.03e-14
Arhgef9	2.01e-10	0.25393	0.991	1	4.14e-06
Plekhh3	4.87e-22	0.253902	1	0.956	1.01e-17
Pigyl	4.11e-20	0.253712	1	0.998	8.48e-16
Agfg2	1.78e-34	0.25365	1	1	3.67e-30
Mgme1	1.21e-29	0.253216	1	0.998	2.5e-25
Fndc4	1.63e-20	0.252938	1	0.991	3.37e-16
Kdelr1	3.59e-19	0.252751	1	1	7.41e-15
Rac1	1.98e-12	0.252726	1	1	4.08e-08
Mutyh	1.43e-31	0.252698	1	0.98	2.96e-27
Hmgcs1	0.218533	0.252578	1	1	1
Ccdc138	1.42e-18	0.252478	1	0.996	2.93e-14
Cdkn2c	1.03e-37	0.252141	1	0.861	2.12e-33
Paox	4.73e-26	0.251985	1	1	9.76e-22
Gm36266	4.39e-08	0.251727	0.891	0.695	0.000906544
Llgl1	1.4e-18	0.251645	1	1	2.88e-14
Lrrcc1	1.15e-26	0.251474	1	1	2.38e-22
Cks2	5.06e-29	0.25119	0.973	0.756	1.04e-24
Dxo	8.9e-17	0.25106	1	0.989	1.84e-12
Adamts1	0.00169315	0.251033	0.373	0.24	1
Klhl22	9.5e-21	0.250811	1	1	1.96e-16
Hjurp	3.37e-35	0.250798	1	0.996	6.96e-31
Kif18a	5.56e-36	0.250751	1	0.715	1.15e-31
Gulp1	5.86e-17	0.250745	0.909	0.586	1.21e-12
Nuf2	1.14e-37	0.250496	1	0.702	2.34e-33
Aebp1	2.7e-26	0.25041	0.809	0.333	5.58e-22
Xrcc2	6.45e-27	0.250003	1	0.961	1.33e-22
Angel2	2.93e-20	-0.25041	1	1	6.06e-16
Tle3	1.45e-18	-0.250694	0.991	1	2.98e-14
Ntng2	6.44e-17	-0.251027	0.418	0.817	1.33e-12
6330403L08Rik	1.62e-17	-0.251895	0.345	0.747	3.34e-13
Gng2	1.78e-10	-0.252079	0.573	0.747	3.67e-06
Tprn	3.07e-15	-0.252087	0.791	0.985	6.33e-11
Pcgf3	1.7e-26	-0.252129	0.991	0.998	3.5e-22
Msi2	3.17e-07	-0.252419	1	1	0.00653675
Cul5	5.62e-21	-0.252758	1	1	1.16e-16
Klhl7	2.96e-27	-0.253032	1	1	6.12e-23
Zfp462	4.55e-15	-0.253311	1	1	9.39e-11
Ccnj	1.42e-23	-0.255496	0.873	0.989	2.94e-19
Zfp266	1.42e-16	-0.255814	1	1	2.93e-12
Ackr3	5.88e-19	-0.257627	0.673	0.946	1.21e-14
Synrg	2.43e-23	-0.25763	1	1	5.02e-19
Pigz	2.15e-15	-0.257845	0.536	0.863	4.43e-11
1700001P01Rik	1.09e-16	-0.258109	0.427	0.758	2.25e-12
Hnrnph1	8.66e-18	-0.258253	1	1	1.79e-13
Trp53i11	9e-17	-0.258445	0.4	0.739	1.86e-12
Bcl7a	6.4e-19	-0.258718	1	1	1.32e-14
Zbtb18	2.27e-12	-0.258877	1	0.998	4.68e-08
Gpd1	1.17e-05	-0.259104	0.855	0.913	0.242254
Hrh3	4.86e-14	-0.259977	0.064	0.462	1e-09
Map2k6	7.5e-13	-0.260602	0.745	0.969	1.55e-08
Aff4	1.47e-11	-0.260627	0.973	0.998	3.03e-07
Fam32a	1.8e-20	-0.26073	1	1	3.71e-16
Fgfr4	1.47e-07	-0.26089	0.173	0.431	0.00302773
Otub1	5.43e-26	-0.260977	1	1	1.12e-21
Txlng	1.89e-19	-0.261025	1	1	3.91e-15
Pip5k1b	2.75e-10	-0.26134	0.273	0.556	5.67e-06
Fbxl12os	7.51e-33	-0.261676	0.973	1	1.55e-28
Epha3	1.14e-13	-0.261892	0.027	0.405	2.34e-09
CT025619.1	2.79e-14	-0.262146	0.627	0.887	5.77e-10
Fam117b	1.07e-26	-0.262186	1	1	2.2e-22
Kat6b	1.63e-12	-0.262187	1	1	3.37e-08
BC025920	6.15e-20	-0.262431	0.427	0.841	1.27e-15
Hectd1	1.49e-17	-0.262537	1	1	3.08e-13
Gm14964	1.08e-14	-0.262865	0.809	0.939	2.24e-10
Senp6	2.21e-14	-0.26403	1	1	4.55e-10
2900045O20Rik	1.69e-11	-0.264787	0.355	0.691	3.48e-07
Ptms	8.11e-06	-0.26492	0.991	1	0.167333
Tcf4	1.89e-06	-0.265164	1	1	0.0389448
Tmeff1	2.96e-24	-0.265222	0.891	0.985	6.11e-20
Gm17750	0.000224063	-0.265548	0.955	0.952	1
Npm2	7.55e-21	-0.265678	0.336	0.776	1.56e-16
Maml3	3.63e-22	-0.265802	0.909	1	7.49e-18
Tbc1d16	1.6e-26	-0.266095	0.955	0.998	3.31e-22
Fam210b	3.07e-06	-0.266399	0.864	1	0.0632585
Sncaip	1.21e-12	-0.267214	0.936	1	2.5e-08
Gm26801	3.47e-18	-0.267218	0.145	0.612	7.17e-14
Acin1	1.53e-11	-0.267435	1	1	3.16e-07
Gm20219	4.76e-16	-0.267483	0.582	0.861	9.82e-12
Btbd17	2.94e-11	-0.267657	0.982	0.989	6.07e-07
Gm16049	5.13e-18	-0.268626	0.136	0.608	1.06e-13
Ddx47	7.26e-25	-0.269332	0.991	1	1.5e-20
Mapk8ip2	2.49e-26	-0.269642	0.982	0.998	5.14e-22
Atxn1	5.95e-08	-0.270007	0.7	0.922	0.00122833
Ptprs	3.49e-11	-0.270131	1	1	7.2e-07
Amotl2	3.03e-16	-0.272398	0.982	0.993	6.26e-12
Zfp609	5.57e-16	-0.272408	0.991	1	1.15e-11
2700081O15Rik	1.58e-26	-0.272409	1	1	3.25e-22
Soga3	1.85e-14	-0.272688	1	1	3.82e-10
Mex3a	1.25e-23	-0.272886	1	1	2.58e-19
Chchd2	1.49e-13	-0.274132	1	1	3.07e-09
Eif4g2	1.51e-15	-0.274289	1	1	3.13e-11
Cplx2	7.75e-12	-0.274881	1	1	1.6e-07
Gpc4	5.21e-12	-0.275128	0.836	0.954	1.08e-07
Bcar1	2.34e-26	-0.275291	0.945	0.998	4.83e-22
2021-09-01	7.84e-25	-0.276073	0.873	0.978	1.62e-20
Ddx54	3.09e-28	-0.276768	1	1	6.38e-24
Rtn4	9.91e-15	-0.277528	0.991	0.998	2.05e-10
Gm20406	4.31e-18	-0.277715	0.064	0.516	8.91e-14
Ccz1	2.99e-17	-0.277748	1	1	6.16e-13
Rhou	8.52e-26	-0.278139	0.891	0.996	1.76e-21
Nfix	7.37e-14	-0.27857	1	1	1.52e-09
Nudt3	4.08e-21	-0.280174	0.982	1	8.42e-17
Kif21a	4.56e-10	-0.280945	1	1	9.41e-06
Zeb2os	2.98e-28	-0.281953	0.964	1	6.16e-24
Zc3h12c	9.26e-18	-0.282959	0.927	0.993	1.91e-13
Srrm4	2.39e-17	-0.283043	0.1	0.571	4.93e-13
Rbbp6	2.16e-14	-0.283913	1	0.998	4.46e-10
Marcksl1	1.85e-13	-0.284033	1	1	3.82e-09
Dapk1	1.21e-26	-0.284517	0.991	1	2.5e-22
Mob3b	2.75e-22	-0.284971	0.8	0.972	5.68e-18
Atp2b2	2.72e-09	-0.28519	0.845	0.991	5.61e-05
Dleu7	3.05e-17	-0.28556	0.9	1	6.3e-13
Pde1c	1.33e-17	-0.285755	0.345	0.732	2.74e-13
Cdc40	5.44e-15	-0.286565	1	0.998	1.12e-10
Kdm5b	3.48e-21	-0.287133	0.573	0.928	7.18e-17
Cyth1	1e-27	-0.287271	0.918	0.996	2.07e-23
D030055H07Rik	6.11e-15	-0.288406	0.709	0.904	1.26e-10
Gm17135	1.5e-14	-0.289388	0.091	0.499	3.09e-10
Cadm3	2.07e-14	-0.290774	0.782	0.987	4.27e-10
Afap1	8.1e-32	-0.291322	0.936	1	1.67e-27
Gm29367	1.99e-18	-0.291763	0.5	0.845	4.1e-14
Nsun3	1.83e-22	-0.292375	0.991	1	3.78e-18
Gtpbp4	1.41e-16	-0.293502	1	1	2.91e-12
Cd79a	3.28e-22	-0.293679	0.136	0.656	6.77e-18
5033430I15Rik	6.93e-12	-0.294355	0.6	0.898	1.43e-07
Prox1	9.7e-15	-0.295114	0.627	0.878	2e-10
Eomes	9.29e-05	-0.295324	0.236	0.399	1
Mien1	5.25e-19	-0.295725	1	1	1.08e-14
Ackr1	7.17e-17	-0.2959	0.382	0.789	1.48e-12
Eif5	2.64e-05	-0.296417	1	1	0.545812
Mn1	1.73e-16	-0.297628	0.9	1	3.58e-12
Atp6v1h	4.28e-18	-0.297881	0.991	1	8.83e-14
Pou2f1	8.19e-15	-0.297974	0.982	0.998	1.69e-10
Ftl1	1.13e-19	-0.298259	1	1	2.32e-15
Efhd2	6.74e-08	-0.298347	0.936	1	0.00139091
Mkrn1	1.32e-19	-0.300467	1	1	2.73e-15
Myo1b	2.75e-21	-0.30178	0.827	0.954	5.67e-17
Proser1	4.38e-19	-0.304237	1	1	9.04e-15
Rgs3	3.11e-26	-0.304519	0.991	1	6.41e-22
Rffl	1.38e-28	-0.305458	0.718	0.965	2.85e-24
Rbp1	0.000677768	-0.306526	0.4	0.542	1
2210008F06Rik	2.18e-29	-0.306561	0.509	0.908	4.5e-25
Dync1i2	5.31e-16	-0.308018	1	1	1.1e-11
Elavl3	8.21e-13	-0.308516	1	0.996	1.69e-08
Brsk2	2.43e-20	-0.311159	1	1	5.02e-16
Scrt2	3.06e-22	-0.315462	0.455	0.824	6.32e-18
Zkscan1	1.97e-28	-0.31571	1	1	4.06e-24
Gse1	4.62e-23	-0.316678	0.955	1	9.53e-19
Dnajb6	4.27e-16	-0.317539	1	1	8.81e-12
Map1lc3b	1.02e-23	-0.31812	1	1	2.11e-19
Itpk1	1.97e-18	-0.318129	0.982	1	4.07e-14
Tox3	2.77e-08	-0.318874	0.973	1	0.000571191
Katnal1	7.73e-30	-0.318932	0.982	1	1.59e-25
Ncoa1	3.23e-14	-0.3199	1	1	6.66e-10
St3gal1	2.09e-11	-0.321306	0.255	0.603	4.31e-07
Fam214a	3.56e-21	-0.323155	0.991	1	7.35e-17
Chd7	6.47e-21	-0.325495	1	1	1.33e-16
Coro2b	1.15e-20	-0.327578	1	1	2.37e-16
Dbn1	5.86e-23	-0.328122	1	1	1.21e-18
Eif5b	1.68e-16	-0.328437	1	1	3.46e-12
Abracl	0.0082889	-0.328729	0.991	0.983	1
Nol4l	2.53e-22	-0.330653	0.891	0.987	5.21e-18
Zfand6	1.14e-13	-0.331412	1	1	2.35e-09
Elavl2	2.45e-17	-0.332304	0.982	0.998	5.05e-13
Rasgef1b	4.12e-17	-0.336172	0.764	0.965	8.5e-13
Dstn	4.66e-18	-0.339917	1	1	9.61e-14
Kdm6b	1.27e-20	-0.340083	0.991	1	2.61e-16
Ppp1r10	4.18e-17	-0.340858	1	1	8.63e-13
Tmsb4x	2.58e-06	-0.34099	1	1	0.0532005
Insm1	2.7e-10	-0.342949	0.845	0.943	5.58e-06
Mfng	8.03e-14	-0.3439	0.573	0.808	1.66e-09
Kif5c	2.31e-22	-0.346305	0.964	1	4.78e-18
Fbxo32	8.53e-30	-0.346382	0.418	0.9	1.76e-25
Map1b	9.44e-08	-0.349155	0.273	0.508	0.00194779
Rcor2	1.87e-20	-0.349331	0.827	0.991	3.86e-16
Miat	3.98e-11	-0.350036	1	0.991	8.21e-07
Trim2	3.09e-10	-0.351167	0.982	0.991	6.37e-06
Mthfd2l	4.68e-23	-0.351887	1	1	9.65e-19
Mfap2	1.33e-19	-0.352115	0.964	1	2.74e-15
Cited2	2.02e-10	-0.352179	0.955	0.967	4.17e-06
Elavl4	3.62e-17	-0.354973	1	0.974	7.47e-13
Paip2	5.66e-30	-0.355183	1	1	1.17e-25
Nell2	1.59e-09	-0.35581	0.818	0.856	3.27e-05
Zfand5	1.13e-20	-0.35665	1	1	2.33e-16
Srcin1	1.38e-15	-0.359129	0.436	0.821	2.85e-11
Slit1	5.9e-19	-0.360544	0.4	0.763	1.22e-14
Kmt2e	4.83e-23	-0.362198	1	1	9.97e-19
Ephb2	1.03e-25	-0.362797	0.8	0.978	2.13e-21
Rbm24	7.08e-25	-0.364468	0.191	0.721	1.46e-20
Igf1	0.00632467	-0.367376	0.336	0.438	1
Baz2b	4.47e-22	-0.371521	1	1	9.22e-18
Lzts1	1.83e-18	-0.377381	0.773	0.954	3.77e-14
Arid4b	1.02e-16	-0.382227	1	1	2.1e-12
Tle1	9.27e-24	-0.384473	1	0.998	1.91e-19
Top1	4.12e-22	-0.384539	1	1	8.5e-18
Chmp1b	7.56e-32	-0.384891	0.991	1	1.56e-27
Akap9	7.53e-22	-0.385964	1	1	1.55e-17
Myt1	1.91e-18	-0.392085	0.345	0.736	3.94e-14
Lrp8	1.47e-23	-0.398876	1	1	3.04e-19
Ankrd6	1.54e-20	-0.400296	0.909	0.993	3.17e-16
Jarid2	9.13e-31	-0.402905	0.982	1	1.88e-26
Zeb2	6.51e-20	-0.403192	1	1	1.34e-15
Tuba1a	6.87e-10	-0.404605	1	1	1.42e-05
Tead1	1.18e-18	-0.40992	1	1	2.44e-14
Nol4	6.02e-24	-0.412507	0.355	0.797	1.24e-19
Ezr	6.36e-16	-0.424494	0.991	1	1.31e-11
Chd3	1.08e-23	-0.424697	1	1	2.24e-19
Rnd3	2.36e-10	-0.426225	0.673	0.832	4.87e-06
Arx	1.62e-14	-0.429797	1	0.991	3.33e-10
Zmiz1	1.7e-17	-0.433386	1	1	3.5e-13
Ddit4	1.41e-12	-0.438888	0.545	0.826	2.91e-08
Anks1	9.74e-27	-0.439069	0.809	0.989	2.01e-22
Helt	5.59e-09	-0.44025	0.391	0.621	0.000115443
Eml5	3.1e-28	-0.460391	0.882	0.985	6.39e-24
Pou3f2	7.07e-15	-0.462725	1	1	1.46e-10
Lix1	7.82e-18	-0.465094	0.636	0.885	1.61e-13
Tubb3	7.51e-13	-0.469072	0.082	0.447	1.55e-08
Map4k4	1.12e-18	-0.474279	1	1	2.31e-14
Foxg1	5.14e-20	-0.486307	0.991	0.993	1.06e-15
3110039M20Rik	2.6e-27	-0.486836	0.727	0.972	5.37e-23
Setbp1	1.05e-23	-0.489776	0.991	1	2.17e-19
Btg2	2.18e-05	-0.494353	0.991	1	0.449139
Fbrsl1	5.23e-31	-0.507343	0.936	1	1.08e-26
Lima1	1.24e-17	-0.514813	0.991	1	2.56e-13
Pak3	7.04e-19	-0.533641	0.9	0.998	1.45e-14
Dlgap4	1.13e-37	-0.534299	0.955	1	2.33e-33
Gm26735	1.36e-26	-0.546646	0.945	0.996	2.81e-22
Ccnd2	2.09e-18	-0.548002	1	1	4.31e-14
Gsx2	2.84e-15	-0.555247	0.227	0.608	5.86e-11
Igfbpl1	8.92e-12	-0.570038	0.264	0.595	1.84e-07
Igfbp5	1.53e-11	-0.575288	0.991	1	3.16e-07
Tmsb10	4e-05	-0.596294	0.991	0.998	0.825503
Rgs16	1.77e-24	-0.605913	0.718	0.928	3.65e-20
Sox11	7.07e-15	-0.62905	1	1	1.46e-10
Dlx2	3.37e-14	-0.679103	0.164	0.549	6.95e-10
Sox4	5.04e-18	-0.730516	1	1	1.04e-13
Dlx1	8.46e-14	-0.93338	0.236	0.584	1.75e-09
Gadd45g	1.05e-12	-0.945826	0.755	0.926	2.17e-08

## Sheet: cluster3_aNSC3.markers
	p_val	avg_logFC	pct.1	pct.2	p_val_adj
Dlx1	1.77673e-42	1.52205	0.978	0.428	3.66682e-38
Dlx2	2.78935e-45	1.22566	0.989	0.375	5.75666e-41
Tmsb10	8.38082e-35	1.12911	1	0.996	1.72963e-30
Tubb3	9.88964e-36	1.00139	0.837	0.287	2.04102e-31
Igfbpl1	2.89326e-23	0.929101	0.88	0.463	5.9711e-19
Sox11	1.1673e-29	0.925304	1	1	2.40906e-25
Abracl	4.24922e-40	0.89642	1	0.981	8.76954e-36
Sp9	1.69816e-47	0.770274	0.641	0.065	3.50466e-43
Arx	3.82778e-19	0.755049	0.989	0.994	7.89978e-15
Stmn1	2.66827e-33	0.752133	1	1	5.50679e-29
Map1b	5.64111e-23	0.722919	0.826	0.392	1.16421e-18
Gsx2	6.72481e-33	0.710146	0.978	0.449	1.38787e-28
Nell2	4.86128e-41	0.707704	1	0.82	1.00327e-36
Cd24a	1.90272e-29	0.704905	1	0.717	3.92683e-25
Cdca7	4.67868e-46	0.704102	1	1	9.65585e-42
Helt	8.49269e-32	0.696569	0.989	0.497	1.75272e-27
Cited2	2.61635e-16	0.685103	0.989	0.96	5.39962e-12
Hmgn2	3.77816e-37	0.637738	1	1	7.79738e-33
Ccnd2	5.20611e-20	0.635466	1	1	1.07444e-15
Pclaf	1.44346e-25	0.618912	1	0.985	2.97902e-21
Gad2	3.83723e-43	0.617363	0.62	0.071	7.91928e-39
Celf4	1.20867e-17	0.604341	0.804	0.512	2.49446e-13
Gm17750	1.36318e-07	0.603109	0.967	0.95	0.00281334
Tuba1a	6.31923e-11	0.601459	1	1	1.30416e-06
Basp1	1.53803e-27	0.583388	0.609	0.136	3.17419e-23
Eif5	3.6316e-20	0.579237	1	1	7.49489e-16
Myt1	3.67988e-29	0.57892	0.967	0.602	7.59453e-25
Zeb2	3.08592e-31	0.576441	1	1	6.36871e-27
Nol4	1.00479e-38	0.572837	1	0.656	2.07369e-34
Pak3	2.10925e-27	0.567523	1	0.975	4.35307e-23
Pfn2	5.92246e-11	0.56475	1	1	1.22228e-06
Tle1	4.36034e-35	0.547586	1	0.998	8.99887e-31
Rrm2	2.40815e-28	0.544969	1	0.979	4.96994e-24
Rnd3	1.35552e-22	0.543311	0.978	0.767	2.79752e-18
Dcx	6.71462e-24	0.542306	0.663	0.208	1.38576e-19
Hmgb2	4.14196e-26	0.538151	1	1	8.54818e-22
Sox4	4.73245e-13	0.53503	1	1	9.76683e-09
Lhx8	4.64503e-40	0.526633	0.598	0.073	9.58641e-36
Pip5k1b	2.34179e-39	0.518921	0.978	0.409	4.83298e-35
H2afz	5.20632e-26	0.5103	1	1	1.07448e-21
Insm1	4.5738e-18	0.509763	0.989	0.912	9.4394e-14
Dpysl3	6.60096e-29	0.50543	1	0.977	1.36231e-24
Nrxn3	4.22943e-27	0.502805	0.978	0.734	8.7287e-23
Gng2	1.96203e-32	0.494227	0.989	0.66	4.04923e-28
Arid4b	2.82018e-23	0.49407	1	1	5.82028e-19
Map4k4	9.37669e-22	0.493177	1	1	1.93516e-17
Gm13889	4.53389e-13	0.490293	0.804	0.639	9.35704e-09
Elavl3	3.94937e-17	0.489044	1	0.996	8.15071e-13
Bcl11a	1.48437e-31	0.478967	1	0.998	3.06344e-27
Hmgb3	2.25996e-34	0.478708	1	1	4.6641e-30
Dlx6os1	1.76055e-30	0.477659	0.391	0.029	3.63343e-26
Tmsb4x	1.15769e-17	0.466468	1	1	2.38923e-13
Fnbp1l	1.89873e-38	0.464386	1	1	3.9186e-34
Crmp1	1.05838e-27	0.461805	0.957	0.807	2.18428e-23
Epgn	2.36354e-44	0.456084	0.967	0.403	4.87787e-40
Ube2ql1	1.68923e-35	0.45428	0.891	0.358	3.48623e-31
Slc25a13	7.3776e-38	0.452799	0.989	0.658	1.52259e-33
Bcl2l11	6.96012e-29	0.452435	1	0.962	1.43643e-24
Nasp	1.61103e-30	0.450731	1	1	3.32485e-26
H3f3b	6.83608e-11	0.44815	1	1	1.41083e-06
Dstn	4.13653e-21	0.447689	1	1	8.53697e-17
Med10	3.80972e-31	0.444717	1	1	7.8625e-27
Tiam2	4.89483e-16	0.440392	0.565	0.218	1.01019e-11
Nrep	9.76609e-24	0.440102	0.989	0.706	2.01553e-19
Slit1	3.16489e-31	0.439977	1	0.633	6.53171e-27
Csnk1e	4.67884e-23	0.437979	1	1	9.65619e-19
Soga3	3.35502e-23	0.437019	1	1	6.92409e-19
Bok	7.96895e-33	0.43523	1	0.983	1.64463e-28
Mex3b	6.20299e-29	0.433293	1	0.925	1.28017e-24
Rtn4	6.6894e-18	0.432133	1	0.996	1.38056e-13
Ezh2	1.15041e-35	0.431198	1	1	2.37421e-31
Dbn1	1.00463e-29	0.429567	1	1	2.07335e-25
Fscn1	5.95349e-34	0.428824	1	1	1.22868e-29
Zfp606	3.12764e-30	0.427771	1	0.994	6.45483e-26
Cxxc4	1.25983e-20	0.424289	0.967	0.851	2.60004e-16
Grm1	1.11906e-51	0.422724	0.837	0.143	2.30952e-47
Hnrnpab	1.76781e-39	0.421913	1	1	3.6484e-35
Eml5	1.25984e-20	0.421119	1	0.958	2.60005e-16
Myo1b	1.77351e-35	0.416903	1	0.916	3.66017e-31
Sem1	8.95908e-25	0.412414	1	1	1.84897e-20
Hist1h1b	7.14722e-16	0.411859	0.978	0.885	1.47504e-11
Ptms	3.84213e-07	0.411822	1	0.998	0.00792939
Dlgap3	3.91704e-37	0.411412	0.978	0.581	8.08398e-33
Hist3h2ba	9.69455e-19	0.411389	0.674	0.289	2.00076e-14
Tceal9	3.67722e-29	0.410368	1	1	7.58905e-25
Ttc9b	3.52125e-20	0.408089	0.935	0.847	7.26715e-16
Lix1	3.51172e-19	0.406571	0.989	0.807	7.24749e-15
Stmn3	9.68091e-20	0.405049	1	0.994	1.99795e-15
Dpysl2	3.55112e-22	0.403414	1	1	7.3288e-18
Kif5b	3.01781e-24	0.402874	1	1	6.22815e-20
Anp32a	1.9176e-29	0.401592	1	1	3.95754e-25
Dlx5	5.34262e-50	0.400635	0.478	0.008	1.10261e-45
Mtcl1	2.03039e-38	0.396174	1	0.784	4.19032e-34
AC163633.1	9.23205e-27	0.394471	0.826	0.306	1.90531e-22
Dclk2	2.86496e-30	0.394336	1	1	5.91271e-26
Gadd45g	0.00329379	0.394135	0.967	0.878	1
Lmnb1	1.30275e-31	0.393872	1	1	2.68861e-27
Carhsp1	3.76146e-33	0.393068	1	1	7.7629e-29
Bcl11b	1.27007e-44	0.391142	0.793	0.155	2.62118e-40
Ezr	1.05918e-07	0.387801	1	0.998	0.00218593
Elavl4	5.02089e-15	0.385506	1	0.975	1.03621e-10
Marcksl1	1.82028e-24	0.385108	1	1	3.75669e-20
Ttc39c	1.23226e-30	0.383974	1	0.956	2.54314e-26
Elavl2	1.54795e-22	0.383947	1	0.994	3.19465e-18
Dync1i2	4.92325e-10	0.383772	1	1	1.01606e-05
Mob3b	1.00602e-32	0.381666	1	0.927	2.07622e-28
Dut	2.02008e-22	0.381301	1	1	4.16904e-18
H3f3a	3.38718e-30	0.380795	1	1	6.99045e-26
Gm11351	6.43145e-47	0.378634	0.804	0.153	1.32732e-42
Mafb	1.15339e-19	0.376416	0.859	0.532	2.38037e-15
Top2a	4.9708e-14	0.37628	1	0.985	1.02587e-09
Nlk	1.41108e-17	0.375944	1	0.998	2.91219e-13
Anp32e	1.42176e-29	0.373834	1	1	2.93422e-25
Tubb5	1.51203e-15	0.373296	1	1	3.12052e-11
Ephb2	5.18549e-32	0.372277	1	0.933	1.07018e-27
Srrm3	1.25681e-26	0.371958	0.88	0.503	2.59381e-22
Kcnmb2	3.00566e-48	0.370469	0.978	0.363	6.20308e-44
Brd1	2.95101e-32	0.369454	1	1	6.09029e-28
Acin1	6.34564e-24	0.369028	1	1	1.30961e-19
Marcks	4.55056e-25	0.368984	1	1	9.39144e-21
Casp3	4.64672e-43	0.367995	1	1	9.5899e-39
Ube2i	1.85976e-33	0.367673	1	1	3.83817e-29
Mfng	6.2132e-20	0.367576	0.967	0.723	1.28228e-15
Nfix	1.11914e-24	0.367219	1	1	2.30969e-20
Baz1b	2.50402e-26	0.36577	1	1	5.16779e-22
Arpc5	3.35868e-13	0.365708	1	0.998	6.93165e-09
Rftn1	5.01476e-34	0.363632	0.772	0.222	1.03495e-29
Epha3	9.54494e-27	0.363591	0.793	0.243	1.96988e-22
Gnb1	1.06946e-22	0.361533	1	1	2.20716e-18
Brd3	6.93853e-35	0.360644	1	1	1.43197e-30
Mthfd2	1.60814e-40	0.360378	1	0.998	3.31889e-36
Hnrnph3	1.26829e-28	0.359948	1	1	2.61749e-24
Pax7	5.17845e-54	0.359947	0.935	0.208	1.06873e-49
Hat1	1.5354e-30	0.357004	1	1	3.16876e-26
Sp3	2.02265e-38	0.356508	1	0.998	4.17435e-34
Gm26735	8.61176e-13	0.356435	1	0.983	1.7773e-08
Setbp1	1.96958e-16	0.356236	1	0.998	4.06483e-12
Phf21b	2.03674e-31	0.356201	1	0.969	4.20343e-27
H2afy2	1.04494e-31	0.355793	1	1	2.15655e-27
Rffl	1.28718e-35	0.355223	1	0.901	2.65649e-31
Ubn1	6.90049e-37	0.35496	1	1	1.42412e-32
Clspn	4.61759e-24	0.35473	0.989	0.996	9.52978e-20
Edar	8.43315e-39	0.354663	0.989	0.625	1.74043e-34
Slc25a12	1.91814e-40	0.353939	1	1	3.95866e-36
Mir124-2hg	1.57228e-27	0.35389	1	0.86	3.24487e-23
Srsf3	3.25273e-28	0.352213	1	1	6.71298e-24
Scrt2	5.61842e-25	0.351507	0.978	0.709	1.15953e-20
Ahsa2	1.91965e-39	0.351068	1	1	3.96178e-35
Zfp410	6.18702e-32	0.349501	1	1	1.27688e-27
Tmem57	6.38442e-23	0.348947	1	1	1.31762e-18
Dek	8.27223e-19	0.348798	1	1	1.70722e-14
Trim35	8.09483e-26	0.348255	1	1	1.67061e-21
Slc39a6	1.36416e-41	0.348017	1	1	2.81535e-37
Dlx6	2.75354e-45	0.34738	0.554	0.04	5.68275e-41
Hnrnph1	1.98298e-24	0.347194	1	1	4.09248e-20
Rbm24	4.15808e-20	0.346764	0.88	0.568	8.58144e-16
1700067K01Rik	2.74986e-23	0.346267	0.761	0.308	5.67515e-19
Tspan11	1.19303e-35	0.345962	0.641	0.105	2.46218e-31
Hmgn1	2.15757e-29	0.345544	1	1	4.45279e-25
Slc36a4	6.9059e-24	0.345034	1	0.998	1.42524e-19
Cacna2d2	3.47897e-32	0.344777	0.543	0.08	7.17991e-28
Grsf1	3.12337e-34	0.344255	1	1	6.44601e-30
Plg	5.54403e-58	0.343794	0.87	0.138	1.14418e-53
Miat	9.76656e-14	0.343638	1	0.992	2.01562e-09
Arl4d	1.32357e-42	0.343301	0.761	0.136	2.73158e-38
AC134548.2	2.46431e-31	0.343155	0.989	0.612	5.08583e-27
Ppil4	2.14014e-25	0.342443	1	1	4.41682e-21
Nsd2	7.53242e-32	0.342435	1	1	1.55454e-27
Cnpy1	3.35888e-29	0.341784	0.88	0.411	6.93206e-25
Dmrta1	6.77045e-36	0.341652	0.772	0.197	1.39728e-31
Txnrd1	4.08955e-33	0.340398	1	1	8.44002e-29
Rbm39	1.59922e-15	0.339647	1	1	3.30046e-11
Zfp292	3.80117e-23	0.339415	1	1	7.84485e-19
2700081O15Rik	6.33948e-28	0.33719	1	1	1.30834e-23
Gm37876	4.57275e-27	0.336927	0.946	0.484	9.43723e-23
Ccng2	8.99518e-26	0.336838	0.587	0.14	1.85642e-21
Uhrf1	2.7181e-19	0.336555	0.989	1	5.60962e-15
Smarca5	2.36068e-31	0.336515	1	1	4.87196e-27
Zfp532	2.76255e-32	0.336265	1	1	5.70135e-28
Hnrnpm	2.72954e-27	0.33613	1	1	5.63323e-23
Ube2s	4.01074e-27	0.33471	1	1	8.27737e-23
Nppa	1.90033e-38	0.334665	0.935	0.356	3.9219e-34
Atp6v1h	1.31285e-16	0.332561	1	0.998	2.70946e-12
Guca2a	2.88482e-34	0.332168	0.848	0.283	5.9537e-30
Gm2694	1.786e-51	0.331788	0.761	0.101	3.68594e-47
Kif5c	1.30698e-14	0.331561	1	0.992	2.69734e-10
Phip	3.03613e-26	0.331177	1	1	6.26596e-22
Lsm14b	3.28484e-32	0.33107	1	1	6.77925e-28
Cplx1	1.64253e-40	0.329968	1	0.95	3.38985e-36
Mthfd2l	1.31938e-21	0.329879	1	1	2.72294e-17
Khdrbs1	5.5024e-30	0.329873	1	1	1.13558e-25
Zfp131	2.26333e-39	0.328389	1	1	4.67106e-35
Gm29684	1.77042e-27	0.327447	0.793	0.264	3.65379e-23
Hipk2	3.48119e-29	0.327237	1	1	7.18448e-25
Glcci1	5.38284e-36	0.326329	1	0.966	1.11091e-31
Nsg2	1.86897e-18	0.326253	0.946	0.843	3.85717e-14
Ccz1	1.86046e-26	0.32604	1	1	3.83962e-22
Dlx1as	3.74798e-45	0.325841	0.848	0.195	7.73509e-41
Smarcd1	7.44342e-28	0.324826	1	1	1.53617e-23
Tmpo	4.76547e-26	0.324737	1	1	9.83498e-22
R3hdm4	2.87482e-21	0.324579	1	1	5.93304e-17
Pou2f2	5.45651e-32	0.324464	0.804	0.26	1.12611e-27
Camta1	6.34492e-27	0.323771	1	1	1.30946e-22
Zfp664	3.10283e-30	0.323756	1	1	6.40362e-26
Prox1	1.37051e-16	0.32352	0.967	0.803	2.82847e-12
Ube2e3	2.32495e-26	0.323001	1	1	4.79824e-22
Tulp4	1.22582e-21	0.322471	1	1	2.52984e-17
Smarce1	3.84129e-32	0.322038	1	1	7.92766e-28
Slc18a1	1.39788e-27	0.320895	0.957	0.411	2.88495e-23
Rundc3a	1.28213e-13	0.320576	1	0.99	2.64605e-09
Gm16086	3.5427e-28	0.319882	0.772	0.247	7.31143e-24
Gdap1	1.1532e-23	0.31962	1	0.975	2.37998e-19
2410018L13Rik	1.60032e-22	0.319277	0.957	0.717	3.30273e-18
Gucy1b2	7.85981e-25	0.31921	0.924	0.589	1.62211e-20
Nudt4	5.10841e-21	0.318678	1	0.992	1.05427e-16
Sez6	4.70183e-38	0.31813	1	0.925	9.70364e-34
Gpd1	3.71084e-10	0.31717	0.967	0.889	7.65844e-06
1700001P01Rik	7.8751e-25	0.31681	0.935	0.648	1.62526e-20
Ccdc174	1.42406e-16	0.315116	1	1	2.93897e-12
Syt14	8.91273e-27	0.314673	1	0.725	1.83941e-22
Hnrnpc	1.94685e-25	0.314278	1	1	4.0179e-21
Slbp	8.56882e-18	0.313765	1	1	1.76843e-13
Gprin1	9.15922e-38	0.312783	1	0.994	1.89028e-33
Akap9	6.42191e-13	0.312592	1	1	1.32535e-08
Shb	1.16651e-38	0.312444	0.978	0.465	2.40745e-34
Pbrm1	8.79504e-39	0.312384	1	1	1.81512e-34
Pcbp4	1.12972e-23	0.312371	1	1	2.33152e-19
Spaca7	3.03055e-37	0.312272	0.663	0.111	6.25445e-33
Midn	2.8182e-21	0.312133	1	1	5.81621e-17
Rab32	5.28589e-44	0.311772	0.924	0.226	1.0909e-39
Cdk6	1.98579e-11	0.311746	1	0.994	4.09827e-07
Gm33051	4.1875e-27	0.311682	0.772	0.243	8.64216e-23
Gm340	4.60074e-24	0.311469	1	0.792	9.49501e-20
Isl1	1.39955e-46	0.311412	0.728	0.107	2.88839e-42
Acvr2b	1.12082e-26	0.311008	1	1	2.31314e-22
Dctn3	5.36436e-22	0.310778	1	1	1.1071e-17
Anp32b	1.15326e-22	0.310176	1	1	2.3801e-18
Casp8ap2	5.95692e-30	0.310079	1	1	1.22939e-25
AC153140.2	3.80405e-39	0.309675	1	0.971	7.85079e-35
Hnrnpd	4.08123e-26	0.309006	1	1	8.42284e-22
Igkc	1.19932e-42	0.308669	0.728	0.115	2.47515e-38
Efna2	3.03406e-27	0.308342	1	1	6.26168e-23
Mkrn1	9.58675e-15	0.30832	1	1	1.97851e-10
Vta1	3.10996e-18	0.308034	1	1	6.41834e-14
Taf3	1.22474e-36	0.30799	1	1	2.52761e-32
Prpf40a	1.07858e-30	0.307194	1	1	2.22597e-26
Pou3f4	3.16104e-09	0.30686	1	1	6.52375e-05
Csde1	1.67585e-28	0.306753	1	1	3.45862e-24
Ptpn1	1.26071e-22	0.306495	1	1	2.60185e-18
Pard6g	7.67436e-28	0.305948	1	1	1.58383e-23
Ccne1	6.91196e-26	0.304608	0.989	0.994	1.42649e-21
Nsg1	2.27375e-26	0.304336	1	1	4.69257e-22
Gm49169	9.68981e-20	0.302753	0.598	0.197	1.99978e-15
Tmeff1	3.70669e-18	0.302685	1	0.96	7.64987e-14
Gm31333	1.59168e-21	0.30268	0.989	0.759	3.2849e-17
Ddah2	8.39774e-13	0.302659	1	1	1.73313e-08
Mex3a	1.79255e-26	0.302572	1	1	3.69946e-22
Ptma	8.03415e-28	0.301858	1	1	1.65809e-23
Gm13166	8.3153e-21	0.301434	0.957	0.627	1.71611e-16
Dapk1	2.7134e-33	0.301011	1	0.998	5.59991e-29
Dynll2	3.51819e-34	0.300401	1	1	7.26084e-30
Rab3c	2.77709e-29	0.299815	0.946	0.497	5.73135e-25
Mien1	2.03373e-19	0.299639	1	1	4.19721e-15
Sp8	3.8425e-30	0.299634	0.467	0.052	7.93014e-26
Ptprn2	2.51724e-37	0.299566	1	0.769	5.19508e-33
Map2	2.38128e-19	0.299541	1	1	4.91449e-15
Dhx9	3.12999e-23	0.299271	1	1	6.45967e-19
Bmi1	1.34283e-39	0.299228	1	1	2.77134e-35
Nin	7.64157e-31	0.299114	1	0.878	1.57707e-26
Gm14097	8.71266e-29	0.298201	0.707	0.174	1.79812e-24
Caprin1	3.01191e-20	0.298175	1	1	6.21599e-16
Pafah1b3	5.16809e-26	0.298093	1	1	1.06659e-21
Arid1a	3.45909e-28	0.297977	1	1	7.13887e-24
Tpm4	9.62818e-42	0.297929	1	1	1.98706e-37
Gm47320	1.54312e-20	0.29769	1	0.918	3.18469e-16
Ccdc50	8.4661e-18	0.297351	1	1	1.74723e-13
Nipsnap3b	2.41278e-33	0.297066	1	1	4.9795e-29
Eif4e3	4.98438e-26	0.297028	0.935	0.704	1.02868e-21
Calm1	5.72314e-06	0.296941	1	1	0.118114
Rbm3	6.41125e-16	0.296639	1	1	1.32315e-11
Rtraf	2.06454e-28	0.296485	1	1	4.26079e-24
Cript	6.39211e-22	0.296146	1	1	1.3192e-17
Arid3c	1.17056e-45	0.296064	0.739	0.117	2.4158e-41
Atrx	7.28934e-13	0.295952	1	1	1.50437e-08
Kcnh4	6.59552e-50	0.295644	1	0.379	1.36118e-45
Ubr5	2.29539e-20	0.295591	1	1	4.73722e-16
Raph1	6.00458e-28	0.29554	1	0.973	1.23922e-23
Cab39	1.54828e-23	0.295511	1	1	3.19534e-19
Tdg	4.06797e-30	0.295413	1	1	8.39548e-26
Eif4g2	7.17173e-20	0.295379	1	1	1.4801e-15
Mki67	1.2952e-13	0.295165	0.935	0.803	2.67303e-09
Rtf1	1.46144e-32	0.294752	1	1	3.01613e-28
Pnma2	3.37193e-31	0.293663	0.804	0.294	6.959e-27
Hnrnpa3	5.5265e-17	0.293606	1	1	1.14056e-12
Zfp991	9.91523e-20	0.293359	1	0.832	2.0463e-15
Fam122a	9.28669e-25	0.293234	1	1	1.91659e-20
Cdk4	2.01663e-27	0.292286	1	1	4.16193e-23
Mgarp	2.54662e-11	0.292104	0.989	0.914	5.25571e-07
Enah	7.48931e-19	0.291918	1	1	1.54564e-14
Trp53i11	3.21624e-20	0.291917	0.924	0.625	6.63768e-16
Gm2861	2.10241e-33	0.291779	0.783	0.243	4.33895e-29
Stk38	2.96808e-25	0.291708	1	1	6.12553e-21
AK157302	1.30431e-25	0.291698	0.88	0.356	2.69183e-21
Cyb5r3	7.5034e-18	0.291192	1	0.992	1.54855e-13
Stmn2	1.00127e-16	0.291122	0.315	0.048	2.06641e-12
Hsf5	1.16164e-14	0.2911	0.804	0.48	2.3974e-10
Pde1c	2.27674e-16	0.290638	0.88	0.614	4.69873e-12
Sumo2	2.26379e-21	0.290498	1	1	4.67202e-17
Gm33969	8.71379e-48	0.290307	0.652	0.063	1.79835e-43
Hnrnpa0	9.12838e-22	0.290257	1	1	1.88392e-17
Cbx3	1.32082e-26	0.289879	1	1	2.72591e-22
Zfp821	1.32418e-31	0.289715	1	1	2.73285e-27
Sox12	2.64385e-39	0.2895	1	1	5.45639e-35
Ube2d1	6.43579e-24	0.289281	1	1	1.32822e-19
Lin28b	4.03814e-42	0.288661	0.663	0.094	8.33392e-38
Odc1	2.85105e-24	0.288414	1	1	5.884e-20
Ubtf	4.49035e-27	0.288071	1	1	9.26718e-23
Usp29	1.31901e-23	0.287589	0.859	0.43	2.72217e-19
Nono	1.467e-35	0.287493	1	1	3.02759e-31
Zfp87	5.95883e-23	0.287169	1	1	1.22978e-18
Ttc3	6.32489e-13	0.286948	1	1	1.30533e-08
Celsr3	1.72304e-31	0.286529	0.935	0.491	3.55601e-27
Ccar1	7.98694e-30	0.286413	1	1	1.64834e-25
Bcl7a	2.71681e-26	0.286281	1	1	5.60694e-22
mt-Co1	1.30239e-13	0.286152	1	1	2.68787e-09
Rab3d	1.66997e-26	0.28592	0.663	0.164	3.44648e-22
Cep170	3.79322e-28	0.285911	1	1	7.82846e-24
Top2b	7.35768e-26	0.285751	1	1	1.51848e-21
Ninl	2.81845e-39	0.285685	1	0.998	5.81671e-35
Cers3	1.00698e-20	0.285673	0.935	0.686	2.07821e-16
Htatsf1	1.04919e-24	0.285634	1	1	2.16532e-20
Pim1	5.30634e-15	0.285242	1	0.987	1.09512e-10
Klhl40	3.86911e-31	0.285124	0.978	0.832	7.98507e-27
Lct	1.34959e-26	0.284918	0.804	0.298	2.78528e-22
Celf6	3.02834e-38	0.284557	1	0.757	6.24989e-34
Hells	3.72947e-16	0.283758	1	1	7.69689e-12
Tomm22	1.61201e-21	0.283227	1	1	3.32687e-17
D930028M14Rik	2.33546e-41	0.282877	0.837	0.212	4.81992e-37
Peli1	3.42688e-20	0.282855	1	1	7.0724e-16
Rab8b	8.75057e-31	0.282852	1	1	1.80594e-26
Hnrnpa1	4.3508e-22	0.282757	1	1	8.97918e-18
Snap25	4.62956e-25	0.282725	0.902	0.501	9.55448e-21
Trim13	3.19482e-14	0.282391	1	0.985	6.59347e-10
Tbpl1	1.07584e-33	0.282064	1	1	2.22031e-29
Gm17029	2.04333e-22	0.28196	0.576	0.136	4.21703e-18
Samd1	2.95786e-30	0.281243	1	1	6.10442e-26
Golm1	5.54888e-35	0.280615	1	1	1.14518e-30
Rnf20	7.08059e-20	0.280613	1	0.998	1.46129e-15
Megf9	5.87249e-28	0.280513	1	1	1.21196e-23
Dnmt1	1.24587e-20	0.279808	1	1	2.57123e-16
Tmem2	1.84541e-22	0.279716	1	0.96	3.80855e-18
Dnaja1	1.42863e-20	0.279481	1	1	2.9484e-16
Gm17135	1.70153e-13	0.279127	0.75	0.356	3.51161e-09
Zfp810	2.95252e-30	0.279085	0.772	0.27	6.09342e-26
Tsg101	4.94499e-23	0.278613	1	1	1.02055e-18
Sbno1	5.59188e-17	0.278371	1	0.998	1.15405e-12
Luc7l2	3.44994e-15	0.278273	1	1	7.11999e-11
Irx2	4.56047e-24	0.278261	0.641	0.182	9.41191e-20
Rassf7	2.9281e-23	0.27824	0.967	0.847	6.043e-19
Hipk4	3.21255e-26	0.278185	0.685	0.193	6.63006e-22
Myl12b	5.94057e-09	0.277664	1	1	0.000122602
Rybp	1.17673e-24	0.277316	1	0.998	2.42854e-20
Zscan2	9.58159e-18	0.277258	1	0.893	1.97745e-13
Slc38a2	3.99754e-14	0.277032	1	1	8.25011e-10
Chga	2.226e-20	0.276954	0.783	0.373	4.59402e-16
Dpysl5	1.37772e-23	0.276782	1	0.927	2.84334e-19
Syncrip	2.93012e-29	0.276751	1	1	6.04718e-25
Slc25a51	5.33867e-37	0.276605	1	1	1.10179e-32
Ankrd10	2.31491e-22	0.276117	1	1	4.77751e-18
Prdx2	7.5089e-14	0.276035	1	1	1.54969e-09
Rbfox2	5.38484e-21	0.275971	1	1	1.11132e-16
Tradd	7.85484e-38	0.275916	1	0.927	1.62108e-33
Zfp68	2.15135e-20	0.275843	1	1	4.43995e-16
Tcf12	8.08914e-22	0.275818	1	1	1.66944e-17
Fam60a	2.5826e-30	0.275608	1	1	5.32996e-26
Rcc2	2.05705e-33	0.275578	1	1	4.24535e-29
Kdm1a	5.66809e-24	0.275135	1	1	1.16978e-19
Add2	4.99907e-37	0.275009	1	0.803	1.03171e-32
Trim24	7.4691e-39	0.274491	1	1	1.54147e-34
Ptbp2	1.37235e-30	0.27446	1	1	2.83226e-26
Ankrd11	1.47386e-12	0.274449	1	1	3.04175e-08
Cdv3	4.59289e-27	0.274252	1	1	9.4788e-23
Cdk5r1	1.05794e-21	0.273977	1	1	2.18337e-17
Trim33	8.24253e-32	0.273522	1	1	1.70109e-27
Ubqln2	2.22367e-26	0.273322	1	1	4.58921e-22
Srrm4	1.01734e-15	0.273318	0.804	0.417	2.09958e-11
Rbmx	2.15634e-32	0.2727	1	1	4.45026e-28
Dcun1d5	1.39183e-25	0.272631	1	1	2.87246e-21
Auts2	1.02924e-13	0.272571	1	1	2.12415e-09
Dda1	1.72634e-18	0.272418	1	1	3.56283e-14
Snrpe	5.30892e-29	0.272359	1	1	1.09566e-24
Smarcc1	7.10055e-27	0.27235	1	1	1.46541e-22
Clip1	1.17369e-28	0.271926	1	1	2.42227e-24
Pafah1b2	1.79892e-22	0.271417	1	1	3.71262e-18
Ap3b2	1.82762e-32	0.27139	1	1	3.77185e-28
Atpif1	4.77014e-17	0.271341	1	1	9.84462e-13
Glipr2	3.8595e-24	0.271199	0.641	0.193	7.96524e-20
Rtn2	7.44288e-19	0.271103	1	1	1.53606e-14
Gm49353	1.70198e-25	0.270809	0.837	0.369	3.51255e-21
Onecut2	2.24798e-29	0.270791	0.957	0.468	4.63937e-25
Map3k20	4.75624e-20	0.270707	0.967	0.771	9.81593e-16
Crcp	6.74644e-23	0.270656	1	0.998	1.39233e-18
Ptp4a1	2.21167e-15	0.270345	1	1	4.56444e-11
Ccdc92b	3.49301e-26	0.270229	0.957	0.698	7.20888e-22
Dip2b	7.55772e-16	0.269829	1	0.99	1.55976e-11
Zfp422	6.98359e-31	0.269622	1	1	1.44127e-26
Brd4	1.09827e-27	0.269497	1	0.998	2.26662e-23
Med22	1.22177e-27	0.268911	1	1	2.5215e-23
2210008F06Rik	7.52686e-25	0.268718	0.989	0.801	1.55339e-20
Gm26711	7.06824e-21	0.268308	0.685	0.216	1.45874e-16
Ncam1	0.00375352	0.267915	0.815	0.757	1
Ybx1	1.04051e-22	0.267843	1	1	2.1474e-18
Tlk2	6.04164e-23	0.26777	1	1	1.24687e-18
Gnmt	1.06084e-15	0.267542	0.739	0.329	2.18937e-11
Gsk3b	8.44024e-13	0.267334	1	1	1.7419e-08
Xrn2	6.81668e-30	0.267319	1	1	1.40683e-25
Defb42	3.91148e-25	0.267228	0.739	0.266	8.07252e-21
Aes	2.35152e-15	0.267145	1	1	4.85306e-11
Scaf11	1.72895e-12	0.267125	1	1	3.5682e-08
Nrde2	1.0255e-27	0.267118	1	0.998	2.11643e-23
Smc2	2.31638e-14	0.266626	1	1	4.78054e-10
Lin7a	6.86159e-31	0.266358	0.707	0.182	1.41609e-26
Rcor2	6.16492e-17	0.266061	1	0.952	1.27232e-12
Siah1a	1.80544e-21	0.265861	1	1	3.72607e-17
Trim67	6.86089e-32	0.26569	0.989	0.786	1.41595e-27
Dynll1	2.13887e-15	0.265636	1	1	4.41421e-11
Cavin4	3.89247e-15	0.265581	0.728	0.331	8.03329e-11
Smc4	4.43996e-22	0.265359	1	1	9.16319e-18
Srsf7	2.43315e-20	0.26534	1	1	5.02154e-16
Ppp1ca	6.9587e-21	0.265084	1	1	1.43614e-16
Atad2	7.10712e-13	0.264977	0.989	1	1.46677e-08
Pdap1	4.87708e-23	0.264889	1	1	1.00653e-18
Myl6b	8.12394e-30	0.264735	1	0.788	1.67662e-25
Nespas	7.63485e-30	0.264163	1	0.948	1.57568e-25
Gm32123	3.47672e-45	0.263983	0.728	0.117	7.17526e-41
Fabp5	9.62253e-13	0.263774	1	1	1.9859e-08
Ywhaq	1.37235e-14	0.263771	1	1	2.83225e-10
Frat1	3.8008e-36	0.263584	0.967	0.623	7.8441e-32
Nrsn1	2.8355e-26	0.263552	0.989	0.839	5.8519e-22
A430106G13Rik	1.37264e-12	0.26344	0.848	0.633	2.83286e-08
Nefm	4.08126e-14	0.26337	0.652	0.275	8.42291e-10
2610318N02Rik	3.19495e-30	0.263323	0.859	0.306	6.59373e-26
Atl1	4.85142e-18	0.263212	1	1	1.00124e-13
Gm26801	2.69885e-19	0.263147	0.837	0.461	5.56988e-15
Gm3512	1.70194e-35	0.262747	0.989	0.604	3.51246e-31
Samd14	1.76955e-14	0.262701	1	1	3.65199e-10
Rsrc2	1.83627e-09	0.262695	1	1	3.78969e-05
Akap8	1.29739e-30	0.262537	1	1	2.67756e-26
Dnajb6	1.24952e-12	0.26245	1	1	2.57876e-08
E130308A19Rik	2.95013e-39	0.262401	1	1	6.08848e-35
Srsf10	2.76265e-22	0.262387	1	1	5.70155e-18
Zfand2b	2.30926e-21	0.262239	1	0.987	4.76584e-17
Jpt1	3.01781e-24	0.262043	1	1	6.22815e-20
Aldh1l2	4.81423e-33	0.261796	0.848	0.325	9.93561e-29
Elf2	1.34875e-27	0.261234	1	1	2.78354e-23
Usp49	1.05429e-36	0.260679	1	1	2.17585e-32
Ddx6	1.74482e-08	0.260661	1	1	0.000360096
Dnah8	1.02343e-28	0.260556	0.978	0.606	2.11215e-24
Zfp553	2.95318e-29	0.260549	1	1	6.09477e-25
Selenoh	5.38305e-19	0.259796	1	1	1.11095e-14
Dolpp1	1.66401e-26	0.259577	1	1	3.43417e-22
Fgfr4	5.49381e-09	0.259108	0.63	0.333	0.000113381
Sub1	6.58112e-14	0.258963	1	1	1.35821e-09
Tatdn2	4.42491e-34	0.258482	1	0.998	9.13213e-30
Scrt1	1.38888e-28	0.258252	0.728	0.224	2.86637e-24
Gsx1	8.56942e-11	0.257967	0.859	0.495	1.76856e-06
Gse1	1.08564e-19	0.257877	1	0.99	2.24055e-15
Gm26901	3.29269e-26	0.257863	1	0.979	6.79545e-22
Cdc6	1.02519e-19	0.257659	0.989	0.992	2.11579e-15
Zfp511	4.19617e-27	0.257572	1	1	8.66005e-23
Zfp61	6.25232e-19	0.257561	1	0.996	1.29035e-14
Cdc42se2	3.83153e-35	0.257167	1	1	7.90751e-31
Dennd5b	1.7176e-29	0.257059	1	1	3.54479e-25
Phc2	2.80044e-22	0.256548	1	1	5.77955e-18
Sms	2.35234e-41	0.25604	1	1	4.85475e-37
Gm10330	1.31673e-35	0.255736	1	0.935	2.71746e-31
Trim36	7.6056e-27	0.255715	1	0.822	1.56964e-22
Zmat2	1.05156e-17	0.255485	1	1	2.1702e-13
Dtl	2.42425e-16	0.255429	0.989	1	5.00318e-12
Phf14	5.53038e-25	0.25519	1	1	1.14136e-20
Dynlrb1	6.1153e-09	0.255162	1	1	0.000126208
Gmnn	5.70814e-17	0.255055	0.989	0.998	1.17805e-12
Med16	1.70745e-23	0.254885	1	1	3.52384e-19
Klhl13	1.21065e-33	0.254724	1	1	2.49854e-29
Dll3	1.70026e-11	0.254629	0.978	0.86	3.509e-07
Actb	5.41992e-07	0.254265	1	1	0.0111856
Fam96b	1.06059e-23	0.254092	1	1	2.18884e-19
Rad51ap1	2.30919e-21	0.254071	0.989	0.987	4.7657e-17
Ube2r2	2.89818e-11	0.25406	1	1	5.98126e-07
Brms1	5.26236e-23	0.254004	1	1	1.08605e-18
Fbxw7	1.52694e-22	0.253843	1	1	3.15129e-18
Igsf6	5.2772e-13	0.253552	0.902	0.627	1.08911e-08
Atp5f1	1.99242e-14	0.253488	1	1	4.11197e-10
Vav2	7.32389e-42	0.253295	1	0.996	1.5115e-37
Gm3636	6.64053e-12	0.253248	0.935	0.822	1.37047e-07
Itgb1bp2	1.67665e-12	0.253227	0.728	0.379	3.46027e-08
Yod1	5.73582e-14	0.252615	1	0.998	1.18376e-09
Hdac2	1.93957e-33	0.252419	1	1	4.00289e-29
Kctd10	1.86972e-23	0.252381	1	1	3.85872e-19
Rad54l2	5.95883e-23	0.252333	1	1	1.22978e-18
Gm20163	2.00235e-24	0.252057	0.783	0.304	4.13244e-20
Mcm7	8.80205e-19	0.251866	1	1	1.81657e-14
Zfp711	2.65474e-39	0.251845	1	0.885	5.47884e-35
Ddx42	1.41935e-20	0.251825	1	1	2.92926e-16
Camsap1	7.47096e-32	0.251798	1	1	1.54186e-27
Epop	2.09449e-27	0.251555	1	1	4.32261e-23
Slc17a1	1.71176e-25	0.251554	0.826	0.273	3.53272e-21
Dcc	3.44961e-15	0.251527	0.478	0.147	7.11931e-11
Unc13a	1.56263e-29	0.251181	1	0.987	3.22496e-25
Chgb	4.39883e-16	0.250991	0.685	0.325	9.0783e-12
Egln2	6.3029e-16	0.250584	1	1	1.30079e-11
Tma7	1.70373e-19	0.250455	1	1	3.51615e-15
Usp22	3.64628e-23	0.25039	1	1	7.5252e-19
Cdkn2aip	7.46944e-14	0.25032	1	1	1.54154e-09
Ola1	5.93832e-32	0.250311	1	1	1.22555e-27
Gm17333	3.66026e-40	0.250174	0.598	0.065	7.55404e-36
Pttg1	2.28438e-20	0.250113	0.935	0.509	4.7145e-16
C920006O11Rik	9.7258e-16	-0.250012	0.12	0.568	2.00721e-11
Tmem9	4.06619e-22	-0.250241	1	0.996	8.3918e-18
Scarf2	8.78856e-14	-0.250511	0.348	0.753	1.81378e-09
S100a1	1.1018e-17	-0.250567	0.62	0.914	2.2739e-13
Khk	2.64201e-19	-0.250682	0.185	0.692	5.45257e-15
Mrpl48	1.13516e-16	-0.250799	1	1	2.34275e-12
Zfp512b	2.27057e-13	-0.250828	1	1	4.68601e-09
Orai2	3.5624e-13	-0.250899	0.228	0.631	7.35209e-09
Snx27	8.76737e-11	-0.250903	1	0.996	1.80941e-06
Tln1	3.17519e-21	-0.25096	1	1	6.55296e-17
Slc25a23	2.60449e-18	-0.251073	0.989	0.992	5.37515e-14
Timm21	6.13888e-22	-0.251166	1	1	1.26694e-17
Oxld1	7.40896e-24	-0.251216	0.935	0.996	1.52906e-19
Fam174b	3.5785e-19	-0.251422	0.902	0.979	7.38531e-15
Slc9a3r2	5.79703e-17	-0.251621	0.337	0.786	1.19639e-12
Dusp3	1.21944e-18	-0.251914	0.576	0.912	2.51668e-14
1810041L15Rik	3.76008e-09	-0.252007	0.337	0.633	7.76004e-05
2610301B20Rik	6.85717e-24	-0.252073	0.946	1	1.41518e-19
Lgalsl	1.70745e-23	-0.252153	1	1	3.52384e-19
Ptrh1	8.44486e-17	-0.252192	0.696	0.906	1.74285e-12
Plcd4	6.78343e-17	-0.252455	0.413	0.811	1.39996e-12
Cnpy2	8.91197e-19	-0.252857	1	1	1.83925e-14
Smpdl3a	5.73904e-22	-0.252971	0.739	0.931	1.18442e-17
Lonrf2	2.73336e-18	-0.25305	0.793	0.945	5.64111e-14
Pxmp2	5.10099e-13	-0.253167	0.543	0.889	1.05274e-08
Atp23	4.81432e-21	-0.253219	0.989	1	9.93579e-17
Ltb4r2	6.57261e-14	-0.253298	0.196	0.604	1.35646e-09
Atf3	0.000135989	-0.253378	0.054	0.218	1
Garem2	6.04085e-21	-0.253378	0.641	0.912	1.24671e-16
Dpy19l1	9.19459e-12	-0.253549	0.978	0.996	1.89758e-07
Lhfpl2	3.58861e-16	-0.253561	0.38	0.769	7.40618e-12
Fads6	1.93418e-15	-0.253693	0.141	0.585	3.99176e-11
Acadsb	5.3328e-19	-0.253725	0.967	0.998	1.10058e-14
Cd164	8.9381e-18	-0.253785	0.978	1	1.84464e-13
Prdm16	9.17803e-11	-0.254053	0.978	0.981	1.89416e-06
Chmp2b	3.29575e-22	-0.254262	0.978	0.992	6.80177e-18
Ctnnd2	2.45347e-13	-0.254318	0.946	1	5.06347e-09
Evc	5.77428e-12	-0.254369	0.946	0.983	1.1917e-07
Plxnc1	1.84231e-13	-0.254472	0.609	0.895	3.80217e-09
Pgap2	7.21549e-22	-0.25494	1	0.998	1.48913e-17
Lrrc51	8.69757e-17	-0.255114	0.5	0.883	1.79501e-12
AW146154	8.53909e-28	-0.255178	0.935	0.998	1.7623e-23
Ppm1n	6.89786e-09	-0.255217	0	0.285	0.000142358
Fzd9	7.88664e-13	-0.255253	0.065	0.478	1.62765e-08
Lhfp	3.08518e-13	-0.255281	0.261	0.66	6.3672e-09
Pdia4	1.4625e-12	-0.255422	0.967	0.981	3.01832e-08
Elfn2	3.62419e-14	-0.255494	0.109	0.528	7.4796e-10
Gm21814	2.80958e-17	-0.2555	0.163	0.673	5.7984e-13
Pygb	5.84703e-18	-0.255574	0.511	0.874	1.20671e-13
Ech1	1.1272e-24	-0.2556	0.989	1	2.32631e-20
Fzd7	7.49321e-18	-0.255707	0.533	0.908	1.54645e-13
Miga1	8.60896e-16	-0.255777	1	1	1.77672e-11
Pgam1	5.34432e-16	-0.255803	1	1	1.10296e-11
Emc2	3.38646e-17	-0.25594	1	1	6.98897e-13
Cyb5d2	3.29722e-34	-0.256016	0.88	0.994	6.80481e-30
Lbh	1.05851e-16	-0.256196	0.989	1	2.18456e-12
Atp2b2	6.43454e-07	-0.256357	0.978	0.96	0.0132796
Lyrm4	4.21143e-16	-0.256549	0.88	0.981	8.69155e-12
Senp8	2.33259e-18	-0.256559	0.978	0.998	4.814e-14
Tox3	0.000931574	-0.256594	1	0.994	1
Chd1l	2.11487e-15	-0.256749	0.924	0.996	4.36468e-11
Cnih3	6.35724e-20	-0.256781	0.304	0.784	1.31201e-15
Emc7	4.91668e-19	-0.256786	0.967	0.994	1.0147e-14
Phb	3.03932e-24	-0.256947	1	1	6.27255e-20
Ivd	9.19969e-20	-0.256985	0.989	1	1.89863e-15
Sar1b	2.6343e-22	-0.257081	1	1	5.43666e-18
Tgfb2	1.23214e-22	-0.257161	0.163	0.738	2.54289e-18
Zfp456	8.69663e-11	-0.25744	0.304	0.633	1.79481e-06
Ctf1	3.44983e-21	-0.257444	0.641	0.901	7.11976e-17
Scg5	4.66902e-10	-0.25771	1	1	9.63593e-06
Ccdc107	2.05122e-19	-0.257725	0.859	0.994	4.23331e-15
Foxk1	1.95326e-21	-0.25791	0.848	0.994	4.03115e-17
Map4	1.88395e-09	-0.258086	1	1	3.88809e-05
Sdc3	3.42557e-18	-0.258198	0.88	0.987	7.06969e-14
Tm9sf2	3.75087e-16	-0.258403	0.967	1	7.74105e-12
Pkd1	2.33666e-19	-0.258495	1	0.998	4.8224e-15
Naxd	2.60456e-18	-0.258946	1	1	5.37529e-14
Diaph2	5.31058e-12	-0.258966	0.837	0.987	1.096e-07
Gm42957	8.49588e-12	-0.259093	0.217	0.621	1.75338e-07
Fahd1	2.69672e-26	-0.259106	0.978	0.998	5.5655e-22
Tpd52l2	3.83439e-17	-0.259196	1	1	7.91341e-13
Etfa	4.68351e-12	-0.259317	1	1	9.66582e-08
Atp6v1g2	1.84033e-25	-0.259339	0.685	0.966	3.79807e-21
Surf4	3.17158e-20	-0.259426	1	1	6.5455e-16
Klhl22	2.94799e-16	-0.259433	1	1	6.08406e-12
Erg28	2.95325e-11	-0.259534	1	1	6.09492e-07
Ntn4	6.97509e-14	-0.259547	0.163	0.587	1.43952e-09
Emx1	4.77247e-12	-0.259585	0.109	0.48	9.84942e-08
Bcap29	5.41193e-25	-0.25978	1	1	1.11691e-20
Ptx3	1.44953e-07	-0.259892	0.391	0.675	0.00299154
Nes	2.82447e-07	-0.25996	1	1	0.00582914
Pdgfrl	8.87967e-32	-0.260216	0.75	0.992	1.83259e-27
Fam83e	2.09145e-15	-0.26034	0.826	0.966	4.31633e-11
Mansc1	4.00562e-29	-0.260354	0.554	0.964	8.2668e-25
Slc30a4	3.29679e-20	-0.260381	1	1	6.80391e-16
Eno1b	1.87002e-13	-0.260401	0.207	0.583	3.85936e-09
Oxnad1	1.5205e-15	-0.260407	0.978	0.994	3.138e-11
Letm2	2.9694e-26	-0.260441	0.989	0.996	6.12825e-22
Thrb	1.31229e-24	-0.260565	0.272	0.805	2.70831e-20
Rfx5	1.50895e-18	-0.26072	0.663	0.994	3.11416e-14
Nnt	2.7355e-17	-0.260925	0.989	0.992	5.64553e-13
Gli1	2.84526e-08	-0.261144	0.315	0.627	0.000587204
Pisd	5.9112e-19	-0.26123	1	1	1.21995e-14
Myo1e	5.87331e-21	-0.2613	0.533	0.918	1.21213e-16
Parp16	2.27438e-17	-0.26167	0.891	0.996	4.69387e-13
Fkbp9	1.35153e-21	-0.261866	0.848	0.983	2.7893e-17
Igf1r	1.26211e-12	-0.261932	1	1	2.60473e-08
Ak4	1.92326e-17	-0.261999	0.543	0.908	3.96923e-13
Nr1h3	6.66758e-18	-0.262085	0.25	0.683	1.37605e-13
Rasl11a	1.30499e-05	-0.262415	0.196	0.411	0.269323
Slc27a1	4.83569e-25	-0.262425	0.717	0.983	9.97989e-21
Qars	6.7931e-23	-0.262545	1	1	1.40196e-18
Sfxn1	2.05606e-17	-0.262596	1	1	4.2433e-13
Spon1	3.19295e-08	-0.2628	0.272	0.553	0.000658961
Asb3	2.81553e-16	-0.262818	1	0.998	5.81069e-12
A930041C12Rik	9.86116e-13	-0.262831	0.054	0.474	2.03515e-08
Dusp6	5.0826e-08	-0.263114	0.207	0.476	0.00104895
Sox3	5.08103e-15	-0.263115	0.641	0.969	1.04862e-10
Rsu1	2.30934e-30	-0.263326	1	0.996	4.76602e-26
Zswim7	7.78439e-24	-0.263329	0.989	1	1.60654e-19
Palld	1.7857e-23	-0.263353	0.478	0.929	3.68533e-19
Fam19a5	1.84419e-33	-0.263793	0.989	1	3.80604e-29
Prob1	1.18092e-15	-0.263809	0.554	0.853	2.43719e-11
Plcb3	1.42001e-21	-0.263958	1	0.998	2.93061e-17
Sowaha	3.00651e-16	-0.264018	0.185	0.627	6.20483e-12
Ddrgk1	1.04016e-16	-0.264108	1	1	2.14669e-12
Selenot	6.60996e-15	-0.264202	0.957	0.994	1.36416e-10
Tmem150a	7.61109e-18	-0.264352	0.402	0.799	1.57078e-13
Crtc3	2.03531e-21	-0.264427	1	1	4.20046e-17
Cd27	1.06823e-15	-0.264446	0.717	0.929	2.20461e-11
Lck	1.59203e-15	-0.264463	0.326	0.734	3.28564e-11
Fam241a	7.52796e-27	-0.264674	0.609	0.954	1.55362e-22
Plekhg1	3.63571e-14	-0.264724	0.913	0.954	7.50338e-10
Acadm	2.18277e-26	-0.264873	0.989	0.998	4.5048e-22
Nfia	1.72217e-09	-0.264876	1	1	3.55421e-05
2004-09-01	4.49392e-12	-0.264982	0.098	0.47	9.27456e-08
C330018D20Rik	6.39761e-30	-0.264997	0.957	1	1.32034e-25
Ephx4	2.39062e-13	-0.265019	0.293	0.7	4.93376e-09
B230369F24Rik	1.07381e-17	-0.265127	0.946	0.994	2.21613e-13
Dlgap1	1.81686e-18	-0.265177	0.663	0.904	3.74964e-14
Prr18	2.07918e-12	-0.265205	0.413	0.742	4.291e-08
Rhod	6.79337e-15	-0.265394	0.261	0.677	1.40201e-10
Pde3a	2.35964e-16	-0.265411	0.054	0.539	4.86982e-12
Abcd3	3.06119e-14	-0.265459	0.989	1	6.31769e-10
Serpinh1	6.5647e-21	-0.265514	0.652	0.96	1.35482e-16
Rad9b	2.73702e-26	-0.265749	0.989	1	5.64866e-22
Rest	7.14032e-14	-0.265921	0.261	0.692	1.47362e-09
Pigp	2.80063e-25	-0.266046	1	1	5.77994e-21
P2ry1	7.10769e-09	-0.266182	0.446	0.713	0.000146688
Prdm5	3.74394e-19	-0.266327	0.913	0.996	7.72673e-15
Rimbp2	4.62541e-23	-0.266387	0.62	0.939	9.54593e-19
Bckdhb	5.41193e-25	-0.266512	1	1	1.11691e-20
D830035M03Rik	3.94404e-16	-0.26656	0.152	0.642	8.13972e-12
Crot	2.17164e-14	-0.266878	1	1	4.48184e-10
5730409E04Rik	1.00569e-08	-0.266931	0.793	0.847	0.000207555
Ost4	2.10265e-14	-0.266999	1	1	4.33945e-10
Cavin3	1.2006e-13	-0.267142	0.967	0.977	2.47779e-09
Tacc1	3.14097e-20	-0.267184	0.967	0.998	6.48234e-16
Slc50a1	3.6892e-25	-0.267199	1	1	7.61378e-21
A930007I19Rik	2.43067e-20	-0.267506	0.446	0.912	5.01642e-16
Retreg2	1.62171e-16	-0.267542	0.946	0.981	3.34689e-12
Cdk5rap3	1.56224e-17	-0.267567	1	1	3.22414e-13
Sharpin	3.03134e-21	-0.26764	1	0.998	6.25607e-17
Tmem88	3.93975e-22	-0.267746	0.348	0.841	8.13085e-18
Fam131a	1.29857e-23	-0.267803	0.511	0.887	2.67999e-19
Nrcam	6.06069e-09	-0.267969	0.38	0.673	0.00012508
4921504A21Rik	2.02943e-24	-0.268031	0.717	0.969	4.18835e-20
Gpx8	2.27808e-24	-0.268045	0.446	0.954	4.70151e-20
Sox1	1.09251e-10	-0.268061	1	1	2.25473e-06
St8sia1	2.2273e-24	-0.26821	0.304	0.832	4.5967e-20
Prex2	2.7507e-12	-0.268274	0.12	0.522	5.6769e-08
9330102E08Rik	3.63556e-19	-0.268362	0.304	0.816	7.50307e-15
Phkb	3.88819e-19	-0.268467	0.957	0.998	8.02445e-15
Adora1	6.57852e-14	-0.268791	0.065	0.495	1.35767e-09
Fam149a	2.51583e-19	-0.26892	0.391	0.799	5.19218e-15
C330007P06Rik	8.1366e-11	-0.268981	0.924	0.971	1.67923e-06
Gramd1b	1.58628e-18	-0.269104	0.837	0.954	3.27376e-14
Rgs7	8.72107e-17	-0.269343	0.304	0.763	1.79985e-12
Fermt2	1.95564e-21	-0.269512	1	1	4.03605e-17
Ssbp4	1.02143e-18	-0.269527	0.989	1	2.10802e-14
Med25	2.16038e-17	-0.269551	0.88	0.985	4.4586e-13
Slc22a23	5.64989e-17	-0.269705	0.413	0.851	1.16602e-12
Gldc	1.9156e-23	-0.269749	0.478	0.912	3.95341e-19
Smarcd3	6.14815e-20	-0.269792	0.957	0.983	1.26885e-15
Prss50	4.14833e-13	-0.26988	0.163	0.564	8.56133e-09
Tmbim4	2.83465e-27	-0.270023	1	1	5.85015e-23
Sypl	2.16155e-18	-0.270167	0.848	0.981	4.46101e-14
Tsc22d4	3.80355e-18	-0.270208	1	1	7.84976e-14
Sec11c	1.64108e-16	-0.270316	0.543	0.845	3.38685e-12
Vps28	1.39777e-15	-0.270376	1	0.994	2.88472e-11
Gm2a	4.64813e-24	-0.270413	0.739	0.987	9.59281e-20
Acaa1a	6.48113e-25	-0.270479	0.989	1	1.33758e-20
2810402E24Rik	8.00667e-24	-0.270557	1	1	1.65242e-19
Tpd52l1	6.27408e-18	-0.271006	0.174	0.665	1.29485e-13
Ostc	3.55327e-21	-0.271182	1	1	7.33324e-17
B4gat1	9.90384e-26	-0.271251	0.967	0.998	2.04396e-21
Csad	4.24722e-21	-0.271319	1	1	8.76541e-17
Lrig1	6.56205e-16	-0.271405	0.37	0.82	1.35427e-11
Pitpnc1	2.58344e-13	-0.271551	1	1	5.3317e-09
Chpt1	2.24743e-28	-0.271612	0.989	1	4.63824e-24
Zfp703	2.32894e-13	-0.271657	0.837	0.927	4.80647e-09
Arhgap31	4.04731e-11	-0.27172	0.239	0.574	8.35284e-07
Slc7a10	2.95501e-10	-0.271826	0.207	0.547	6.09855e-06
Arl6ip5	8.67065e-29	-0.271874	0.957	0.998	1.78945e-24
Tmem260	2.30737e-19	-0.272076	0.989	1	4.76195e-15
Alg8	1.32707e-22	-0.272303	0.946	0.998	2.73881e-18
Acsl3	3.5742e-06	-0.272331	1	1	0.0737643
Pcdh10	4.54196e-14	-0.272979	1	1	9.37369e-10
Laptm4b	6.10484e-30	-0.273038	0.707	0.983	1.25992e-25
Adipor2	1.29932e-15	-0.273144	1	1	2.68154e-11
Nrarp	1.1883e-12	-0.273316	0.957	0.99	2.4524e-08
Zfp94	2.52545e-19	-0.273353	0.663	0.929	5.21203e-15
Pstk	1.94967e-23	-0.273707	1	1	4.02373e-19
Fndc4	2.49309e-15	-0.273819	0.967	0.998	5.14524e-11
Ptgfrn	6.89653e-22	-0.273886	0.88	0.985	1.42331e-17
Coq10b	3.04627e-13	-0.273895	0.978	0.996	6.28688e-09
1110065P20Rik	1.62399e-30	-0.274034	1	1	3.35159e-26
Mtmr11	2.29595e-09	-0.274466	0.935	0.952	4.73838e-05
Adgrb3	8.22712e-15	-0.274516	0.576	0.828	1.69791e-10
Sema6d	3.70267e-17	-0.274593	0.728	0.941	7.64158e-13
Rabac1	1.00232e-27	-0.274644	1	1	2.0686e-23
Rhoc	1.90185e-20	-0.274682	0.989	1	3.92504e-16
Klhl5	2.10067e-19	-0.274718	0.696	0.943	4.33536e-15
Atxn1	6.74454e-06	-0.274719	0.859	0.883	0.139194
Dgkb	3.00137e-17	-0.274817	0.272	0.751	6.19423e-13
Srebf1	7.78297e-32	-0.27499	0.946	1	1.60625e-27
Ginm1	1.15957e-20	-0.27528	1	1	2.39313e-16
Hk2	5.31391e-16	-0.275298	0.957	1	1.09668e-11
Lrrfip1	1.74672e-11	-0.275461	0.978	1	3.60489e-07
Gm29417	7.75798e-12	-0.275493	0.359	0.673	1.60109e-07
Zbtb7c	2.29087e-10	-0.275556	0.076	0.419	4.7279e-06
Arsb	1.38492e-18	-0.275578	0.457	0.849	2.8582e-14
Notch2	1.49568e-06	-0.275691	0.326	0.57	0.0308678
Gatsl2	1.77874e-15	-0.275919	1	1	3.67096e-11
Ltbp4	2.44336e-22	-0.276022	0.37	0.864	5.0426e-18
Rcn3	1.19872e-26	-0.276342	1	1	2.47392e-22
Adamts18	1.39372e-09	-0.276348	0.054	0.377	2.87636e-05
Asah1	3.79322e-28	-0.276447	1	0.998	7.82846e-24
Prickle1	5.73437e-24	-0.276462	0.25	0.803	1.18346e-19
Kcnc1	3.72694e-07	-0.276535	0.978	0.95	0.00769167
Lrrc8c	2.61268e-16	-0.276782	1	1	5.39205e-12
Kdelc2	9.42301e-18	-0.276848	0.891	0.981	1.94472e-13
Ttpa	1.02535e-17	-0.276849	0.152	0.65	2.11613e-13
C2cd4d	9.26175e-15	-0.276878	0.109	0.543	1.91144e-10
Thbs3	1.12521e-21	-0.276909	0.543	0.925	2.32222e-17
Chid1	9.68059e-24	-0.277141	1	1	1.99788e-19
Pgm2	1.13445e-20	-0.277252	0.533	0.891	2.34128e-16
Os9	7.59584e-20	-0.277264	0.935	0.998	1.56763e-15
Snx24	1.08592e-20	-0.277282	0.946	0.987	2.24113e-16
Hcfc1r1	1.30232e-13	-0.277507	0.978	0.99	2.68773e-09
Crem	5.04801e-22	-0.277618	0.989	0.992	1.04181e-17
Spcs2	9.02369e-27	-0.277625	1	1	1.86231e-22
Gm15860	2.72492e-19	-0.277812	0.293	0.765	5.62369e-15
Mrpl17	1.07217e-20	-0.278088	1	1	2.21274e-16
Aamdc	4.92111e-24	-0.278244	1	1	1.01562e-19
Adrb1	1.08655e-15	-0.278473	0.228	0.681	2.24242e-11
Arl3	1.22582e-21	-0.278516	1	1	2.52984e-17
Pde4a	4.52443e-27	-0.278664	0.446	0.912	9.33752e-23
Dbt	4.48523e-25	-0.278707	1	1	9.25663e-21
Myadm	3.01421e-12	-0.278784	0.772	0.979	6.22073e-08
Fam185a	6.14859e-19	-0.279016	0.804	0.981	1.26895e-14
Rhbdf1	1.97012e-20	-0.279086	0.217	0.746	4.06593e-16
Naxe	2.09165e-15	-0.279164	0.989	0.996	4.31675e-11
Lamp2	3.95159e-24	-0.279805	1	1	8.15528e-20
BC030499	2.52262e-15	-0.279825	0.652	0.876	5.20618e-11
Gm26669	3.70658e-09	-0.279998	0.38	0.696	7.64964e-05
Hibadh	4.87205e-26	-0.280149	0.967	1	1.00549e-21
1110006O24Rik	2.75237e-17	-0.280528	0.641	0.929	5.68034e-13
Gm15706	9.02036e-24	-0.280552	0.924	0.992	1.86162e-19
Ebpl	1.05315e-23	-0.280703	0.957	1	2.17349e-19
Washc3	4.20612e-22	-0.280741	1	1	8.68058e-18
Stox2	5.80411e-12	-0.281167	1	0.998	1.19785e-07
Unc50	1.65876e-24	-0.281338	0.967	0.992	3.42335e-20
Mmd2	6.49325e-26	-0.281741	0.989	1	1.34008e-21
Plcb1	2.68915e-13	-0.281845	0.402	0.736	5.54986e-09
Kcnd3os	1.78776e-10	-0.281855	0.293	0.612	3.68957e-06
Cped1	8.78627e-18	-0.282031	0.076	0.593	1.81331e-13
Sptbn1	5.22854e-12	-0.28218	0.761	0.916	1.07907e-07
Mpst	7.76608e-22	-0.282243	0.913	0.992	1.60276e-17
Shc3	8.3942e-19	-0.282308	0.598	0.906	1.7324e-14
Prss41	8.01845e-30	-0.282453	0.967	0.998	1.65485e-25
Tsacc	3.24125e-19	-0.282723	0.935	1	6.68929e-15
Tmem219	1.38257e-21	-0.282825	1	1	2.85334e-17
Cops7a	1.30085e-24	-0.283148	1	1	2.6847e-20
Sdc2	1.35038e-27	-0.283211	0.815	0.994	2.78692e-23
Ogfod3	5.54271e-17	-0.283255	0.967	0.998	1.1439e-12
Krtcap2	1.89149e-16	-0.283296	1	1	3.90366e-12
P4ha2	4.40872e-16	-0.283998	0.098	0.566	9.09871e-12
Neo1	1.06852e-19	-0.284002	0.967	0.998	2.20521e-15
Abhd8	1.52053e-15	-0.284179	1	1	3.13807e-11
G6pc3	5.6954e-28	-0.284315	1	1	1.17542e-23
Cfap20	3.46182e-16	-0.284323	1	0.998	7.14451e-12
1810021B22Rik	4.61196e-23	-0.284333	0.62	0.92	9.51815e-19
Pianp	6.92806e-16	-0.28472	0.315	0.713	1.42981e-11
Atad1	3.43767e-21	-0.284723	1	1	7.09467e-17
Usp35	1.58424e-14	-0.284839	0.359	0.713	3.26956e-10
Pde4b	2.33498e-14	-0.284843	0.217	0.654	4.81894e-10
Osgep	1.3873e-14	-0.284883	1	1	2.86311e-10
Itgav	5.23851e-19	-0.284912	0.685	0.96	1.08112e-14
Creg1	1.61848e-27	-0.284913	0.978	0.998	3.34021e-23
4930589L23Rik	6.85673e-12	-0.284917	0.163	0.556	1.41509e-07
Tnfrsf12a	2.58345e-16	-0.285059	0.109	0.587	5.33172e-12
Lrrc29	6.77313e-13	-0.285147	0.098	0.522	1.39784e-08
Hspa4l	5.49157e-17	-0.28539	0.717	0.935	1.13335e-12
D130020L05Rik	6.40912e-19	-0.285577	0.913	0.998	1.32271e-14
Tmco1	5.57592e-11	-0.285595	1	1	1.15076e-06
Smarca2	7.9604e-21	-0.285598	0.989	0.998	1.64287e-16
Proca1	1.74742e-13	-0.286231	0.12	0.549	3.60632e-09
Fjx1	3.04998e-11	-0.286238	0.533	0.851	6.29454e-07
Mycn	1.42807e-17	-0.286346	1	0.992	2.94725e-13
Galns	6.40206e-13	-0.286355	0.587	0.847	1.32126e-08
P2rx4	2.6544e-24	-0.28654	0.902	0.996	5.47815e-20
Sirt2	4.29974e-29	-0.286609	1	1	8.8738e-25
Hexa	8.47328e-31	-0.286844	0.978	1	1.74872e-26
Cacna1d	1.14177e-18	-0.286872	0.957	0.996	2.35638e-14
Hapln3	2.0927e-24	-0.286879	0.272	0.832	4.31892e-20
Otx1	1.09531e-14	-0.287176	0.946	0.99	2.2605e-10
Wwtr1	8.86693e-22	-0.28744	0.413	0.895	1.82996e-17
Fam173a	9.74799e-16	-0.287509	0.989	0.987	2.01179e-11
Yipf3	3.52075e-23	-0.288112	0.935	0.99	7.26612e-19
Ikzf2	2.97506e-24	-0.288159	0.957	0.996	6.13993e-20
B930036N10Rik	5.92083e-16	-0.288173	0.989	0.996	1.22194e-11
Abcb1b	8.96338e-14	-0.28818	0.728	0.941	1.84986e-09
Pmm1	4.75126e-21	-0.288191	1	1	9.80565e-17
Epsti1	1.72317e-13	-0.288199	0.054	0.468	3.55627e-09
Gpr156	1.61531e-22	-0.288263	0.359	0.847	3.33369e-18
5430403G16Rik	9.31931e-22	-0.288315	0.859	0.966	1.92332e-17
Psmb2	1.16155e-05	-0.288345	1	1	0.239721
Tmem238	1.8541e-21	-0.288417	0.957	0.996	3.82649e-17
Gm16222	2.59253e-09	-0.288454	0.022	0.327	5.35047e-05
Abhd14a	5.11621e-24	-0.288579	0.989	0.998	1.05588e-19
Rab7	1.87026e-25	-0.288872	0.989	0.99	3.85984e-21
Sox21	1.15151e-07	-0.288895	1	0.99	0.00237648
Kif3a	7.5005e-28	-0.28891	1	1	1.54795e-23
Acad12	7.26354e-17	-0.288931	0.315	0.715	1.49905e-12
Fzd6	5.35354e-19	-0.289224	0.217	0.692	1.10486e-14
Ttc39b	7.09927e-27	-0.289336	0.457	0.889	1.46515e-22
Swt1	1.51484e-20	-0.289384	1	1	3.12633e-16
Ggnbp1	1.14413e-26	-0.289424	0.826	0.996	2.36125e-22
Srek1ip1	1.64459e-21	-0.28947	1	0.998	3.3941e-17
Mfn1	4.7985e-24	-0.289541	0.902	0.994	9.90315e-20
Ak5	1.4297e-12	-0.290116	0.207	0.581	2.95062e-08
Col11a1	5.26231e-21	-0.290124	0.565	0.92	1.08604e-16
Mb21d2	1.05194e-28	-0.290159	0.891	0.992	2.17099e-24
A730017C20Rik	2.9491e-15	-0.290235	0.946	0.966	6.08636e-11
Irak1	8.67135e-28	-0.290269	1	1	1.78959e-23
Cdc42ep1	2.20487e-12	-0.290308	0.152	0.547	4.55041e-08
Lrpap1	8.68004e-31	-0.290321	0.946	1	1.79139e-26
Hes1	0.000259954	-0.290467	0.163	0.333	1
Gjb3	4.57788e-16	-0.290552	0.065	0.543	9.44782e-12
Rab11fip2	3.39248e-21	-0.290687	1	1	7.0014e-17
Ugp2	8.69884e-18	-0.291176	0.989	0.994	1.79527e-13
Adamts6	1.14407e-21	-0.291368	0.576	0.937	2.36112e-17
Ifitm2	1.32124e-14	-0.291376	0.989	1	2.72678e-10
Ubash3b	1.67015e-25	-0.291424	0.935	0.994	3.44687e-21
Mettl5	1.39188e-20	-0.291484	1	1	2.87257e-16
2510017J16Rik	5.25139e-20	-0.291553	0.696	0.945	1.08378e-15
Sgcd	1.47665e-16	-0.291916	0.25	0.723	3.04752e-12
Nceh1	2.77874e-29	-0.291972	0.467	0.895	5.73476e-25
Rgma	9.09658e-23	-0.292064	0.478	0.964	1.87735e-18
Zfp521	7.9279e-23	-0.292231	0.62	0.96	1.63616e-18
Polg2	1.62379e-22	-0.292427	0.63	0.933	3.35118e-18
Adamts1	3.67591e-06	-0.292487	0.076	0.302	0.0758635
Por	2.15109e-20	-0.292623	0.957	0.992	4.43942e-16
Nptn	1.04031e-22	-0.2929	0.957	0.99	2.14699e-18
Pcdh17	7.35698e-13	-0.292902	0.12	0.539	1.51833e-08
Mid1ip1	1.62096e-13	-0.292914	1	1	3.34534e-09
Cpne3	1.48328e-23	-0.292931	0.87	0.994	3.0612e-19
Cln6	6.39508e-15	-0.292957	0.88	0.969	1.31982e-10
Gm43713	8.29587e-22	-0.292985	0.696	0.904	1.7121e-17
4933431E20Rik	8.41304e-20	-0.293113	0.935	0.998	1.73628e-15
Ndp	1.9816e-24	-0.293365	0.402	0.849	4.08962e-20
Rpn1	1.22472e-12	-0.293488	1	0.996	2.52757e-08
Sdf2	6.29748e-27	-0.293653	1	0.998	1.29967e-22
Sh3glb1	3.42679e-17	-0.293969	1	1	7.07221e-13
B230208H11Rik	7.29528e-20	-0.29402	0.696	0.897	1.5056e-15
Adgra1	5.70975e-14	-0.294175	0.641	0.943	1.17838e-09
Chmp4b	1.45419e-25	-0.294314	1	1	3.00116e-21
Ap1s2	4.1859e-26	-0.294345	0.924	0.99	8.63886e-22
Agpat3	8.06322e-24	-0.294397	1	1	1.66409e-19
Focad	1.94642e-24	-0.294897	0.859	0.998	4.01703e-20
Abtb2	5.22984e-20	-0.295042	0.141	0.673	1.07933e-15
2610001J05Rik	9.00668e-22	-0.295176	0.989	1	1.8588e-17
Hadhb	6.06187e-21	-0.295582	1	1	1.25105e-16
Ccdc122	1.08104e-14	-0.295678	0.717	0.889	2.23105e-10
Rgs20	1.23921e-09	-0.295849	0.967	0.977	2.55749e-05
Paip2b	1.3203e-12	-0.296262	1	1	2.72483e-08
Mthfs	7.10055e-27	-0.296456	0.989	1	1.46541e-22
Ddo	5.19934e-16	-0.296764	0.163	0.616	1.07304e-11
Ttyh3	1.72965e-10	-0.297227	1	1	3.56965e-06
Ttc28	2.46551e-15	-0.297261	0.989	0.998	5.08832e-11
Emc3	9.91043e-21	-0.297298	0.935	0.992	2.04531e-16
Gclm	1.08314e-23	-0.297559	0.978	0.996	2.23538e-19
6330562C20Rik	1.73955e-19	-0.297563	0.685	0.943	3.59008e-15
Snx5	1.87773e-14	-0.297636	0.989	1	3.87527e-10
Nim1k	2.29254e-17	-0.298205	0.337	0.841	4.73135e-13
Ldlrad4	5.36107e-22	-0.298277	0.326	0.816	1.10642e-17
Fam13c	6.13727e-21	-0.298311	0.75	0.933	1.26661e-16
Tnrc6b	1.41706e-14	-0.298551	0.913	0.987	2.92453e-10
Ptpra	8.73332e-23	-0.298558	0.989	0.998	1.80238e-18
Zdhhc23	2.62572e-14	-0.298822	0.174	0.614	5.41896e-10
Gm30934	2.02753e-13	-0.299044	0.348	0.711	4.18441e-09
Chst12	1.99807e-28	-0.299128	0.576	0.937	4.12362e-24
Rhbdd2	3.50185e-27	-0.299215	1	1	7.22712e-23
Babam2	1.2617e-14	-0.299228	0.989	0.998	2.6039e-10
1700029J07Rik	2.26894e-26	-0.299324	0.543	0.929	4.68264e-22
Pax6	0.000458846	-0.29951	0.978	0.971	1
Nhlrc1	4.93767e-31	-0.299725	0.717	0.981	1.01904e-26
Gm28809	2.90016e-19	-0.299942	0.217	0.717	5.98535e-15
Abhd2	4.62759e-21	-0.300109	1	1	9.55041e-17
Mum1l1	1.28158e-21	-0.300152	0.391	0.841	2.64493e-17
Rhoq	5.39622e-15	-0.300169	0.826	0.906	1.11367e-10
Jtb	2.94028e-23	-0.300241	1	1	6.06815e-19
Hivep3	4.63043e-15	-0.300328	0.946	0.969	9.55629e-11
Sardh	3.38583e-20	-0.300555	0.304	0.822	6.98767e-16
2610507B11Rik	2.42831e-13	-0.300859	1	1	5.01154e-09
Saysd1	1.26301e-26	-0.300862	1	1	2.60659e-22
Tlcd1	1.86239e-23	-0.301335	0.761	0.952	3.8436e-19
Dars	2.70047e-11	-0.301338	1	0.998	5.57322e-07
Rhoj	1.0379e-14	-0.301356	0.109	0.564	2.14201e-10
Ralgps2	9.34641e-24	-0.301365	1	0.998	1.92891e-19
Dpm3	3.82679e-18	-0.301703	1	1	7.89773e-14
Acsbg1	1.18176e-16	-0.301967	0.728	0.952	2.43891e-12
9530068E07Rik	4.24676e-23	-0.301995	1	1	8.76447e-19
Comt	4.64997e-24	-0.302229	0.957	0.994	9.5966e-20
Acad9	5.28154e-24	-0.302694	1	0.998	1.09e-19
Egr2	2.44289e-09	-0.302921	0.435	0.688	5.04164e-05
Tmem175	2.503e-26	-0.303045	0.935	0.99	5.16568e-22
Mier1	2.17497e-15	-0.303074	1	0.998	4.48871e-11
Ubxn4	1.18251e-20	-0.303836	1	1	2.44046e-16
Tanc1	1.3676e-23	-0.304096	0.37	0.83	2.82245e-19
Trps1	1.29558e-20	-0.30425	0.967	1	2.67382e-16
Fkbp14	2.7133e-31	-0.304349	0.217	0.851	5.59971e-27
Rtn3	2.15999e-14	-0.304498	1	1	4.45779e-10
4930447C04Rik	1.51892e-16	-0.304515	0.609	0.939	3.13475e-12
Stag3	9.89622e-16	-0.304862	0.739	0.906	2.04238e-11
Pecr	6.84329e-28	-0.305016	1	1	1.41232e-23
L3hypdh	1.46768e-28	-0.305258	0.902	0.987	3.029e-24
Ttc23	6.39295e-32	-0.305896	0.707	0.99	1.31938e-27
Ncald	2.91185e-11	-0.306496	0.978	1	6.00948e-07
Gfap	1.06905e-07	-0.306602	0.424	0.667	0.0022063
Pdcd4	1.10255e-10	-0.306954	1	1	2.27544e-06
S100a16	5.69407e-19	-0.307886	1	1	1.17514e-14
Atraid	1.13768e-26	-0.308226	1	0.998	2.34795e-22
Rbbp9	6.52653e-33	-0.30874	0.989	1	1.34694e-28
Marc2	1.5616e-32	-0.308978	1	1	3.22283e-28
Tm9sf4	2.10414e-21	-0.309032	0.978	1	4.34252e-17
D930030I03Rik	6.03627e-19	-0.309217	0.88	0.99	1.24577e-14
Tpcn1	1.39751e-22	-0.30935	0.728	0.969	2.88418e-18
Nlgn3	5.91627e-20	-0.309734	0.935	0.987	1.221e-15
Lrrc75aos2	1.40643e-20	-0.30984	0.522	0.899	2.90259e-16
Dync2li1	9.01071e-34	-0.310053	0.978	1	1.85963e-29
Tm9sf3	1.79027e-12	-0.310065	1	1	3.69477e-08
Prokr1	5.61116e-23	-0.310092	0.652	0.922	1.15803e-18
2007-09-01	5.83241e-12	-0.310812	1	1	1.20369e-07
Irf3	1.48639e-28	-0.310872	0.946	0.998	3.06761e-24
Fam171b	9.71993e-13	-0.311175	1	1	2.006e-08
Elp4	4.50901e-18	-0.311289	0.967	0.983	9.30569e-14
Tob1	5.95512e-15	-0.311353	0.957	0.99	1.22902e-10
Sorbs1	6.01868e-16	-0.311543	0.587	0.851	1.24213e-11
Tmem147	1.73148e-23	-0.311589	1	1	3.57342e-19
Tox	9.38875e-20	-0.311601	0.554	0.901	1.93765e-15
Blcap	5.68482e-31	-0.311748	0.967	0.998	1.17323e-26
Slc48a1	4.38032e-22	-0.312836	1	1	9.0401e-18
Itgb5	6.64415e-26	-0.31286	0.25	0.822	1.37122e-21
Pcsk1n	7.58122e-23	-0.313075	0.739	0.96	1.56461e-18
Ndufs7	1.94574e-19	-0.313084	1	1	4.01562e-15
Micalcl	1.797e-23	-0.313125	0.522	0.908	3.70864e-19
Slit2	1.20318e-15	-0.313503	0.315	0.73	2.48312e-11
Nr2e1	2.12511e-14	-0.313726	0.815	0.981	4.38581e-10
Dnajc25	2.56935e-27	-0.313757	0.978	1	5.30262e-23
Nmi	1.06327e-26	-0.313935	0.902	0.996	2.19439e-22
Slc16a2	4.47731e-20	-0.314129	0.717	0.969	9.24028e-16
Sbds	5.45593e-21	-0.314236	0.957	0.996	1.12599e-16
Tnfrsf1a	1.5261e-34	-0.314246	0.957	1	3.14957e-30
Ddost	1.10755e-13	-0.314595	1	1	2.28577e-09
Gja1	2.46972e-07	-0.314805	0.522	0.792	0.00509701
Ankra2	1.43283e-33	-0.315031	1	1	2.95708e-29
Vkorc1	6.69573e-19	-0.315418	0.978	0.998	1.38186e-14
Cpne8	2.48086e-16	-0.315659	0.141	0.606	5.12e-12
Pea15a	2.76331e-15	-0.315683	1	0.998	5.70292e-11
Fam213a	6.23791e-31	-0.315687	1	1	1.28738e-26
Lmo4	1.33682e-13	-0.316417	1	1	2.75893e-09
Aldh7a1	9.78083e-23	-0.316483	0.946	0.996	2.01857e-18
Egfr	7.26336e-10	-0.316675	0.946	0.994	1.49901e-05
Iars2	1.14236e-19	-0.316829	1	1	2.35759e-15
Fnbp1	1.97619e-17	-0.316932	0.75	0.958	4.07847e-13
Spr	1.41355e-28	-0.317135	1	1	2.91729e-24
Ehbp1	9.45476e-25	-0.317341	0.989	0.994	1.95127e-20
Gfod2	6.41121e-10	-0.317474	0.978	1	1.32315e-05
Slc25a3	1.78872e-15	-0.317624	1	1	3.69155e-11
Tmem214	8.60544e-28	-0.317642	1	1	1.77599e-23
Ctsb	5.57043e-25	-0.317751	0.989	1	1.14963e-20
Rpn2	2.94028e-23	-0.317801	1	1	6.06815e-19
Fam114a1	4.98214e-19	-0.318034	0.489	0.836	1.02821e-14
Ramp2	2.94087e-21	-0.318284	0.315	0.79	6.06936e-17
Trim9	1.67994e-08	-0.318443	0.522	0.738	0.000346706
A930029G22Rik	8.46671e-21	-0.318646	0.783	0.977	1.74736e-16
Calr3	1.31336e-21	-0.31986	0.63	0.948	2.7105e-17
Eno1	1.36505e-23	-0.320034	1	1	2.81719e-19
Rbm46	2.07168e-15	-0.320046	0.739	0.906	4.27553e-11
Mdga2	1.01003e-17	-0.320242	0.261	0.7	2.08451e-13
Nwd1	1.4967e-21	-0.320357	0.239	0.765	3.08889e-17
Psme1	5.75998e-11	-0.321131	1	1	1.18874e-06
Adgrb1	3.01123e-21	-0.322251	0.978	0.994	6.21458e-17
Ggh	1.6841e-29	-0.322482	0.967	0.998	3.47564e-25
P3h3	5.90816e-27	-0.322601	0.989	0.998	1.21933e-22
Anxa5	1.41824e-26	-0.322726	0.565	0.952	2.92697e-22
Gbp7	8.80652e-22	-0.323027	0.217	0.738	1.81749e-17
Ift57	3.50854e-29	-0.323256	1	1	7.24093e-25
Selenos	1.02852e-26	-0.323419	0.967	0.998	2.12266e-22
Tex261	1.15957e-20	-0.323468	1	1	2.39313e-16
Kcnq1ot1	9.37499e-06	-0.324882	0.935	0.931	0.193481
Rfx4	8.03972e-10	-0.325438	0.685	0.868	1.65924e-05
Hsd17b12	3.53978e-28	-0.326309	1	1	7.3054e-24
Tmem230	9.57517e-28	-0.326457	1	1	1.97612e-23
Etfb	5.95662e-20	-0.326464	1	0.994	1.22933e-15
Iqsec1	2.07565e-23	-0.32662	0.565	0.96	4.28373e-19
Pex3	3.59945e-31	-0.326981	0.957	0.996	7.42855e-27
Wnt4	1.49444e-19	-0.327406	0.196	0.717	3.08423e-15
Plce1	3.29077e-23	-0.327784	0.315	0.792	6.7915e-19
C78859	2.07535e-14	-0.327855	0.326	0.683	4.28311e-10
Epha5	1.25247e-19	-0.327861	0.554	0.92	2.58486e-15
Gm17056	1.35489e-11	-0.328178	0.348	0.677	2.79622e-07
Nucb1	9.00462e-28	-0.328287	0.946	0.987	1.85837e-23
Kifc3	2.13222e-23	-0.328466	0.37	0.811	4.40048e-19
Ppp1r15a	4.50155e-11	-0.328484	0.652	0.885	9.2903e-07
Extl2	4.6114e-29	-0.328575	0.935	0.992	9.51701e-25
Kdsr	3.45633e-25	-0.32912	0.989	1	7.13317e-21
Cd302	1.08098e-21	-0.329769	0.185	0.757	2.23092e-17
Prdx1	1.00262e-18	-0.330326	1	1	2.0692e-14
Fkbp11	2.10874e-31	-0.330605	0.685	0.973	4.35201e-27
Macrod1	8.81748e-23	-0.330617	0.87	0.996	1.81975e-18
1700063D05Rik	7.32158e-16	-0.330726	0.109	0.566	1.51103e-11
Tmed3	1.16115e-17	-0.330928	0.967	0.998	2.39639e-13
Rab37	9.74384e-22	-0.33096	0.37	0.807	2.01093e-17
Ddit4	8.07033e-07	-0.331072	0.652	0.795	0.0166555
Ndn	1.37336e-21	-0.331193	1	1	2.83434e-17
Sat1	6.38862e-16	-0.332484	0.859	0.971	1.31848e-11
Hepacam	1.11671e-18	-0.332486	0.859	0.998	2.30466e-14
Tusc3	2.29286e-19	-0.332564	1	0.998	4.73201e-15
Cacna2d1	5.18621e-18	-0.332682	0.772	0.979	1.07033e-13
Pigt	1.48075e-28	-0.332802	1	1	3.05598e-24
Per3	1.351e-25	-0.332855	0.717	0.977	2.7882e-21
Ccser2	5.68769e-20	-0.333147	0.935	0.975	1.17382e-15
Erap1	2.52952e-21	-0.333269	0.641	0.937	5.22041e-17
Haghl	1.96459e-20	-0.333428	1	1	4.05452e-16
Bcar3	2.91867e-27	-0.333469	0.359	0.904	6.02355e-23
Hs2st1	1.68436e-18	-0.33382	1	1	3.47618e-14
Etv4	1.46109e-14	-0.333892	0.065	0.505	3.01539e-10
Sri	5.12091e-23	-0.333915	0.761	0.985	1.05685e-18
Parva	2.0478e-22	-0.333984	0.978	1	4.22625e-18
Cdon	1.89208e-11	-0.334074	0.902	0.935	3.90488e-07
Ap3b1	6.53722e-19	-0.334192	0.826	0.973	1.34915e-14
Syde1	1.23481e-29	-0.334396	0.652	0.96	2.54841e-25
Polr3h	7.80498e-34	-0.334464	1	1	1.61079e-29
Pcsk4	5.0041e-18	-0.334622	0.38	0.792	1.03275e-13
Socs3	9.50435e-09	-0.334736	0.272	0.566	0.000196151
Ttyh1	7.21653e-10	-0.33496	0.62	0.853	1.48935e-05
Neil1	3.73381e-34	-0.335062	1	1	7.70584e-30
B230118H07Rik	9.15974e-27	-0.335327	0.989	1	1.89039e-22
Nectin3	6.68919e-18	-0.335396	0.707	0.992	1.38052e-13
Dnajc1	9.28096e-24	-0.33567	1	1	1.9154e-19
Tmem229a	8.40288e-16	-0.335722	0.413	0.795	1.73419e-11
Zfp36	3.0691e-07	-0.335766	0.304	0.553	0.00633402
Cr1l	1.85298e-28	-0.335853	0.989	1	3.82418e-24
Atp6ap1	6.14037e-24	-0.336748	0.902	0.985	1.26725e-19
Lhx2	3.42677e-17	-0.336793	0.967	1	7.07218e-13
Dhdh	1.23404e-21	-0.336901	0.967	1	2.5468e-17
Ldhb	1.19491e-23	-0.336902	1	1	2.46606e-19
Klhl8	3.46943e-14	-0.33691	0.707	0.874	7.16022e-10
Entpd6	2.96942e-26	-0.337296	0.989	1	6.12829e-22
Kcnip3	8.96744e-19	-0.33779	1	1	1.8507e-14
Abcb4	3.71848e-30	-0.337998	0.75	0.994	7.67421e-26
Gm42418	3.77218e-08	-0.338268	1	1	0.000778503
Wdsub1	3.85583e-27	-0.338952	0.326	0.878	7.95767e-23
Gria2	3.54228e-05	-0.339052	0.815	0.872	0.731057
Epn2	1.62723e-20	-0.339359	1	1	3.35828e-16
Atp1b1	9.13287e-10	-0.339597	1	0.996	1.88484e-05
Cuedc1	3.19084e-36	-0.339647	1	1	6.58526e-32
Hsd17b4	2.08053e-28	-0.339794	0.989	1	4.29381e-24
Wwc1	6.74305e-19	-0.339849	0.837	0.985	1.39163e-14
Gulp1	3.71092e-24	-0.339932	0.163	0.742	7.6586e-20
Scn5a	2.62326e-18	-0.340023	0.141	0.623	5.41389e-14
Ak3	2.13798e-37	-0.340029	0.891	1	4.41236e-33
Rad23a	7.81527e-25	-0.340203	0.978	1	1.61292e-20
2010109A12Rik	2.5965e-20	-0.340417	0.326	0.748	5.35866e-16
Hadh	7.86701e-24	-0.340512	0.989	0.998	1.62359e-19
Igdcc4	8.20023e-20	-0.340596	0.924	0.996	1.69236e-15
Stx4a	1.71514e-28	-0.340829	0.957	1	3.5397e-24
Lurap1	4.13331e-24	-0.340937	0.087	0.696	8.53032e-20
2810459M11Rik	5.52532e-22	-0.340994	0.685	0.987	1.14032e-17
Cdh2	1.76373e-12	-0.341094	1	1	3.63999e-08
Gm45184	6.92144e-10	-0.341167	0.141	0.48	1.42845e-05
Lztfl1	4.78386e-24	-0.341315	1	1	9.87294e-20
AI987944	1.15967e-33	-0.341511	0.859	1	2.39332e-29
Ndufc2	3.53552e-13	-0.34176	1	1	7.29662e-09
Ssr4	6.39056e-24	-0.342006	1	1	1.31888e-19
Tmem165	1.05675e-24	-0.34227	1	1	2.18091e-20
Zhx3	1.28688e-22	-0.342408	0.978	1	2.65585e-18
Utp11	1.42361e-23	-0.342561	1	1	2.93804e-19
Zdhhc21	1.36421e-21	-0.342724	0.978	1	2.81546e-17
Pard3b	1.52032e-19	-0.343291	0.63	0.962	3.13763e-15
Celsr1	2.04733e-13	-0.343331	0.674	0.874	4.22528e-09
Wscd2	7.81058e-13	-0.344299	0.348	0.686	1.61195e-08
C1qtnf6	2.77497e-27	-0.34454	0.359	0.881	5.72699e-23
Npepl1	2.01625e-20	-0.344791	0.989	1	4.16113e-16
Acadl	2.895e-16	-0.345264	0.957	0.973	5.9747e-12
Fuca1	2.83985e-23	-0.345394	0.978	1	5.86087e-19
Slc22a17	1.08765e-26	-0.345583	0.978	0.987	2.2447e-22
Clip4	1.12032e-28	-0.346023	0.967	1	2.31212e-24
Ddr1	6.62275e-25	-0.346434	1	1	1.3668e-20
Arl6ip1	2.46479e-20	-0.34707	0.978	0.994	5.08684e-16
Crtap	1.01302e-21	-0.347232	0.826	0.962	2.09067e-17
St6galnac5	2.85055e-17	-0.347709	0.065	0.553	5.88297e-13
Sptssa	3.5874e-22	-0.34776	0.989	0.998	7.40367e-18
Bcap31	2.02703e-20	-0.347962	0.902	0.983	4.18339e-16
Jak1	5.00825e-21	-0.348515	0.957	0.996	1.0336e-16
Capns1	4.14958e-22	-0.349021	1	0.996	8.5639e-18
Atoh7	5.90373e-18	-0.349265	0.043	0.551	1.21841e-13
Slc22a21	1.90429e-20	-0.349872	0.076	0.627	3.93008e-16
S1pr1	3.99079e-13	-0.349897	0.337	0.753	8.23619e-09
Fkbp10	1.53754e-23	-0.349978	0.196	0.759	3.17317e-19
Selenom	1.76881e-21	-0.350171	0.663	0.893	3.65047e-17
Igfbp4	6.53261e-18	-0.350242	0.25	0.698	1.3482e-13
Neurl2	7.03048e-23	-0.350407	0.859	0.956	1.45095e-18
Fxyd1	2.72989e-15	-0.350835	0.707	0.931	5.63396e-11
Tmed10	3.08659e-16	-0.351593	1	1	6.37011e-12
Kcnd1	2.39291e-25	-0.352472	0.217	0.776	4.93848e-21
Ccs	3.58143e-30	-0.352877	0.978	1	7.39135e-26
Fbn1	1.60604e-21	-0.353158	0.359	0.792	3.31455e-17
Dcaf12l1	1.30843e-20	-0.354088	0.272	0.734	2.70035e-16
Fam3c	1.93093e-26	-0.354295	1	1	3.98505e-22
Fezf2	2.25482e-15	-0.354331	0.174	0.606	4.65349e-11
Gng12	1.64711e-24	-0.354714	0.989	1	3.39931e-20
Gm15492	5.00768e-31	-0.354887	0.37	0.92	1.03349e-26
Fto	1.67011e-20	-0.355129	1	1	3.44678e-16
Amigo2	8.57743e-11	-0.355272	0.685	0.824	1.77021e-06
Acot1	2.63387e-19	-0.355678	1	1	5.43578e-15
Flywch2	1.64952e-14	-0.355818	0.957	0.996	3.40427e-10
Tnik	2.60486e-23	-0.355862	0.696	0.933	5.3759e-19
Tmem47	4.01828e-17	-0.356119	0.554	0.87	8.29293e-13
Adgrl2	3.28588e-23	-0.356216	1	1	6.7814e-19
Bsg	1.36681e-29	-0.356232	1	1	2.82081e-25
Suclg2	1.59807e-15	-0.357193	0.87	0.992	3.29811e-11
Hdhd2	7.03473e-33	-0.357514	1	0.998	1.45183e-28
Tmem59	8.95502e-33	-0.357569	1	1	1.84814e-28
Atp1b2	1.08064e-23	-0.357603	0.815	0.954	2.23023e-19
Tank	2.90168e-14	-0.358588	1	0.998	5.98848e-10
Sdha	3.13341e-21	-0.359467	1	1	6.46674e-17
Tmem25	2.09684e-23	-0.359632	0.946	0.985	4.32746e-19
Cyr61	3.15576e-05	-0.360338	0.326	0.512	0.651286
P3h4	2.65089e-32	-0.361222	1	1	5.4709e-28
Kif21a	1.46834e-13	-0.361263	1	1	3.03036e-09
Acot13	1.4331e-25	-0.361291	0.989	1	2.95763e-21
Klf2	0.00072178	-0.36135	0.37	0.528	1
Cuta	6.03586e-17	-0.361388	1	1	1.24568e-12
Hmgn3	3.05869e-26	-0.36158	1	1	6.31253e-22
Phgdh	8.85685e-19	-0.362316	1	1	1.82788e-14
Plin3	5.83807e-36	-0.362753	0.576	0.992	1.20486e-31
Cacng5	5.16907e-12	-0.362854	0.207	0.587	1.06679e-07
Aprt	1.40663e-22	-0.36383	1	1	2.90301e-18
Tha1	2.05493e-22	-0.364181	0.467	0.885	4.24095e-18
Gstm1	2.06726e-20	-0.36482	0.935	0.979	4.26642e-16
Grpr	8.74131e-16	-0.365589	0.75	0.891	1.80403e-11
Tmed5	1.26933e-17	-0.365811	0.728	0.962	2.61964e-13
1810037I17Rik	4.23859e-14	-0.365857	1	1	8.74761e-10
AC160336.1	5.46768e-09	-0.365905	1	1	0.000112842
2210016L21Rik	5.03896e-32	-0.366088	1	1	1.03994e-27
Ctsl	7.19448e-29	-0.366177	1	0.998	1.4848e-24
Creb3l2	9.36195e-32	-0.366455	0.75	0.964	1.93212e-27
Dtd1	5.96774e-29	-0.367034	1	1	1.23162e-24
Klf6	9.67239e-05	-0.367066	0.641	0.767	1
Efhd2	1.70626e-10	-0.367354	1	0.985	3.52138e-06
Mr1	3.03344e-23	-0.367581	0.065	0.675	6.26041e-19
Pura	3.08681e-23	-0.367665	1	1	6.37056e-19
Foxo1	4.23151e-26	-0.367823	0.37	0.881	8.73299e-22
Gpr37l1	1.63768e-14	-0.368764	0.478	0.866	3.37985e-10
Dtd2	4.91463e-27	-0.36882	0.989	1	1.01428e-22
Ckb	1.16191e-16	-0.368983	1	1	2.39795e-12
Col4a1	2.40998e-22	-0.369155	0.326	0.799	4.97371e-18
Nthl1	4.49123e-32	-0.369353	1	1	9.26901e-28
Kctd14	4.17341e-18	-0.3694	0.576	0.885	8.61308e-14
Calu	2.32886e-14	-0.37058	1	1	4.8063e-10
Ppib	4.38899e-25	-0.37068	1	1	9.058e-21
Mettl26	2.22644e-29	-0.371047	0.978	1	4.59493e-25
Canx	3.61264e-12	-0.372084	1	1	7.45577e-08
Chrdl1	6.20578e-16	-0.372114	0.207	0.654	1.28075e-11
A330069E16Rik	7.51189e-12	-0.372255	0.88	0.937	1.5503e-07
Aldoa	4.54146e-29	-0.372435	1	1	9.37267e-25
Samd5	1.88211e-20	-0.372856	0.054	0.602	3.88431e-16
Tcea2	2.30002e-28	-0.373491	0.978	0.998	4.74677e-24
Erf	1.28873e-21	-0.373517	0.783	0.992	2.65967e-17
Lamp1	4.11148e-26	-0.373941	1	1	8.48528e-22
Ccdc80	1.38742e-29	-0.374246	0.196	0.839	2.86335e-25
Spock2	4.58942e-26	-0.374698	0.576	0.929	9.47165e-22
Arl4a	6.85146e-23	-0.374716	0.772	0.987	1.414e-18
Rcn1	1.51315e-34	-0.375172	1	1	3.12284e-30
Mcrip2	1.53675e-27	-0.375188	0.739	0.977	3.17155e-23
Arid5b	7.65504e-31	-0.375767	0.728	0.977	1.57985e-26
Ctsz	1.12469e-31	-0.37589	1	1	2.32113e-27
Snrk	1.76828e-33	-0.376352	1	1	3.64937e-29
Cox6b2	7.42343e-18	-0.376527	0.272	0.771	1.53205e-13
Magt1	1.56448e-16	-0.377379	0.848	0.969	3.22877e-12
Scp2	7.29443e-34	-0.378271	1	1	1.50543e-29
Rragd	1.7881e-36	-0.37873	1	1	3.69029e-32
Mir155hg	4.72136e-18	-0.379152	0.043	0.553	9.74394e-14
Mtss1l	3.48346e-21	-0.379224	1	0.998	7.18916e-17
Psap	4.02405e-25	-0.379366	1	1	8.30484e-21
Cacna1g	6.18484e-20	-0.381336	0.359	0.813	1.27643e-15
Psd3	2.5316e-17	-0.381659	0.913	0.994	5.22471e-13
Cyb5a	9.55944e-34	-0.381745	1	1	1.97288e-29
Dbil5	4.64839e-24	-0.381911	0.37	0.836	9.59335e-20
Mesd	6.25367e-23	-0.38213	0.978	1	1.29063e-18
Snx3	2.06925e-20	-0.382225	1	0.998	4.27052e-16
2008-09-01	3.42986e-19	-0.382534	1	1	7.07854e-15
Gm6567	1.04811e-26	-0.3826	0.413	0.914	2.16308e-22
Rassf1	6.9249e-19	-0.38334	0.924	0.985	1.42916e-14
Gnao1	4.50391e-12	-0.383835	1	1	9.29517e-08
Nr3c1	1.96012e-25	-0.384644	0.804	0.96	4.04529e-21
Psenen	4.8991e-34	-0.384696	1	1	1.01108e-29
Gng5	5.65889e-20	-0.385186	1	1	1.16788e-15
Kcnd3	2.64024e-12	-0.385601	0.304	0.69	5.44892e-08
Mttp	3.49671e-30	-0.385695	0.946	1	7.21652e-26
Pdia3	1.90269e-17	-0.385978	1	1	3.92677e-13
Zbtb20	1.05742e-14	-0.386039	1	1	2.18231e-10
1700113A16Rik	1.11376e-30	-0.386095	0.957	0.998	2.29858e-26
Herpud2	1.73993e-28	-0.387145	0.891	0.99	3.59088e-24
Akt2	2.14263e-27	-0.38762	1	1	4.42195e-23
Ndrg2	1.79892e-22	-0.388199	1	1	3.71262e-18
Grin2b	5.88831e-16	-0.38843	0.359	0.763	1.21523e-11
Soat1	1.16118e-22	-0.389462	0.957	1	2.39643e-18
Rlbp1	3.90771e-12	-0.39025	1	1	8.06473e-08
Cyba	3.32474e-24	-0.390984	0.75	0.966	6.8616e-20
Glud1	9.74857e-16	-0.391429	1	1	2.01191e-11
Arap2	5.26437e-19	-0.393905	0.565	0.92	1.08646e-14
Nenf	1.4575e-16	-0.394345	1	1	3.008e-12
Luzp2	7.85192e-16	-0.395161	0.435	0.82	1.62048e-11
Asrgl1	5.41676e-19	-0.397182	1	1	1.11791e-14
Pde10a	1.90138e-16	-0.397654	0.326	0.725	3.92408e-12
Gm7008	2.27299e-19	-0.397726	0.576	0.96	4.69099e-15
Nxph3	1.66264e-21	-0.398033	0.272	0.759	3.43136e-17
Ntsr2	4.73333e-13	-0.398079	0.457	0.822	9.76864e-09
Casc4	5.36207e-26	-0.398592	0.989	1	1.10662e-21
Bcan	1.7704e-15	-0.39865	0.848	0.935	3.65374e-11
Igfbp5	4.23716e-06	-0.399762	1	0.998	0.0874465
Spry4	4.68756e-19	-0.399801	0.196	0.677	9.67418e-15
Mpc2	2.83112e-25	-0.399816	0.967	0.994	5.84287e-21
Sox2	1.10132e-21	-0.400897	1	1	2.27291e-17
Tmbim6	4.22861e-33	-0.401086	1	1	8.72701e-29
Kcnj10	3.02905e-18	-0.401955	0.641	0.931	6.25136e-14
Gm36266	4.22095e-17	-0.402351	0.402	0.797	8.7112e-13
Npas3	7.43052e-11	-0.404931	0.62	0.851	1.53351e-06
Eif4a2	1.80597e-16	-0.40511	1	0.998	3.72716e-12
Fmc1	1.276e-21	-0.405717	1	0.996	2.63342e-17
Dad1	1.19203e-28	-0.407351	1	1	2.46012e-24
Gcsh	5.45113e-25	-0.408401	1	0.998	1.12501e-20
Dusp10	1.11157e-29	-0.408615	0.804	0.975	2.29405e-25
Ldha	1.34914e-18	-0.408966	1	1	2.78435e-14
Gna14	2.37684e-16	-0.410231	0.38	0.771	4.90533e-12
Gabra4	1.42751e-18	-0.410373	0.293	0.74	2.94609e-14
Syt12	3.685e-24	-0.41052	0.087	0.69	7.60511e-20
Atxn10	2.13326e-22	-0.411028	1	1	4.40263e-18
Eef2kmt	7.98677e-30	-0.411149	0.957	1	1.64831e-25
Ccnh	2.60258e-21	-0.412196	1	1	5.3712e-17
Ppp2r5a	3.10272e-33	-0.412354	0.978	1	6.40339e-29
Bmp3	8.09627e-23	-0.413338	0.424	0.83	1.67091e-18
3110082J24Rik	1.4665e-24	-0.413747	0.587	0.925	3.02657e-20
Reep2	3.74578e-33	-0.415043	0.783	0.996	7.73053e-29
Aldoc	6.42081e-20	-0.415251	0.859	0.958	1.32513e-15
Xylt1	6.42566e-16	-0.416007	0.598	0.889	1.32613e-11
Sec62	6.82034e-35	-0.416032	1	1	1.40758e-30
1110032F04Rik	6.49379e-15	-0.418684	0.283	0.665	1.34019e-10
Hopx	2.19698e-12	-0.418758	0.163	0.532	4.53412e-08
Ptprd	1.20592e-21	-0.418993	0.337	0.818	2.48877e-17
Sfxn5	4.84141e-17	-0.420002	0.63	0.901	9.9917e-13
Dag1	1.53917e-28	-0.420525	1	1	3.17654e-24
Tst	6.45722e-18	-0.421166	0.424	0.883	1.33264e-13
Spo11	1.24835e-23	-0.421655	0.163	0.734	2.57634e-19
4631405J19Rik	5.53569e-17	-0.422344	0.467	0.822	1.14246e-12
Pcca	6.77995e-30	-0.422404	0.859	0.994	1.39925e-25
Gde1	1.22781e-32	-0.423567	0.967	0.996	2.53396e-28
Slc1a4	1.16888e-22	-0.424017	0.674	0.925	2.41233e-18
Gstm5	3.65508e-20	-0.425715	1	1	7.54335e-16
Zfp493	1.80997e-25	-0.426933	0.25	0.849	3.73542e-21
Gm15867	1.60595e-22	-0.426958	0.196	0.742	3.31437e-18
Ssr3	3.67495e-19	-0.427324	1	1	7.58437e-15
Cnn3	1.02042e-23	-0.428041	0.989	0.998	2.10594e-19
Lingo1	1.4171e-25	-0.428106	0.283	0.82	2.92461e-21
H2-Ke6	1.32839e-27	-0.428427	1	1	2.74154e-23
Pcx	2.04663e-21	-0.429337	0.435	0.839	4.22383e-17
Erp29	1.71923e-24	-0.431339	1	1	3.54815e-20
Hlf	2.59485e-22	-0.433004	0.533	0.931	5.35525e-18
Emx2	6.8397e-25	-0.434014	0.424	0.87	1.41158e-20
Gpi1	1.07973e-24	-0.434099	1	1	2.22835e-20
Pkm	2.36421e-27	-0.436108	1	1	4.87926e-23
Adprh	2.8595e-23	-0.436636	0.978	0.992	5.90143e-19
Mt1	8.17011e-19	-0.437059	1	1	1.68615e-14
Ptgds	3.15889e-29	-0.438077	0.826	0.99	6.51932e-25
Laptm4a	1.47485e-34	-0.440465	1	1	3.04379e-30
Ntm	2.05753e-26	-0.441349	0.141	0.751	4.24633e-22
Slc4a4	1.34755e-12	-0.441681	0.152	0.532	2.78108e-08
Purb	7.53255e-23	-0.443756	1	1	1.55457e-18
Dusp1	9.96095e-07	-0.444495	0.663	0.811	0.0205574
Mlc1	3.58137e-25	-0.44581	0.739	0.987	7.39123e-21
Jag1	1.57644e-13	-0.446005	0.696	0.91	3.25346e-09
Prdx5	2.0582e-29	-0.446327	1	1	4.24772e-25
Ypel3	6.38442e-23	-0.446878	1	1	1.31762e-18
Ahi1	3.78044e-18	-0.447394	1	0.998	7.80207e-14
Itm2b	2.98857e-27	-0.447594	1	1	6.16782e-23
Ubc	4.63796e-12	-0.44921	1	0.998	9.57182e-08
Angptl1	1.59415e-14	-0.44938	0.011	0.449	3.29001e-10
Rorb	1.52822e-21	-0.450516	1	1	3.15395e-17
Lsamp	2.09466e-28	-0.450558	0.62	0.931	4.32297e-24
Klf9	3.89817e-20	-0.451036	0.978	0.994	8.04505e-16
Sema6a	1.01537e-23	-0.451694	0.446	0.918	2.09552e-19
Jam2	9.28362e-24	-0.451888	0.739	0.99	1.91595e-19
Krcc1	4.85406e-26	-0.452617	0.967	0.998	1.00178e-21
Fam210b	9.6494e-07	-0.453166	1	0.969	0.0199144
Tspan3	8.20207e-42	-0.453404	1	1	1.69274e-37
Tiparp	5.46004e-27	-0.453552	0.978	0.998	1.12684e-22
Gdf5	2.18011e-16	-0.455717	0.065	0.543	4.49931e-12
Dok5	2.70524e-25	-0.456965	0.467	0.889	5.58308e-21
Egr1	7.216e-15	-0.457186	1	1	1.48924e-10
Arhgap5	4.83629e-26	-0.457974	1	1	9.98113e-22
Stxbp6	8.75142e-22	-0.46171	0.75	0.96	1.80612e-17
Ccdc136	2.07279e-16	-0.463206	0.924	0.979	4.27782e-12
Wscd1	4.45751e-26	-0.463629	0.891	0.998	9.19942e-22
Trip6	3.39301e-24	-0.463975	0.511	0.901	7.00249e-20
Irs2	3.72665e-30	-0.46603	0.978	0.992	7.69105e-26
Peak1	3.16844e-28	-0.466464	0.717	0.987	6.53903e-24
Id2	8.33502e-10	-0.469559	0.641	0.792	1.72018e-05
Abca1	5.02436e-20	-0.470682	0.946	0.99	1.03693e-15
Zic5	5.69999e-25	-0.472311	0.467	0.849	1.17636e-20
Ascl1	6.05706e-16	-0.473591	0.978	1	1.25006e-11
Slc25a18	2.33447e-19	-0.475515	0.261	0.723	4.81788e-15
Aldh2	4.26375e-33	-0.476774	0.935	1	8.79953e-29
Nr4a1	1.79912e-09	-0.477698	0.293	0.616	3.71303e-05
Grk3	7.27757e-23	-0.478365	0.967	1	1.50194e-18
Pon2	2.41771e-34	-0.479348	0.87	1	4.98968e-30
Crlf1	2.18894e-10	-0.479909	0.337	0.688	4.51754e-06
Sesn3	1.89635e-28	-0.480717	0.957	0.998	3.91368e-24
Nav2	2.7847e-23	-0.481067	0.478	0.862	5.74707e-19
Mtdh	3.40038e-29	-0.483741	1	1	7.01771e-25
Zcchc24	6.54528e-24	-0.484479	0.859	0.998	1.35081e-19
Id3	0.000789321	-0.484746	0.478	0.568	1
Cldn10	1.09217e-26	-0.487409	0.522	0.925	2.25402e-22
Cdh4	1.6471e-24	-0.489148	0.967	1	3.39929e-20
E130114P18Rik	1.60335e-18	-0.489303	0.989	0.992	3.309e-14
Dab1	2.34659e-23	-0.489582	0.424	0.876	4.84289e-19
Etv5	3.25174e-23	-0.491427	0.402	0.851	6.71095e-19
Fbln2	1.28395e-21	-0.494394	0.728	0.935	2.64981e-17
Spry2	2.32068e-19	-0.50004	0.696	0.916	4.78943e-15
Tle4	7.86582e-34	-0.500737	0.87	1	1.62335e-29
Rsad2	9.42848e-22	-0.5008	0.185	0.723	1.94585e-17
Chrd	5.19726e-27	-0.501488	0.533	0.893	1.07261e-22
Creb5	4.08993e-23	-0.508019	0.337	0.843	8.4408e-19
Glul	3.87554e-26	-0.509647	1	1	7.99835e-22
Cd81	1.63493e-22	-0.512574	1	1	3.37417e-18
Clu	1.35663e-12	-0.513599	0.967	0.977	2.79982e-08
Glo1	2.53155e-35	-0.513613	1	1	5.2246e-31
Gm10561	2.19453e-20	-0.51383	0.326	0.811	4.52907e-16
Cbr3	2.87508e-22	-0.514676	0.913	0.985	5.93359e-18
Ptprz1	1.03465e-14	-0.518783	1	1	2.13531e-10
Cd63	1.12073e-32	-0.520725	1	1	2.31296e-28
Zfp36l2	5.91785e-23	-0.522223	0.989	1	1.22133e-18
Tmcc1	9.15088e-24	-0.528777	0.957	0.996	1.88856e-19
Fam181b	5.67155e-16	-0.536533	0.739	0.92	1.17049e-11
Bmp7	8.22379e-26	-0.537025	0.293	0.836	1.69723e-21
Sox9	2.28676e-24	-0.53981	1	1	4.71942e-20
Hrk	3.04499e-18	-0.54021	0.565	0.82	6.28425e-14
Pdgfa	7.87453e-24	-0.542092	0.848	0.985	1.62515e-19
Sparcl1	0.000316436	-0.546846	0.674	0.759	1
Scrn1	1.64915e-20	-0.549369	0.402	0.805	3.40352e-16
Selenof	8.71136e-34	-0.557707	1	1	1.79785e-29
Sparc	1.82548e-12	-0.557709	0.446	0.751	3.76743e-08
Gpm6b	9.66807e-36	-0.56934	1	1	1.9953e-31
Tspan7	3.96255e-34	-0.571654	1	1	8.17792e-30
Fgfr1	2.81734e-31	-0.571792	0.87	0.99	5.81443e-27
Itm2c	4.23461e-38	-0.576477	0.989	1	8.7394e-34
Rbp4	2.3633e-22	-0.577015	0.163	0.721	4.87738e-18
Rhoa	3.29005e-33	-0.57755	1	1	6.79e-29
Slc6a11	1.74109e-24	-0.581034	0.37	0.876	3.59326e-20
Tnfrsf19	1.77187e-16	-0.582157	0.424	0.845	3.65679e-12
Reep5	9.20992e-35	-0.582895	0.967	1	1.90074e-30
Ddah1	2.18367e-30	-0.585752	0.967	1	4.50665e-26
Syt11	5.12285e-30	-0.594084	1	1	1.05725e-25
Pbx1	1.15929e-25	-0.596197	1	1	2.39255e-21
Malat1	1.04058e-18	-0.596735	1	1	2.14756e-14
Actr3b	5.64097e-24	-0.598745	0.359	0.841	1.16418e-19
Qk	3.42835e-13	-0.604966	1	1	7.07543e-09
Dnajb1	2.61184e-11	-0.605692	0.837	0.941	5.39032e-07
Vegfc	2.1909e-25	-0.609682	0.38	0.82	4.52158e-21
Sfrp1	5.76876e-20	-0.613468	0.978	0.998	1.19056e-15
Olig2	9.10023e-10	-0.615879	0.533	0.765	1.8781e-05
Dbi	3.79412e-29	-0.61873	1	1	7.8303e-25
Cbs	7.88542e-28	-0.62292	0.696	0.96	1.62739e-23
Slc1a2	1.34083e-18	-0.633669	1	1	2.76721e-14
Dhrs3	2.06429e-21	-0.639014	0.152	0.692	4.26029e-17
Rhob	9.31774e-20	-0.64275	1	1	1.923e-15
Dclk1	7.82744e-18	-0.643147	1	1	1.61543e-13
Plpp3	1.30085e-24	-0.643838	1	1	2.6847e-20
Ntrk2	2.65226e-22	-0.645128	1	1	5.47374e-18
Igf1	4.21192e-12	-0.646331	0.087	0.482	8.69256e-08
Prnp	9.76106e-31	-0.647693	0.891	0.977	2.01449e-26
Olig1	3.23535e-08	-0.65078	0.315	0.57	0.000667712
Klf4	4.00306e-08	-0.653953	0.337	0.602	0.000826152
Tubb2a	3.48455e-18	-0.65403	0.815	0.956	7.19142e-14
Nrxn1	1.29525e-19	-0.695832	0.783	0.925	2.67313e-15
Id1	4.52029e-20	-0.69655	0.674	0.91	9.32897e-16
Klf3	1.1644e-23	-0.699043	0.87	0.971	2.40308e-19
Ier2	1.45661e-14	-0.707025	1	0.998	3.00614e-10
Zfp36l1	2.72925e-27	-0.707266	0.924	1	5.63262e-23
Tmem132b	5.15341e-29	-0.707268	0.62	0.966	1.06356e-24
Dtna	8.22742e-26	-0.711224	0.63	0.962	1.69798e-21
Jund	4.52365e-17	-0.71447	1	1	9.33592e-13
Cspg5	2.24028e-25	-0.743658	0.826	0.979	4.62348e-21
Tubb4b	3.88829e-19	-0.749766	1	1	8.02466e-15
Cd9	6.45845e-39	-0.751344	1	1	1.33289e-34
Slco1c1	6.61148e-27	-0.75478	0.239	0.822	1.36448e-22
Hes5	0.000525773	-0.757085	0.641	0.734	1
Gm26825	1.1597e-22	-0.762062	0.87	0.99	2.39339e-18
Cst3	6.70064e-22	-0.78813	1	1	1.38288e-17
Junb	1.10112e-21	-0.796534	0.946	0.992	2.2725e-17
Pdlim4	1.4093e-21	-0.836945	0.761	0.945	2.9085e-17
Mt3	1.37932e-31	-0.86792	1	1	2.84664e-27
Fabp7	3.73377e-24	-0.875749	1	1	7.70576e-20
Atp1a2	1.14867e-32	-0.88131	0.902	1	2.37063e-28
Mfge8	7.08333e-29	-0.886771	0.978	1	1.46186e-24
Btg2	1.04385e-21	-0.93006	1	0.998	2.1543e-17
Slc1a3	1.15093e-33	-0.940063	1	1	2.37529e-29
Cpe	3.6812e-24	-0.966667	1	1	7.59727e-20
Apoe	3.90505e-32	-0.975361	1	1	8.05925e-28
Fosb	1.58467e-21	-1.01306	0.902	0.994	3.27045e-17
Arc	3.53017e-27	-1.05072	0.38	0.862	7.28557e-23
Gas1	3.31694e-17	-1.05618	0.739	0.922	6.84551e-13
Thrsp	6.9224e-20	-1.145	0.859	0.954	1.42864e-15
Jun	8.47859e-22	-1.21495	1	1	1.74981e-17
Fos	1.20131e-28	-1.21637	1	1	2.47927e-24
Ptn	1.57183e-33	-1.25887	0.978	1	3.24395e-29

## Sheet: cluster4_aNSC3.markers
	p_val	avg_logFC	pct.1	pct.2	p_val_adj
Cpe	1.15635e-16	1.08762	1	1	2.38648e-12
Rbp1	1.03682e-32	0.992359	0.969	0.457	2.13978e-28
Cst3	7.03169e-18	0.890886	1	1	1.4512e-13
Ntrk2	4.20914e-20	0.84357	1	1	8.68682e-16
Slc1a2	3.67855e-16	0.818534	1	1	7.59179e-12
Fzd5	1.65226e-25	0.818266	0.781	0.263	3.40993e-21
Tnfrsf19	6.43544e-19	0.802719	1	0.749	1.32815e-14
Plpp3	2.1202e-21	0.801206	1	1	4.37568e-17
Cspg5	7.23414e-20	0.782746	1	0.949	1.49298e-15
Sparcl1	1.97804e-10	0.772412	0.906	0.725	4.08228e-06
Hes5	5.1125e-05	0.766419	0.812	0.707	1
Meg3	3.34246e-32	0.754714	0.688	0.119	6.89818e-28
Rnd3	1.47926e-21	0.725672	1	0.776	3.05289e-17
Urah	6.57612e-24	0.718876	0.734	0.218	1.35718e-19
Notum	7.25569e-37	0.714945	0.906	0.244	1.49743e-32
Gja1	1.83284e-19	0.714328	1	0.717	3.78261e-15
Pdcd4	3.64777e-22	0.712809	1	1	7.52828e-18
Sparc	1.07212e-11	0.699581	0.922	0.673	2.21263e-07
Dclk1	1.0568e-12	0.683291	1	1	2.18102e-08
Atp1b1	4.38796e-19	0.672354	1	0.996	9.05587e-15
S1pr1	8.61945e-20	0.659862	0.969	0.65	1.77888e-15
Pappa	9.11994e-40	0.655394	0.797	0.135	1.88217e-35
Ildr2	4.06449e-21	0.648682	1	0.758	8.38829e-17
Glud1	8.42913e-20	0.642892	1	1	1.7396e-15
Prdx6	1.42024e-28	0.641939	1	1	2.9311e-24
Ttyh1	8.21912e-23	0.629389	0.984	0.794	1.69626e-18
Notch2	5.30134e-15	0.628208	0.844	0.491	1.09409e-10
Veph1	1.69105e-22	0.616872	0.891	0.386	3.48998e-18
Asrgl1	1.95116e-22	0.614558	1	1	4.02681e-18
H19	9.35029e-33	0.611317	0.859	0.22	1.92971e-28
Acsl3	6.30855e-15	0.603644	1	1	1.30196e-10
Itih3	1.12243e-24	0.600849	0.859	0.325	2.31647e-20
Gm15879	1.41491e-21	0.600177	0.891	0.453	2.9201e-17
Msi2	5.9829e-20	0.595389	1	1	1.23475e-15
Dtna	5.70587e-15	0.593681	1	0.897	1.17758e-10
Nrxn1	2.21352e-09	0.591065	1	0.889	4.56826e-05
Ptn	4.97867e-10	0.586043	1	0.996	1.0275e-05
Slc1a3	3.99746e-12	0.585798	1	1	8.24997e-08
St3gal1	5.13384e-21	0.581599	0.906	0.489	1.05952e-16
Igf2bp2	7.64059e-35	0.58113	1	0.428	1.57687e-30
Rorb	2.38139e-21	0.577939	1	1	4.91471e-17
Fosb	5.0316e-09	0.576716	1	0.976	0.000103842
Ntsr2	5.3302e-16	0.57182	0.969	0.737	1.10005e-11
Gstm5	3.14051e-20	0.560316	1	1	6.48138e-16
Pipox	5.84255e-26	0.552134	0.953	0.655	1.20579e-21
Gm973	2.27295e-22	0.547336	0.984	0.743	4.69092e-18
Kcne1l	7.51718e-25	0.544331	0.984	0.83	1.5514e-20
Ednrb	1.35366e-18	0.540049	1	0.95	2.79369e-14
Tcf7l2	2.91183e-26	0.539963	1	0.832	6.00944e-22
Luzp2	5.85197e-15	0.539364	0.984	0.729	1.20773e-10
Rhcg	1.12335e-42	0.530763	0.781	0.115	2.31836e-38
Nr2e1	9.38021e-21	0.526791	1	0.949	1.93589e-16
Dlk1	4.23046e-43	0.525991	0.703	0.079	8.73082e-39
3110079O15Rik	1.01479e-20	0.522833	0.625	0.164	2.09432e-16
Apoe	1.64276e-11	0.521798	1	1	3.39032e-07
Tmed10	2.37649e-20	0.520485	1	1	4.9046e-16
Cwc22	0.000518955	0.520465	0.859	0.816	1
Zfp36l2	2.66859e-13	0.51676	1	0.998	5.50743e-09
Daam1	1.31225e-13	0.515724	1	0.949	2.70823e-09
Cntfr	5.38929e-29	0.511982	1	0.992	1.11224e-24
Gna13	6.35104e-20	0.510028	1	0.998	1.31073e-15
Nim1k	7.40272e-18	0.508008	1	0.729	1.52777e-13
Map7d3	1.43e-23	0.507891	1	0.566	2.95124e-19
Gm266	1.232e-45	0.503755	0.875	0.143	2.5426e-41
Ptx3	2.73056e-17	0.502349	0.922	0.592	5.63533e-13
S100a6	3.57072e-21	0.501899	0.891	0.432	7.36926e-17
Klf4	8.92076e-07	0.500443	0.828	0.525	0.0184107
Dpysl4	6.03629e-33	0.498697	0.984	0.455	1.24577e-28
Gabrg3	1.5182e-21	0.498132	0.734	0.244	3.13326e-17
Prok2	6.09648e-40	0.495328	1	0.319	1.25819e-35
Fgfr4	5.82128e-19	0.490763	0.828	0.325	1.2014e-14
Ntn1	3.23294e-46	0.490258	0.844	0.129	6.67214e-42
Mt3	2.4545e-12	0.490194	1	1	5.06561e-08
Mlc1	3.67221e-17	0.479071	1	0.941	7.57871e-13
Pitpnc1	1.77185e-17	0.47582	1	1	3.65674e-13
Slc12a2	2.46988e-23	0.475357	1	0.931	5.09733e-19
Timp3	2.24572e-12	0.469704	0.766	0.434	4.63471e-08
Fabp5	2.80082e-17	0.466755	1	1	5.78034e-13
Sfrp2	1.47642e-32	0.461927	0.75	0.152	3.04704e-28
Mapt	6.94005e-21	0.461532	1	1	1.43229e-16
Flrt2	2.70567e-28	0.460664	0.828	0.224	5.58396e-24
Fxyd1	2.66934e-16	0.459844	1	0.881	5.50898e-12
Prrg3	4.23619e-31	0.456583	0.844	0.255	8.74265e-27
Sp5	1.94269e-37	0.454894	0.875	0.176	4.00932e-33
Six3	7.41793e-38	0.454158	0.578	0.053	1.53091e-33
Fam171b	4.5094e-23	0.452091	1	1	9.3065e-19
Sfxn5	1.45699e-10	0.452086	0.984	0.842	3.00693e-06
Ddah1	3.09195e-16	0.45204	1	0.994	6.38116e-12
Fzd1	1.01977e-19	0.451873	0.812	0.335	2.10459e-15
Atp1a2	3.89561e-11	0.451848	1	0.982	8.03976e-07
A930004D18Rik	4.29152e-27	0.451254	0.938	0.347	8.85683e-23
Ndnf	1.67888e-47	0.450903	0.75	0.081	3.46487e-43
Sat1	7.00892e-17	0.450221	1	0.947	1.4465e-12
Gli3	8.95729e-20	0.450112	1	0.941	1.8486e-15
Fos	9.08716e-08	0.449394	1	1	0.00187541
Airn	1.4752e-22	0.449235	0.969	0.578	3.04452e-18
Msmo1	3.05282e-11	0.447901	0.984	0.905	6.30042e-07
Rnd1	8.0732e-29	0.447029	0.953	0.465	1.66615e-24
Sox5	8.68295e-20	0.445721	1	0.986	1.79199e-15
Susd1	1.77438e-23	0.445368	0.594	0.123	3.66196e-19
Igfbp5	3.9555e-05	0.443913	1	0.998	0.816336
Frmd4b	1.56223e-22	0.441432	1	0.923	3.22414e-18
Ptprz1	5.47829e-14	0.439957	1	1	1.13061e-09
Clu	6.75489e-09	0.439758	1	0.972	0.000139407
Tns3	7.97681e-24	0.43939	1	0.992	1.64625e-19
Idi1	1.70401e-12	0.438948	1	0.97	3.51673e-08
Il12rb2	4.58297e-34	0.438492	0.891	0.214	9.45833e-30
Phgdh	1.85833e-21	0.434906	1	1	3.83521e-17
Ndrg2	5.51997e-16	0.433836	1	1	1.13921e-11
Rasl10b	5.55076e-25	0.433631	1	0.693	1.14557e-20
Gm45184	2.1326e-09	0.432775	0.719	0.388	4.40126e-05
Efcab14	7.6564e-24	0.430938	1	1	1.58013e-19
Tgif1	6.02656e-25	0.430821	0.938	0.45	1.24376e-20
Suclg2	5.5346e-19	0.428999	1	0.968	1.14223e-14
Bmper	7.3093e-15	0.428981	0.75	0.416	1.50849e-10
Hepacam	8.29951e-20	0.427832	1	0.972	1.71285e-15
St14	6.95317e-29	0.423248	0.859	0.265	1.43499e-24
Gm17135	6.88049e-24	0.422686	0.938	0.354	1.42e-19
C1qtnf12	4.77551e-25	0.421634	1	0.842	9.8557e-21
Trpm3	1.85287e-50	0.419155	0.734	0.065	3.82395e-46
Ap3s1	2.41259e-20	0.419119	1	0.992	4.97911e-16
Prss56	9.40729e-41	0.416687	0.531	0.034	1.94148e-36
Gm26869	2.1414e-19	0.41621	0.844	0.386	4.41941e-15
Arhgap5	2.60522e-13	0.414379	1	1	5.37666e-09
Mid1ip1	6.51343e-15	0.414322	1	1	1.34424e-10
Itm2b	4.73614e-13	0.411469	1	1	9.77444e-09
Tjp2	1.32205e-17	0.411171	1	0.998	2.72844e-13
Arap2	3.2697e-11	0.410554	0.984	0.848	6.74801e-07
Ngef	3.33437e-20	0.407958	0.953	0.604	6.88146e-16
Dkk3	1.14302e-14	0.406153	0.906	0.632	2.35896e-10
Eda	1.07529e-17	0.405852	1	0.735	2.21918e-13
Pxmp2	9.19778e-20	0.40584	1	0.812	1.89824e-15
Slc7a10	1.95444e-13	0.405383	0.812	0.451	4.03356e-09
Adgra1	1.31074e-16	0.401488	0.984	0.883	2.70511e-12
Pitpnm2	3.86594e-15	0.401229	1	0.877	7.97854e-11
Cyp20a1	3.45462e-23	0.401189	1	1	7.12964e-19
AU022754	6.6513e-16	0.400996	0.797	0.376	1.37269e-11
Gli1	1.22777e-11	0.400965	0.859	0.541	2.53387e-07
Gm37768	7.85976e-30	0.400384	0.594	0.089	1.6221e-25
Fgfr2	4.4906e-19	0.399966	0.969	0.636	9.2677e-15
Utp14b	5.40014e-08	0.399894	0.922	0.782	0.00111448
Hs2st1	4.85294e-20	0.399303	1	1	1.00155e-15
Tmem65	1.14014e-14	0.39838	1	0.992	2.35301e-10
Ctnnd2	2.35849e-18	0.397792	1	0.99	4.86746e-14
Lsp1	8.4076e-40	0.39674	0.703	0.085	1.73516e-35
Hmgcs1	7.12351e-09	0.396458	1	1	0.000147015
Myrip	1.61396e-18	0.394264	1	0.808	3.33089e-14
Cd81	2.30926e-10	0.394151	1	1	4.76585e-06
Mettl5os	9.17379e-23	0.393892	0.984	0.76	1.89329e-18
Pcgf5	2.768e-19	0.391742	1	0.992	5.71259e-15
Tex15	7.68984e-14	0.391673	0.891	0.525	1.58703e-09
Gm4117	1.18687e-11	0.391586	0.859	0.533	2.44947e-07
Tmie	1.18542e-19	0.391472	0.922	0.483	2.44647e-15
Uba1y	1.81094e-24	0.390768	0.562	0.091	3.73742e-20
Ifitm3	8.25068e-17	0.389586	0.812	0.349	1.70278e-12
Sorcs2	4.48027e-25	0.389296	0.766	0.21	9.24638e-21
Abat	2.50707e-20	0.389048	0.922	0.562	5.17409e-16
Sall3	3.66678e-18	0.387911	1	0.976	7.56751e-14
Junb	4.92865e-08	0.386527	1	0.982	0.00101717
Flrt1	5.08152e-23	0.38584	0.859	0.38	1.04872e-18
Vim	2.33137e-14	0.385791	1	0.875	4.81147e-10
Tubb2a	1.8184e-09	0.385272	1	0.925	3.75281e-05
Adam23	1.48973e-21	0.383445	0.922	0.473	3.07451e-17
Ankrd40	2.30991e-13	0.383231	1	1	4.76719e-09
Zfp36l1	2.7546e-08	0.382753	1	0.986	0.000568494
Sik3	4.20434e-22	0.381848	1	0.998	8.67691e-18
Adam30	1.75929e-30	0.378621	0.688	0.127	3.63082e-26
Pcdh10	1.99364e-12	0.378388	1	1	4.11447e-08
Fam107a	4.18237e-14	0.377442	0.75	0.329	8.63158e-10
Rbm20	3.71904e-22	0.376106	0.641	0.166	7.67535e-18
Canx	8.147e-09	0.376082	1	1	0.000168138
1700003F12Rik	2.1567e-29	0.375647	0.828	0.236	4.45101e-25
Lrp1	2.61658e-10	0.375365	0.969	0.82	5.4001e-06
Lgi4	5.64092e-30	0.374918	0.859	0.238	1.16417e-25
Echs1	1.8945e-20	0.372363	1	1	3.90987e-16
Nkain2	4.43065e-22	0.370813	0.922	0.584	9.14398e-18
Gm14662	7.21304e-43	0.369537	0.703	0.083	1.48863e-38
Cyr61	4.81007e-09	0.369279	0.766	0.446	9.92703e-05
Gpm6b	2.64153e-11	0.368554	1	1	5.45159e-07
Cyp2j13	1.83807e-23	0.367876	0.812	0.275	3.79341e-19
Gm35835	1.51566e-26	0.367699	0.906	0.398	3.12803e-22
Pard6b	1.00411e-28	0.366574	0.688	0.135	2.07228e-24
Wnt7b	4.94295e-17	0.36554	1	0.947	1.02013e-12
Grin2c	1.3126e-25	0.364297	0.672	0.152	2.70895e-21
Arsj	1.79538e-13	0.36402	0.734	0.376	3.70531e-09
Luc7l3	5.51487e-11	0.363181	1	1	1.13816e-06
Gpc5	9.32446e-20	0.362049	0.703	0.236	1.92438e-15
Usp2	3.03987e-15	0.359537	0.859	0.461	6.27368e-11
Acss1	1.8687e-15	0.358901	0.984	0.875	3.85661e-11
Gm20324	7.78393e-23	0.358168	0.547	0.089	1.60645e-18
Gnao1	3.59589e-09	0.357887	1	1	7.4212e-05
Add3	1.35131e-16	0.357513	1	0.881	2.78884e-12
Mirg	5.78839e-54	0.357042	0.594	0.022	1.19461e-49
Dbi	2.26541e-14	0.356968	1	1	4.67535e-10
Ttc36	4.8179e-15	0.356676	0.984	0.871	9.94318e-11
Ankrd6	3.00786e-13	0.355807	1	0.974	6.20763e-09
Gm15893	7.71544e-15	0.355439	0.922	0.564	1.59231e-10
Ldhb	2.08867e-18	0.355279	1	1	4.31059e-14
Psat1	1.34376e-15	0.35521	1	0.99	2.77325e-11
Rest	3.4318e-16	0.354809	0.938	0.582	7.08256e-12
Sox3	1.30375e-22	0.353569	1	0.905	2.69069e-18
Gm10561	3.4192e-07	0.352514	0.891	0.713	0.00705654
Psph	5.60044e-21	0.352512	1	1	1.15582e-16
Gm47423	2.3431e-10	0.351156	0.578	0.236	4.83568e-06
Clybl	2.16524e-25	0.350977	0.984	0.64	4.46862e-21
Maob	5.1979e-16	0.35057	0.922	0.699	1.07274e-11
Fabp7	8.17518e-10	0.34901	1	1	1.68719e-05
St13	3.15655e-13	0.348865	1	1	6.51449e-09
Arg1	3.08279e-15	0.34864	0.969	0.778	6.36227e-11
Cdh11	4.62814e-19	0.348322	0.984	0.679	9.55156e-15
Ank2	5.72668e-13	0.346379	1	1	1.18187e-08
Chmp4b	7.13215e-17	0.346327	1	1	1.47193e-12
Slc22a23	1.72047e-16	0.345835	1	0.752	3.55071e-12
Rsph10b	6.14435e-33	0.345252	0.828	0.208	1.26807e-28
Spag9	8.25452e-07	0.343602	1	0.998	0.0170357
Prima1	4.7187e-33	0.343431	0.578	0.067	9.73846e-29
Mpped1	6.53197e-22	0.342915	0.828	0.319	1.34807e-17
Selenof	1.77352e-14	0.342523	1	1	3.66019e-10
Vcam1	8.29154e-18	0.342454	0.906	0.582	1.71121e-13
Arhgef19	1.51883e-26	0.341935	0.719	0.18	3.13455e-22
Adamts1	0.00678333	0.341381	0.391	0.25	1
Adhfe1	7.79943e-24	0.339786	0.906	0.402	1.60965e-19
Enho	5.61317e-21	0.339732	1	0.895	1.15845e-16
Zfyve21	8.42913e-20	0.338552	1	1	1.7396e-15
Ism2	3.30621e-25	0.337433	0.578	0.099	6.82335e-21
C030037D09Rik	1.42252e-23	0.337234	1	0.881	2.93579e-19
Abr	1.18896e-12	0.336729	0.969	0.828	2.45378e-08
Gm27042	3.64053e-18	0.336283	0.844	0.366	7.51333e-14
Ccdc69	2.32886e-18	0.336253	0.656	0.204	4.80629e-14
F3	1.40162e-15	0.336177	0.953	0.727	2.89265e-11
Gcsh	1.0882e-12	0.336095	1	0.998	2.24582e-08
Sardh	1.03606e-15	0.335963	0.984	0.707	2.13822e-11
Gm45168	4.52712e-41	0.334607	0.656	0.069	9.34306e-37
Ephb1	1.76774e-28	0.334235	0.875	0.263	3.64826e-24
Htra1	2.85496e-16	0.33357	0.812	0.394	5.89208e-12
Spata24	5.12568e-28	0.333494	1	1	1.05784e-23
Fars2	1.38565e-22	0.332733	1	1	2.8597e-18
Epha5	2.20141e-11	0.330937	0.984	0.846	4.54327e-07
Eif4ebp1	1.30738e-12	0.328437	0.891	0.564	2.69817e-08
Hlf	4.98404e-08	0.328422	0.984	0.851	0.00102861
Epb41l5	2.59778e-16	0.326876	1	1	5.3613e-12
Ugp2	3.80328e-16	0.326465	1	0.992	7.84921e-12
Igsf11	1.00316e-16	0.32599	0.953	0.745	2.07033e-12
Eif3j1	1.66711e-13	0.325967	1	1	3.44059e-09
Notumos	2.69985e-45	0.325494	0.672	0.061	5.57195e-41
Txndc5	2.4728e-24	0.325488	1	0.984	5.10337e-20
Plagl1	3.36124e-10	0.325399	0.828	0.558	6.93693e-06
Ass1	2.20275e-15	0.32519	0.484	0.121	4.54603e-11
A830010M20Rik	2.17265e-12	0.324871	1	0.899	4.48392e-08
Pdlim5	2.73978e-18	0.324773	0.984	0.794	5.65436e-14
Sox9	1.28605e-08	0.324546	1	1	0.000265414
Ptch1	7.87018e-11	0.32449	1	0.998	1.62425e-06
Macf1	3.87983e-06	0.324173	1	1	0.0800719
Prrx1	7.30886e-10	0.324047	0.906	0.618	1.5084e-05
Slc35d1	2.8925e-21	0.32372	0.969	0.754	5.96954e-17
Glul	7.9543e-09	0.323468	1	1	0.000164161
Gm26912	6.03881e-28	0.323304	0.531	0.069	1.24629e-23
Gm13569	1.94825e-24	0.322937	0.594	0.105	4.0208e-20
Ifitm2	7.13381e-12	0.322856	1	0.998	1.47228e-07
Gm10131	2.00602e-22	0.322161	0.984	0.711	4.14002e-18
Mip	6.0084e-21	0.320875	0.625	0.154	1.24001e-16
1110006O24Rik	1.09235e-16	0.320198	1	0.867	2.25439e-12
Itpr2	4.273e-14	0.319497	0.734	0.354	8.81861e-10
Gm16838	1.80207e-21	0.319258	0.938	0.438	3.71911e-17
Atxn1	5.08759e-08	0.318695	0.984	0.865	0.00104998
Prnp	9.93976e-06	0.318648	0.984	0.96	0.205137
Pla2g16	2.3187e-16	0.318639	0.828	0.4	4.78534e-12
Rpn1	5.46147e-13	0.31824	1	0.996	1.12714e-08
Pdk4	1.01231e-10	0.318166	0.875	0.707	2.08921e-06
Jak1	5.07804e-12	0.318136	1	0.988	1.04801e-07
Gm12319	1.40803e-27	0.317834	0.547	0.073	2.90589e-23
Trac	2.04215e-14	0.317388	0.547	0.172	4.2146e-10
Cox6b2	1.58458e-11	0.316673	0.938	0.659	3.27026e-07
Prodh	1.01419e-21	0.316383	0.906	0.386	2.09308e-17
Bhlhe40	1.97228e-12	0.316376	0.75	0.349	4.07039e-08
Alpl	3.70093e-22	0.316047	1	0.909	7.63799e-18
Smad3	6.56489e-15	0.31603	0.953	0.622	1.35486e-10
Prdm5	8.3028e-20	0.315962	1	0.98	1.71353e-15
Lhpp	3.72099e-22	0.315359	0.938	0.495	7.67938e-18
Ttyh3	2.67602e-12	0.31518	1	1	5.52278e-08
Acsbg1	6.85192e-13	0.314726	1	0.905	1.4141e-08
Ramp1	4.89516e-13	0.314612	0.516	0.158	1.01026e-08
Nme7	2.26076e-12	0.313839	1	0.956	4.66576e-08
Ckb	3.83275e-11	0.313583	1	1	7.91004e-07
Otud1	2.50501e-16	0.31355	0.812	0.402	5.16984e-12
Trim9	7.7366e-13	0.31346	0.984	0.667	1.59668e-08
Bend5	5.97491e-37	0.313378	0.703	0.101	1.2331e-32
Phactr2	9.00375e-18	0.313251	1	0.921	1.85819e-13
Gng12	1.02483e-13	0.313115	1	0.998	2.11505e-09
Tmed5	4.99442e-09	0.313069	1	0.915	0.000103075
Ttyh2	1.17941e-22	0.312758	0.781	0.271	2.43406e-18
Gm26789	1.96118e-20	0.312706	0.609	0.166	4.04749e-16
Abhd14a	1.36501e-19	0.311883	1	0.996	2.8171e-15
Gsx2	1.92218e-12	0.311579	0.969	0.479	3.967e-08
Raver2	1.61544e-16	0.311378	0.906	0.525	3.33395e-12
Rgl3	1.40603e-20	0.311095	0.859	0.424	2.90177e-16
Rfx4	1.85009e-13	0.310067	0.984	0.82	3.81821e-09
Slc6a11	6.97921e-09	0.309799	0.953	0.774	0.000144037
6030419C18Rik	6.05785e-18	0.309446	0.703	0.269	1.25022e-13
Mlf1	3.97994e-16	0.3093	0.844	0.479	8.2138e-12
Akap7	2.32509e-18	0.309037	1	0.998	4.79853e-14
Lsamp	1.00224e-10	0.30897	1	0.865	2.06842e-06
Ctdsp2	1.96282e-13	0.308511	1	0.996	4.05087e-09
Six5	1.41468e-14	0.308437	0.984	0.735	2.91962e-10
Tenm3	2.41483e-16	0.308374	0.828	0.527	4.98373e-12
Gm36745	3.68033e-43	0.308165	0.562	0.036	7.59547e-39
1810013D15Rik	3.0046e-17	0.307979	0.797	0.303	6.20089e-13
Fgf13	3.37677e-17	0.307967	1	0.937	6.96897e-13
Abcb1b	1.27516e-15	0.307141	1	0.895	2.63168e-11
E2f5	7.23113e-18	0.306553	1	0.98	1.49236e-13
Bgn	3.56367e-12	0.306032	0.812	0.436	7.35471e-08
Fam13c	4.33039e-13	0.305661	1	0.891	8.93706e-09
Itpka	4.03163e-25	0.305076	0.859	0.297	8.32047e-21
Galnt16	4.25725e-18	0.304993	1	0.871	8.78611e-14
Gm10603	4.06069e-13	0.304955	0.625	0.246	8.38045e-09
Kdelc2	1.65307e-14	0.304944	1	0.962	3.41161e-10
Otx2	4.57136e-44	0.304666	0.594	0.042	9.43438e-40
4933431E20Rik	1.17914e-13	0.304629	1	0.986	2.43351e-09
Nr4a1	0.00183867	0.304587	0.719	0.545	1
Acaa2	2.07854e-21	0.304451	1	0.949	4.28969e-17
Cavin3	1.96025e-14	0.303954	1	0.972	4.04555e-10
Prrg1	1.82038e-17	0.303837	1	0.968	3.75689e-13
Fam49a	1.36104e-19	0.303834	0.938	0.509	2.80891e-15
Hacd2	4.78899e-19	0.302755	1	0.992	9.88353e-15
Nipsnap2	5.38214e-16	0.302268	1	0.939	1.11077e-11
Gpc4	2.3116e-12	0.302235	1	0.923	4.77069e-08
Mgam	1.59802e-21	0.30181	0.516	0.091	3.29798e-17
Ophn1	1.86261e-18	0.301784	1	1	3.84406e-14
Dok6	1.88035e-16	0.301773	0.625	0.21	3.88067e-12
Pltp	2.69804e-24	0.300941	0.5	0.075	5.56822e-20
Cadps2	7.38981e-12	0.300867	0.828	0.471	1.52511e-07
Ldlr	1.58911e-09	0.300149	0.797	0.428	3.2796e-05
Nes	5.54546e-08	0.300043	1	1	0.00114447
Ston2	1.63301e-13	0.299858	0.984	0.78	3.3702e-09
Sik1	4.28138e-09	0.298561	0.812	0.517	8.83592e-05
Gpr37l1	2.49196e-10	0.298404	0.953	0.784	5.14292e-06
Gstm1	2.28415e-10	0.297959	1	0.968	4.71403e-06
Slc48a1	3.70846e-14	0.297664	1	1	7.65353e-10
Hs6st2	9.58566e-27	0.297443	0.906	0.305	1.97829e-22
Gramd3	1.25204e-15	0.297184	0.906	0.582	2.58396e-11
Aspscr1	2.78841e-19	0.296547	1	1	5.75471e-15
Zbtb42	2.46858e-15	0.296111	0.844	0.558	5.09467e-11
Tecr	3.91724e-11	0.296025	1	1	8.0844e-07
Reep3	1.34065e-17	0.295874	1	1	2.76683e-13
Gpld1	2.60288e-20	0.295671	0.578	0.131	5.37183e-16
Dtx1	2.96393e-14	0.294819	1	0.996	6.11697e-10
Fam169a	1.70712e-16	0.294665	0.922	0.588	3.52315e-12
Usp6nl	2.05378e-15	0.294486	1	0.992	4.2386e-11
Sdc4	1.71269e-14	0.294291	0.969	0.79	3.53465e-10
Grk3	2.22544e-07	0.294156	1	0.994	0.00459287
Oat	5.96903e-17	0.294128	1	0.978	1.23189e-12
Nrcam	1.60748e-11	0.294028	0.906	0.59	3.31751e-07
Tst	3.92101e-10	0.293884	1	0.784	8.09218e-06
Ptger1	6.06071e-16	0.293359	0.891	0.519	1.25081e-11
Nadk2	4.28784e-18	0.293214	1	1	8.84923e-14
Hes1	5.03888e-08	0.293181	0.578	0.271	0.00103993
Rnft1	1.65309e-20	0.292868	1	0.99	3.41165e-16
Tspan32os	5.66715e-24	0.292563	0.516	0.083	1.16959e-19
D830035M03Rik	3.17021e-16	0.292456	0.891	0.521	6.54269e-12
Snx27	2.33151e-08	0.292407	1	0.996	0.000481176
Tspan12	3.87976e-19	0.292082	1	0.885	8.00704e-15
Ecel1	1.02353e-11	0.291824	0.562	0.212	2.11235e-07
Sema6a	1.05205e-07	0.29167	1	0.822	0.00217122
Arhgef26	8.6918e-17	0.291553	1	0.994	1.79381e-12
Iqsec1	6.60087e-12	0.291501	1	0.883	1.36229e-07
Il4ra	1.78584e-16	0.291214	0.734	0.289	3.68562e-12
Nxn	3.12026e-17	0.290939	0.938	0.576	6.43959e-13
Osr2	5.27826e-21	0.290331	0.516	0.091	1.08933e-16
Fstl1	6.36447e-14	0.290278	1	0.941	1.3135e-09
Gli2	1.42244e-13	0.289273	1	0.962	2.93564e-09
2610300M13Rik	6.4172e-45	0.289236	0.547	0.028	1.32438e-40
Degs1	1.70435e-09	0.28872	0.984	0.909	3.51744e-05
Magt1	1.06673e-08	0.288675	1	0.943	0.000220151
Zdbf2	1.31074e-06	0.288492	0.984	0.863	0.0270512
B3glct	1.15131e-19	0.288404	1	0.996	2.37607e-15
Fgd6	7.18499e-16	0.288285	0.938	0.65	1.48284e-11
Mgat5	2.88042e-09	0.288285	0.969	0.909	5.94462e-05
Zfp941	6.55589e-20	0.288228	0.781	0.289	1.353e-15
Cry2	5.63752e-19	0.288058	1	0.947	1.16347e-14
Stk39	2.1095e-16	0.287082	1	0.996	4.35359e-12
Gm43570	3.07662e-12	0.286691	0.75	0.374	6.34953e-08
Lxn	3.42166e-11	0.286098	0.672	0.297	7.06162e-07
Fhl4	2.17129e-14	0.285929	0.891	0.552	4.48112e-10
Gm6566	5.10227e-15	0.285904	0.812	0.444	1.05301e-10
Gm20083	5.16802e-23	0.285891	0.797	0.244	1.06658e-18
Dtx4	1.50105e-14	0.285704	0.766	0.349	3.09787e-10
Epha3	2.72576e-15	0.285529	0.766	0.277	5.62543e-11
Gcat	1.167e-18	0.284853	1	0.857	2.40845e-14
Slc25a31	1.05228e-14	0.284675	0.578	0.182	2.1717e-10
Bmpr1b	1.5825e-14	0.284325	0.953	0.626	3.26596e-10
Ephx2	3.83809e-34	0.284069	0.531	0.05	7.92105e-30
Pcsk5	8.56232e-17	0.283934	0.656	0.21	1.76709e-12
Riiad1	6.12743e-21	0.283818	0.422	0.059	1.26458e-16
Fgfr3	1.30173e-15	0.283799	0.969	0.735	2.6865e-11
Pgm2	3.04423e-13	0.283184	0.969	0.816	6.28268e-09
Gm14296	1.50481e-13	0.283056	0.953	0.804	3.10563e-09
Csf2ra	1.27941e-22	0.282406	1	1	2.64046e-18
Gm14168	3.551e-11	0.282176	0.734	0.362	7.32855e-07
Clcc1	7.68909e-15	0.28205	1	0.998	1.58687e-10
Kcnk1	8.75184e-13	0.281752	0.719	0.35	1.8062e-08
Maoa	3.50389e-21	0.28171	1	0.998	7.23134e-17
Adipor1	4.12124e-14	0.281672	1	1	8.50541e-10
Snx5	8.20991e-13	0.28095	1	0.998	1.69436e-08
Baalc	1.07158e-08	0.28079	0.75	0.459	0.000221153
Soat1	7.65513e-09	0.280486	1	0.992	0.000157987
Sbds	5.71993e-14	0.280128	1	0.988	1.18048e-09
Gabbr1	4.88245e-15	0.279938	1	1	1.00764e-10
Wdr95	1.35662e-21	0.279498	0.766	0.251	2.7998e-17
Cavin1	3.11154e-26	0.279008	0.609	0.113	6.42159e-22
Gm48342	7.30652e-10	0.278037	0.688	0.321	1.50792e-05
Cmbl	1.12111e-31	0.277944	0.531	0.059	2.31374e-27
Nectin3	3.27737e-11	0.276494	1	0.939	6.76383e-07
Lhfp	1.83324e-13	0.276405	0.938	0.552	3.78345e-09
AI593442	1.95018e-08	0.276119	0.422	0.16	0.000402478
Gng5	1.18641e-13	0.276037	1	1	2.4485e-09
Reep6	4.24162e-11	0.275811	0.844	0.663	8.75386e-07
Entpd6	1.10101e-12	0.275234	1	0.998	2.27227e-08
Stk19	1.64188e-19	0.27517	1	0.998	3.38851e-15
Lrrc27	5.98847e-20	0.274806	0.984	0.806	1.2359e-15
Cmpk2	1.0694e-15	0.274648	0.812	0.509	2.20702e-11
Gm34354	1.00037e-29	0.274343	0.469	0.044	2.06456e-25
Zfp985	1.65309e-30	0.274037	0.984	0.392	3.41165e-26
Lamp1	2.99824e-10	0.273977	1	1	6.18778e-06
Slc39a1	7.00555e-12	0.273636	1	0.958	1.4458e-07
Acadl	1.23067e-09	0.273363	1	0.966	2.53986e-05
Gfra1	5.01528e-11	0.273221	0.812	0.552	1.03505e-06
Vegfb	6.68204e-15	0.273167	1	1	1.37904e-10
Eno3	2.66834e-16	0.273153	1	0.99	5.50692e-12
Masp2	9.93214e-11	0.272906	0.984	0.651	2.0498e-06
Sypl	1.91249e-13	0.272439	1	0.954	3.947e-09
Clcn3	3.48289e-11	0.272078	0.984	0.978	7.188e-07
Ldlrad3	3.3713e-21	0.271871	1	0.99	6.95769e-17
Tnfaip8	7.72606e-11	0.270931	0.891	0.582	1.5945e-06
1700086P04Rik	3.81768e-24	0.270724	0.406	0.044	7.87893e-20
Trip6	7.56961e-10	0.27054	1	0.818	1.56222e-05
Gm26935	1.40871e-09	0.270308	0.75	0.457	2.9073e-05
Gm45844	7.59695e-14	0.270036	0.562	0.168	1.56786e-09
Dynlt3	1.6037e-20	0.269969	1	0.988	3.30972e-16
Col5a2	3.69767e-12	0.269967	0.984	0.749	7.63124e-08
Tnrc6b	4.49942e-08	0.269899	1	0.972	0.00092859
Dad1	1.6076e-13	0.269828	1	1	3.31777e-09
Gm11713	1.50664e-16	0.269797	0.875	0.455	3.1094e-12
Cnr1	5.21774e-16	0.269741	0.531	0.133	1.07684e-11
Tcf25	2.8321e-08	0.269552	1	1	0.000584488
Fam168a	7.04202e-08	0.26915	1	0.994	0.00145333
Igsf3	1.22684e-19	0.268541	1	0.929	2.53195e-15
Gm16006	1.87402e-19	0.268534	0.953	0.737	3.86761e-15
1110019D14Rik	3.60719e-16	0.268534	0.984	0.659	7.44452e-12
Mtus1	3.3363e-14	0.268428	1	0.988	6.88546e-10
Plekha7	6.32719e-16	0.268332	0.906	0.493	1.3058e-11
Abcd3	6.0206e-12	0.268087	1	0.998	1.24253e-07
Eps15	7.41803e-12	0.26759	1	0.97	1.53093e-07
Lyrm4	3.22e-08	0.267568	1	0.96	0.000664545
Naf1	1.14818e-15	0.267565	1	1	2.36961e-11
Sh3pxd2b	3.03678e-12	0.266713	1	0.994	6.26731e-08
Scd2	4.10476e-07	0.265642	1	1	0.0084714
Crb2	8.09518e-22	0.265595	0.531	0.103	1.67068e-17
Cyba	2.99425e-10	0.265051	1	0.923	6.17954e-06
Tmem47	9.89341e-07	0.264832	0.891	0.81	0.020418
AC161607.1	1.75438e-19	0.264763	0.562	0.139	3.62069e-15
Ghr	4.94231e-15	0.264705	0.688	0.261	1.01999e-10
Sfmbt2	2.38607e-38	0.26387	0.484	0.028	4.92437e-34
Spag4	7.46488e-11	0.263774	1	0.889	1.5406e-06
C030010L15Rik	1.18803e-11	0.263665	0.703	0.311	2.45186e-07
Emp2	2.04853e-12	0.263563	0.891	0.509	4.22775e-08
Phkg1	1.68037e-18	0.263215	0.688	0.212	3.46795e-14
Parp16	9.57951e-14	0.262954	1	0.976	1.97702e-09
Hsd17b10	2.0807e-15	0.262606	1	1	4.29415e-11
Ttll9	2.52971e-22	0.26258	0.875	0.335	5.22081e-18
AC061963.1	6.38127e-11	0.262562	0.688	0.335	1.31697e-06
Spats2l	3.61211e-15	0.26245	0.891	0.483	7.45466e-11
Zfp990	5.34421e-09	0.262413	0.781	0.475	0.000110294
Pygb	1.21965e-08	0.2624	0.969	0.796	0.000251711
Slc16a2	7.68943e-07	0.262049	0.984	0.921	0.0158694
Rreb1	1.1142e-15	0.261469	0.875	0.442	2.29948e-11
Plag1	9.46604e-26	0.261183	0.594	0.105	1.9536e-21
Arxes2	7.36253e-16	0.260566	0.906	0.422	1.51948e-11
Tkt	1.22604e-10	0.259446	1	1	2.5303e-06
AI464131	3.19881e-18	0.259026	0.688	0.224	6.60169e-14
B430010I23Rik	2.43437e-18	0.259002	0.516	0.115	5.02405e-14
Syndig1	8.24961e-27	0.258938	0.625	0.107	1.70255e-22
Ammecr1l	3.60658e-12	0.258821	1	0.998	7.44326e-08
Gpr62	3.06326e-09	0.258431	0.844	0.471	6.32195e-05
Ppargc1a	1.89775e-12	0.25831	0.844	0.44	3.91657e-08
4932702P03Rik	1.90544e-13	0.258244	0.672	0.263	3.93244e-09
Csrp1	2.55582e-11	0.25805	1	1	5.2747e-07
Gpr135	8.06977e-18	0.257463	0.734	0.263	1.66544e-13
Dtd2	4.19863e-14	0.257438	1	0.998	8.66514e-10
Agpat2	5.74382e-24	0.257275	1	0.804	1.18541e-19
Sntb1	5.59908e-23	0.257273	0.562	0.109	1.15554e-18
Bhlhb9	6.79309e-08	0.257019	1	0.984	0.00140196
Gm26767	8.58511e-08	0.256793	0.828	0.59	0.00177179
0610005C13Rik	7.50042e-17	0.256766	0.688	0.236	1.54794e-12
Abhd12	2.64539e-12	0.256688	1	1	5.45956e-08
Gm47359	4.50867e-21	0.256628	0.469	0.075	9.30499e-17
Gm14403	5.44678e-15	0.256583	1	0.917	1.12411e-10
Gad1os	3.27456e-31	0.25641	0.453	0.036	6.75804e-27
Apoa1	3.78782e-26	0.256169	0.453	0.048	7.8173e-22
A930041C12Rik	7.40212e-10	0.255966	0.719	0.366	1.52765e-05
Aldoc	8.47463e-08	0.255312	1	0.935	0.00174899
C130026L21Rik	2.63268e-11	0.255041	0.953	0.741	5.43333e-07
Serpinb9	1.975e-22	0.254998	0.547	0.099	4.076e-18
Scube1	2.7715e-31	0.2549	0.5	0.048	5.71983e-27
Tm9sf4	2.38296e-10	0.254897	1	0.996	4.91795e-06
Foxn3	6.12378e-12	0.254718	1	1	1.26382e-07
Btg1	1.53538e-06	0.254257	1	1	0.0316871
Rac3	8.73963e-16	0.254005	1	0.891	1.80369e-11
Dpy19l1	1.36143e-09	0.253663	1	0.992	2.80973e-05
Tiparp	8.65803e-06	0.252988	1	0.994	0.178684
Hspa2	2.26273e-10	0.252771	0.844	0.598	4.66982e-06
Lrrc9	7.61638e-20	0.252726	0.672	0.192	1.57187e-15
Paqr6	1.62579e-19	0.25249	0.391	0.053	3.3553e-15
Adcy2	1.01602e-14	0.252311	0.734	0.301	2.09687e-10
Aamp	2.64153e-11	0.252212	1	1	5.45159e-07
Nmt2	4.46274e-16	0.252085	1	1	9.21021e-12
4930562C15Rik	3.76074e-12	0.25185	0.609	0.222	7.76142e-08
Cachd1	1.52724e-14	0.251403	0.984	0.842	3.15193e-10
Zfp984	1.57156e-10	0.25119	0.812	0.525	3.24338e-06
Tmem243	2.61603e-14	0.25072	1	1	5.39897e-10
Thnsl1	1.48053e-18	-0.250353	1	1	3.05551e-14
Zfp947	1.54445e-18	-0.250814	0.562	0.927	3.18743e-14
Ccni	3.0199e-14	-0.251029	1	0.998	6.23248e-10
Pcdhb5	3.80694e-13	-0.252132	0.594	0.867	7.85676e-09
Cd1d1	2.89337e-15	-0.2522	0.141	0.679	5.97135e-11
Gripap1	1.33505e-19	-0.252216	1	1	2.75528e-15
Dclk2	1.12234e-20	-0.252642	1	1	2.31629e-16
Sv2c	3.18038e-08	-0.25277	0.625	0.877	0.000656366
Fis1	3.84658e-10	-0.25321	1	0.998	7.93857e-06
Osbpl5	5.37325e-18	-0.253395	0.578	0.927	1.10893e-13
Pmepa1	5.37249e-08	-0.25384	1	1	0.00110877
Hsh2d	5.69832e-06	-0.254079	0.234	0.489	0.117602
Bsn	2.74232e-20	-0.254448	0.953	0.992	5.65959e-16
Tnrc6c	7.94273e-16	-0.254979	1	1	1.63922e-11
Plekhf2	3.73694e-19	-0.255354	1	1	7.71229e-15
Gm30934	6.43208e-08	-0.256177	0.391	0.685	0.00132745
Gm19667	1.45808e-11	-0.256291	0.516	0.84	3.00918e-07
Epn2	2.71674e-08	-0.256466	1	1	0.000560681
Ncam1	9.79397e-06	-0.25652	0.531	0.796	0.202128
Lrrfip1	1.12107e-08	-0.256669	1	0.996	0.000231367
Rasl11a	0.00019715	-0.257059	0.172	0.402	1
Ankrd11	2.1684e-07	-0.258029	1	1	0.00447514
Tbc1d1	4.63795e-15	-0.258156	1	1	9.57179e-11
Cacng8	1.25407e-12	-0.258562	0.234	0.689	2.58815e-08
2700033N17Rik	1.48045e-16	-0.258578	0.922	0.994	3.05535e-12
2009-09-01	4.49483e-14	-0.259096	1	1	9.27642e-10
Tmem57	1.3263e-15	-0.259121	1	1	2.73723e-11
Akr1a1	9.3419e-11	-0.259242	1	1	1.92798e-06
F2r	5.20591e-17	-0.259764	1	1	1.0744e-12
Zfp462	8.99857e-11	-0.261675	1	1	1.85712e-06
Tmed4	1.3013e-09	-0.262003	1	1	2.68561e-05
Glrb	5.84497e-18	-0.262461	0.656	0.949	1.20628e-13
Rab20	5.04504e-11	-0.262525	0.094	0.531	1.0412e-06
Top1	3.56804e-07	-0.262602	1	1	0.00736372
Mtmr7	1.95553e-16	-0.262724	0.438	0.842	4.03582e-12
Emx1	9.08021e-10	-0.262732	0.062	0.465	1.87397e-05
Ccdc120	2.8399e-17	-0.263061	0.578	0.899	5.86099e-13
Zfp292	1.13202e-10	-0.26331	1	1	2.33626e-06
Crem	2.64559e-15	-0.263418	1	0.99	5.45997e-11
Sox8	1.67471e-09	-0.263687	0.922	0.974	3.45627e-05
Thap8	6.49762e-06	-0.263691	0.641	0.855	0.134098
Smarcd1	3.60658e-12	-0.264015	1	1	7.44326e-08
Slc43a2	1.59235e-20	-0.264042	0.484	0.943	3.28629e-16
Dbn1	4.3321e-10	-0.264242	1	1	8.94059e-06
Gskip	3.65511e-15	-0.264245	1	1	7.54342e-11
Hmgb3	6.49449e-08	-0.264359	1	1	0.00134033
Dll1	7.88979e-08	-0.264588	0.922	0.97	0.00162829
Scrt2	1.00574e-10	-0.264631	0.469	0.788	2.07565e-06
Fkbp7	1.08943e-15	-0.26474	0.953	1	2.24836e-11
Map2	1.72232e-09	-0.26505	1	1	3.55452e-05
Dnajc15	9.56536e-13	-0.265581	1	1	1.9741e-08
Cyb5r3	4.59688e-12	-0.266095	0.953	0.998	9.48703e-08
Rgs17	1.55263e-09	-0.266442	0.531	0.812	3.20432e-05
Soga3	3.24153e-10	-0.266472	1	1	6.68988e-06
Ier5l	2.2972e-16	-0.266602	0.516	0.887	4.74096e-12
Pou6f1	4.82741e-17	-0.26662	1	1	9.96282e-13
Tead1	6.7369e-07	-0.267084	1	1	0.0139036
Slco3a1	2.0107e-17	-0.267142	0.094	0.697	4.14967e-13
Dchs1	7.65192e-20	-0.268183	1	0.998	1.5792e-15
Atxn7l2	5.57131e-18	-0.268532	1	1	1.14981e-13
Ppdpf	2.03638e-14	-0.26869	1	1	4.20268e-10
Ppfia3	3.7556e-15	-0.268736	0.547	0.879	7.75081e-11
Zfp60	2.59778e-16	-0.269081	1	1	5.3613e-12
Mkrn1	5.57485e-11	-0.269165	1	1	1.15054e-06
Zfp788	6.64176e-20	-0.269185	1	1	1.37073e-15
Cend1	6.85672e-12	-0.270675	0.219	0.707	1.41509e-07
Gm5113	4.20434e-22	-0.27069	1	1	8.67691e-18
Il17b	9.6189e-09	-0.271337	0.172	0.547	0.000198515
Disp2	2.42756e-22	-0.27178	0.281	0.859	5.01e-18
Zfp326	5.53952e-19	-0.271995	1	1	1.14325e-14
Rnasel	4.31785e-18	-0.272146	0.312	0.796	8.91119e-14
Pcdhb7	1.02978e-16	-0.27218	0.844	0.992	2.12525e-12
Lemd1	1.41584e-16	-0.272264	0.484	0.875	2.922e-12
Mtmr11	3.08061e-07	-0.273325	0.844	0.962	0.00635777
Hist3h2ba	1.9184e-08	-0.273524	0.031	0.392	0.00039592
Dcx	6.11794e-07	-0.274113	0.016	0.315	0.0126262
Gm26610	5.56261e-12	-0.274627	0.203	0.648	1.14801e-07
Olfr482	1.60862e-16	-0.274866	0.609	0.915	3.31988e-12
Gng3	2.91108e-07	-0.274965	0.531	0.794	0.00600789
Gm6356	2.69051e-18	-0.275038	0.344	0.857	5.55268e-14
Klf7	1.2895e-07	-0.27597	1	1	0.00266127
Lman2l	8.34373e-17	-0.27599	1	1	1.72198e-12
Lgals1	1.09916e-06	-0.276146	0.75	0.929	0.0226844
Dmrta2	1.70624e-13	-0.276703	0.25	0.764	3.52134e-09
Cdk5rap2	1.37784e-18	-0.277251	1	1	2.84359e-14
Epsti1	1.53338e-09	-0.277462	0.047	0.446	3.16459e-05
Zfp536	2.73685e-15	-0.27764	0.172	0.701	5.64831e-11
Gna14	6.18076e-07	-0.277644	0.422	0.745	0.0127558
Akap11	2.52901e-16	-0.277902	1	1	5.21937e-12
Epb41l3	3.2515e-13	-0.278316	0.391	0.788	6.71045e-09
Olfm2	3.71946e-08	-0.278879	0.453	0.81	0.000767622
Me3	2.59629e-08	-0.279039	0.75	0.962	0.000535822
Scand1	1.91246e-14	-0.279418	1	1	3.94693e-10
Sarm1	1.11173e-26	-0.279418	1	1	2.2944e-22
Gm17057	9.58012e-17	-0.280097	0.406	0.802	1.97715e-12
Synrg	1.01076e-18	-0.280437	1	1	2.08601e-14
Gm29455	3.61903e-16	-0.280616	0.25	0.741	7.46896e-12
Prdx2	9.86208e-10	-0.281771	1	1	2.03534e-05
Gse1	6.1592e-14	-0.282108	1	0.99	1.27114e-09
Rnf165	1.69171e-23	-0.282141	1	0.998	3.49135e-19
Tecta	3.66138e-16	-0.282161	0.281	0.79	7.55635e-12
Gpatch3	2.6488e-16	-0.282265	0.578	0.941	5.4666e-12
Pcdhb16	1.69397e-11	-0.282499	0.141	0.6	3.49603e-07
Slc39a3	7.37002e-20	-0.282978	0.906	0.99	1.52102e-15
Myl12b	3.36204e-11	-0.283074	1	1	6.93857e-07
Slco5a1	1.69533e-19	-0.28374	0.281	0.848	3.49882e-15
Tmem131l	1.00022e-15	-0.283776	1	0.994	2.06425e-11
Apc2	5.66566e-15	-0.284222	0.125	0.671	1.16928e-10
Fbn1	1.22727e-11	-0.28554	0.5	0.75	2.53284e-07
Swsap1	5.32799e-21	-0.285803	0.984	0.994	1.09959e-16
Nav1	2.01146e-11	-0.286283	0.844	0.966	4.15124e-07
Rell1	9.86081e-14	-0.286298	0.547	0.895	2.03507e-09
Chn2	3.59571e-14	-0.286499	0.125	0.671	7.42083e-10
Gm36266	6.74978e-06	-0.286559	0.609	0.749	0.139302
Traf4	6.25844e-13	-0.287151	0.984	1	1.29162e-08
Col9a3	7.20813e-12	-0.287474	0.516	0.893	1.48761e-07
Dll4	1.86864e-16	-0.288727	0.453	0.901	3.85651e-12
Spo11	1.41445e-08	-0.288875	0.406	0.671	0.000291913
Cacng5	3.85202e-07	-0.288938	0.234	0.562	0.0079498
Pde1c	8.39606e-12	-0.289338	0.312	0.701	1.73278e-07
Plgrkt	3.49314e-11	-0.290657	0.984	0.996	7.20914e-07
Gm13889	3.29594e-06	-0.290918	0.484	0.689	0.0680216
Lrrc63	5.4411e-09	-0.291135	0.016	0.394	0.000112293
Ddr2	1.51864e-19	-0.291261	0.625	0.929	3.13416e-15
Mfng	6.1622e-07	-0.291539	0.531	0.792	0.0127175
Ppp1r14b	2.36421e-08	-0.291591	1	1	0.000487926
Usf1	2.32317e-17	-0.291808	0.984	1	4.79456e-13
Maged1	1.95101e-13	-0.292548	1	1	4.02649e-09
Atp6v0e2	1.46993e-18	-0.29286	1	1	3.03364e-14
Peli1	1.49207e-15	-0.292888	1	1	3.07933e-11
Plscr1	4.10658e-15	-0.292967	0.234	0.723	8.47516e-11
Gm4675	1.54752e-14	-0.293521	0.828	0.986	3.19378e-10
Zic2	3.42429e-14	-0.293865	0.078	0.602	7.06705e-10
Rnf122	2.8151e-09	-0.294418	0.469	0.749	5.8098e-05
Osbpl10	1.24001e-21	-0.294769	0.453	0.966	2.55914e-17
Eid1	2.79989e-13	-0.29557	1	1	5.77841e-09
Ttc9	1.59554e-23	-0.295955	0.422	0.925	3.29288e-19
2007-09-01	6.67225e-08	-0.296084	1	1	0.00137702
Pcdhb21	2.18698e-14	-0.296559	0.609	0.927	4.51349e-10
Dtx3l	7.7866e-19	-0.296756	0.844	0.992	1.607e-14
Gm9903	3.78541e-13	-0.297649	0.203	0.663	7.81234e-09
Jpt1	1.09068e-14	-0.298989	1	1	2.25095e-10
Nxph3	6.78984e-09	-0.299596	0.484	0.705	0.000140129
Lrrc8c	3.77823e-14	-0.300616	1	1	7.79751e-10
Cdh20	4.71976e-12	-0.300813	0.266	0.749	9.74063e-08
Akap5	5.10566e-12	-0.301126	0.906	0.986	1.05371e-07
4933430I17Rik	1.72001e-16	-0.301679	0.281	0.772	3.54975e-12
Syt4	3.83302e-17	-0.301705	0.219	0.764	7.91058e-13
Aes	1.35261e-15	-0.302883	1	1	2.79152e-11
Bmp7	8.87151e-07	-0.30379	0.578	0.77	0.018309
Zfp773	2.05312e-20	-0.304351	0.578	0.921	4.23722e-16
Zfp583	8.72968e-24	-0.304385	1	1	1.80163e-19
Casz1	8.97864e-13	-0.305088	0.688	0.956	1.85301e-08
Pik3r3	2.69131e-24	-0.305297	0.219	0.855	5.55432e-20
Chrd	2.89808e-08	-0.305574	0.797	0.84	0.000598105
Mxra7	9.23385e-13	-0.306361	0.922	0.996	1.90568e-08
Camta1	6.88147e-24	-0.306433	1	1	1.4202e-19
Lrrc8b	2.35139e-28	-0.306476	0.984	1	4.8528e-24
Map4k4	1.48841e-05	-0.306572	1	1	0.307177
Smoc1	6.25386e-15	-0.307221	0.234	0.725	1.29067e-10
Slc38a1	1.83198e-06	-0.307665	0.953	0.972	0.0378084
Mex3b	9.28216e-13	-0.307783	0.75	0.96	1.91565e-08
Tmem108	1.60464e-08	-0.308597	0.172	0.529	0.000331166
Gm3636	4.32672e-14	-0.308722	0.469	0.887	8.92948e-10
Trp53i11	1.65962e-14	-0.309504	0.25	0.727	3.42513e-10
Bcat1	8.04549e-17	-0.30952	0.781	0.982	1.66043e-12
Spred3	6.54897e-16	-0.310268	0.406	0.828	1.35158e-11
Rtn2	1.12627e-18	-0.311288	1	1	2.3244e-14
Trappc6b	9.25391e-25	-0.31147	1	1	1.90982e-20
Rbms3	2.83133e-19	-0.312068	0.797	0.978	5.8433e-15
Lrp8	9.44232e-11	-0.313563	1	1	1.94871e-06
Cd24a	4.51169e-06	-0.313833	0.672	0.774	0.0931122
Bmp3	1.90459e-10	-0.313978	0.562	0.79	3.93069e-06
Gsx1	1.22403e-05	-0.314635	0.328	0.582	0.252616
Arhgef2	2.02324e-23	-0.315153	1	1	4.17557e-19
Fbxl16	2.02324e-23	-0.315415	1	0.998	4.17557e-19
Ezr	9.98205e-06	-0.3155	1	0.998	0.20601
1700021N21Rik	1.74419e-10	-0.316217	0.203	0.598	3.59966e-06
Zmynd8	7.43531e-16	-0.316585	1	1	1.5345e-11
Dach1	3.78735e-09	-0.317771	0.078	0.469	7.81633e-05
Tmem35a	2.60566e-18	-0.31906	0.188	0.76	5.37756e-14
St3gal5	5.8193e-21	-0.31944	1	1	1.20099e-16
Arrdc3	7.29928e-19	-0.319825	0.969	0.996	1.50643e-14
Cdkn1b	8.56258e-18	-0.320655	1	1	1.76715e-13
Gdf5	2.59094e-06	-0.321259	0.234	0.495	0.0534718
Nol4l	4.73337e-14	-0.321492	0.922	0.974	9.76873e-10
Celf4	3.02764e-07	-0.321577	0.328	0.588	0.00624844
Crmp1	6.94491e-13	-0.32179	0.5	0.873	1.43329e-08
Fam171a2	6.71397e-24	-0.322404	1	1	1.38563e-19
Nlk	4.69307e-30	-0.323429	0.984	1	9.68557e-26
Gm28172	1.57572e-19	-0.324014	0.438	0.913	3.25196e-15
Angptl1	1.5526e-05	-0.324516	0.141	0.408	0.320426
Gm26772	5.62757e-09	-0.324561	0.703	0.865	0.000116142
Ackr1	8.72178e-14	-0.324916	0.328	0.758	1.8e-09
Atpif1	1.07521e-15	-0.325071	1	1	2.21903e-11
Lingo4	1.5792e-17	-0.325702	0.891	0.994	3.25915e-13
Tuba1a	0.000426184	-0.327081	1	1	1
Fam214a	1.96235e-15	-0.327627	1	0.998	4.04989e-11
Baz2b	2.74509e-11	-0.327756	1	1	5.66531e-07
2003-09-01	3.8859e-15	-0.328	0.984	0.998	8.01972e-11
Gdap1l1	1.3454e-28	-0.328643	1	1	2.77663e-24
Trim46	8.57938e-19	-0.329762	0.172	0.782	1.77061e-14
Atp6v1h	6.59721e-15	-0.331079	1	0.998	1.36153e-10
Chd7	5.07411e-15	-0.331849	1	1	1.04719e-10
Ascl1	1.59197e-07	-0.332237	1	0.996	0.0032855
Lyrm2	1.99418e-17	-0.334489	1	1	4.11559e-13
Csnk1e	9.073e-15	-0.335698	1	1	1.87249e-10
Ttc3	1.12308e-13	-0.335931	1	1	2.3178e-09
Rufy3	1.89702e-25	-0.337657	1	1	3.91508e-21
Ncor2	5.2243e-11	-0.338304	1	1	1.07819e-06
Abcg1	1.5744e-13	-0.340482	0.078	0.586	3.24926e-09
Dnajb5	2.01315e-25	-0.341758	0.984	1	4.15475e-21
E130114P18Rik	5.06612e-06	-0.341818	1	0.99	0.104555
Pax6	0.000139721	-0.342039	0.953	0.974	1
Btbd17	1.4781e-11	-0.343763	0.953	0.992	3.05051e-07
Car14	1.08728e-16	-0.343893	0.844	0.992	2.24392e-12
Cirbp	1.29477e-09	-0.344851	1	1	2.67215e-05
Gm10031	6.61319e-07	-0.345057	0.422	0.665	0.0136483
Kif5b	9.85414e-15	-0.346163	1	1	2.0337e-10
Wscd2	6.12305e-10	-0.346548	0.391	0.661	1.26368e-05
Abracl	1.39318e-05	-0.346967	0.984	0.984	0.287525
Dync1i2	1.52223e-13	-0.347181	1	1	3.14157e-09
Foxg1	3.67589e-07	-0.347317	1	0.992	0.0075863
Ube2b	2.77788e-16	-0.34844	1	1	5.73299e-12
Frrs1l	6.91816e-21	-0.34891	0.297	0.855	1.42777e-16
Zc3h12c	8.80862e-19	-0.348997	0.969	0.982	1.81792e-14
Parp9	1.36999e-24	-0.349505	0.844	1	2.82738e-20
Igf1	0.0711837	-0.35001	0.359	0.426	1
Atp2b2	1.22395e-09	-0.350338	0.984	0.96	2.52599e-05
Dlx2	0.666634	-0.350871	0.641	0.453	1
Rassf4	2.36829e-21	-0.352496	0.297	0.869	4.88767e-17
Nsg2	1.20946e-17	-0.353399	0.438	0.913	2.49609e-13
Epha7	3.71661e-21	-0.354562	0.656	0.96	7.67034e-17
Uchl1	4.33117e-23	-0.356458	1	0.998	8.93867e-19
Podxl2	2.34176e-18	-0.356522	1	1	4.83293e-14
Hes6	2.26855e-13	-0.359034	1	1	4.68183e-09
A730017C20Rik	1.02851e-16	-0.359357	0.891	0.972	2.12263e-12
Sftpc	1.05105e-07	-0.360975	0	0.327	0.00216916
Gm10645	1.98553e-19	-0.360999	0.281	0.82	4.09773e-15
Rere	4.62126e-22	-0.362641	1	1	9.53735e-18
Marcksl1	5.23934e-13	-0.363213	1	1	1.08129e-08
Tmem2	4.20592e-26	-0.363545	0.781	0.99	8.68017e-22
Kif5c	1.5058e-16	-0.364475	1	0.992	3.10767e-12
Ttc9b	4.05203e-16	-0.364671	0.422	0.917	8.36259e-12
Mafb	2.38301e-14	-0.365093	0.109	0.646	4.91805e-10
Stmn3	2.37648e-20	-0.368008	0.953	1	4.90457e-16
Kcnc1	4.32313e-11	-0.368608	0.766	0.978	8.92208e-07
Dlgap4	2.64535e-12	-0.369393	1	0.99	5.45947e-08
Kcnd3	5.13839e-08	-0.369909	0.375	0.659	0.00106046
Gm27197	8.55105e-18	-0.370887	0.281	0.828	1.76477e-13
Prss23	1.1816e-08	-0.37188	0.531	0.818	0.000243859
Rundc3a	1.29995e-22	-0.371892	0.938	0.998	2.68285e-18
Efhd2	6.55305e-08	-0.371945	1	0.986	0.00135242
Mtss1	3.28368e-16	-0.37227	0.969	0.994	6.77685e-12
Mycl	5.98705e-21	-0.373379	0.766	0.988	1.23561e-16
Prox1	2.94808e-16	-0.375233	0.547	0.865	6.08424e-12
Dnajb6	1.57359e-14	-0.375609	1	1	3.24757e-10
Elavl2	1.79469e-16	-0.379625	0.984	0.996	3.70388e-12
Tox3	1.40808e-07	-0.379993	1	0.994	0.002906
Inhbb	1.85141e-20	-0.380642	0.891	0.992	3.82093e-16
Rasal2	6.42928e-22	-0.381954	0.984	1	1.32687e-17
Phactr1	1.0016e-19	-0.382843	0.656	0.954	2.06709e-15
Ddit4	1.71202e-06	-0.38299	0.609	0.792	0.0353327
Dll3	7.21415e-11	-0.383169	0.531	0.923	1.48886e-06
Arid4b	8.08419e-11	-0.383691	1	1	1.66841e-06
Kcnip3	3.90073e-17	-0.38384	1	1	8.05034e-13
Tubb5	2.1225e-09	-0.384086	1	1	4.38043e-05
1110032F04Rik	9.47901e-10	-0.386901	0.297	0.642	1.95628e-05
Fzd3	1.05869e-16	-0.388396	1	1	2.18492e-12
Shd	6.33869e-24	-0.388418	1	1	1.30818e-19
Map1a	2.24109e-16	-0.390578	0.969	1	4.62516e-12
Myt1	1.05989e-13	-0.391179	0.219	0.717	2.18741e-09
Hmgn2	7.43803e-09	-0.391634	1	1	0.000153506
Scrn1	7.4345e-08	-0.393672	0.625	0.754	0.00153433
Tubb3	3.29457e-05	-0.394671	0.172	0.402	0.679934
Id1	0.000316544	-0.395765	0.859	0.873	1
Kitl	4.41976e-19	-0.396342	0.938	0.994	9.12149e-15
Tcf4	2.56167e-09	-0.396739	1	1	5.28677e-05
Emx2	2.75956e-15	-0.404497	0.531	0.832	5.69517e-11
Rasgef1b	1.39733e-16	-0.40848	0.781	0.945	2.8838e-12
Gm17750	1.31907e-11	-0.410154	0.797	0.972	2.7223e-07
Tank	1.9987e-13	-0.410388	1	0.998	4.12493e-09
Olig1	0.429671	-0.413536	0.578	0.523	1
Pcdhb19	1.07232e-16	-0.414416	0.172	0.731	2.21305e-12
Efna5	5.97345e-18	-0.415741	0.422	0.863	1.2328e-13
Sh3bgr	2.445e-18	-0.418213	0.109	0.721	5.046e-14
Miat	2.4366e-08	-0.418895	0.953	0.998	0.000502865
Syndig1l	2.43321e-16	-0.420068	0.125	0.683	5.02166e-12
H3f3b	3.02962e-10	-0.421057	1	1	6.25253e-06
Tagln3	7.23182e-19	-0.424272	0.406	0.917	1.4925e-14
Stmn1	8.70943e-07	-0.425553	1	1	0.0179745
Etv1	4.95736e-25	-0.431325	0.719	0.992	1.0231e-20
Cdk2ap1	1.45892e-14	-0.431437	1	1	3.01092e-10
Meis2	3.68549e-14	-0.434437	1	1	7.60612e-10
Foxp2	1.21371e-24	-0.434942	0.547	0.947	2.50485e-20
Zic5	4.72296e-16	-0.438907	0.469	0.828	9.74724e-12
Gm29260	6.76987e-14	-0.439849	0.953	0.97	1.39717e-09
Grpr	6.36645e-16	-0.442902	0.594	0.903	1.31391e-11
Eomes	2.19044e-09	-0.443242	0.016	0.412	4.52064e-05
Setbp1	8.95837e-14	-0.44571	1	0.998	1.84883e-09
Epha4	2.4493e-20	-0.447558	1	0.998	5.05487e-16
Igf2bp1	5.93279e-20	-0.448612	0.234	0.828	1.22441e-15
Plch2	6.64234e-17	-0.457335	0.203	0.735	1.37085e-12
Gadd45g	0.00336002	-0.458914	0.812	0.903	1
Cplx2	1.10942e-19	-0.459728	1	1	2.28963e-15
Mpped2	2.83658e-27	-0.45978	0.906	0.992	5.85414e-23
Ncald	4.91388e-15	-0.459858	1	0.996	1.01413e-10
Lzts1	9.19581e-17	-0.461548	0.75	0.941	1.89783e-12
Pantr1	3.00046e-19	-0.462074	1	1	6.19235e-15
Vegfc	1.4429e-10	-0.463716	0.625	0.764	2.97786e-06
Ptcra	2.09047e-09	-0.464646	0.703	0.883	4.31431e-05
Cited2	1.79465e-15	-0.467946	0.891	0.974	3.70379e-11
Zbtb18	1.0231e-24	-0.470682	0.984	1	2.11148e-20
Olig2	0.000257311	-0.473	0.594	0.745	1
Chd3	1.91681e-19	-0.47624	1	1	3.95591e-15
Mdk	4.40551e-15	-0.478191	1	1	9.09208e-11
Crb1	5.56088e-14	-0.481623	0.141	0.659	1.14765e-09
Cald1	7.78644e-21	-0.483316	0.438	0.917	1.60697e-16
Fam210b	1.20851e-06	-0.500385	1	0.97	0.0249412
Cdk6	8.22202e-14	-0.500764	0.953	1	1.69686e-09
Dhrs3	2.39922e-09	-0.503548	0.359	0.636	4.95152e-05
Sox21	4.05194e-15	-0.505968	0.938	0.998	8.36239e-11
Ier5	3.46356e-21	-0.507837	0.953	0.998	7.1481e-17
Zmiz1	1.03673e-14	-0.509241	1	1	2.13961e-10
Dscaml1	9.80037e-26	-0.511651	0.891	0.99	2.0226e-21
Rgs16	8.73706e-12	-0.516723	0.719	0.909	1.80316e-07
Gm26735	1.85047e-15	-0.517888	0.969	0.988	3.819e-11
Draxin	3.82535e-16	-0.520125	0.891	0.98	7.89476e-12
Zeb1	2.188e-13	-0.524736	1	1	4.51558e-09
Pou3f2	1.54081e-13	-0.52579	1	1	3.17992e-09
Tmsb10	0.000583051	-0.529316	1	0.996	1
Cdon	4.00858e-21	-0.535857	0.734	0.954	8.27291e-17
Igfbpl1	1.74988e-08	-0.542762	0.203	0.572	0.000361141
Ccnd2	8.78722e-12	-0.5447	1	1	1.81351e-07
Elavl3	1.27126e-24	-0.550202	0.969	1	2.62363e-20
Arx	2.04324e-17	-0.555158	0.953	0.998	4.21683e-13
Dlx1	0.229774	-0.593852	0.547	0.513	1
Gria2	5.49344e-13	-0.600567	0.641	0.891	1.13374e-08
Elavl4	5.15292e-27	-0.620056	0.812	1	1.06346e-22
Thrsp	0.00584949	-0.620339	0.953	0.937	1
Gpd1	1.29874e-17	-0.662724	0.516	0.95	2.68035e-13
Hrk	9.27535e-21	-0.672763	0.344	0.834	1.91425e-16
Insm1	1.24301e-22	-0.687593	0.656	0.958	2.56533e-18
Klf3	1.82818e-17	-0.694808	0.844	0.968	3.77299e-13
Arc	2.75782e-07	-0.699679	0.672	0.798	0.0056916
Sox11	1.6342e-14	-0.732329	1	1	3.37267e-10
Lima1	8.30467e-20	-0.742177	1	0.998	1.71392e-15
Tmsb4x	4.78931e-15	-0.757133	1	1	9.88417e-11
Kcnq1ot1	2.36069e-17	-0.80926	0.641	0.968	4.87198e-13
Nnat	3.32842e-17	-0.834672	0.703	0.972	6.86919e-13
Sox4	9.6682e-15	-0.852915	1	1	1.99532e-10

## Sheet: cluster5_aNSC3.markers
	p_val	avg_logFC	pct.1	pct.2	p_val_adj
Thrsp	1.16736e-35	1.13176	1	0.926	2.40919e-31
Igf1	4.31627e-41	1.1135	0.917	0.317	8.90792e-37
Jun	3.19843e-28	0.956622	1	1	6.60093e-24
Btg2	2.8317e-26	0.935266	1	0.998	5.84405e-22
Arc	1.08171e-25	0.907393	0.979	0.744	2.23242e-21
Pdlim4	3.87854e-38	0.880799	1	0.899	8.00452e-34
Fos	1.30627e-28	0.867632	1	1	2.69588e-24
Jund	9.24085e-27	0.821763	1	1	1.90713e-22
Gas1	1.5555e-07	0.796485	0.938	0.884	0.00321024
Dusp1	2.62278e-18	0.782391	0.938	0.757	5.41289e-14
Angptl1	9.847e-49	0.776665	0.927	0.266	2.03222e-44
Tubb4b	9.24692e-28	0.769938	1	1	1.90838e-23
Dhrs3	1.46704e-41	0.768927	1	0.524	3.02767e-37
Ier2	5.89351e-20	0.763219	0.99	1	1.2163e-15
Gm26825	2.56803e-29	0.736621	1	0.964	5.29991e-25
Dnajb1	7.40045e-13	0.692571	0.99	0.911	1.5273e-08
Ubc	4.07308e-28	0.681173	1	0.998	8.40603e-24
Klf4	2.25621e-09	0.669333	0.76	0.518	4.65636e-05
Fosb	5.87545e-18	0.649671	1	0.975	1.21257e-13
Tox3	3.52253e-26	0.631666	1	0.994	7.2698e-22
Ddit4	1.43692e-22	0.626836	0.979	0.729	2.96552e-18
Gdf5	8.52925e-42	0.623245	0.958	0.366	1.76027e-37
Fam210b	1.72092e-23	0.622089	1	0.968	3.55163e-19
Clu	2.47042e-28	0.615036	1	0.97	5.09845e-24
Pax6	2.00724e-26	0.605453	1	0.966	4.14253e-22
Malat1	8.07717e-29	0.595971	1	1	1.66697e-24
Slco1c1	1.13478e-25	0.592627	1	0.672	2.34197e-21
Igfbp5	2.3219e-18	0.578953	1	0.998	4.79194e-14
Hrk	1.66481e-27	0.569019	0.99	0.736	3.43583e-23
Gadd45g	0.00101978	0.568389	0.927	0.886	1
Tmem132b	5.98384e-30	0.567941	1	0.892	1.23495e-25
Sfrp1	1.0704e-26	0.565985	1	0.994	2.2091e-22
Rhob	1.53259e-23	0.560891	1	1	3.16296e-19
Apoe	1.59853e-22	0.559985	1	1	3.29905e-18
Cpe	5.10351e-23	0.558571	1	1	1.05326e-18
Hopx	2.62061e-25	0.556038	0.854	0.395	5.40841e-21
E130114P18Rik	3.14388e-25	0.543628	1	0.989	6.48835e-21
Tmcc1	3.24745e-33	0.54276	1	0.987	6.70208e-29
Ccdc136	2.26973e-29	0.540838	1	0.964	4.68427e-25
Cacng5	4.79941e-28	0.534921	0.948	0.44	9.90503e-24
Sox9	2.61045e-32	0.530973	1	1	5.38745e-28
Itm2c	9.75744e-42	0.529834	1	0.998	2.01374e-37
Junb	5.5367e-18	0.528045	1	0.981	1.14266e-13
Cst3	1.29642e-21	0.522182	1	1	2.67554e-17
Prnp	8.49777e-27	0.520742	1	0.956	1.75377e-22
Klf9	2.54682e-31	0.515091	1	0.989	5.25613e-27
Gm16222	1.04168e-17	0.513224	0.583	0.216	2.14981e-13
Ypel3	5.03648e-34	0.505962	1	1	1.03943e-29
Sox21	9.77735e-23	0.503182	1	0.989	2.01785e-18
Id4	1.14691e-33	0.501632	1	0.994	2.36699e-29
Dtna	1.77424e-22	0.499908	1	0.89	3.66168e-18
Gfap	1.94825e-21	0.49316	0.938	0.564	4.02081e-17
Psmb2	9.92917e-24	0.484129	1	1	2.04918e-19
Pdgfa	8.7132e-25	0.483403	1	0.956	1.79823e-20
Gm32051	1.19346e-39	0.479465	0.865	0.245	2.46307e-35
Gm15867	8.42318e-38	0.476441	0.99	0.586	1.73837e-33
Amigo2	6.54747e-30	0.474623	1	0.761	1.35127e-25
Cbs	5.52563e-28	0.472217	1	0.901	1.14038e-23
Wscd2	5.10126e-33	0.469926	0.99	0.558	1.0528e-28
Eif4a2	3.23713e-27	0.465118	1	0.998	6.68079e-23
Gm10561	7.54306e-25	0.461986	1	0.679	1.55674e-20
A330069E16Rik	1.27449e-22	0.461935	1	0.913	2.63028e-18
Gm26519	9.55212e-46	0.461425	0.812	0.167	1.97137e-41
Cck	9.46217e-34	0.457828	0.458	0.04	1.9528e-29
Glul	1.74937e-25	0.457257	1	1	3.61034e-21
Cd9	2.17789e-26	0.456732	1	1	4.49472e-22
Sparc	2.58115e-14	0.453502	0.938	0.653	5.32698e-10
Efhd2	2.52605e-18	0.452099	1	0.985	5.21326e-14
Ppp1r15a	1.89107e-19	0.450245	0.979	0.82	3.90279e-15
Zfand6	3.67757e-25	0.448096	1	1	7.58978e-21
Kctd14	6.65709e-33	0.447207	1	0.801	1.37389e-28
Scg5	1.9398e-28	0.441791	1	1	4.00337e-24
Dab1	1.71023e-23	0.437209	1	0.763	3.52958e-19
Crb1	3.69698e-20	0.435595	0.927	0.535	7.62982e-16
Tank	1.6919e-28	0.432361	1	0.998	3.49175e-24
Cd81	6.91811e-25	0.431782	1	1	1.42776e-20
Chrd	1.5834e-28	0.429628	1	0.801	3.26783e-24
Aldoc	1.66471e-24	0.426052	1	0.93	3.43563e-20
2010109A12Rik	2.24375e-34	0.424043	0.969	0.622	4.63065e-30
Zbtb20	1.71071e-23	0.42378	1	1	3.53056e-19
Fezf2	8.50158e-30	0.42173	0.99	0.444	1.75456e-25
Hcfc1r1	1.59708e-33	0.421036	1	0.985	3.29604e-29
Kif21a	6.83239e-23	0.419001	1	1	1.41007e-18
Egr1	2.26562e-12	0.418404	1	1	4.67579e-08
Zfp36l1	3.87237e-14	0.416715	1	0.985	7.99181e-10
2900045O20Rik	6.80691e-23	0.415635	0.917	0.567	1.40481e-18
Reep5	2.89379e-31	0.414771	1	0.994	5.97221e-27
Adamts18	5.51412e-23	0.41477	0.719	0.245	1.138e-18
Jag1	1.41062e-17	0.414578	1	0.85	2.91124e-13
Trim2	1.8757e-16	0.413719	1	0.987	3.87107e-12
Nxph3	9.62588e-30	0.412251	0.99	0.617	1.98659e-25
Pnrc1	3.5552e-16	0.411055	1	1	7.33721e-12
Vegfc	4.38809e-21	0.410179	1	0.698	9.05614e-17
Scrn1	8.29054e-20	0.405437	0.969	0.693	1.711e-15
Milr1	5.09381e-22	0.404991	0.615	0.182	1.05126e-17
Tob1	3.23317e-23	0.40475	1	0.981	6.67261e-19
Ndufc2	3.98421e-20	0.400369	1	1	8.22261e-16
Atxn10	1.69991e-25	0.399386	1	1	3.50828e-21
Sec62	5.22543e-36	0.398633	1	1	1.07842e-31
Igf1os	2.44541e-40	0.393569	0.562	0.055	5.04685e-36
Rorc	1.61216e-47	0.393547	0.781	0.127	3.32719e-43
Usp35	5.06138e-33	0.392263	1	0.586	1.04457e-28
Cdon	3.87788e-22	0.391764	1	0.915	8.00316e-18
Acad12	9.6741e-31	0.388025	0.958	0.588	1.99654e-26
Atxn1	5.10196e-17	0.387776	0.99	0.856	1.05294e-12
Atp2b2	6.04797e-19	0.38595	0.99	0.958	1.24818e-14
Scn5a	3.04787e-32	0.38559	0.938	0.465	6.2902e-28
Ptgds	1.29181e-30	0.384571	1	0.956	2.66603e-26
Rassf1	2.65793e-22	0.384487	1	0.97	5.48544e-18
Psenen	1.58413e-33	0.383754	1	1	3.26933e-29
Cd63	2.72853e-28	0.383577	1	1	5.63115e-24
Mdfi	1.02816e-48	0.382933	0.969	0.332	2.12193e-44
Cnn3	9.77385e-26	0.382368	1	0.996	2.01713e-21
Ttr	1.23703e-38	0.381046	0.688	0.131	2.55299e-34
Gm30934	1.90003e-24	0.380308	0.927	0.596	3.92128e-20
Sox2	5.36108e-24	0.380158	1	1	1.10642e-19
Ntrk2	4.85638e-18	0.379331	1	1	1.00226e-13
Psd3	1.8899e-22	0.3791	1	0.977	3.90037e-18
Gnao1	2.81519e-18	0.378761	1	1	5.80999e-14
Ctsl	3.46257e-30	0.377583	1	0.998	7.14605e-26
Epsti1	2.59656e-32	0.376649	0.896	0.3	5.35878e-28
Fgfr1	4.13369e-20	0.375884	1	0.964	8.53111e-16
Ccs	4.47989e-37	0.374488	1	0.996	9.24559e-33
Gstm1	3.77886e-23	0.374142	1	0.966	7.79881e-19
Mettl26	2.43457e-34	0.373397	1	0.996	5.02448e-30
4631405J19Rik	1.44853e-20	0.371183	0.99	0.719	2.98947e-16
AL589670.1	1.17255e-33	0.370671	0.76	0.197	2.41991e-29
Rsrp1	7.32112e-25	0.370509	1	1	1.51093e-20
5730409E04Rik	6.29319e-23	0.368981	0.99	0.808	1.29879e-18
Gpm6b	6.43669e-20	0.368398	1	1	1.3284e-15
Pced1b	5.34545e-30	0.36815	0.969	0.617	1.10319e-25
Dok5	2.21708e-23	0.368097	1	0.784	4.57562e-19
Tmem178	1.5344e-22	0.366961	1	0.909	3.16669e-18
Cacna1g	1.66283e-27	0.365226	0.99	0.689	3.43176e-23
Aprt	3.52868e-28	0.364305	1	1	7.2825e-24
Rab14	4.76372e-24	0.364038	1	1	9.83137e-20
P4ha2	3.24093e-33	0.363218	0.948	0.397	6.68864e-29
Lrrc29	2.11651e-25	0.363214	0.885	0.366	4.36806e-21
Tha1	1.4082e-33	0.363204	1	0.78	2.90624e-29
Pcsk1n	4.19081e-30	0.362717	1	0.909	8.64899e-26
Cacng6	6.26427e-35	0.361516	0.833	0.239	1.29282e-30
Serinc1	1.2054e-33	0.360801	1	0.998	2.4877e-29
Syt11	3.36793e-21	0.36042	1	1	6.95073e-17
Sox1	1.32294e-18	0.359271	1	1	2.73029e-14
Hspa1a	2.34454e-19	0.356313	0.688	0.245	4.83865e-15
A930029G22Rik	3.04606e-30	0.355942	1	0.934	6.28645e-26
Flywch2	4.24716e-23	0.354944	1	0.987	8.76528e-19
Epha4	4.34973e-19	0.354839	1	0.998	8.97698e-15
Srcin1	7.39079e-15	0.354016	0.917	0.712	1.52531e-10
Zfp703	1.90723e-24	0.353768	1	0.894	3.93614e-20
Rnf11	3.8998e-26	0.353557	1	0.998	8.04841e-22
Tmem108	6.49534e-20	0.352754	0.875	0.41	1.34051e-15
Atraid	6.01374e-33	0.350661	1	0.998	1.24112e-28
Atp6ap1	2.56663e-30	0.350052	1	0.966	5.297e-26
Emx2	1.04236e-21	0.349839	0.99	0.759	2.15121e-17
Mir155hg	1.64311e-21	0.349698	0.875	0.389	3.39104e-17
1810041L15Rik	2.08166e-22	0.349355	0.938	0.514	4.29613e-18
Fads6	2.86019e-36	0.349132	0.958	0.423	5.90285e-32
Selenom	3.39235e-28	0.348841	1	0.827	7.00113e-24
Laptm4a	1.23364e-29	0.348791	1	1	2.54599e-25
Rabac1	5.97121e-37	0.347365	1	1	1.23234e-32
Rgs20	9.14442e-20	0.346801	1	0.97	1.88723e-15
Tuft1	9.99026e-30	0.34642	0.75	0.235	2.06179e-25
Ephx4	6.91327e-27	0.346325	0.948	0.571	1.42676e-22
Ascl1	1.12262e-14	0.346305	1	0.996	2.31686e-10
Celsr1	3.1973e-18	0.345715	0.99	0.812	6.59858e-14
Meis2	1.00675e-16	0.345119	1	1	2.07774e-12
Siah3	4.91385e-30	0.344578	0.833	0.249	1.01412e-25
Tcf4	2.58367e-12	0.344576	1	1	5.33218e-08
Ndrg2	2.87933e-23	0.34402	1	1	5.94237e-19
Map2k6	7.47613e-25	0.343289	1	0.911	1.54292e-20
Tmem59	6.74476e-33	0.34322	1	1	1.39198e-28
Samd5	3.65475e-21	0.34293	0.844	0.446	7.54267e-17
Mt1	4.27463e-11	0.342589	1	1	8.82199e-07
Slc1a3	7.30213e-12	0.341489	1	1	1.50701e-07
2810402E24Rik	2.99637e-32	0.341272	1	1	6.18391e-28
Fxyd1	1.63983e-21	0.340891	1	0.873	3.38428e-17
Glo1	6.38469e-23	0.340813	1	1	1.31767e-18
Gm26664	6.35379e-29	0.34039	0.823	0.309	1.3113e-24
5033430I15Rik	1.58458e-20	0.340035	0.979	0.812	3.27026e-16
Gm15396	5.99175e-22	0.339653	0.635	0.184	1.23658e-17
Zdhhc23	9.8602e-25	0.338528	0.969	0.457	2.03495e-20
Hivep3	2.35616e-23	0.338423	1	0.958	4.86264e-19
Fam131c	1.18668e-35	0.3377	0.948	0.455	2.44907e-31
Atp1a2	1.53492e-13	0.337617	1	0.981	3.16776e-09
Pecr	5.00586e-36	0.336403	1	1	1.03311e-31
Ier5	1.03898e-17	0.336266	1	0.992	2.14426e-13
Srsf5	4.47304e-22	0.335216	1	1	9.23147e-18
Gm29367	6.97802e-28	0.334703	0.979	0.738	1.44012e-23
C920006O11Rik	2.96552e-34	0.334397	0.917	0.41	6.12024e-30
Gm36266	3.13573e-19	0.333634	1	0.679	6.47152e-15
Emx1	1.20556e-25	0.333015	0.854	0.332	2.48803e-21
Syndig1l	3.92054e-16	0.332685	0.875	0.569	8.0912e-12
1700063D05Rik	2.11913e-25	0.332624	0.938	0.402	4.37346e-21
Grpr	5.308e-16	0.331465	1	0.841	1.09546e-11
Haghl	1.20852e-24	0.330904	1	1	2.49415e-20
Inca1	9.51487e-38	0.330787	0.958	0.376	1.96368e-33
Gm17399	4.62233e-32	0.32978	0.76	0.186	9.53955e-28
Slc22a21	5.80459e-23	0.327652	0.896	0.465	1.19795e-18
Nr1h3	4.22736e-32	0.32756	0.969	0.541	8.72443e-28
Cldn10	1.86371e-13	0.327547	1	0.831	3.84633e-09
C2cd4d	1.77234e-25	0.327332	0.896	0.387	3.65775e-21
Jkamp	1.08889e-25	0.326643	1	0.998	2.24724e-21
Gstm5	2.04452e-17	0.326414	1	1	4.21948e-13
Nuak2	2.03422e-40	0.326325	0.917	0.313	4.19823e-36
Zfand5	5.13103e-17	0.326249	1	1	1.05894e-12
Gm43713	7.53943e-29	0.325854	0.979	0.848	1.55599e-24
Tspan3	6.88911e-32	0.325674	1	1	1.42177e-27
Tcea2	4.6169e-29	0.325325	1	0.994	9.52836e-25
Mettl11b	1.15461e-30	0.324812	0.896	0.347	2.38288e-26
Adipor2	3.48637e-27	0.324671	1	1	7.19517e-23
Sqstm1	1.32685e-36	0.323971	1	0.998	2.73836e-32
Klhl8	4.91677e-21	0.323759	1	0.816	1.01472e-16
2810459M11Rik	6.38901e-24	0.32361	1	0.926	1.31856e-19
Selenos	1.03083e-30	0.32359	1	0.992	2.12743e-26
Gng3	1.34302e-19	0.323085	0.99	0.719	2.77172e-15
Foxg1	9.35767e-13	0.322449	1	0.992	1.93124e-08
Slc1a2	9.98806e-12	0.32216	1	1	2.06134e-07
Scp2	2.6933e-31	0.322155	1	1	5.55843e-27
Atp1a1	5.68169e-27	0.321765	1	1	1.17259e-22
Mtdh	1.36341e-16	0.321721	1	1	2.81381e-12
Ddo	2.99735e-26	0.321616	0.938	0.463	6.18593e-22
Cdh2	2.08078e-17	0.321085	1	1	4.29431e-13
Ebpl	1.99665e-32	0.32077	1	0.992	4.12069e-28
Ociad1	9.80052e-27	0.320761	1	0.992	2.02263e-22
Itpk1	8.60869e-21	0.320398	1	0.996	1.77666e-16
Gm28529	1.17313e-25	0.320101	0.615	0.154	2.4211e-21
Vps28	4.54645e-23	0.319929	1	0.994	9.38297e-19
Gjb3	3.29837e-16	0.319873	0.781	0.402	6.80717e-12
Foxo1	3.12415e-22	0.319322	1	0.757	6.44762e-18
Gm9484	1.70942e-28	0.31923	0.969	0.643	3.5279e-24
Ciart	3.84579e-25	0.318799	0.948	0.7	7.93693e-21
Klf3	9.76047e-11	0.318339	1	0.945	2.01437e-06
Tmem230	1.03903e-30	0.317641	1	1	2.14435e-26
Psap	1.27181e-22	0.317624	1	1	2.62475e-18
Plcd4	2.76189e-25	0.316707	1	0.696	5.7e-21
Ginm1	4.89416e-31	0.316368	1	1	1.01006e-26
Adprh	1.27103e-21	0.315559	1	0.987	2.62316e-17
Grin2b	6.83622e-13	0.315371	0.927	0.651	1.41086e-08
Tmem150a	3.93363e-36	0.315176	0.99	0.683	8.11822e-32
Cyr61	0.114307	0.314953	0.5	0.478	1
Mttp	4.95515e-28	0.314888	1	0.989	1.02264e-23
Bloc1s6os	4.32752e-28	0.314602	0.99	0.734	8.93114e-24
Por	3.56421e-27	0.314331	1	0.983	7.35582e-23
Npc2	6.15379e-32	0.313731	1	1	1.27002e-27
Psme1	3.57528e-16	0.313328	1	1	7.37865e-12
Mpc2	1.46667e-20	0.313182	1	0.987	3.02692e-16
Synpo2l	5.49366e-35	0.313004	0.604	0.099	1.13378e-30
Txnip	1.75077e-14	0.312996	0.938	0.706	3.61323e-10
Ppp1r10	1.59349e-12	0.312547	1	1	3.28865e-08
Pafah2	1.18119e-26	0.311967	0.812	0.307	2.43773e-22
Neurl2	2.38307e-26	0.311451	1	0.928	4.91818e-22
Nthl1	1.0385e-31	0.311057	1	1	2.14326e-27
Socs3	8.52075e-10	0.311044	0.76	0.469	1.75851e-05
Nnt	3.2664e-29	0.310899	1	0.989	6.7412e-25
Herpud1	5.5163e-27	0.310128	1	1	1.13845e-22
Clk1	2.43802e-14	0.30933	0.99	1	5.03158e-10
A930041C12Rik	4.08837e-23	0.309114	0.854	0.315	8.43759e-19
Pbx1	1.1689e-12	0.308348	1	1	2.41237e-08
Pick1	7.82904e-34	0.308239	1	0.996	1.61576e-29
Wnt4	3.65421e-25	0.307187	0.927	0.573	7.54155e-21
Gm12524	5.48486e-22	0.307021	0.948	0.674	1.13197e-17
Nrg1	2.66633e-22	0.306853	0.99	0.865	5.50278e-18
Ubxn4	5.6508e-23	0.306813	1	1	1.16621e-18
Derl1	3.40222e-34	0.306333	1	1	7.02151e-30
Gm2044	7.12265e-37	0.306019	0.573	0.072	1.46997e-32
Nenf	8.85012e-16	0.305585	1	1	1.82649e-11
Ctsz	5.34304e-28	0.305331	1	1	1.1027e-23
2008-09-01	1.56607e-19	0.305081	1	1	3.23205e-15
Cyba	1.68627e-20	0.304626	1	0.918	3.48013e-16
Nmi	6.67141e-30	0.304601	1	0.977	1.37685e-25
Gm13404	1.99854e-26	0.304506	0.646	0.154	4.12459e-22
Sfxn5	1.92004e-15	0.304169	1	0.829	3.96258e-11
Gm17056	1.09255e-11	0.304092	0.812	0.586	2.25481e-07
Ubb	1.6302e-14	0.30377	1	1	3.36441e-10
Rhoa	6.62466e-16	0.303698	1	1	1.3672e-11
Slc48a1	1.17512e-27	0.302968	1	1	2.42521e-23
Lingo1	2.89775e-20	0.302922	0.99	0.681	5.98037e-16
Hspa1b	2.78152e-19	0.302057	0.594	0.188	5.7405e-15
Thrb	1.55638e-33	0.301834	1	0.662	3.21205e-29
Gm29260	1.93492e-13	0.301532	0.99	0.964	3.99329e-09
Stxbp6	7.98092e-18	0.300728	1	0.911	1.6471e-13
A430078I02Rik	1.5302e-26	0.30047	0.865	0.351	3.15803e-22
Gm14019	2.00744e-15	0.300168	0.771	0.395	4.14296e-11
BC031181	2.40497e-27	0.299958	1	0.998	4.96337e-23
Rab37	6.62712e-27	0.299406	0.979	0.687	1.3677e-22
Aldoa	4.27641e-23	0.299338	1	1	8.82565e-19
Cnppd1	6.39831e-41	0.299272	1	0.996	1.32048e-36
Srxn1	6.67736e-25	0.299251	1	0.992	1.37807e-20
AI987944	3.07546e-37	0.299194	1	0.973	6.34713e-33
1700113A16Rik	4.32176e-27	0.298922	1	0.989	8.91926e-23
Arl6ip1	8.53996e-20	0.298716	1	0.989	1.76248e-15
Gm9958	9.89924e-19	0.298308	0.844	0.444	2.04301e-14
Ahi1	3.05513e-15	0.298229	1	0.998	6.30517e-11
Eomes	1.24833e-08	0.298163	0.615	0.317	0.00025763
Ptprd	1.04694e-17	0.297913	0.99	0.689	2.16068e-13
Cdh4	9.39775e-17	0.29737	1	0.994	1.93951e-12
Prdx5	5.07197e-17	0.297258	1	1	1.04675e-12
Gm26610	1.09877e-23	0.296886	0.906	0.535	2.26765e-19
Hrh3	2.44585e-19	0.296739	0.729	0.315	5.04775e-15
Syt17	1.45675e-27	0.296547	0.906	0.429	3.00644e-23
Dusp10	2.0378e-21	0.29588	1	0.937	4.20561e-17
Gm29417	2.71098e-20	0.295573	0.948	0.556	5.59492e-16
Klhdc8b	1.43659e-34	0.295396	0.99	0.579	2.96484e-30
Otx1	1.6457e-19	0.294611	1	0.979	3.39639e-15
Lztfl1	6.3987e-21	0.29416	1	1	1.32056e-16
Gm128	9.85942e-24	0.293776	0.833	0.362	2.03479e-19
D830025C05Rik	1.76441e-27	0.293708	0.896	0.378	3.64139e-23
Npdc1	2.78251e-23	0.293589	1	0.989	5.74255e-19
Ap1g2	4.13541e-24	0.293254	0.99	0.77	8.53466e-20
Fam174b	2.10688e-30	0.29293	1	0.96	4.34818e-26
Rab11fip2	7.87621e-23	0.292847	1	1	1.62549e-18
Calu	3.61724e-15	0.29215	1	1	7.46526e-11
Klf2	0.000133151	0.291866	0.667	0.469	1
1810062G17Rik	2.28636e-26	0.29164	0.615	0.135	4.7186e-22
Zfp36l2	1.78941e-13	0.2914	1	0.998	3.69299e-09
Gem	1.597e-20	0.291186	0.958	0.471	3.29588e-16
Cyp4f17	2.1702e-28	0.290988	0.885	0.381	4.47885e-24
Trip6	3.93888e-16	0.290276	0.99	0.808	8.12906e-12
Cnih3	5.72476e-28	0.290178	0.969	0.653	1.18148e-23
Slc25a4	3.13149e-20	0.290062	1	1	6.46277e-16
Gm26692	2.633e-15	0.28987	0.75	0.383	5.43398e-11
Arid3a	5.7908e-26	0.289815	0.812	0.311	1.19511e-21
Cspg5	8.12766e-12	0.289354	1	0.945	1.67739e-07
Lrpap1	2.8068e-34	0.288994	1	0.989	5.79267e-30
Lrrc8c	2.84025e-23	0.288772	1	1	5.8617e-19
Gde1	1.76469e-21	0.287898	1	0.989	3.64196e-17
Dars	8.72177e-17	0.287785	1	0.998	1.8e-12
5530401A14Rik	1.68649e-22	0.287685	0.802	0.357	3.48059e-18
Cdk5rap3	3.49873e-25	0.286658	1	1	7.22067e-21
Fzd6	1.22307e-28	0.286173	0.969	0.543	2.52418e-24
Gm26782	3.50489e-29	0.285683	0.99	0.761	7.23339e-25
Itm2b	2.40739e-18	0.285092	1	1	4.96837e-14
Gm15816	5.21346e-25	0.284984	0.781	0.271	1.07595e-20
Dcxr	3.0908e-34	0.284768	1	0.81	6.37878e-30
1700029J07Rik	3.15041e-31	0.284446	1	0.839	6.50181e-27
Slc31a2	1.80591e-34	0.283823	0.99	0.531	3.72704e-30
Sesn3	3.08858e-15	0.283629	1	0.989	6.3742e-11
Washc3	5.42411e-28	0.283501	1	1	1.11943e-23
Dync2li1	4.28866e-36	0.283366	1	0.996	8.85093e-32
Ergic3	4.54657e-29	0.283082	1	1	9.38322e-25
C87436	3.14316e-29	0.282837	1	1	6.48685e-25
Ubxn6	8.90684e-27	0.282784	1	0.989	1.83819e-22
Os9	8.76731e-24	0.282738	1	0.985	1.8094e-19
Reep2	4.7802e-29	0.282434	1	0.953	9.86537e-25
Gm11027	2.28559e-23	0.282246	0.531	0.121	4.717e-19
Selenof	4.82363e-14	0.282006	1	1	9.95501e-10
Dnajb9	8.08313e-25	0.281964	1	1	1.6682e-20
Peak1	9.81125e-19	0.281954	1	0.932	2.02484e-14
Dad1	7.86521e-18	0.281686	1	1	1.62322e-13
P3h3	6.59601e-28	0.281527	1	0.996	1.36128e-23
Amigo1	2.04599e-32	0.281137	1	1	4.22252e-28
Cd27	6.84385e-18	0.280714	0.958	0.882	1.41243e-13
Atp6ap2	1.37577e-28	0.280689	1	0.937	2.83931e-24
Aldh2	7.4779e-24	0.280551	1	0.987	1.54329e-19
Ppfibp2	3.90174e-25	0.280518	0.792	0.266	8.0524e-21
Cadm3	1.15716e-14	0.28008	0.99	0.939	2.38814e-10
P3h4	2.10345e-27	0.279732	1	1	4.34109e-23
Tmem214	5.39539e-27	0.279574	1	1	1.1135e-22
Dnajc15	2.10583e-21	0.279187	1	1	4.34602e-17
Naxd	9.60391e-21	0.279037	1	1	1.98205e-16
Ppm1n	8.42898e-14	0.27898	0.531	0.18	1.73957e-09
Btg1	1.39714e-14	0.27871	1	1	2.88343e-10
Eef2kmt	2.95972e-22	0.27858	1	0.992	6.10828e-18
Klc3	4.19344e-38	0.278569	0.917	0.33	8.65442e-34
B930036N10Rik	8.96223e-19	0.278396	1	0.994	1.84963e-14
Bsg	1.69812e-22	0.278312	1	1	3.50457e-18
Nrarp	9.02637e-17	0.27783	1	0.981	1.86286e-12
Golga7	2.3449e-28	0.277074	1	0.996	4.8394e-24
BC004004	4.10524e-23	0.27698	1	0.998	8.4724e-19
Ppil6	4.48998e-29	0.27694	0.896	0.309	9.26643e-25
Unc80	3.97767e-27	0.276905	1	0.964	8.20912e-23
2210016L21Rik	1.55589e-26	0.276719	1	1	3.21104e-22
Prss50	1.60675e-19	0.276603	0.875	0.423	3.31602e-15
Atf5	1.22584e-17	0.276523	1	0.996	2.52988e-13
Gramd1b	7.61495e-23	0.275903	1	0.922	1.57157e-18
Nsmf	5.78238e-31	0.275718	1	1	1.19337e-26
Mical2	2.0279e-21	0.275627	0.833	0.436	4.18519e-17
E4f1	1.99627e-27	0.275563	1	0.983	4.1199e-23
Cgn	9.71533e-20	0.275251	0.948	0.609	2.00505e-15
Ralgps1	5.76622e-27	0.274972	1	0.998	1.19003e-22
Pigp	1.89612e-28	0.274791	1	1	3.91321e-24
Saysd1	2.69421e-29	0.274738	1	1	5.56031e-25
Fam214a	2.39293e-18	0.274554	1	0.998	4.93853e-14
Ctsf	9.70684e-35	0.274464	1	0.803	2.0033e-30
Ap1s2	9.23977e-25	0.274327	1	0.975	1.9069e-20
Pon2	5.14923e-16	0.274006	1	0.975	1.0627e-11
Pcsk4	1.06915e-19	0.273699	1	0.67	2.2065e-15
Tmed10	1.14199e-16	0.273522	1	1	2.35683e-12
Arhgef25	5.18838e-33	0.273053	1	1	1.07078e-28
Dbpht2	1.95184e-10	0.272937	0.615	0.315	4.0282e-06
Acsl3	2.79961e-15	0.272551	1	1	5.77784e-11
4930453C13Rik	3.08585e-16	0.272507	0.76	0.34	6.36857e-12
Mt3	6.91658e-10	0.272504	1	1	1.42744e-05
Rtn3	5.19076e-17	0.27238	1	1	1.07127e-12
Slc7a7	1.09618e-23	0.272307	0.812	0.302	2.2623e-19
Tmed5	1.31451e-14	0.272119	1	0.909	2.71289e-10
5033426O07Rik	5.31738e-19	0.271539	0.802	0.342	1.0974e-14
1110032F04Rik	3.21721e-14	0.271312	0.948	0.533	6.63967e-10
Zfr2	8.86621e-30	0.271275	0.99	0.717	1.82981e-25
Nbl1	7.50393e-14	0.271195	1	0.983	1.54866e-09
Gabarapl1	2.9366e-26	0.270679	1	0.989	6.06056e-22
Tox	2.23236e-19	0.27034	0.99	0.816	4.60715e-15
Prdm16	1.1232e-15	0.270191	1	0.977	2.31806e-11
Gm26802	3.74011e-08	0.269595	0.302	0.101	0.000771884
Prkca	2.13859e-27	0.269509	0.969	0.605	4.41361e-23
Rasgef1c	3.11744e-29	0.269318	0.771	0.23	6.43378e-25
Sar1b	4.03408e-25	0.268994	1	1	8.32554e-21
Sh3bgr	5.08235e-14	0.267874	0.865	0.609	1.04889e-09
Abcg1	5.06893e-20	0.267443	0.885	0.457	1.04613e-15
Psen2	2.63332e-33	0.267253	1	0.82	5.43465e-29
Tpcn1	1.50988e-22	0.267162	1	0.915	3.1161e-18
Ldhb	2.64661e-21	0.266603	1	1	5.46207e-17
Kdsr	2.92052e-22	0.26621	1	0.998	6.02736e-18
Dguok	7.6383e-25	0.266093	1	0.989	1.57639e-20
Car11	2.03593e-36	0.265698	0.99	0.7	4.20176e-32
Bmp3	7.276e-15	0.265598	0.979	0.721	1.50162e-10
Gm15687	2.63342e-30	0.265501	0.406	0.034	5.43485e-26
4930589L23Rik	1.3931e-14	0.265468	0.844	0.421	2.87508e-10
Chpt1	5.80431e-28	0.264901	1	0.998	1.19789e-23
Actn2	1.37525e-22	0.264842	0.948	0.419	2.83824e-18
1700125H20Rik	1.77774e-14	0.264614	0.729	0.416	3.66891e-10
Saa3	5.23781e-20	0.264586	0.74	0.298	1.08098e-15
Gatsl2	7.72414e-20	0.264155	1	1	1.59411e-15
Abhd8	2.14966e-16	0.263956	1	1	4.43646e-12
Qars	1.99659e-27	0.263921	1	1	4.12057e-23
4933406P04Rik	7.0423e-22	0.263771	0.583	0.154	1.45339e-17
Cnrip1	4.70971e-26	0.263443	1	0.998	9.7199e-22
Pax6os1	5.96265e-36	0.26333	0.771	0.159	1.23057e-31
Phactr1	7.7667e-18	0.263268	0.99	0.907	1.60289e-13
Tlr1	4.9877e-19	0.262689	0.688	0.266	1.02936e-14
Sharpin	6.53709e-25	0.262654	1	0.998	1.34913e-20
Pianp	2.94496e-19	0.262562	1	0.577	6.07782e-15
Porcn	3.86276e-36	0.262402	1	0.693	7.97195e-32
Gm17057	1.27435e-23	0.262154	0.99	0.71	2.62999e-19
Tmed4	2.7541e-15	0.262129	1	1	5.68391e-11
Tm4sf19	1.25249e-33	0.262008	0.396	0.021	2.58489e-29
Cr1l	8.54201e-23	0.262001	1	0.998	1.7629e-18
Dnajb3	1.74198e-24	0.261995	1	0.998	3.59509e-20
Panx2	1.01112e-30	0.261807	0.917	0.326	2.08675e-26
G6pc3	4.21039e-29	0.26124	1	1	8.68941e-25
Slc22a17	2.5379e-22	0.260434	1	0.983	5.23773e-18
Kif3a	6.86268e-26	0.260003	1	1	1.41632e-21
Nrg2	2.26515e-28	0.259538	0.875	0.345	4.67482e-24
2004-09-01	1.90574e-16	0.259444	0.76	0.338	3.93307e-12
Ndn	1.41211e-17	0.259137	1	1	2.91432e-13
Lrrc63	2.63317e-11	0.259057	0.635	0.294	5.43433e-07
Khk	1.1797e-29	0.258743	0.979	0.535	2.43467e-25
Rnf6	1.67252e-16	0.258634	0.99	0.966	3.45174e-12
Cope	1.80777e-13	0.25825	1	1	3.73087e-09
Max	1.21683e-30	0.258007	1	1	2.5113e-26
Tsc22d4	5.84261e-18	0.257932	1	1	1.2058e-13
Zfp493	2.73001e-16	0.257837	0.99	0.704	5.63419e-12
Zfp513	7.7742e-29	0.257699	1	1	1.60444e-24
Pcmtd2	7.88401e-19	0.257662	1	0.996	1.6271e-14
Acot8	2.92465e-25	0.257553	1	0.968	6.03589e-21
Teddm2	1.91249e-25	0.257338	0.927	0.459	3.947e-21
Macrod1	1.50677e-21	0.257322	1	0.97	3.10967e-17
Rab6b	2.85333e-27	0.257261	1	0.998	5.88871e-23
Rab7	1.84743e-21	0.257218	1	0.987	3.81273e-17
Crtc3	4.0592e-24	0.25692	1	1	8.37739e-20
Stat2	9.69821e-29	0.256622	1	0.977	2.00152e-24
Tfap2c	4.22694e-13	0.25611	0.562	0.216	8.72356e-09
Dmrta2	1.48285e-16	0.25586	0.969	0.653	3.0603e-12
Rrm2b	5.31625e-27	0.255852	1	1	1.09717e-22
C78859	3.12514e-15	0.255479	0.938	0.562	6.44966e-11
Ehbp1	2.38994e-22	0.255477	1	0.992	4.93235e-18
D930030I03Rik	3.29806e-17	0.255467	1	0.966	6.80653e-13
Slc10a1	2.58417e-16	0.255306	0.521	0.159	5.33321e-12
Papss2	2.28917e-22	0.255064	0.583	0.152	4.72439e-18
Atp6v1a	5.83311e-22	0.254914	1	0.994	1.20384e-17
Txlnb	2.53602e-16	0.254886	0.698	0.277	5.23384e-12
Dbi	8.85631e-11	0.254597	1	1	1.82776e-06
Asb3	1.88341e-17	0.25423	1	0.998	3.88697e-13
Zc3h6	1.55454e-20	0.254173	0.958	0.763	3.20826e-16
Aatk	7.49042e-30	0.254167	1	0.562	1.54587e-25
Gm45184	7.26418e-11	0.253951	0.729	0.364	1.49918e-06
Bckdha	5.90027e-34	0.253841	1	1	1.2177e-29
Plpp3	4.81559e-11	0.25376	1	1	9.93842e-07
Tmbim6	1.53339e-17	0.253679	1	1	3.16461e-13
Dcaf12l1	2.98376e-17	0.253507	1	0.59	6.15789e-13
Arhgef37	3.77001e-20	0.253314	0.708	0.26	7.78055e-16
Snta1	5.13379e-23	0.253183	1	0.909	1.05951e-18
Ech1	1.63769e-26	0.253005	1	0.998	3.37986e-22
Tmem175	4.77659e-26	0.252985	1	0.977	9.85793e-22
Zfp784	1.768e-27	0.252779	0.99	0.767	3.64879e-23
Gm16845	1.12633e-15	0.252718	0.74	0.37	2.32452e-11
2700046G09Rik	1.55707e-29	0.251999	0.958	0.501	3.21348e-25
BC037034	5.03614e-24	0.251903	1	1	1.03936e-19
Atad1	7.28054e-21	0.251882	1	1	1.50256e-16
Smpdl3a	1.47952e-26	0.251864	1	0.879	3.05343e-22
Tmem116	2.11969e-21	0.251589	0.896	0.463	4.37462e-17
Arl6ip5	3.85511e-31	0.251178	1	0.989	7.95617e-27
Gm17484	2.21597e-27	0.251092	1	0.998	4.57332e-23
Zic5	6.28766e-14	0.250757	0.979	0.748	1.29765e-09
Slc39a3	2.58005e-23	0.250654	1	0.977	5.32471e-19
Ttc39b	1.71513e-27	0.250499	1	0.782	3.53968e-23
Thap8	6.33651e-10	0.250045	0.99	0.799	1.30773e-05
Kif22	1.75961e-16	-0.250138	0.24	0.685	3.63148e-12
Nrip1	1.12775e-20	-0.250288	1	1	2.32744e-16
Smarcc1	1.16366e-23	-0.250428	1	1	2.40157e-19
Ncl	1.70905e-13	-0.250867	1	1	3.52714e-09
Ndufs6	1.03494e-24	-0.251339	1	1	2.1359e-20
Nol4	2.10869e-09	-0.251703	0.573	0.74	4.35191e-05
D16Ertd472e	2.49595e-15	-0.251804	1	1	5.15113e-11
Dcaf12	1.74198e-24	-0.251808	1	1	3.59509e-20
Prpf40a	3.17623e-19	-0.25198	1	1	6.55511e-15
Gm10558	7.03717e-17	-0.251996	0.448	0.795	1.45233e-12
Birc6	8.42617e-17	-0.252439	1	1	1.73899e-12
Arf4	1.11679e-13	-0.252682	1	1	2.30482e-09
Gm3667	2.20844e-28	-0.253061	0.24	0.841	4.55778e-24
Gm13166	2.68361e-11	-0.253204	0.552	0.706	5.53844e-07
Tk1	5.46416e-18	-0.253701	0.927	0.945	1.12769e-13
Tyms	9.18359e-19	-0.254246	1	1	1.89531e-14
Mthfd2l	2.13664e-11	-0.254825	1	1	4.40959e-07
Sox12	1.85221e-35	-0.255412	1	1	3.82259e-31
Brd1	8.44542e-18	-0.255449	1	1	1.74297e-13
Ptp4a2	2.94922e-19	-0.255794	1	1	6.08661e-15
Rbmx	1.06449e-29	-0.255997	1	1	2.1969e-25
Chaf1a	1.9833e-30	-0.25604	1	1	4.09313e-26
Col18a1	1.61826e-38	-0.25621	0.354	0.911	3.33976e-34
Ninl	8.98148e-33	-0.256474	0.99	1	1.8536e-28
Setd5	1.9189e-16	-0.256823	1	1	3.96023e-12
Smad5	8.99383e-14	-0.256958	1	1	1.85615e-09
Zfp820	4.9028e-38	-0.257133	0.885	0.992	1.01184e-33
Nav1	2.48365e-13	-0.257167	0.865	0.97	5.12575e-09
Cyp51	1.50914e-09	-0.257404	0.969	0.992	3.11457e-05
Hist1h4i	2.4262e-25	-0.257491	0.052	0.691	5.00718e-21
Pttg1	6.00011e-17	-0.257494	0.146	0.666	1.2383e-12
Atad5	7.6659e-23	-0.257568	1	1	1.58209e-18
Trim24	9.97595e-32	-0.257657	1	1	2.05884e-27
Cdk4	2.29408e-18	-0.257691	1	1	4.73452e-14
Cwc22	0.000242119	-0.257776	0.719	0.841	1
Gm10131	3.57777e-17	-0.258369	0.417	0.808	7.3838e-13
Chaf1b	4.36117e-18	-0.25857	1	0.998	9.00058e-14
Peli1	7.91202e-18	-0.258748	1	1	1.63288e-13
Nsd1	6.92937e-12	-0.258863	1	1	1.43008e-07
Smarcd1	6.3543e-17	-0.259408	1	1	1.3114e-12
Camk4	8.15127e-15	-0.259898	0.323	0.729	1.68226e-10
Brd7	6.8953e-35	-0.260071	1	1	1.42305e-30
Ranbp1	9.67263e-16	-0.260202	1	1	1.99624e-11
Ipmk	4.7721e-28	-0.260258	1	1	9.84866e-24
Chrdl2	1.16857e-24	-0.260491	0.219	0.765	2.41169e-20
Lsm14b	1.60121e-24	-0.260812	1	1	3.30457e-20
Hsd17b7	2.0924e-25	-0.261102	0.979	1	4.31829e-21
Mcm2	6.33266e-24	-0.261516	1	1	1.30693e-19
Rfc3	5.69397e-17	-0.262328	1	1	1.17512e-12
Dnajc9	2.98591e-19	-0.262526	1	1	6.16233e-15
Mex3b	2.54426e-14	-0.262666	0.865	0.951	5.25084e-10
Atrx	1.20072e-09	-0.262881	1	1	2.47804e-05
Rpl23a	5.28812e-15	-0.263128	1	1	1.09136e-10
Hist1h4d	5.78145e-14	-0.26327	0.76	0.943	1.19318e-09
Vta1	1.07227e-16	-0.263586	1	1	2.21295e-12
Tardbp	1.37113e-17	-0.263615	1	1	2.82974e-13
Ube2i	2.57227e-18	-0.26376	1	1	5.30864e-14
Dip2b	5.32594e-14	-0.263898	0.979	0.994	1.09917e-09
Kcne1l	4.28962e-08	-0.263902	0.729	0.871	0.000885292
Ankrd11	4.0641e-11	-0.264035	1	1	8.38748e-07
Nrde2	1.39562e-27	-0.264052	0.99	1	2.88028e-23
Med10	1.11875e-11	-0.264055	1	1	2.30888e-07
2011-09-01	5.25118e-17	-0.264517	1	1	1.08374e-12
Ildr2	0.000336226	-0.264656	0.76	0.791	1
Mthfd2	3.7203e-28	-0.264968	0.99	1	7.67795e-24
Gm12224	7.19119e-13	-0.265248	0.281	0.672	1.48412e-08
Mcm5	2.29329e-20	-0.265277	1	1	4.73289e-16
Cops2	1.119e-22	-0.266372	1	1	2.30939e-18
Epb41	2.12092e-29	-0.266391	1	1	4.37716e-25
Siva1	1.21023e-20	-0.26679	1	1	2.49767e-16
Cox6c	1.09915e-20	-0.267197	1	1	2.26843e-16
Phip	1.17792e-14	-0.267408	1	1	2.431e-10
Csde1	1.01817e-22	-0.267419	1	1	2.10131e-18
Nsa2	3.72899e-19	-0.267488	1	1	7.69589e-15
Eipr1	9.70255e-29	-0.267643	1	1	2.00241e-24
Retn	1.72009e-16	-0.26767	0.021	0.49	3.54992e-12
2410018L13Rik	2.53721e-15	-0.268067	0.521	0.803	5.23629e-11
Parp1	3.62029e-39	-0.268146	1	1	7.47156e-35
Gm47997	5.25151e-38	-0.268833	0.417	0.953	1.08381e-33
Cox7c	9.35997e-21	-0.269389	1	1	1.93171e-16
Gm10076	1.42294e-09	-0.269415	0.76	0.903	2.93667e-05
Pdlim1	2.48868e-27	-0.269617	0.917	0.973	5.13615e-23
Cks2	1.08455e-21	-0.270355	0.5	0.858	2.23829e-17
Rps23	1.98544e-16	-0.270848	1	1	4.09754e-12
Tubb5	3.75736e-06	-0.271158	1	1	0.0775444
Zmat2	6.05295e-15	-0.271209	1	1	1.24921e-10
Ccna2	4.71376e-25	-0.271759	0.667	0.907	9.72826e-21
Zfp606	1.31168e-15	-0.271947	0.969	1	2.70704e-11
Lsm4	1.38554e-36	-0.272399	1	1	2.85948e-32
Slc25a24	1.25318e-26	-0.272601	0.781	0.962	2.5863e-22
Casp3	1.73497e-30	-0.272622	1	1	3.58063e-26
Dhx9	2.54222e-19	-0.272802	1	1	5.24663e-15
Rcc2	1.33768e-30	-0.273161	1	1	2.76071e-26
Gm17135	1.55734e-11	-0.273217	0.115	0.482	3.21405e-07
Knl1	1.76451e-26	-0.273795	0.802	0.934	3.64161e-22
Dstn	1.51101e-10	-0.274205	1	1	3.11843e-06
Cbx1	1.88403e-35	-0.27453	1	1	3.88825e-31
Eif4g2	1.95026e-15	-0.274886	1	1	4.02495e-11
Odc1	2.93617e-18	-0.275618	1	1	6.05968e-14
Fbxw7	2.85972e-23	-0.275828	1	1	5.9019e-19
Hat1	1.21511e-18	-0.275841	1	1	2.50774e-14
Ran	8.54201e-23	-0.276547	1	1	1.7629e-18
Vim	0.00025835	-0.276935	0.854	0.896	1
Gm29675	8.26084e-15	-0.277092	0.292	0.687	1.70487e-10
Atp5k	2.36128e-23	-0.277489	1	1	4.8732e-19
Slfn9	2.36083e-21	-0.277556	0.99	0.989	4.87228e-17
Dlgap3	4.62842e-20	-0.277814	0.24	0.727	9.55214e-16
Aspdh	1.05058e-21	-0.278537	0.219	0.738	2.16818e-17
Ppic	5.06263e-17	-0.279156	0.406	0.814	1.04483e-12
Gm13889	8.37894e-07	-0.280407	0.49	0.702	0.0172925
Rabep1	8.81228e-20	-0.280988	1	1	1.81868e-15
Dcun1d5	3.30487e-25	-0.281036	1	1	6.82059e-21
Nfib	4.94415e-18	-0.281324	1	1	1.02037e-13
Kif15	1.26684e-30	-0.281419	0.5	0.896	2.6145e-26
Dhfr	9.4085e-15	-0.281441	1	1	1.94173e-10
Cenpq	8.59981e-23	-0.281661	1	0.992	1.77483e-18
Gpd1	0.000220778	-0.281836	0.958	0.89	1
Rpl31	1.0176e-20	-0.281909	1	1	2.10012e-16
Brca1	4.08249e-20	-0.282286	0.979	0.97	8.42543e-16
Spc24	2.02189e-21	-0.282716	0.958	0.97	4.17277e-17
Rrm1	4.27028e-25	-0.282862	1	1	8.813e-21
Svbp	1.054e-16	-0.28314	1	1	2.17524e-12
Tbl1x	2.84409e-24	-0.283283	0.99	1	5.86963e-20
Nin	2.4744e-24	-0.283764	0.688	0.941	5.10667e-20
Hmgb1	3.20258e-24	-0.283991	1	1	6.60949e-20
Mcm10	1.0159e-29	-0.285592	0.99	0.987	2.09662e-25
Gm340	3.94851e-18	-0.285728	0.542	0.884	8.14894e-14
Set	7.16734e-25	-0.285809	1	1	1.47919e-20
Dpysl2	2.81099e-14	-0.285929	1	1	5.80132e-10
Snrpe	3.13556e-26	-0.286047	1	1	6.47116e-22
Ptms	3.35431e-07	-0.286049	1	0.998	0.00692262
Tma7	8.28294e-22	-0.286896	1	1	1.70943e-17
Tpm4	3.10567e-40	-0.286966	1	1	6.40949e-36
Txnrd1	8.7761e-23	-0.28699	1	1	1.81121e-18
Rpl22	2.89502e-19	-0.287787	1	1	5.97475e-15
Zfp410	1.19162e-24	-0.288208	1	1	2.45926e-20
Zfp24	9.61909e-16	-0.288868	1	1	1.98519e-11
Kif4	2.28692e-27	-0.289223	0.115	0.763	4.71975e-23
Rttn	6.52585e-30	-0.289665	0.792	0.985	1.3468e-25
Rps29	1.89923e-19	-0.290163	1	1	3.91963e-15
Gm1673	3.56736e-22	-0.290367	1	1	7.36233e-18
Cplx1	7.96081e-38	-0.29108	0.823	0.985	1.64295e-33
Rad51ap1	3.50627e-24	-0.291228	0.99	0.987	7.23625e-20
Smc4	1.81975e-23	-0.291522	1	1	3.75561e-19
mt-Co2	7.19247e-15	-0.29179	1	1	1.48438e-10
D630045J12Rik	6.02888e-34	-0.291848	0.635	0.979	1.24424e-29
Cenpm	3.52374e-25	-0.292303	1	1	7.27229e-21
Top2b	2.66812e-25	-0.292309	1	1	5.50646e-21
D10Wsu102e	6.95234e-28	-0.29268	1	1	1.43482e-23
Zfat	8.76428e-23	-0.294507	0.521	0.937	1.80877e-18
Arg1	5.65108e-15	-0.295583	0.531	0.854	1.16627e-10
Mesp2	3.23665e-13	-0.295796	0.521	0.803	6.6798e-09
Ddx46	8.30212e-35	-0.296787	1	1	1.71339e-30
Khdrbs1	7.87226e-26	-0.296872	1	1	1.62468e-21
Zeb2	2.87607e-09	-0.296899	1	1	5.93564e-05
Col5a2	2.50938e-16	-0.298182	0.521	0.827	5.17887e-12
Casp8ap2	8.31493e-25	-0.298552	1	1	1.71604e-20
Gnb1	1.81159e-21	-0.298581	1	1	3.73875e-17
Mcm3	3.48224e-24	-0.299787	1	1	7.18664e-20
Fam111a	1.76676e-18	-0.300445	0.948	0.941	3.64623e-14
A930004D18Rik	6.0381e-14	-0.300998	0.062	0.484	1.24614e-09
Golm1	6.56999e-38	-0.3026	1	1	1.35592e-33
Rfc1	3.18517e-22	-0.30266	1	1	6.57356e-18
Epgn	7.26825e-23	-0.302747	0	0.594	1.50002e-18
Srsf3	3.09199e-20	-0.302955	1	1	6.38125e-16
Supt16	9.44994e-31	-0.303464	1	1	1.95028e-26
Ccne2	9.78586e-21	-0.304227	0.99	0.975	2.01961e-16
Tcf12	1.48079e-23	-0.304775	1	1	3.05605e-19
Hmgn1	2.26622e-23	-0.305988	1	1	4.67703e-19
Anp32b	1.73039e-21	-0.306222	1	1	3.57119e-17
Bcl2l11	2.86815e-13	-0.306423	0.917	0.979	5.91928e-09
Ccz1	4.51329e-19	-0.306753	1	1	9.31453e-15
Slc18a1	9.21285e-19	-0.306899	0.073	0.586	1.90135e-14
Idi1	1.92339e-07	-0.307139	0.948	0.979	0.00396949
Mcm4	2.36868e-21	-0.308577	1	1	4.88847e-17
Cdc6	1.83542e-21	-0.309102	0.99	0.992	3.78793e-17
Birc5	4.38534e-20	-0.309175	0.26	0.736	9.05047e-16
Olig2	0.0173883	-0.309545	0.698	0.734	1
Ankmy1	9.496e-28	-0.309967	0.802	0.981	1.95978e-23
Pipox	1.88344e-12	-0.310394	0.417	0.744	3.88704e-08
AC134548.2	4.27654e-24	-0.310559	0.219	0.765	8.82592e-20
Nrep	2.20126e-15	-0.312464	0.448	0.814	4.54296e-11
Ppp1r14b	6.59198e-14	-0.31314	1	1	1.36045e-09
Anp32e	1.78266e-23	-0.313202	1	1	3.67906e-19
Gm35040	4.79693e-24	-0.313285	0.99	0.996	9.8999e-20
Ubtf	1.99379e-29	-0.313403	1	1	4.11478e-25
Stard4	1.68276e-12	-0.31373	0.625	0.909	3.47289e-08
Mcm6	3.86193e-17	-0.314053	1	1	7.97025e-13
Rpl35	1.39188e-23	-0.315742	1	1	2.87257e-19
Chd4	5.89133e-16	-0.316241	1	1	1.21585e-11
Clcn1	1.90442e-27	-0.31719	0.469	0.89	3.93034e-23
Lockd	9.85833e-23	-0.317809	0.396	0.799	2.03456e-18
Syncrip	4.63895e-32	-0.32032	1	1	9.57387e-28
Caprin1	9.98166e-21	-0.320524	1	1	2.06001e-16
Raph1	2.55069e-29	-0.320727	0.885	0.996	5.26411e-25
Lix1	2.31319e-07	-0.321051	0.781	0.848	0.00477396
Tpm3	1.35371e-26	-0.321763	1	1	2.79379e-22
mt-Nd5	2.25231e-14	-0.322638	1	1	4.64832e-10
Nexn	6.20292e-21	-0.324795	0.708	0.924	1.28016e-16
Pdap1	1.20383e-26	-0.32484	1	1	2.48446e-22
Bzw1	6.9626e-26	-0.32495	1	1	1.43694e-21
Mest	3.02572e-18	-0.325433	0.979	1	6.24448e-14
Calm1	1.3444e-11	-0.325572	1	1	2.77456e-07
Kcnk9	2.87771e-24	-0.325626	0.073	0.668	5.93903e-20
Sox5	7.67173e-15	-0.32598	0.958	0.994	1.58329e-10
Hipk2	4.99095e-26	-0.326899	1	1	1.03003e-21
D8Ertd738e	4.62981e-21	-0.326976	1	1	9.55501e-17
Hmgcs1	7.77937e-06	-0.328417	1	1	0.160551
Pbk	1.03082e-20	-0.328504	0.646	0.909	2.12741e-16
Dnmt1	1.36082e-25	-0.32982	1	1	2.80846e-21
Metrn	7.50214e-13	-0.331641	0.99	0.981	1.54829e-08
Racgap1	6.60353e-35	-0.332564	0.542	0.939	1.36284e-30
Hnrnpm	3.38643e-24	-0.33283	1	1	6.98892e-20
Gmnn	3.78772e-22	-0.333107	1	0.996	7.8171e-18
Crlf1	5.86471e-05	-0.333251	0.51	0.655	1
Scaf11	2.35821e-22	-0.33445	1	1	4.86687e-18
Dll3	2.73322e-10	-0.33465	0.885	0.877	5.64083e-06
Pip5k1b	5.51222e-18	-0.335154	0.073	0.588	1.13761e-13
Cenph	8.12361e-21	-0.337841	1	0.989	1.67655e-16
Fnbp1l	9.01195e-31	-0.33911	1	1	1.85989e-26
Pcna	2.30795e-18	-0.339166	1	1	4.76315e-14
Esco2	1.08399e-18	-0.3394	0.552	0.801	2.23715e-14
Spag5	1.21672e-23	-0.341214	0.177	0.712	2.51107e-19
Dek	2.79961e-15	-0.342025	1	1	5.77784e-11
Kif5b	8.55345e-21	-0.342064	1	1	1.76526e-16
Igfbpl1	0.0059322	-0.342627	0.448	0.548	1
2010107E04Rik	2.17496e-23	-0.343351	1	1	4.48868e-19
Ubap2l	2.25884e-26	-0.343559	1	1	4.6618e-22
Hnrnpd	6.77396e-29	-0.346538	1	1	1.39801e-24
Car3	2.96853e-16	-0.347141	0.344	0.816	6.12645e-12
Ccne1	1.10041e-28	-0.35032	0.969	0.998	2.27102e-24
Cbx3	2.22352e-31	-0.351318	1	1	4.5889e-27
Slit1	8.40905e-16	-0.351323	0.458	0.74	1.73546e-11
Hnrnpa1	8.82895e-24	-0.351989	1	1	1.82212e-19
Cdca8	3.39863e-29	-0.354488	0.458	0.905	7.01409e-25
Smc2	1.3972e-18	-0.355061	1	1	2.88354e-14
Zfp664	2.58935e-32	-0.356185	1	1	5.34391e-28
Gm26538	5.14303e-22	-0.358451	0.26	0.795	1.06142e-17
Dtl	7.63527e-24	-0.360941	1	0.998	1.57577e-19
Lig1	4.65753e-18	-0.361707	1	0.998	9.61221e-14
Bok	3.33409e-27	-0.361756	0.958	0.992	6.8809e-23
Mfng	5.89556e-13	-0.364114	0.667	0.782	1.21673e-08
Grsf1	7.56629e-35	-0.364863	1	1	1.56153e-30
Tmpo	3.42095e-29	-0.366179	1	1	7.06016e-25
mt-Co3	3.7551e-18	-0.367437	1	1	7.74977e-14
Smarca5	1.14753e-32	-0.368882	1	1	2.36828e-28
Mir124-2hg	1.08162e-27	-0.369843	0.677	0.924	2.23225e-23
Baz1b	5.25065e-26	-0.370649	1	1	1.08363e-21
Gsx1	2.34173e-12	-0.373047	0.281	0.609	4.83286e-08
Hnrnpa3	9.92917e-24	-0.375845	1	1	2.04918e-19
Acin1	6.31655e-21	-0.379252	1	1	1.30361e-16
Eif5	7.87946e-09	-0.383036	1	1	0.000162616
Slbp	1.11102e-19	-0.38611	1	1	2.29293e-15
Hells	1.66367e-21	-0.390512	1	1	3.43348e-17
Nap1l1	1.20629e-36	-0.390658	1	1	2.48954e-32
Dynll1	3.85528e-31	-0.391476	1	1	7.95652e-27
Prc1	7.11406e-25	-0.394456	0.656	0.886	1.4682e-20
Gng2	5.02337e-22	-0.3959	0.365	0.784	1.03672e-17
Ybx1	1.30752e-32	-0.397514	1	1	2.69846e-28
Clspn	1.44099e-24	-0.399364	0.99	0.996	2.97391e-20
Atad2	2.09767e-19	-0.399443	1	0.998	4.32916e-15
Cdv3	4.76983e-41	-0.400041	1	1	9.84398e-37
Hnrnpab	1.88622e-32	-0.402464	1	1	3.89279e-28
Nsd2	3.86274e-37	-0.402671	1	1	7.97192e-33
Sall3	9.14653e-20	-0.411419	0.958	0.983	1.88766e-15
Hmgb3	2.86555e-25	-0.414206	1	1	5.91392e-21
Tpx2	5.98311e-35	-0.4159	0.354	0.913	1.23479e-30
Ezh2	2.71554e-30	-0.418341	1	1	5.60433e-26
Selenoh	2.02684e-36	-0.420662	1	1	4.18299e-32
Hnrnpc	1.39921e-33	-0.42411	1	1	2.88768e-29
Rbp1	1.14807e-06	-0.425634	0.344	0.55	0.023694
Miat	2.11189e-11	-0.431867	0.99	0.994	4.35851e-07
Dut	1.48079e-23	-0.437904	1	1	3.05605e-19
Tubb3	9.79707e-10	-0.440573	0.104	0.431	2.02192e-05
Rnd3	1.3996e-08	-0.442025	0.635	0.835	0.000288849
Olig1	0.000392401	-0.442919	0.385	0.558	1
Anp32a	8.59411e-31	-0.444767	1	1	1.77365e-26
Mgarp	5.0538e-16	-0.451994	0.917	0.928	1.043e-11
mt-Co1	8.89019e-24	-0.469635	1	1	1.83476e-19
Cdk6	2.93759e-17	-0.470055	1	0.994	6.0626e-13
Nasp	1.28652e-28	-0.470985	1	1	2.65513e-24
Nnat	1.40238e-07	-0.476958	0.938	0.943	0.00289424
Uhrf1	1.31462e-27	-0.485781	1	0.998	2.71312e-23
Lmnb1	7.14683e-39	-0.495842	1	1	1.47496e-34
Cdca7	3.04581e-38	-0.50259	1	1	6.28595e-34
Marcks	1.65598e-32	-0.509224	1	1	3.41761e-28
Cd24a	1.36812e-23	-0.514015	0.417	0.833	2.82352e-19
Dpysl3	9.92286e-29	-0.516697	0.927	0.992	2.04788e-24
Cenpf	1.00011e-37	-0.52515	0.458	0.934	2.06403e-33
Nell2	2.5771e-26	-0.540802	0.5	0.92	5.31861e-22
Fabp5	1.47171e-24	-0.542901	1	1	3.03732e-20
Abracl	2.01106e-27	-0.551987	0.938	0.994	4.15042e-23
Egr3	1.56646e-19	-0.552432	0.583	0.886	3.23286e-15
Hist1h1b	3.51589e-31	-0.5543	0.667	0.947	7.25609e-27
Mki67	3.81573e-38	-0.561099	0.333	0.924	7.8749e-34
Pak3	1.13956e-18	-0.571638	0.99	0.977	2.35181e-14
Tmsb4x	2.72545e-12	-0.57363	1	1	5.62479e-08
Rrm2	6.54449e-28	-0.585595	0.958	0.987	1.35065e-23
Top2a	1.54841e-25	-0.590787	1	0.985	3.19561e-21
Sox11	1.87508e-11	-0.600622	1	1	3.8698e-07
Hmgn2	3.23558e-31	-0.620732	1	1	6.67758e-27
Gsx2	1.02202e-21	-0.638719	0.052	0.632	2.10925e-17
Helt	3.40029e-22	-0.643859	0.115	0.67	7.01751e-18
Hmgb2	2.37627e-30	-0.68562	1	1	4.90415e-26
H2afz	3.91186e-35	-0.732584	1	1	8.07329e-31
Dlx2	8.15283e-18	-0.742	0.062	0.558	1.68258e-13
Pclaf	8.62059e-33	-0.843083	0.958	0.994	1.77912e-28
Stmn1	1.14235e-30	-0.848455	1	1	2.35758e-26
Dlx1	1.10978e-16	-0.993316	0.135	0.594	2.29036e-12
Tmsb10	6.88427e-33	-1.02312	0.99	0.998	1.42078e-28

## Sheet: cluster6_aNSC3.markers
	p_val	avg_logFC	pct.1	pct.2	p_val_adj
Eomes	8.04836e-17	0.60657	0.765	0.313	1.66102e-12
Thrsp	2.72723e-10	0.535187	1	0.93	5.62846e-06
AC160336.1	1.19729e-11	0.501798	1	1	2.47097e-07
Trim2	9.6733e-17	0.484697	1	0.988	1.99638e-12
Fam210b	2.02121e-13	0.483819	1	0.97	4.17137e-09
Pam	1.5913e-17	0.462492	1	0.932	3.28412e-13
Neurog2	2.35297e-21	0.461933	0.735	0.22	4.85607e-17
Mdk	6.44871e-12	0.450909	1	1	1.33088e-07
Scrn1	3.6744e-16	0.444938	1	0.705	7.58322e-12
Lrrc63	9.42292e-25	0.443087	0.853	0.283	1.9447e-20
Psmb2	1.66275e-14	0.436128	1	1	3.43159e-10
Dnajb1	2.27336e-06	0.434433	1	0.914	0.0469176
Phf20l1	1.61538e-19	0.43182	1	1	3.33382e-15
Pax6	5.83877e-16	0.430306	1	0.968	1.20501e-11
Crb1	3.98196e-15	0.427512	0.926	0.557	8.21798e-11
Tmem108	1.33732e-19	0.423165	0.868	0.437	2.75997e-15
Tank	3.37076e-20	0.421195	1	0.998	6.95657e-16
Sfrp1	3.04726e-13	0.416106	1	0.994	6.28893e-09
Tcf4	3.76108e-14	0.415469	1	1	7.76211e-10
1110032F04Rik	2.93101e-15	0.409396	0.956	0.555	6.04901e-11
Gm26825	5.30152e-10	0.401555	1	0.966	1.09413e-05
Plekha6	1.98136e-19	0.400398	0.912	0.579	4.08913e-15
Dhrs3	4.57864e-15	0.397226	0.985	0.553	9.4494e-11
Ptprd	2.03077e-18	0.393085	1	0.705	4.1911e-14
Pdlim4	1.61473e-10	0.387749	1	0.904	3.33248e-06
Thap8	1.41443e-13	0.387718	0.971	0.812	2.91909e-09
5730409E04Rik	3.12489e-18	0.385975	1	0.816	6.44914e-14
Vegfc	8.88988e-15	0.385053	1	0.715	1.83469e-10
Dach1	6.75919e-15	0.382197	0.794	0.375	1.39496e-10
C78859	4.61938e-18	0.380658	0.956	0.581	9.53348e-14
Amigo2	2.51427e-15	0.375659	0.985	0.776	5.18896e-11
Adamts18	1.04374e-17	0.375242	0.75	0.267	2.15407e-13
Emx1	7.06242e-22	0.372678	0.897	0.355	1.45754e-17
Meis2	1.36401e-16	0.3723	1	1	2.81503e-12
Zbtb20	3.73723e-16	0.372292	1	1	7.7129e-12
Atp2b2	5.38378e-15	0.371686	1	0.958	1.11111e-10
Wscd2	1.94305e-17	0.363558	0.956	0.587	4.01006e-13
Morc4	3.5707e-21	0.362229	0.985	0.756	7.3692e-17
Klhl8	5.61188e-18	0.361632	0.971	0.83	1.15818e-13
Gm29260	2.53249e-14	0.361145	1	0.964	5.22656e-10
A330069E16Rik	2.61061e-11	0.35938	1	0.918	5.38778e-07
Foxp4	1.55723e-19	0.3582	0.971	0.77	3.21381e-15
Pfkfb1	2.58672e-21	0.357477	0.926	0.531	5.33847e-17
Cdh2	3.58902e-15	0.356913	1	1	7.40703e-11
Hrk	5.19113e-12	0.356729	0.956	0.754	1.07135e-07
Nxph3	2.67937e-18	0.354749	0.956	0.643	5.52967e-14
Epha4	1.14143e-17	0.348974	1	0.998	2.35568e-13
Calu	1.27803e-11	0.347829	1	1	2.63759e-07
Plcb1	5.30005e-20	0.347261	1	0.639	1.09383e-15
Tmem132b	1.46741e-07	0.346533	0.971	0.902	0.00302844
Gdf5	2.51713e-13	0.346234	0.838	0.415	5.19485e-09
Pxylp1	1.45314e-20	0.341866	1	0.954	2.99898e-16
Pianp	4.8291e-22	0.340076	0.971	0.605	9.96629e-18
Rhob	1.30434e-08	0.33927	1	1	0.00026919
Epsti1	2.34713e-21	0.338432	0.897	0.333	4.84401e-17
Ccdc136	2.35363e-12	0.338273	1	0.966	4.85742e-08
Celsr1	6.168e-14	0.336734	1	0.82	1.27295e-09
Pou3f2	1.39048e-07	0.336356	1	1	0.00286966
1810041L15Rik	2.3585e-15	0.335654	0.956	0.535	4.86746e-11
1700063D05Rik	6.30717e-13	0.334605	0.824	0.447	1.30167e-08
Sh3bgrl2	1.24264e-22	0.331954	1	0.956	2.56457e-18
Psme1	4.37444e-14	0.329735	1	1	9.02797e-10
Loxl1	1.31864e-14	0.326833	0.794	0.403	2.72142e-10
Cdh4	1.05627e-11	0.326433	1	0.994	2.17993e-07
Cdon	2.27005e-12	0.325327	1	0.92	4.68493e-08
Ptpru	1.29438e-17	0.325037	0.868	0.419	2.67134e-13
Ahi1	2.03461e-12	0.324948	1	0.998	4.19902e-08
Pou3f3	3.42476e-10	0.324086	1	1	7.06802e-06
Ptcra	1.01001e-08	0.323872	1	0.844	0.000208446
Pkib	4.15012e-24	0.3229	0.941	0.433	8.56501e-20
Mfap4	2.32922e-15	0.321118	0.956	0.842	4.80705e-11
Gm42418	7.56941e-05	0.319919	1	1	1
Tmcc1	9.24095e-13	0.318003	1	0.988	1.90715e-08
Nrn1	2.9348e-17	0.31712	0.471	0.1	6.05683e-13
Ptprk	4.05006e-14	0.31583	0.721	0.321	8.35851e-10
Rgs17	5.61728e-08	0.313848	0.868	0.768	0.00115929
Mdga1	5.07831e-15	0.313782	1	0.922	1.04806e-10
4631405J19Rik	1.16201e-09	0.313576	0.941	0.741	2.39815e-05
Nrg1	3.36442e-19	0.312532	1	0.87	6.94348e-15
St3gal5	5.98223e-14	0.312343	1	1	1.23461e-09
Frrs1l	5.47559e-20	0.312102	0.985	0.766	1.13005e-15
Mllt3	1.85922e-20	0.311693	1	1	3.83705e-16
Cadm3	1.64261e-16	0.310829	1	0.94	3.39001e-12
Ppm1n	3.4313e-11	0.308375	0.559	0.196	7.08153e-07
Prdm16	6.81951e-16	0.307052	1	0.978	1.40741e-11
Ubxn2a	6.58582e-21	0.306199	1	1	1.35918e-16
Zranb2	4.06904e-15	0.303659	1	1	8.39768e-11
Rgs20	3.67042e-13	0.303112	1	0.972	7.57502e-09
Hopx	1.44793e-08	0.302469	0.765	0.433	0.000298823
Otx1	7.9077e-16	0.302233	1	0.98	1.63199e-11
Stag3	2.47393e-16	0.302102	0.985	0.864	5.10569e-12
Tbc1d1	1.41006e-21	0.301261	1	1	2.91008e-17
Gatsl2	9.75616e-18	0.30054	1	1	2.01348e-13
Gm29417	8.09745e-13	0.30017	0.926	0.581	1.67115e-08
Cnih2	5.12053e-14	0.300067	0.971	0.838	1.05678e-09
Chn2	8.41709e-19	0.299917	0.926	0.567	1.73712e-14
Gm45768	2.2374e-23	0.298135	0.75	0.224	4.61756e-19
Slc12a5	2.9398e-16	0.297098	0.956	0.721	6.06716e-12
Adgrl1	4.52192e-18	0.296947	1	0.996	9.33233e-14
Lhx2	1.28637e-12	0.296588	1	0.994	2.65481e-08
A930024E05Rik	2.28726e-19	0.295552	1	0.838	4.72046e-15
Celsr2	7.73478e-20	0.29474	1	1	1.5963e-15
Flywch2	5.80276e-13	0.294031	1	0.988	1.19757e-08
Ttc28	3.37038e-15	0.29391	1	0.996	6.95579e-11
Psd3	3.27189e-10	0.293474	1	0.978	6.75253e-06
Slco1c1	4.25179e-09	0.293202	1	0.691	8.77484e-05
Ptprs	1.80276e-10	0.293097	1	1	3.72054e-06
Rasgef1b	1.04896e-12	0.292756	1	0.916	2.16485e-08
Cacna2d1	1.29519e-16	0.29206	0.985	0.94	2.67302e-12
Igsf8	9.55822e-18	0.291218	1	1	1.97263e-13
Smad1	8.3047e-19	0.29068	1	1	1.71392e-14
Dnajc15	3.37122e-17	0.289703	1	1	6.95752e-13
Phactr1	7.07118e-19	0.289519	1	0.91	1.45935e-14
A730017C20Rik	1.37971e-16	0.289037	1	0.958	2.84744e-12
Foxp2	4.42629e-16	0.28899	1	0.888	9.13497e-12
Stxbp6	6.7739e-11	0.288926	1	0.916	1.398e-06
4930447C04Rik	7.9697e-12	0.288665	0.985	0.872	1.64479e-07
Zfhx4	1.94629e-11	0.28852	0.676	0.319	4.01675e-07
Tmx4	9.10112e-19	0.288369	1	1	1.87829e-14
Syp	2.56739e-19	0.287478	1	0.882	5.29857e-15
Cwc22	0.0144633	0.287193	0.868	0.814	1
Rtbdn	4.7007e-10	0.28656	0.794	0.449	9.70131e-06
Nedd4l	5.79466e-18	0.286515	1	0.996	1.1959e-13
Chrd	1.71518e-12	0.285704	1	0.812	3.53979e-08
Jun	2.34075e-05	0.28561	1	1	0.483083
Nrip3	8.82675e-22	0.28551	0.838	0.325	1.82166e-17
Fezf2	8.96117e-13	0.285073	0.926	0.483	1.84941e-08
Elmod2	1.54583e-16	0.283749	1	1	3.19028e-12
Galns	1.91175e-14	0.282214	1	0.778	3.94546e-10
Gfod2	4.72707e-10	0.281927	1	0.996	9.75573e-06
Ero1lb	1.67533e-18	0.281161	1	0.998	3.45754e-14
Tnik	5.67438e-15	0.280852	1	0.88	1.17108e-10
Oas1c	1.38373e-18	0.279985	0.794	0.321	2.85573e-14
Ccdc122	1.60189e-14	0.278692	1	0.842	3.30599e-10
Syne2	5.43455e-12	0.278048	1	1	1.12158e-07
Rtn3	7.96255e-13	0.277834	1	1	1.64331e-08
Eif5b	8.38275e-10	0.277749	1	1	1.73003e-05
Map4	1.88955e-08	0.277361	1	1	0.000389965
Zfp703	2.05439e-15	0.276536	1	0.9	4.23986e-11
Cltb	2.19461e-15	0.275746	1	1	4.52923e-11
Dync2h1	7.11814e-14	0.275127	1	1	1.46904e-09
Kif26b	2.44689e-14	0.274659	0.691	0.279	5.04988e-10
Tcte2	2.23308e-13	0.273307	0.824	0.491	4.60864e-09
Stk3	8.11503e-16	0.273258	1	0.998	1.67478e-11
AY036118	0.00125287	0.273258	1	1	1
2008-09-01	2.79277e-09	0.273253	1	1	5.76371e-05
Pde5a	2.97341e-17	0.272956	0.985	0.966	6.13652e-13
Adam1a	1.9873e-12	0.272038	0.824	0.455	4.10138e-08
Bik	1.69162e-12	0.271982	0.897	0.577	3.49116e-08
Cln6	5.90367e-15	0.271896	1	0.948	1.2184e-10
Gm15396	1.68029e-13	0.271717	0.618	0.212	3.46778e-09
Zfp512b	2.65282e-15	0.271634	1	1	5.4749e-11
Plscr1	7.03976e-18	0.271618	1	0.623	1.45287e-13
Fxyd6	1.82911e-12	0.270887	1	0.934	3.77492e-08
Fndc3a	1.77834e-11	0.268719	1	0.998	3.67015e-07
Srxn1	1.13246e-15	0.26861	1	0.992	2.33717e-11
Etfa	1.16515e-11	0.268581	1	1	2.40463e-07
Gm26540	1.58816e-13	0.268244	1	0.892	3.27764e-09
Gm13404	7.02237e-17	0.268144	0.632	0.184	1.44928e-12
Plcb4	1.26622e-18	0.267113	1	1	2.61322e-14
Fgd4	5.90146e-12	0.266814	1	0.97	1.21794e-07
Ncoa7	1.50328e-19	0.26674	1	1	3.10248e-15
Sclt1	8.81302e-15	0.266481	1	1	1.81883e-10
Oaz3	5.26138e-12	0.265795	1	0.934	1.08584e-07
Mbd4	7.55695e-14	0.265793	1	0.992	1.5596e-09
Mcmdc2	7.02269e-11	0.265756	0.985	0.916	1.44934e-06
Gm28050	9.12913e-12	0.265537	0.412	0.118	1.88407e-07
Pde3a	6.17627e-14	0.265094	0.824	0.411	1.27466e-09
Raver1	5.68918e-13	0.264365	0.985	0.733	1.17413e-08
Mphosph8	1.15676e-14	0.263557	1	1	2.38732e-10
Iqcb1	6.44104e-19	0.26313	1	1	1.3293e-14
Lrrc8c	8.49138e-15	0.262841	1	1	1.75245e-10
Syndig1l	1.90441e-09	0.262514	0.868	0.587	3.93032e-05
Aff3	2.70347e-15	0.262474	1	0.99	5.57942e-11
Pkdcc	1.33638e-13	0.262162	1	0.96	2.75802e-09
Dpyd	1.34924e-18	0.262038	0.868	0.385	2.78457e-14
Angptl1	2.10783e-09	0.261997	0.706	0.333	4.35013e-05
Lingo1	1.66494e-12	0.261597	0.985	0.699	3.43611e-08
2003-09-01	1.0183e-13	0.260531	1	0.996	2.10156e-09
Usp35	1.80269e-14	0.260307	0.985	0.611	3.7204e-10
Aida	3.32176e-20	0.260053	1	1	6.85545e-16
2005-09-01	7.89995e-16	0.259614	0.926	0.525	1.63039e-11
Tmem177	3.99339e-18	0.259552	1	1	8.24155e-14
Atxn1	1.63576e-07	0.259175	1	0.862	0.00337588
Ap3b1	1.61733e-11	0.259056	1	0.942	3.33784e-07
Nav2	2.56723e-09	0.258735	1	0.772	5.29825e-05
Doc2a	3.01014e-17	0.258272	0.897	0.443	6.21234e-13
Copg1	1.14143e-17	0.257783	1	1	2.35568e-13
Gm44097	1.08959e-14	0.257586	0.721	0.291	2.2487e-10
Gcc2	2.45431e-13	0.257302	1	0.988	5.0652e-09
Gm30934	1.20614e-11	0.257291	0.882	0.621	2.48923e-07
Elp4	1.15651e-14	0.256783	1	0.978	2.38681e-10
4930432K21Rik	5.15963e-15	0.255004	1	0.974	1.06485e-10
Fam167a	2.32113e-16	0.254862	0.868	0.383	4.79035e-12
Brms1l	7.02364e-18	0.254706	1	1	1.44954e-13
Cacna1g	1.71005e-10	0.254637	0.926	0.715	3.52919e-06
Map2k6	8.62307e-14	0.254609	1	0.916	1.77963e-09
Eif4a2	1.6255e-08	0.254574	1	0.998	0.00033547
Tmem25	9.45276e-13	0.254255	1	0.976	1.95086e-08
Fbxl2	1.00059e-11	0.25402	0.985	0.816	2.06502e-07
Actn1	3.06535e-15	0.253829	1	0.972	6.32627e-11
Cdc42bpa	1.26344e-10	0.253732	1	0.994	2.60748e-06
Rab6b	1.04026e-18	0.252488	1	0.998	2.14688e-14
P4ha2	3.51139e-13	0.251875	0.868	0.439	7.2468e-09
Emilin1	3.99118e-13	0.251874	0.985	0.854	8.237e-09
Unc80	2.5384e-17	0.251733	1	0.966	5.23875e-13
Cgn	1.48975e-12	0.251572	0.912	0.633	3.07455e-08
Mrc2	1.51392e-12	0.251239	1	0.812	3.12443e-08
Dars	6.13084e-10	0.250857	1	0.998	1.26528e-05
Igf2bp1	3.55545e-11	0.250847	1	0.729	7.33774e-07
Ccdc82	2.1185e-13	0.250579	1	0.97	4.37217e-09
Scmh1	5.44669e-18	0.250566	1	0.994	1.12409e-13
Scn5a	2.04344e-12	0.250178	0.868	0.501	4.21724e-08
Msmo1	0.000988966	-0.250799	0.897	0.916	1
Rpl28	1.95588e-12	-0.251532	1	1	4.03654e-08
Rfx4	0.000197175	-0.252698	0.706	0.856	1
Rpl26	2.60565e-12	-0.253387	1	1	5.37754e-08
Gm13889	0.000466894	-0.254562	0.5	0.689	1
Gm3764	4.76883e-07	-0.254924	1	1	0.00984191
A430106G13Rik	8.0759e-10	-0.255167	0.294	0.719	1.6667e-05
Gm35040	3.09957e-12	-0.257984	0.985	0.996	6.3969e-08
Fam181b	0.034547	-0.257984	0.926	0.886	1
Slit1	3.09666e-06	-0.258405	0.588	0.707	0.063909
Rpl32	2.85767e-13	-0.258476	1	1	5.89766e-09
G0s2	4.60578e-12	-0.258693	0.309	0.699	9.5054e-08
Pipox	4.70681e-07	-0.261177	0.5	0.715	0.00971392
Dll3	4.01298e-05	-0.261725	0.868	0.88	0.828199
Cox7a2l	1.48771e-11	-0.262116	1	1	3.07034e-07
Arf4	1.0268e-10	-0.263217	1	1	2.11911e-06
Prss23	0.000155229	-0.263301	0.75	0.79	1
Ckb	2.51265e-09	-0.263323	1	1	5.1856e-05
Maml2	1.5943e-09	-0.264684	1	0.996	3.29032e-05
Trib2	2.55974e-10	-0.26512	0.794	0.948	5.28278e-06
Gm17135	5.70633e-07	-0.265122	0.176	0.453	0.0117767
Marcks	3.69815e-08	-0.265582	1	1	0.000763224
Rnf122	1.69577e-08	-0.268152	0.471	0.75	0.000349973
Fabp5	1.81089e-05	-0.268629	1	1	0.373731
A930004D18Rik	1.20303e-08	-0.270121	0.088	0.457	0.000248281
Sox5	4.55785e-08	-0.270467	1	0.986	0.000940649
Ccz1	3.56876e-11	-0.271504	1	1	7.36521e-07
Rlbp1	2.82413e-06	-0.271611	1	1	0.0582843
Lix1	0.000303173	-0.27502	0.824	0.838	1
Kcne1l	9.45485e-07	-0.276313	0.794	0.854	0.0195129
Mgarp	4.57434e-05	-0.277312	0.912	0.928	0.944052
Gm11549	9.21908e-13	-0.278335	0.382	0.756	1.90263e-08
Sox4	0.0728937	-0.279556	1	1	1
Ppp1r14b	2.84687e-09	-0.282479	1	1	5.87536e-05
Hmgcs1	0.000455528	-0.283436	1	1	1
Dbx2	3.85608e-07	-0.284519	0.368	0.639	0.00795818
Eif4ebp1	2.91637e-10	-0.287211	0.265	0.647	6.0188e-06
Car3	5.5341e-08	-0.290462	0.544	0.762	0.00114213
Tubb3	0.0365309	-0.292556	0.294	0.387	1
Nudt15	1.63314e-12	-0.295725	0.618	0.838	3.37047e-08
D16Ertd472e	6.15266e-16	-0.296125	1	1	1.26979e-11
Miat	0.000281023	-0.296709	1	0.992	1
Tmie	4.86403e-10	-0.301515	0.206	0.577	1.00384e-05
Mir124-2hg	3.76424e-14	-0.301843	0.691	0.908	7.76863e-10
Gm27239	4.8916e-13	-0.305337	0.25	0.721	1.00953e-08
Nell2	4.34145e-05	-0.3107	0.809	0.854	0.895989
Pip5k1b	7.55342e-11	-0.311147	0.147	0.549	1.55887e-06
Fabp7	0.210904	-0.31969	1	1	1
Mfge8	0.000164955	-0.3205	1	0.996	1
Tnfrsf19	0.0412018	-0.32467	0.75	0.78	1
Qk	0.000363338	-0.335329	1	1	1
Dpysl3	8.67678e-10	-0.34396	1	0.978	1.79071e-05
Crlf1	0.00033125	-0.351796	0.515	0.647	1
Vim	1.00768e-06	-0.351815	0.794	0.902	0.0207965
Gas1	0.264182	-0.354083	0.926	0.888	1
Ednrb	6.36549e-07	-0.355812	0.926	0.96	0.0131371
Cd24a	1.77273e-08	-0.357494	0.574	0.788	0.000365856
Gng2	4.25454e-14	-0.364938	0.382	0.758	8.78051e-10
Tmsb4x	0.000396238	-0.369308	1	1	1
Eif5	1.30953e-07	-0.369439	1	1	0.0027026
Nnat	0.000605975	-0.377648	0.985	0.936	1
Gsx1	4.61075e-09	-0.406502	0.279	0.591	9.51567e-05
Sall3	4.57569e-14	-0.409539	0.897	0.99	9.44331e-10
Egr3	1.86694e-08	-0.418729	0.691	0.854	0.000385299
Olig2	0.000138056	-0.425498	0.603	0.745	1
Sparcl1	0.000226738	-0.432238	0.618	0.762	1
Tmsb10	0.00102936	-0.440434	1	0.996	1
Pak3	8.20788e-09	-0.463326	1	0.976	0.000169394
Rbp1	1.00981e-06	-0.471588	0.294	0.545	0.0208404
Rnd3	7.30391e-08	-0.48322	0.662	0.82	0.00150738
Olig1	0.000184464	-0.501514	0.324	0.557	1
Hes5	0.0839325	-0.507033	0.691	0.723	1
Helt	2.51627e-10	-0.539377	0.25	0.621	5.19308e-06
Gsx2	8.74702e-10	-0.549548	0.235	0.575	1.80521e-05
Dlx2	1.54811e-06	-0.594494	0.235	0.507	0.0319499
Dlx1	0.000157082	-0.729091	0.353	0.539	1
