# Supplementary material for: Single-cell analysis of the postnatal dorsal V-SVZ reveals a role for Bmpr1a signaling in silencing pallial germinal activity
Source: Sci Adv. 2023 May 5;9(18):eabq7553. doi: 10.1126/sciadv.abq7553 (PMC10162676; doi:10.1126/sciadv.abq7553)
Supplement: Supplementary file 2 — Tables S1 to S7 [file sciadv.abq7553_tables_s1_to_s7.zip › abq7553_Table_S3.xlsx]

## Sheet: ORA_Hopxhigh_qNSCs
	ID	Description	GeneRatio	BgRatio	pvalue	p.adjust	qvalue	geneID	Count
GO:0001649	GO:0001649	osteoblast differentiation	11/68	199/23210	1.39585e-11	2.83079e-08	1.97917e-08	Id3/Id1/Id2/Cebpd/Sfrp1/Igf1/Ctnnbip1/Igfbp5/Id4/Cebpb/Junb	11
GO:0030900	GO:0030900	forebrain development	13/68	386/23210	8.35891e-11	8.47593e-08	5.92603e-08	Id2/Cntnap2/Emx1/Zic5/Tfap2c/Cdon/Id4/Chd5/Dct/Phactr1/Inhba/Dmrta2/Emx2	13
GO:0045667	GO:0045667	regulation of osteoblast differentiation	09/68	142/23210	3.37296e-10	2.28012e-07	1.59417e-07	Id3/Id1/Id2/Cebpd/Sfrp1/Igf1/Ctnnbip1/Igfbp5/Cebpb	9
GO:0051101	GO:0051101	regulation of DNA binding	08/68	129/23210	4.08747e-09	2.07235e-06	1.4489e-06	Id3/Id1/Id2/Igf1/Ctnnbip1/Id4/Jun/H1f0	8
GO:0001503	GO:0001503	ossification	11/68	381/23210	1.34022e-08	4.52994e-06	3.16715e-06	Id3/Id1/Id2/Cebpd/Sfrp1/Igf1/Ctnnbip1/Igfbp5/Id4/Cebpb/Junb	11
GO:0030278	GO:0030278	regulation of ossification	09/68	233/23210	2.6137e-08	7.57227e-06	5.29422e-06	Id3/Id1/Id2/Cebpd/Sfrp1/Igf1/Ctnnbip1/Igfbp5/Cebpb	9
GO:0050673	GO:0050673	epithelial cell proliferation	11/68	425/23210	4.09649e-08	1.03846e-05	7.26049e-06	Thbs4/Id1/Id2/Sfrp1/Igf1/Igfbp5/Tfap2c/Zfp36l1/Cebpb/Adk/Jun	11
GO:0061351	GO:0061351	neural precursor cell proliferation	08/68	183/23210	6.32523e-08	1.28276e-05	8.9685e-06	Id2/Igf1/Emx1/Cdon/Id4/Dct/Dmrta2/Emx2	8
GO:0071276	GO:0071276	cellular response to cadmium ion	04/68	23/23210	5.72038e-07	8.92379e-05	6.23915e-05	Mt2/Mt1/Jun/Gsn	4
GO:0045600	GO:0045600	positive regulation of fat cell differentiation	05/68	61/23210	9.73743e-07	0.000126066	8.81402e-05	Id2/Sfrp1/Igf1/Zfp36l1/Cebpb	5
GO:2000177	GO:2000177	regulation of neural precursor cell proliferation	06/68	113/23210	9.97322e-07	0.000126066	8.81402e-05	Id2/Igf1/Emx1/Cdon/Dct/Dmrta2	6
GO:0002761	GO:0002761	regulation of myeloid leukocyte differentiation	06/68	125/23210	1.80137e-06	0.000202954	0.000141897	Id2/Sfrp1/Ctnnbip1/Zfp36l1/Cebpb/Jun	6
GO:0002573	GO:0002573	myeloid leukocyte differentiation	07/68	216/23210	3.286e-06	0.000303659	0.000212306	Id2/Sfrp1/Ctnnbip1/Zfp36l1/Cebpb/Junb/Jun	7
GO:0046686	GO:0046686	response to cadmium ion	04/68	35/23210	3.29413e-06	0.000303659	0.000212306	Mt2/Mt1/Jun/Gsn	4
GO:0010721	GO:0010721	negative regulation of cell development	08/68	387/23210	1.71622e-05	0.00112274	0.000784975	Id3/Id1/Gfap/Id2/Igf1/H2-D1/Id4/S1pr3	8
GO:0051591	GO:0051591	response to cAMP	04/68	61/23210	3.10037e-05	0.00184928	0.00129294	Igfbp5/Zfp36l1/Junb/Jun	4
GO:0001829	GO:0001829	trophectodermal cell differentiation	03/68	24/23210	4.65812e-05	0.00254265	0.00177771	Hopx/Tfap2c/Junb	3
GO:0007389	GO:0007389	pattern specification process	08/68	468/23210	6.59431e-05	0.00295215	0.00206402	Sfrp1/Zic2/Ctnnbip1/Emx1/Cdon/Zic1/Dmrta2/Emx2	8
GO:0031099	GO:0031099	regeneration	05/68	145/23210	6.7452e-05	0.00295215	0.00206402	Hopx/Gfap/Igf1/Cebpb/Jun	5
GO:0014013	GO:0014013	regulation of gliogenesis	05/68	150/23210	7.92014e-05	0.00324548	0.0022691	Gfap/Id2/Igf1/Emx1/Id4	5
GO:0071407	GO:0071407	cellular response to organic cyclic compound	08/68	482/23210	8.09669e-05	0.00324548	0.0022691	Id3/Sfrp1/Igf1/Igfbp5/Cyp1b1/Clu/Zfp36l1/Inhba	8
GO:0043433	GO:0043433	negative regulation of DNA-binding transcription factor activity	05/68	160/23210	0.000107382	0.00403278	0.00281956	Id3/Id1/Id2/Ctnnbip1/Cyp1b1	5
GO:0048660	GO:0048660	regulation of smooth muscle cell proliferation	05/68	163/23210	0.000117177	0.00409714	0.00286455	Id2/Igf1/Ctnnbip1/Igfbp5/Jun	5
GO:0033598	GO:0033598	mammary gland epithelial cell proliferation	03/68	33/23210	0.000123219	0.0041648	0.00291186	Id2/Tfap2c/Cebpb	3
GO:0048659	GO:0048659	smooth muscle cell proliferation	05/68	168/23210	0.000135009	0.00441611	0.00308756	Id2/Igf1/Ctnnbip1/Igfbp5/Jun	5
GO:0060560	GO:0060560	developmental growth involved in morphogenesis	06/68	270/23210	0.000140248	0.00444412	0.00310715	Mgll/Sfrp1/Emx1/Map1b/Tfap2c/Nrn1	6
GO:0046683	GO:0046683	response to organophosphorus	04/68	91/23210	0.000148645	0.00456746	0.00319338	Igfbp5/Zfp36l1/Junb/Jun	4
GO:0045445	GO:0045445	myoblast differentiation	04/68	93/23210	0.000161674	0.00482169	0.00337113	Id3/Igf1/Zfp36l1/Cdon	4
GO:0048511	GO:0048511	rhythmic process	06/68	291/23210	0.000210381	0.00600919	0.00420138	Id3/Id1/Id2/Igf1/Id4/Inhba	6
GO:0014812	GO:0014812	muscle cell migration	04/68	106/23210	0.000267332	0.00722866	0.00505398	Thbs4/Igf1/Igfbp5/Cyp1b1	4
GO:0050679	GO:0050679	positive regulation of epithelial cell proliferation	05/68	199/23210	0.000296383	0.00780604	0.00545767	Thbs4/Id1/Sfrp1/Igf1/Jun	5
GO:0038066	GO:0038066	p38MAPK cascade	03/68	48/23210	0.000378533	0.00913888	0.00638953	Dusp1/Zfp36l1/Gadd45g	3
GO:0043500	GO:0043500	muscle adaptation	04/68	117/23210	0.000389446	0.00929173	0.00649639	Igf1/Igfbp5/Adk/Gsn	4
mmu04550	mmu04550	Signaling pathways regulating pluripotency of stem cells	06/37	140/8912	2.10184e-05	0.00302836	0.0026673	Id1/Id2/Id3/Id4/Inhba/Igf1	6
mmu04350	mmu04350	TGF-beta signaling pathway	05/37	95/8912	4.12022e-05	0.00302836	0.0026673	Id1/Id2/Id3/Id4/Inhba	5

## Sheet: ORA_Hopxlow_qNSCs
	ID	Description	GeneRatio	BgRatio	pvalue	p.adjust	qvalue	geneID	Count
GO:0050808	GO:0050808	synapse organization	09/47	451/23210	2.58245e-07	0.000223911	0.000157287	Fgfr2/Nrcam/Flrt2/Nrxn1/Ctnna2/Tuba1a/Fzd5/Ptn/Chchd10	9
GO:0048863	GO:0048863	stem cell differentiation	07/47	228/23210	3.62503e-07	0.000223911	0.000157287	Lbh/Fgfr2/Sox5/Msi2/Ptn/Six3/Ednrb	7
GO:0008299	GO:0008299	isoprenoid biosynthetic process	04/47	31/23210	4.46037e-07	0.000223911	0.000157287	Idi1/Hmgcr/Hmgcs1/Rbp1	4
GO:0048469	GO:0048469	cell maturation	06/47	198/23210	2.86728e-06	0.00107953	0.00075832	Nrcam/Klf2/Nrxn1/Fzd5/Six3/Ednrb	6
GO:0016126	GO:0016126	sterol biosynthetic process	04/47	52/23210	3.72011e-06	0.0011205	0.000787096	Insig1/Hmgcr/Msmo1/Hmgcs1	4
GO:0007405	GO:0007405	neuroblast proliferation	04/47	69/23210	1.15839e-05	0.00290757	0.00204243	Fgfr2/Sox5/Ptn/Six3	4
GO:0050807	GO:0050807	regulation of synapse organization	06/47	266/23210	1.55064e-05	0.00333609	0.00234344	Nrcam/Flrt2/Nrxn1/Ctnna2/Tuba1a/Ptn	6
GO:0050803	GO:0050803	regulation of synapse structure or activity	06/47	276/23210	1.90978e-05	0.00359517	0.00252544	Nrcam/Flrt2/Nrxn1/Ctnna2/Tuba1a/Ptn	6
GO:0048103	GO:0048103	somatic stem cell division	03/47	28/23210	2.46039e-05	0.00370535	0.00260283	Lbh/Fgfr2/Sox5	3
GO:0090596	GO:0090596	sensory organ morphogenesis	06/47	301/23210	3.1077e-05	0.00416571	0.00292622	Insig1/Fgfr2/Fzd5/Rorb/Ptn/Six3	6
GO:0061351	GO:0061351	neural precursor cell proliferation	05/47	183/23210	3.38327e-05	0.00416571	0.00292622	Fgfr2/Sox5/Ptn/Ptprz1/Six3	5
GO:0048732	GO:0048732	gland development	07/47	467/23210	4.00298e-05	0.00416571	0.00292622	Lbh/Fgfr2/Slc12a2/Ptn/Six3/Serpine2/Meg3	7
GO:0071695	GO:0071695	anatomical structure maturation	05/47	190/23210	4.0472e-05	0.00416571	0.00292622	Nrcam/Klf2/Nrxn1/Six3/Ednrb	5
GO:0021700	GO:0021700	developmental maturation	06/47	317/23210	4.14912e-05	0.00416571	0.00292622	Nrcam/Klf2/Nrxn1/Fzd5/Six3/Ednrb	6
mmu00900	mmu00900	Terpenoid backbone biosynthesis	03/23	23/8912	2.57144e-05	0.00221143	0.00205715	Hmgcr/Hmgcs1/Idi1	3
R-MMU-191273	R-MMU-191273	Cholesterol biosynthesis	04/25	26/8828	7.17097e-07	0.000131229	0.000113226	Idi1/Hmgcr/Msmo1/Hmgcs1	4
R-MMU-8957322	R-MMU-8957322	Metabolism of steroids	04/25	127/8828	0.000408849	0.0374097	0.0322776	Idi1/Hmgcr/Msmo1/Hmgcs1	4
