# Supplementary material for: Single-cell analysis of the postnatal dorsal V-SVZ reveals a role for Bmpr1a signaling in silencing pallial germinal activity
Source: Sci Adv. 2023 May 5;9(18):eabq7553. doi: 10.1126/sciadv.abq7553 (PMC10162676; doi:10.1126/sciadv.abq7553)
Supplement: Supplementary file 2 — Tables S1 to S7 [file sciadv.abq7553_tables_s1_to_s7.zip › abq7553_Table_S4.xlsx]

## Sheet: GSEA_Hopxhigh vs low_qNSCs
NAME	TITLE	SCORE
HOPX	HOP homeobox [Source:HGNC Symbol;Acc:HGNC:24961]	2.41191
SLC38A1	solute carrier family 38 member 1 [Source:HGNC Symbol;Acc:HGNC:13447]	1.1034
ID3	inhibitor of DNA binding 3, HLH protein [Source:HGNC Symbol;Acc:HGNC:5362]	1.09168
THBS4	thrombospondin 4 [Source:HGNC Symbol;Acc:HGNC:11788]	0.977538
ID1	inhibitor of DNA binding 1, HLH protein [Source:HGNC Symbol;Acc:HGNC:5360]	0.612357
GFAP	glial fibrillary acidic protein [Source:HGNC Symbol;Acc:HGNC:4235]	0.608644
FXYD6-FXYD2	FXYD6-FXYD2 readthrough [Source:HGNC Symbol;Acc:HGNC:39978]	0.576629
MGLL	monoglyceride lipase [Source:HGNC Symbol;Acc:HGNC:17038]	0.563826
ID2	inhibitor of DNA binding 2 [Source:HGNC Symbol;Acc:HGNC:5361]	0.536959
PTER	phosphotriesterase related [Source:HGNC Symbol;Acc:HGNC:9590]	0.454514
CEBPD	CCAAT enhancer binding protein delta [Source:HGNC Symbol;Acc:HGNC:1835]	0.416682
SFRP1	secreted frizzled related protein 1 [Source:HGNC Symbol;Acc:HGNC:10776]	0.398068
NAV2	neuron navigator 2 [Source:HGNC Symbol;Acc:HGNC:15997]	0.385666
IGF1	insulin like growth factor 1 [Source:HGNC Symbol;Acc:HGNC:5464]	0.383946
TCF4	transcription factor 4 [Source:HGNC Symbol;Acc:HGNC:11634]	0.382007
TAGLN3	transgelin 3 [Source:HGNC Symbol;Acc:HGNC:29868]	0.379857
C1QL3	complement C1q like 3 [Source:HGNC Symbol;Acc:HGNC:19359]	0.376307
PANTR1	POU3F3 adjacent non-coding transcript 1 [Source:HGNC Symbol;Acc:HGNC:49513]	0.374066
ZIC2	Zic family member 2 [Source:HGNC Symbol;Acc:HGNC:12873]	0.359501
THRSP	thyroid hormone responsive [Source:HGNC Symbol;Acc:HGNC:11800]	0.358993
CTNNBIP1	catenin beta interacting protein 1 [Source:HGNC Symbol;Acc:HGNC:16913]	0.357753
C4B	complement C4B (Chido blood group) [Source:HGNC Symbol;Acc:HGNC:1324]	0.354238
DUSP1	dual specificity phosphatase 1 [Source:HGNC Symbol;Acc:HGNC:3064]	0.351814
IGFBP5	insulin like growth factor binding protein 5 [Source:HGNC Symbol;Acc:HGNC:5474]	0.340364
NAAA	N-acylethanolamine acid amidase [Source:HGNC Symbol;Acc:HGNC:736]	0.339312
CNTNAP2	contactin associated protein 2 [Source:HGNC Symbol;Acc:HGNC:13830]	0.338841
AQP4	aquaporin 4 [Source:HGNC Symbol;Acc:HGNC:637]	0.334148
MT1X	metallothionein 1X [Source:HGNC Symbol;Acc:HGNC:7405]	0.326237
EMX1	empty spiracles homeobox 1 [Source:HGNC Symbol;Acc:HGNC:3340]	0.317905
HLA-B	major histocompatibility complex, class I, B [Source:HGNC Symbol;Acc:HGNC:4932]	0.317697
GSTM1	glutathione S-transferase mu 1 [Source:HGNC Symbol;Acc:HGNC:4632]	0.315607
CYP1B1	cytochrome P450 family 1 subfamily B member 1 [Source:HGNC Symbol;Acc:HGNC:2597]	0.315558
MAP1B	microtubule associated protein 1B [Source:HGNC Symbol;Acc:HGNC:6836]	0.31314
CLU	clusterin [Source:HGNC Symbol;Acc:HGNC:2095]	0.312026
GRIA2	glutamate ionotropic receptor AMPA type subunit 2 [Source:HGNC Symbol;Acc:HGNC:4572]	0.310935
ZIC5	Zic family member 5 [Source:HGNC Symbol;Acc:HGNC:20322]	0.310232
TFAP2C	transcription factor AP-2 gamma [Source:HGNC Symbol;Acc:HGNC:11744]	0.305005
ZFP36L1	ZFP36 ring finger protein like 1 [Source:HGNC Symbol;Acc:HGNC:1107]	0.304197
CDON	cell adhesion associated, oncogene regulated [Source:HGNC Symbol;Acc:HGNC:17104]	0.302844
IFITM3	interferon induced transmembrane protein 3 [Source:HGNC Symbol;Acc:HGNC:5414]	0.302786
ID4	inhibitor of DNA binding 4, HLH protein [Source:HGNC Symbol;Acc:HGNC:5363]	0.3024
CHD5	chromodomain helicase DNA binding protein 5 [Source:HGNC Symbol;Acc:HGNC:16816]	0.300072
GADD45G	growth arrest and DNA damage inducible gamma [Source:HGNC Symbol;Acc:HGNC:4097]	0.299058
TAB2	TGF-beta activated kinase 1 (MAP3K7) binding protein 2 [Source:HGNC Symbol;Acc:HGNC:17075]	0.298671
ZIC1	Zic family member 1 [Source:HGNC Symbol;Acc:HGNC:12872]	0.2984
MT1A	metallothionein 1A [Source:HGNC Symbol;Acc:HGNC:7393]	0.295637
SLC38A2	solute carrier family 38 member 2 [Source:HGNC Symbol;Acc:HGNC:13448]	0.287606
CEBPB	CCAAT enhancer binding protein beta [Source:HGNC Symbol;Acc:HGNC:1834]	0.286437
JUNB	JunB proto-oncogene, AP-1 transcription factor subunit [Source:HGNC Symbol;Acc:HGNC:6205]	0.286023
SELENOM	selenoprotein M [Source:HGNC Symbol;Acc:HGNC:30397]	0.284418
ADK	adenosine kinase [Source:HGNC Symbol;Acc:HGNC:257]	0.282751
DCT	dopachrome tautomerase [Source:HGNC Symbol;Acc:HGNC:2709]	0.282238
S1PR3	sphingosine-1-phosphate receptor 3 [Source:HGNC Symbol;Acc:HGNC:3167]	0.281654
PHACTR1	phosphatase and actin regulator 1 [Source:HGNC Symbol;Acc:HGNC:20990]	0.281309
INHBA	inhibin subunit beta A [Source:HGNC Symbol;Acc:HGNC:6066]	0.277625
DMRTA2	DMRT like family A2 [Source:HGNC Symbol;Acc:HGNC:13908]	0.273625
JUN	Jun proto-oncogene, AP-1 transcription factor subunit [Source:HGNC Symbol;Acc:HGNC:6204]	0.268072
CLMN	calmin [Source:HGNC Symbol;Acc:HGNC:19972]	0.265653
SLC14A2	solute carrier family 14 member 2 [Source:HGNC Symbol;Acc:HGNC:10919]	0.263732
GSN	gelsolin [Source:HGNC Symbol;Acc:HGNC:4620]	0.261448
SLC22A4	solute carrier family 22 member 4 [Source:HGNC Symbol;Acc:HGNC:10968]	0.260242
H1-0	H1.0 linker histone [Source:HGNC Symbol;Acc:HGNC:4714]	0.258672
CRIP2	cysteine rich protein 2 [Source:HGNC Symbol;Acc:HGNC:2361]	0.253826
NRN1	neuritin 1 [Source:HGNC Symbol;Acc:HGNC:17972]	0.253016
HSPB8	heat shock protein family B (small) member 8 [Source:HGNC Symbol;Acc:HGNC:30171]	0.252343
EMX2	empty spiracles homeobox 2 [Source:HGNC Symbol;Acc:HGNC:3341]	0.252123
CHST2	carbohydrate sulfotransferase 2 [Source:HGNC Symbol;Acc:HGNC:1970]	0.251577
PGM5	phosphoglucomutase 5 [Source:HGNC Symbol;Acc:HGNC:8908]	0.249729
GCLM	glutamate-cysteine ligase modifier subunit [Source:HGNC Symbol;Acc:HGNC:4312]	0.248779
MGST1	microsomal glutathione S-transferase 1 [Source:HGNC Symbol;Acc:HGNC:7061]	0.244741
RETREG1	reticulophagy regulator 1 [Source:HGNC Symbol;Acc:HGNC:25964]	0.243536
ADAMTS1	ADAM metallopeptidase with thrombospondin type 1 motif 1 [Source:HGNC Symbol;Acc:HGNC:217]	0.242894
SAT1	spermidine/spermine N1-acetyltransferase 1 [Source:HGNC Symbol;Acc:HGNC:10540]	0.241462
H1-10	H1.10 linker histone [Source:HGNC Symbol;Acc:HGNC:4722]	0.240915
B2M	beta-2-microglobulin [Source:HGNC Symbol;Acc:HGNC:914]	0.239686
NEAT1	nuclear paraspeckle assembly transcript 1 [Source:HGNC Symbol;Acc:HGNC:30815]	0.23851
SBNO2	strawberry notch homolog 2 [Source:HGNC Symbol;Acc:HGNC:29158]	0.238333
SAMD4A	sterile alpha motif domain containing 4A [Source:HGNC Symbol;Acc:HGNC:23023]	0.237486
GAS1	growth arrest specific 1 [Source:HGNC Symbol;Acc:HGNC:4165]	0.234044
EPHA4	EPH receptor A4 [Source:HGNC Symbol;Acc:HGNC:3388]	0.234016
SORBS1	sorbin and SH3 domain containing 1 [Source:HGNC Symbol;Acc:HGNC:14565]	0.232876
SLC25A18	solute carrier family 25 member 18 [Source:HGNC Symbol;Acc:HGNC:10988]	0.232591
GRM3	glutamate metabotropic receptor 3 [Source:HGNC Symbol;Acc:HGNC:4595]	0.232458
ALDOC	aldolase, fructose-bisphosphate C [Source:HGNC Symbol;Acc:HGNC:418]	0.231768
ATP1A1	ATPase Na+/K+ transporting subunit alpha 1 [Source:HGNC Symbol;Acc:HGNC:799]	0.230071
DAB1	DAB adaptor protein 1 [Source:HGNC Symbol;Acc:HGNC:2661]	0.229876
SKI	SKI proto-oncogene [Source:HGNC Symbol;Acc:HGNC:10896]	0.228172
CA2	carbonic anhydrase 2 [Source:HGNC Symbol;Acc:HGNC:1373]	0.225288
LIMA1	LIM domain and actin binding 1 [Source:HGNC Symbol;Acc:HGNC:24636]	0.225287
CMYA5	cardiomyopathy associated 5 [Source:HGNC Symbol;Acc:HGNC:14305]	0.224201
PREX2	phosphatidylinositol-3,4,5-trisphosphate dependent Rac exchange factor 2 [Source:HGNC Symbol;Acc:HGNC:22950]	0.219629
COL9A1	collagen type IX alpha 1 chain [Source:HGNC Symbol;Acc:HGNC:2217]	0.214483
ICOSLG	inducible T cell costimulator ligand [Source:HGNC Symbol;Acc:HGNC:17087]	0.214321
BAMBI	BMP and activin membrane bound inhibitor [Source:HGNC Symbol;Acc:HGNC:30251]	0.214318
TGFB2	transforming growth factor beta 2 [Source:HGNC Symbol;Acc:HGNC:11768]	0.21378
FEZF2	FEZ family zinc finger 2 [Source:HGNC Symbol;Acc:HGNC:13506]	0.213733
TMEM132B	transmembrane protein 132B [Source:HGNC Symbol;Acc:HGNC:29397]	0.209873
MIA	MIA SH3 domain containing [Source:HGNC Symbol;Acc:HGNC:7076]	0.209801
TSPAN7	tetraspanin 7 [Source:HGNC Symbol;Acc:HGNC:11854]	0.209224
ADCY2	adenylate cyclase 2 [Source:HGNC Symbol;Acc:HGNC:233]	0.208442
ZC3H13	zinc finger CCCH-type containing 13 [Source:HGNC Symbol;Acc:HGNC:20368]	0.208383
ITM2C	integral membrane protein 2C [Source:HGNC Symbol;Acc:HGNC:6175]	0.206405
FTL	ferritin light chain [Source:HGNC Symbol;Acc:HGNC:3999]	0.205895
EYA1	EYA transcriptional coactivator and phosphatase 1 [Source:HGNC Symbol;Acc:HGNC:3519]	0.204465
EMID1	EMI domain containing 1 [Source:HGNC Symbol;Acc:HGNC:18036]	0.204288
CYP2D6	cytochrome P450 family 2 subfamily D member 6 [Source:HGNC Symbol;Acc:HGNC:2625]	0.201495
FUT9	fucosyltransferase 9 [Source:HGNC Symbol;Acc:HGNC:4020]	0.200846
LHX2	LIM homeobox 2 [Source:HGNC Symbol;Acc:HGNC:6594]	0.1973
TXNIP	thioredoxin interacting protein [Source:HGNC Symbol;Acc:HGNC:16952]	0.197197
ARL4C	ADP ribosylation factor like GTPase 4C [Source:HGNC Symbol;Acc:HGNC:698]	0.196099
NSG1	neuronal vesicle trafficking associated 1 [Source:HGNC Symbol;Acc:HGNC:18790]	0.195392
CYBRD1	cytochrome b reductase 1 [Source:HGNC Symbol;Acc:HGNC:20797]	0.19526
BHLHE41	basic helix-loop-helix family member e41 [Source:HGNC Symbol;Acc:HGNC:16617]	0.194662
IGFBP7	insulin like growth factor binding protein 7 [Source:HGNC Symbol;Acc:HGNC:5476]	0.194246
C2orf72	chromosome 2 open reading frame 72 [Source:HGNC Symbol;Acc:HGNC:27418]	0.194201
BMPR1A	bone morphogenetic protein receptor type 1A [Source:HGNC Symbol;Acc:HGNC:1076]	0.192153
ASCL1	achaete-scute family bHLH transcription factor 1 [Source:HGNC Symbol;Acc:HGNC:738]	0.191795
UACA	uveal autoantigen with coiled-coil domains and ankyrin repeats [Source:HGNC Symbol;Acc:HGNC:15947]	0.191702
CLIC4	chloride intracellular channel 4 [Source:HGNC Symbol;Acc:HGNC:13518]	0.191234
TMEM176B	transmembrane protein 176B [Source:HGNC Symbol;Acc:HGNC:29596]	0.190467
COL9A3	collagen type IX alpha 3 chain [Source:HGNC Symbol;Acc:HGNC:2219]	0.189914
MPPED2	metallophosphoesterase domain containing 2 [Source:HGNC Symbol;Acc:HGNC:1180]	0.189424
CITED2	Cbp/p300 interacting transactivator with Glu/Asp rich carboxy-terminal domain 2 [Source:HGNC Symbol;Acc:HGNC:1987]	0.187179
ABCA8	ATP binding cassette subfamily A member 8 [Source:HGNC Symbol;Acc:HGNC:38]	0.186657
VIM	vimentin [Source:HGNC Symbol;Acc:HGNC:12692]	0.186638
RRAGD	Ras related GTP binding D [Source:HGNC Symbol;Acc:HGNC:19903]	0.186048
PINK1	PTEN induced kinase 1 [Source:HGNC Symbol;Acc:HGNC:14581]	0.184229
TAGLN2	transgelin 2 [Source:HGNC Symbol;Acc:HGNC:11554]	0.183351
PRKCA	protein kinase C alpha [Source:HGNC Symbol;Acc:HGNC:9393]	0.182268
SAMD5	sterile alpha motif domain containing 5 [Source:HGNC Symbol;Acc:HGNC:21180]	0.181399
DST	dystonin [Source:HGNC Symbol;Acc:HGNC:1090]	0.178528
ARID5A	AT-rich interaction domain 5A [Source:HGNC Symbol;Acc:HGNC:17361]	0.178455
ACTN1	actinin alpha 1 [Source:HGNC Symbol;Acc:HGNC:163]	0.178083
FGFR1	fibroblast growth factor receptor 1 [Source:HGNC Symbol;Acc:HGNC:3688]	0.177995
MTURN	maturin, neural progenitor differentiation regulator homolog [Source:HGNC Symbol;Acc:HGNC:25457]	0.177742
SFXN1	sideroflexin 1 [Source:HGNC Symbol;Acc:HGNC:16085]	0.176966
CSRP2	cysteine and glycine rich protein 2 [Source:HGNC Symbol;Acc:HGNC:2470]	0.174239
IER5	immediate early response 5 [Source:HGNC Symbol;Acc:HGNC:5393]	0.174056
PRELP	proline and arginine rich end leucine rich repeat protein [Source:HGNC Symbol;Acc:HGNC:9357]	0.171916
C1QL1	complement C1q like 1 [Source:HGNC Symbol;Acc:HGNC:24182]	0.170227
SDC4	syndecan 4 [Source:HGNC Symbol;Acc:HGNC:10661]	0.168763
DBI	diazepam binding inhibitor, acyl-CoA binding protein [Source:HGNC Symbol;Acc:HGNC:2690]	0.168457
FOXO1	forkhead box O1 [Source:HGNC Symbol;Acc:HGNC:3819]	0.16793
PAM	peptidylglycine alpha-amidating monooxygenase [Source:HGNC Symbol;Acc:HGNC:8596]	0.167899
NFIB	nuclear factor I B [Source:HGNC Symbol;Acc:HGNC:7785]	0.165401
TUBB4A	tubulin beta 4A class IVa [Source:HGNC Symbol;Acc:HGNC:20774]	0.164085
SDCBP	syndecan binding protein [Source:HGNC Symbol;Acc:HGNC:10662]	0.163637
GADD45B	growth arrest and DNA damage inducible beta [Source:HGNC Symbol;Acc:HGNC:4096]	0.162283
PPP1R1B	protein phosphatase 1 regulatory inhibitor subunit 1B [Source:HGNC Symbol;Acc:HGNC:9287]	0.161187
NDP	norrin cystine knot growth factor NDP [Source:HGNC Symbol;Acc:HGNC:7678]	0.160953
MYL9	myosin light chain 9 [Source:HGNC Symbol;Acc:HGNC:15754]	0.16074
FBLN2	fibulin 2 [Source:HGNC Symbol;Acc:HGNC:3601]	0.160064
PCDH15	protocadherin related 15 [Source:HGNC Symbol;Acc:HGNC:14674]	0.160003
KCNN2	potassium calcium-activated channel subfamily N member 2 [Source:HGNC Symbol;Acc:HGNC:6291]	0.158733
RHOB	ras homolog family member B [Source:HGNC Symbol;Acc:HGNC:668]	0.158674
GPM6B	glycoprotein M6B [Source:HGNC Symbol;Acc:HGNC:4461]	0.158652
KCTD1	potassium channel tetramerization domain containing 1 [Source:HGNC Symbol;Acc:HGNC:18249]	0.158508
CDH4	cadherin 4 [Source:HGNC Symbol;Acc:HGNC:1763]	0.158492
APOE	apolipoprotein E [Source:HGNC Symbol;Acc:HGNC:613]	0.158448
RASGRP1	RAS guanyl releasing protein 1 [Source:HGNC Symbol;Acc:HGNC:9878]	0.158086
TMEM47	transmembrane protein 47 [Source:HGNC Symbol;Acc:HGNC:18515]	0.157669
PRDX1	peroxiredoxin 1 [Source:HGNC Symbol;Acc:HGNC:9352]	0.156677
FAM156B	family with sequence similarity 156 member B [Source:HGNC Symbol;Acc:HGNC:31962]	0.156075
CAV2	caveolin 2 [Source:HGNC Symbol;Acc:HGNC:1528]	0.155275
DSCAML1	DS cell adhesion molecule like 1 [Source:HGNC Symbol;Acc:HGNC:14656]	0.154558
CRIP1	cysteine rich protein 1 [Source:HGNC Symbol;Acc:HGNC:2360]	0.154368
PMP22	peripheral myelin protein 22 [Source:HGNC Symbol;Acc:HGNC:9118]	0.153149
ZWINT	ZW10 interacting kinetochore protein [Source:HGNC Symbol;Acc:HGNC:13195]	0.152994
STXBP6	syntaxin binding protein 6 [Source:HGNC Symbol;Acc:HGNC:19666]	0.150311
ITGA1	integrin subunit alpha 1 [Source:HGNC Symbol;Acc:HGNC:6134]	0.149996
MSX1	msh homeobox 1 [Source:HGNC Symbol;Acc:HGNC:7391]	0.148405
RAMP2	receptor activity modifying protein 2 [Source:HGNC Symbol;Acc:HGNC:9844]	0.147832
PAWR	pro-apoptotic WT1 regulator [Source:HGNC Symbol;Acc:HGNC:8614]	0.14685
RNF20	ring finger protein 20 [Source:HGNC Symbol;Acc:HGNC:10062]	0.145892
TRIM2	tripartite motif containing 2 [Source:HGNC Symbol;Acc:HGNC:15974]	0.14551
ASS1	argininosuccinate synthase 1 [Source:HGNC Symbol;Acc:HGNC:758]	0.144865
SYNE2	spectrin repeat containing nuclear envelope protein 2 [Source:HGNC Symbol;Acc:HGNC:17084]	0.14451
BCAN	brevican [Source:HGNC Symbol;Acc:HGNC:23059]	0.144403
PIK3IP1	phosphoinositide-3-kinase interacting protein 1 [Source:HGNC Symbol;Acc:HGNC:24942]	0.143139
ANKRD10	ankyrin repeat domain 10 [Source:HGNC Symbol;Acc:HGNC:20265]	0.141708
LPAR1	lysophosphatidic acid receptor 1 [Source:HGNC Symbol;Acc:HGNC:3166]	0.141556
TJP1	tight junction protein 1 [Source:HGNC Symbol;Acc:HGNC:11827]	0.14072
DNAJB9	DnaJ heat shock protein family (Hsp40) member B9 [Source:HGNC Symbol;Acc:HGNC:6968]	0.140619
STMN1	stathmin 1 [Source:HGNC Symbol;Acc:HGNC:6510]	0.140354
BTG1	BTG anti-proliferation factor 1 [Source:HGNC Symbol;Acc:HGNC:1130]	0.139998
GPRC5B	G protein-coupled receptor class C group 5 member B [Source:HGNC Symbol;Acc:HGNC:13308]	0.139526
GABRB1	gamma-aminobutyric acid type A receptor subunit beta1 [Source:HGNC Symbol;Acc:HGNC:4081]	0.139516
PPP2R3A	protein phosphatase 2 regulatory subunit B''alpha [Source:HGNC Symbol;Acc:HGNC:9307]	0.139488
GJB6	gap junction protein beta 6 [Source:HGNC Symbol;Acc:HGNC:4288]	0.139463
CMTM5	CKLF like MARVEL transmembrane domain containing 5 [Source:HGNC Symbol;Acc:HGNC:19176]	0.138539
PRNP	prion protein [Source:HGNC Symbol;Acc:HGNC:9449]	0.138223
HMGB1	high mobility group box 1 [Source:HGNC Symbol;Acc:HGNC:4983]	0.138181
CXXC5	CXXC finger protein 5 [Source:HGNC Symbol;Acc:HGNC:26943]	0.137719
KCNQ1OT1	KCNQ1 opposite strand/antisense transcript 1 [Source:HGNC Symbol;Acc:HGNC:6295]	0.136678
PRRX2	paired related homeobox 2 [Source:HGNC Symbol;Acc:HGNC:21338]	0.13667
GLRB	glycine receptor beta [Source:HGNC Symbol;Acc:HGNC:4329]	0.135792
PDLIM4	PDZ and LIM domain 4 [Source:HGNC Symbol;Acc:HGNC:16501]	0.135766
SOX21	SRY-box transcription factor 21 [Source:HGNC Symbol;Acc:HGNC:11197]	0.135244
CLEC3B	C-type lectin domain family 3 member B [Source:HGNC Symbol;Acc:HGNC:11891]	0.13429
RHOU	ras homolog family member U [Source:HGNC Symbol;Acc:HGNC:17794]	0.133919
CD302	CD302 molecule [Source:HGNC Symbol;Acc:HGNC:30843]	0.133781
PSD3	pleckstrin and Sec7 domain containing 3 [Source:HGNC Symbol;Acc:HGNC:19093]	0.133558
COTL1	coactosin like F-actin binding protein 1 [Source:HGNC Symbol;Acc:HGNC:18304]	0.133255
DKK3	dickkopf WNT signaling pathway inhibitor 3 [Source:HGNC Symbol;Acc:HGNC:2893]	0.133151
GPM6A	glycoprotein M6A [Source:HGNC Symbol;Acc:HGNC:4460]	0.133072
ATP1B2	ATPase Na+/K+ transporting subunit beta 2 [Source:HGNC Symbol;Acc:HGNC:805]	0.132904
ZMIZ1	zinc finger MIZ-type containing 1 [Source:HGNC Symbol;Acc:HGNC:16493]	0.132634
RESF1	retroelement silencing factor 1 [Source:HGNC Symbol;Acc:HGNC:25559]	0.13236
RALGPS2	Ral GEF with PH domain and SH3 binding motif 2 [Source:HGNC Symbol;Acc:HGNC:30279]	0.131674
NFKBIA	NFKB inhibitor alpha [Source:HGNC Symbol;Acc:HGNC:7797]	0.131391
TLE4	TLE family member 4, transcriptional corepressor [Source:HGNC Symbol;Acc:HGNC:11840]	0.130994
OGFRL1	opioid growth factor receptor like 1 [Source:HGNC Symbol;Acc:HGNC:21378]	0.130888
CDKN1B	cyclin dependent kinase inhibitor 1B [Source:HGNC Symbol;Acc:HGNC:1785]	0.130707
PDGFRL	platelet derived growth factor receptor like [Source:HGNC Symbol;Acc:HGNC:8805]	0.12989
ANKRD28	ankyrin repeat domain 28 [Source:HGNC Symbol;Acc:HGNC:29024]	0.129423
SERPING1	serpin family G member 1 [Source:HGNC Symbol;Acc:HGNC:1228]	0.12859
MCC	MCC regulator of WNT signaling pathway [Source:HGNC Symbol;Acc:HGNC:6935]	0.127802
PCSK1N	proprotein convertase subtilisin/kexin type 1 inhibitor [Source:HGNC Symbol;Acc:HGNC:17301]	0.127707
SIDT2	SID1 transmembrane family member 2 [Source:HGNC Symbol;Acc:HGNC:24272]	0.127702
FRMD4A	FERM domain containing 4A [Source:HGNC Symbol;Acc:HGNC:25491]	0.127608
NCKAP5	NCK associated protein 5 [Source:HGNC Symbol;Acc:HGNC:29847]	0.127431
FXYD1	FXYD domain containing ion transport regulator 1 [Source:HGNC Symbol;Acc:HGNC:4025]	0.127288
PON2	paraoxonase 2 [Source:HGNC Symbol;Acc:HGNC:9205]	0.127199
SYPL2	synaptophysin like 2 [Source:HGNC Symbol;Acc:HGNC:27638]	0.127199
GLUL	glutamate-ammonia ligase [Source:HGNC Symbol;Acc:HGNC:4341]	0.127065
KLF6	Kruppel like factor 6 [Source:HGNC Symbol;Acc:HGNC:2235]	0.126952
PRR16	proline rich 16 [Source:HGNC Symbol;Acc:HGNC:29654]	0.126941
TPBG	trophoblast glycoprotein [Source:HGNC Symbol;Acc:HGNC:12004]	0.126937
SPTBN1	spectrin beta, non-erythrocytic 1 [Source:HGNC Symbol;Acc:HGNC:11275]	0.126578
PDGFC	platelet derived growth factor C [Source:HGNC Symbol;Acc:HGNC:8801]	0.126238
KIAA1217	KIAA1217 [Source:HGNC Symbol;Acc:HGNC:25428]	0.125566
CDO1	cysteine dioxygenase type 1 [Source:HGNC Symbol;Acc:HGNC:1795]	0.12474
RGS20	regulator of G protein signaling 20 [Source:HGNC Symbol;Acc:HGNC:14600]	0.124657
MAP4	microtubule associated protein 4 [Source:HGNC Symbol;Acc:HGNC:6862]	0.124229
TLE3	TLE family member 3, transcriptional corepressor [Source:HGNC Symbol;Acc:HGNC:11839]	0.123661
CTSV	cathepsin V [Source:HGNC Symbol;Acc:HGNC:2538]	0.12321
JUND	JunD proto-oncogene, AP-1 transcription factor subunit [Source:HGNC Symbol;Acc:HGNC:6206]	0.122976
TULP4	TUB like protein 4 [Source:HGNC Symbol;Acc:HGNC:15530]	0.122289
COL1A2	collagen type I alpha 2 chain [Source:HGNC Symbol;Acc:HGNC:2198]	0.122055
CNP	2',3'-cyclic nucleotide 3' phosphodiesterase [Source:HGNC Symbol;Acc:HGNC:2158]	0.121482
LRP4	LDL receptor related protein 4 [Source:HGNC Symbol;Acc:HGNC:6696]	0.121459
CSPG5	chondroitin sulfate proteoglycan 5 [Source:HGNC Symbol;Acc:HGNC:2467]	0.12133
PAX6	paired box 6 [Source:HGNC Symbol;Acc:HGNC:8620]	0.121211
OLFML1	olfactomedin like 1 [Source:HGNC Symbol;Acc:HGNC:24473]	0.121205
MATN4	matrilin 4 [Source:HGNC Symbol;Acc:HGNC:6910]	0.121173
MAMDC2	MAM domain containing 2 [Source:HGNC Symbol;Acc:HGNC:23673]	0.120476
NFKBIZ	NFKB inhibitor zeta [Source:HGNC Symbol;Acc:HGNC:29805]	0.119786
SNED1	sushi, nidogen and EGF like domains 1 [Source:HGNC Symbol;Acc:HGNC:24696]	0.119122
BCL6	BCL6 transcription repressor [Source:HGNC Symbol;Acc:HGNC:1001]	0.118937
ATF5	activating transcription factor 5 [Source:HGNC Symbol;Acc:HGNC:790]	0.118502
LDHA	lactate dehydrogenase A [Source:HGNC Symbol;Acc:HGNC:6535]	0.118193
PSPH	phosphoserine phosphatase [Source:HGNC Symbol;Acc:HGNC:9577]	0.116751
ASAP2	ArfGAP with SH3 domain, ankyrin repeat and PH domain 2 [Source:HGNC Symbol;Acc:HGNC:2721]	0.116503
ARID5B	AT-rich interaction domain 5B [Source:HGNC Symbol;Acc:HGNC:17362]	0.116254
CCDC6	coiled-coil domain containing 6 [Source:HGNC Symbol;Acc:HGNC:18782]	0.116072
LCAT	lecithin-cholesterol acyltransferase [Source:HGNC Symbol;Acc:HGNC:6522]	0.115132
UBC	ubiquitin C [Source:HGNC Symbol;Acc:HGNC:12468]	0.114412
PKP4	plakophilin 4 [Source:HGNC Symbol;Acc:HGNC:9026]	0.113463
DDIT4L	DNA damage inducible transcript 4 like [Source:HGNC Symbol;Acc:HGNC:30555]	0.113045
RAPH1	Ras association (RalGDS/AF-6) and pleckstrin homology domains 1 [Source:HGNC Symbol;Acc:HGNC:14436]	0.112842
PCSK6	proprotein convertase subtilisin/kexin type 6 [Source:HGNC Symbol;Acc:HGNC:8569]	0.112729
ST6GALNAC5	ST6 N-acetylgalactosaminide alpha-2,6-sialyltransferase 5 [Source:HGNC Symbol;Acc:HGNC:19342]	0.112698
IER5L	immediate early response 5 like [Source:HGNC Symbol;Acc:HGNC:23679]	0.112458
GBP2	guanylate binding protein 2 [Source:HGNC Symbol;Acc:HGNC:4183]	0.112246
NCAN	neurocan [Source:HGNC Symbol;Acc:HGNC:2465]	0.111826
SERPINB6	serpin family B member 6 [Source:HGNC Symbol;Acc:HGNC:8950]	0.11147
SQSTM1	sequestosome 1 [Source:HGNC Symbol;Acc:HGNC:11280]	0.111458
KLHL33	kelch like family member 33 [Source:HGNC Symbol;Acc:HGNC:31952]	0.110898
TSC22D4	TSC22 domain family member 4 [Source:HGNC Symbol;Acc:HGNC:21696]	0.110827
SBDS	SBDS ribosome maturation factor [Source:HGNC Symbol;Acc:HGNC:19440]	0.110271
KIAA0408	KIAA0408 [Source:HGNC Symbol;Acc:HGNC:21636]	0.109911
FOXP2	forkhead box P2 [Source:HGNC Symbol;Acc:HGNC:13875]	0.109446
KLF3	Kruppel like factor 3 [Source:HGNC Symbol;Acc:HGNC:16516]	0.109336
VCL	vinculin [Source:HGNC Symbol;Acc:HGNC:12665]	0.109235
NTRK3	neurotrophic receptor tyrosine kinase 3 [Source:HGNC Symbol;Acc:HGNC:8033]	0.108434
RBPJ	recombination signal binding protein for immunoglobulin kappa J region [Source:HGNC Symbol;Acc:HGNC:5724]	0.107954
CSF1	colony stimulating factor 1 [Source:HGNC Symbol;Acc:HGNC:2432]	0.10738
KLF9	Kruppel like factor 9 [Source:HGNC Symbol;Acc:HGNC:1123]	0.107337
CNN3	calponin 3 [Source:HGNC Symbol;Acc:HGNC:2157]	0.106924
FGF18	fibroblast growth factor 18 [Source:HGNC Symbol;Acc:HGNC:3674]	0.10656
PRR13	proline rich 13 [Source:HGNC Symbol;Acc:HGNC:24528]	0.106155
NADK	NAD kinase [Source:HGNC Symbol;Acc:HGNC:29831]	0.105475
BNIP3L	BCL2 interacting protein 3 like [Source:HGNC Symbol;Acc:HGNC:1085]	0.105473
PFKM	phosphofructokinase, muscle [Source:HGNC Symbol;Acc:HGNC:8877]	0.10515
REEP5	receptor accessory protein 5 [Source:HGNC Symbol;Acc:HGNC:30077]	0.104846
PIR	pirin [Source:HGNC Symbol;Acc:HGNC:30048]	0.104755
RNF144A	ring finger protein 144A [Source:HGNC Symbol;Acc:HGNC:20457]	0.104692
TST	thiosulfate sulfurtransferase [Source:HGNC Symbol;Acc:HGNC:12388]	0.104632
HSD17B4	hydroxysteroid 17-beta dehydrogenase 4 [Source:HGNC Symbol;Acc:HGNC:5213]	0.10432
FAM20A	FAM20A golgi associated secretory pathway pseudokinase [Source:HGNC Symbol;Acc:HGNC:23015]	0.103971
FCGRT	Fc fragment of IgG receptor and transporter [Source:HGNC Symbol;Acc:HGNC:3621]	0.103767
RASSF1	Ras association domain family member 1 [Source:HGNC Symbol;Acc:HGNC:9882]	0.103406
IER2	immediate early response 2 [Source:HGNC Symbol;Acc:HGNC:28871]	0.103294
USP24	ubiquitin specific peptidase 24 [Source:HGNC Symbol;Acc:HGNC:12623]	0.102774
PTPRS	protein tyrosine phosphatase receptor type S [Source:HGNC Symbol;Acc:HGNC:9681]	0.10259
EPHB1	EPH receptor B1 [Source:HGNC Symbol;Acc:HGNC:3392]	0.102516
RABAC1	Rab acceptor 1 [Source:HGNC Symbol;Acc:HGNC:9794]	0.102153
ARHGEF26	Rho guanine nucleotide exchange factor 26 [Source:HGNC Symbol;Acc:HGNC:24490]	0.102015
B3GAT2	beta-1,3-glucuronyltransferase 2 [Source:HGNC Symbol;Acc:HGNC:922]	0.102009
CYB5R3	cytochrome b5 reductase 3 [Source:HGNC Symbol;Acc:HGNC:2873]	0.101949
STAT2	signal transducer and activator of transcription 2 [Source:HGNC Symbol;Acc:HGNC:11363]	0.101773
ASPH	aspartate beta-hydroxylase [Source:HGNC Symbol;Acc:HGNC:757]	0.101749
UTRN	utrophin [Source:HGNC Symbol;Acc:HGNC:12635]	0.101574
NFIA	nuclear factor I A [Source:HGNC Symbol;Acc:HGNC:7784]	0.101032
MAPRE2	microtubule associated protein RP/EB family member 2 [Source:HGNC Symbol;Acc:HGNC:6891]	0.100965
MXI1	MAX interactor 1, dimerization protein [Source:HGNC Symbol;Acc:HGNC:7534]	0.100491
COL11A2	collagen type XI alpha 2 chain [Source:HGNC Symbol;Acc:HGNC:2187]	0.100322
GRINA	glutamate ionotropic receptor NMDA type subunit associated protein 1 [Source:HGNC Symbol;Acc:HGNC:4589]	0.099788
PSME1	proteasome activator subunit 1 [Source:HGNC Symbol;Acc:HGNC:9568]	0.099519
C2orf88	chromosome 2 open reading frame 88 [Source:HGNC Symbol;Acc:HGNC:28191]	0.099484
CDK5RAP2	CDK5 regulatory subunit associated protein 2 [Source:HGNC Symbol;Acc:HGNC:18672]	0.099345
LAMP2	lysosomal associated membrane protein 2 [Source:HGNC Symbol;Acc:HGNC:6501]	0.09888
AGPAT5	1-acylglycerol-3-phosphate O-acyltransferase 5 [Source:HGNC Symbol;Acc:HGNC:20886]	0.098669
FBXO2	F-box protein 2 [Source:HGNC Symbol;Acc:HGNC:13581]	0.098569
RAB6B	RAB6B, member RAS oncogene family [Source:HGNC Symbol;Acc:HGNC:14902]	0.098461
SEMA3B	semaphorin 3B [Source:HGNC Symbol;Acc:HGNC:10724]	0.098305
ZNF703	zinc finger protein 703 [Source:HGNC Symbol;Acc:HGNC:25883]	0.097754
MAP4K4	mitogen-activated protein kinase kinase kinase kinase 4 [Source:HGNC Symbol;Acc:HGNC:6866]	0.097636
EGLN3	egl-9 family hypoxia inducible factor 3 [Source:HGNC Symbol;Acc:HGNC:14661]	0.097551
SEMA6D	semaphorin 6D [Source:HGNC Symbol;Acc:HGNC:16770]	0.097519
CPNE8	copine 8 [Source:HGNC Symbol;Acc:HGNC:23498]	0.097442
ZDHHC23	zinc finger DHHC-type palmitoyltransferase 23 [Source:HGNC Symbol;Acc:HGNC:28654]	0.097341
GPX1	glutathione peroxidase 1 [Source:HGNC Symbol;Acc:HGNC:4553]	0.097021
FBLN1	fibulin 1 [Source:HGNC Symbol;Acc:HGNC:3600]	0.096957
GRB14	growth factor receptor bound protein 14 [Source:HGNC Symbol;Acc:HGNC:4565]	0.096761
MEGF9	multiple EGF like domains 9 [Source:HGNC Symbol;Acc:HGNC:3234]	0.096683
PACSIN3	protein kinase C and casein kinase substrate in neurons 3 [Source:HGNC Symbol;Acc:HGNC:8572]	0.096246
LYSMD2	LysM domain containing 2 [Source:HGNC Symbol;Acc:HGNC:28571]	0.096173
MSANTD3-TMEFF1	MSANTD3-TMEFF1 readthrough [Source:HGNC Symbol;Acc:HGNC:38838]	0.096162
IFIT3	interferon induced protein with tetratricopeptide repeats 3 [Source:HGNC Symbol;Acc:HGNC:5411]	0.09587
NRXN2	neurexin 2 [Source:HGNC Symbol;Acc:HGNC:8009]	0.095804
GOLGA7	golgin A7 [Source:HGNC Symbol;Acc:HGNC:24876]	0.095795
CXCR4	C-X-C motif chemokine receptor 4 [Source:HGNC Symbol;Acc:HGNC:2561]	0.09574
PHLDA1	pleckstrin homology like domain family A member 1 [Source:HGNC Symbol;Acc:HGNC:8933]	0.095731
ADAMTS9	ADAM metallopeptidase with thrombospondin type 1 motif 9 [Source:HGNC Symbol;Acc:HGNC:13202]	0.095405
ADGRB3	adhesion G protein-coupled receptor B3 [Source:HGNC Symbol;Acc:HGNC:945]	0.095402
RALBP1	ralA binding protein 1 [Source:HGNC Symbol;Acc:HGNC:9841]	0.094979
HS3ST3A1	heparan sulfate-glucosamine 3-sulfotransferase 3A1 [Source:HGNC Symbol;Acc:HGNC:5196]	0.094975
GNAQ	G protein subunit alpha q [Source:HGNC Symbol;Acc:HGNC:4390]	0.094964
BEX2	brain expressed X-linked 2 [Source:HGNC Symbol;Acc:HGNC:30933]	0.094842
VAMP8	vesicle associated membrane protein 8 [Source:HGNC Symbol;Acc:HGNC:12647]	0.094473
BCL11A	BAF chromatin remodeling complex subunit BCL11A [Source:HGNC Symbol;Acc:HGNC:13221]	0.094158
CEP70	centrosomal protein 70 [Source:HGNC Symbol;Acc:HGNC:29972]	0.093777
TUBB	tubulin beta class I [Source:HGNC Symbol;Acc:HGNC:20778]	0.093461
CALD1	caldesmon 1 [Source:HGNC Symbol;Acc:HGNC:1441]	0.093228
GNAS	GNAS complex locus [Source:HGNC Symbol;Acc:HGNC:4392]	0.09317
FGF1	fibroblast growth factor 1 [Source:HGNC Symbol;Acc:HGNC:3665]	0.093122
COL4A4	collagen type IV alpha 4 chain [Source:HGNC Symbol;Acc:HGNC:2206]	0.09312
HEXIM1	HEXIM P-TEFb complex subunit 1 [Source:HGNC Symbol;Acc:HGNC:24953]	0.093055
RDX	radixin [Source:HGNC Symbol;Acc:HGNC:9944]	0.092993
JPT1	Jupiter microtubule associated homolog 1 [Source:HGNC Symbol;Acc:HGNC:14569]	0.092947
FRMD8	FERM domain containing 8 [Source:HGNC Symbol;Acc:HGNC:25462]	0.092941
MICOS10-NBL1	MICOS10-NBL1 readthrough [Source:HGNC Symbol;Acc:HGNC:48338]	0.092918
CBFB	core-binding factor subunit beta [Source:HGNC Symbol;Acc:HGNC:1539]	0.092444
CCDC34	coiled-coil domain containing 34 [Source:HGNC Symbol;Acc:HGNC:25079]	0.091937
DAZAP2	DAZ associated protein 2 [Source:HGNC Symbol;Acc:HGNC:2684]	0.091849
ANGPTL1	angiopoietin like 1 [Source:HGNC Symbol;Acc:HGNC:489]	0.091723
TNR	tenascin R [Source:HGNC Symbol;Acc:HGNC:11953]	0.091503
ANKRD11	ankyrin repeat domain 11 [Source:HGNC Symbol;Acc:HGNC:21316]	0.091499
ADRA2A	adrenoceptor alpha 2A [Source:HGNC Symbol;Acc:HGNC:281]	0.091492
POU3F3	POU class 3 homeobox 3 [Source:HGNC Symbol;Acc:HGNC:9216]	0.091351
MR1	major histocompatibility complex, class I-related [Source:HGNC Symbol;Acc:HGNC:4975]	0.091193
MERTK	MER proto-oncogene, tyrosine kinase [Source:HGNC Symbol;Acc:HGNC:7027]	0.09102
IFI27	interferon alpha inducible protein 27 [Source:HGNC Symbol;Acc:HGNC:5397]	0.0909
PLSCR1	phospholipid scramblase 1 [Source:HGNC Symbol;Acc:HGNC:9092]	0.090612
H2AW	H2A.W histone [Source:HGNC Symbol;Acc:HGNC:20507]	0.090516
DACH1	dachshund family transcription factor 1 [Source:HGNC Symbol;Acc:HGNC:2663]	0.0904
CCDC88A	coiled-coil domain containing 88A [Source:HGNC Symbol;Acc:HGNC:25523]	0.090131
VSTM2A	V-set and transmembrane domain containing 2A [Source:HGNC Symbol;Acc:HGNC:28499]	0.090068
ZRSR2	zinc finger CCCH-type, RNA binding motif and serine/arginine rich 2 [Source:HGNC Symbol;Acc:HGNC:23019]	0.089997
TEAD1	TEA domain transcription factor 1 [Source:HGNC Symbol;Acc:HGNC:11714]	0.089875
ERBIN	erbb2 interacting protein [Source:HGNC Symbol;Acc:HGNC:15842]	0.089804
KLF13	Kruppel like factor 13 [Source:HGNC Symbol;Acc:HGNC:13672]	0.089791
BDH2	3-hydroxybutyrate dehydrogenase 2 [Source:HGNC Symbol;Acc:HGNC:32389]	0.08979
PSIP1	PC4 and SFRS1 interacting protein 1 [Source:HGNC Symbol;Acc:HGNC:9527]	0.089593
BRICD5	BRICHOS domain containing 5 [Source:HGNC Symbol;Acc:HGNC:28309]	0.089359
DIO2	iodothyronine deiodinase 2 [Source:HGNC Symbol;Acc:HGNC:2884]	0.089202
LGALS1	galectin 1 [Source:HGNC Symbol;Acc:HGNC:6561]	0.089108
NUCKS1	nuclear casein kinase and cyclin dependent kinase substrate 1 [Source:HGNC Symbol;Acc:HGNC:29923]	0.089083
SYT7	synaptotagmin 7 [Source:HGNC Symbol;Acc:HGNC:11514]	0.089073
WFIKKN2	WAP, follistatin/kazal, immunoglobulin, kunitz and netrin domain containing 2 [Source:HGNC Symbol;Acc:HGNC:30916]	0.088927
EPS8	epidermal growth factor receptor pathway substrate 8 [Source:HGNC Symbol;Acc:HGNC:3420]	0.088587
NFIX	nuclear factor I X [Source:HGNC Symbol;Acc:HGNC:7788]	0.088527
TMEM50A	transmembrane protein 50A [Source:HGNC Symbol;Acc:HGNC:30590]	0.088472
ITGA6	integrin subunit alpha 6 [Source:HGNC Symbol;Acc:HGNC:6142]	0.088437
TAFA5	TAFA chemokine like family member 5 [Source:HGNC Symbol;Acc:HGNC:21592]	0.08836
ITPRID2	ITPR interacting domain containing 2 [Source:HGNC Symbol;Acc:HGNC:11319]	0.088313
GOLIM4	golgi integral membrane protein 4 [Source:HGNC Symbol;Acc:HGNC:15448]	0.088126
TRPS1	transcriptional repressor GATA binding 1 [Source:HGNC Symbol;Acc:HGNC:12340]	0.08774
CD38	CD38 molecule [Source:HGNC Symbol;Acc:HGNC:1667]	0.087598
NOCT	nocturnin [Source:HGNC Symbol;Acc:HGNC:14254]	0.087507
FARP1	FERM, ARH/RhoGEF and pleckstrin domain protein 1 [Source:HGNC Symbol;Acc:HGNC:3591]	0.08735
RGS7BP	regulator of G protein signaling 7 binding protein [Source:HGNC Symbol;Acc:HGNC:23271]	0.086924
STEAP3	STEAP3 metalloreductase [Source:HGNC Symbol;Acc:HGNC:24592]	0.086836
CAMTA1	calmodulin binding transcription activator 1 [Source:HGNC Symbol;Acc:HGNC:18806]	0.086766
ZIC4	Zic family member 4 [Source:HGNC Symbol;Acc:HGNC:20393]	0.086499
PGRMC1	progesterone receptor membrane component 1 [Source:HGNC Symbol;Acc:HGNC:16090]	0.086212
SIRPA	signal regulatory protein alpha [Source:HGNC Symbol;Acc:HGNC:9662]	0.085993
LMCD1	LIM and cysteine rich domains 1 [Source:HGNC Symbol;Acc:HGNC:6633]	0.085538
NDUFA6	NADH:ubiquinone oxidoreductase subunit A6 [Source:HGNC Symbol;Acc:HGNC:7690]	0.085359
MYL6	myosin light chain 6 [Source:HGNC Symbol;Acc:HGNC:7587]	0.085306
PTH1R	parathyroid hormone 1 receptor [Source:HGNC Symbol;Acc:HGNC:9608]	0.085232
HK2	hexokinase 2 [Source:HGNC Symbol;Acc:HGNC:4923]	0.085213
ZHX1	zinc fingers and homeoboxes 1 [Source:HGNC Symbol;Acc:HGNC:12871]	0.085152
SLIT2	slit guidance ligand 2 [Source:HGNC Symbol;Acc:HGNC:11086]	0.085105
GNAO1	G protein subunit alpha o1 [Source:HGNC Symbol;Acc:HGNC:4389]	0.084757
CYBA	cytochrome b-245 alpha chain [Source:HGNC Symbol;Acc:HGNC:2577]	0.084732
COMMD3	COMM domain containing 3 [Source:HGNC Symbol;Acc:HGNC:23332]	0.084508
WSB1	WD repeat and SOCS box containing 1 [Source:HGNC Symbol;Acc:HGNC:19221]	0.084496
RP9	RP9 pre-mRNA splicing factor [Source:HGNC Symbol;Acc:HGNC:10288]	0.084394
SORT1	sortilin 1 [Source:HGNC Symbol;Acc:HGNC:11186]	0.084257
PPM1M	protein phosphatase, Mg2+/Mn2+ dependent 1M [Source:HGNC Symbol;Acc:HGNC:26506]	0.084148
CAPG	capping actin protein, gelsolin like [Source:HGNC Symbol;Acc:HGNC:1474]	0.084089
SMC4	structural maintenance of chromosomes 4 [Source:HGNC Symbol;Acc:HGNC:14013]	0.08399
SYF2	SYF2 pre-mRNA splicing factor [Source:HGNC Symbol;Acc:HGNC:19824]	0.08396
RGS17	regulator of G protein signaling 17 [Source:HGNC Symbol;Acc:HGNC:14088]	0.083945
AP1S2	adaptor related protein complex 1 subunit sigma 2 [Source:HGNC Symbol;Acc:HGNC:560]	0.08384
KCTD14	potassium channel tetramerization domain containing 14 [Source:HGNC Symbol;Acc:HGNC:23295]	0.083734
NRBP2	nuclear receptor binding protein 2 [Source:HGNC Symbol;Acc:HGNC:19339]	0.083553
ANLN	anillin actin binding protein [Source:HGNC Symbol;Acc:HGNC:14082]	0.083528
H3-3B	H3.3 histone B [Source:HGNC Symbol;Acc:HGNC:4765]	0.08349
SERTAD1	SERTA domain containing 1 [Source:HGNC Symbol;Acc:HGNC:17932]	0.083042
ZFAND5	zinc finger AN1-type containing 5 [Source:HGNC Symbol;Acc:HGNC:13008]	0.082821
SLC39A6	solute carrier family 39 member 6 [Source:HGNC Symbol;Acc:HGNC:18607]	0.082561
KCTD4	potassium channel tetramerization domain containing 4 [Source:HGNC Symbol;Acc:HGNC:23227]	0.082463
PSME2	proteasome activator subunit 2 [Source:HGNC Symbol;Acc:HGNC:9569]	0.08244
SPCS3	signal peptidase complex subunit 3 [Source:HGNC Symbol;Acc:HGNC:26212]	0.082431
KCNS1	potassium voltage-gated channel modifier subfamily S member 1 [Source:HGNC Symbol;Acc:HGNC:6300]	0.082428
PLSCR4	phospholipid scramblase 4 [Source:HGNC Symbol;Acc:HGNC:16497]	0.082389
KIF5B	kinesin family member 5B [Source:HGNC Symbol;Acc:HGNC:6324]	0.082331
NDRG2	NDRG family member 2 [Source:HGNC Symbol;Acc:HGNC:14460]	0.082302
ITPRIPL2	ITPRIP like 2 [Source:HGNC Symbol;Acc:HGNC:27257]	0.082281
ACYP2	acylphosphatase 2 [Source:HGNC Symbol;Acc:HGNC:180]	0.082161
PITHD1	PITH domain containing 1 [Source:HGNC Symbol;Acc:HGNC:25022]	0.082113
KANK1	KN motif and ankyrin repeat domains 1 [Source:HGNC Symbol;Acc:HGNC:19309]	0.082093
PIGP	phosphatidylinositol glycan anchor biosynthesis class P [Source:HGNC Symbol;Acc:HGNC:3046]	0.081917
LIMCH1	LIM and calponin homology domains 1 [Source:HGNC Symbol;Acc:HGNC:29191]	0.081847
MED13L	mediator complex subunit 13L [Source:HGNC Symbol;Acc:HGNC:22962]	0.081456
HLA-A	major histocompatibility complex, class I, A [Source:HGNC Symbol;Acc:HGNC:4931]	0.081441
RNF130	ring finger protein 130 [Source:HGNC Symbol;Acc:HGNC:18280]	0.081312
SLC14A1	solute carrier family 14 member 1 (Kidd blood group) [Source:HGNC Symbol;Acc:HGNC:10918]	0.081083
DRP2	dystrophin related protein 2 [Source:HGNC Symbol;Acc:HGNC:3032]	0.080869
PDZRN3	PDZ domain containing ring finger 3 [Source:HGNC Symbol;Acc:HGNC:17704]	0.080726
CENPB	centromere protein B [Source:HGNC Symbol;Acc:HGNC:1852]	0.080679
SERTAD2	SERTA domain containing 2 [Source:HGNC Symbol;Acc:HGNC:30784]	0.080557
AP3M1	adaptor related protein complex 3 subunit mu 1 [Source:HGNC Symbol;Acc:HGNC:569]	0.080471
RGS16	regulator of G protein signaling 16 [Source:HGNC Symbol;Acc:HGNC:9997]	0.080465
ZNRF1	zinc and ring finger 1 [Source:HGNC Symbol;Acc:HGNC:18452]	0.080203
CTSZ	cathepsin Z [Source:HGNC Symbol;Acc:HGNC:2547]	0.080148
FEZ2	fasciculation and elongation protein zeta 2 [Source:HGNC Symbol;Acc:HGNC:3660]	0.080128
MEF2C	myocyte enhancer factor 2C [Source:HGNC Symbol;Acc:HGNC:6996]	0.079989
NME7	NME/NM23 family member 7 [Source:HGNC Symbol;Acc:HGNC:20461]	0.079853
NCOA3	nuclear receptor coactivator 3 [Source:HGNC Symbol;Acc:HGNC:7670]	0.079784
AFG1L	AFG1 like ATPase [Source:HGNC Symbol;Acc:HGNC:16411]	0.079397
RSU1	Ras suppressor protein 1 [Source:HGNC Symbol;Acc:HGNC:10464]	0.079265
ICAM1	intercellular adhesion molecule 1 [Source:HGNC Symbol;Acc:HGNC:5344]	0.079181
TNFSF9	TNF superfamily member 9 [Source:HGNC Symbol;Acc:HGNC:11939]	0.079042
FYCO1	FYVE and coiled-coil domain autophagy adaptor 1 [Source:HGNC Symbol;Acc:HGNC:14673]	0.078993
SSBP3	single stranded DNA binding protein 3 [Source:HGNC Symbol;Acc:HGNC:15674]	0.078971
MKRN1	makorin ring finger protein 1 [Source:HGNC Symbol;Acc:HGNC:7112]	0.07884
CALM1	calmodulin 1 [Source:HGNC Symbol;Acc:HGNC:1442]	0.078686
DIPK1A	divergent protein kinase domain 1A [Source:HGNC Symbol;Acc:HGNC:32213]	0.078574
MOB3B	MOB kinase activator 3B [Source:HGNC Symbol;Acc:HGNC:23825]	0.078444
HACD2	3-hydroxyacyl-CoA dehydratase 2 [Source:HGNC Symbol;Acc:HGNC:9640]	0.078291
TXN	thioredoxin [Source:HGNC Symbol;Acc:HGNC:12435]	0.078202
GPRASP1	G protein-coupled receptor associated sorting protein 1 [Source:HGNC Symbol;Acc:HGNC:24834]	0.078145
ZCCHC24	zinc finger CCHC-type containing 24 [Source:HGNC Symbol;Acc:HGNC:26911]	0.078019
CD63	CD63 molecule [Source:HGNC Symbol;Acc:HGNC:1692]	0.077928
OSER1	oxidative stress responsive serine rich 1 [Source:HGNC Symbol;Acc:HGNC:16105]	0.077918
STAT3	signal transducer and activator of transcription 3 [Source:HGNC Symbol;Acc:HGNC:11364]	0.077875
PPP1CB	protein phosphatase 1 catalytic subunit beta [Source:HGNC Symbol;Acc:HGNC:9282]	0.077772
ARX	aristaless related homeobox [Source:HGNC Symbol;Acc:HGNC:18060]	0.077767
PRKCD	protein kinase C delta [Source:HGNC Symbol;Acc:HGNC:9399]	0.077742
WHAMM	WASP homolog associated with actin, golgi membranes and microtubules [Source:HGNC Symbol;Acc:HGNC:30493]	0.077467
KDM7A	lysine demethylase 7A [Source:HGNC Symbol;Acc:HGNC:22224]	0.077466
SMIM14	small integral membrane protein 14 [Source:HGNC Symbol;Acc:HGNC:27321]	0.077386
ECHDC2	enoyl-CoA hydratase domain containing 2 [Source:HGNC Symbol;Acc:HGNC:23408]	0.077199
SESN3	sestrin 3 [Source:HGNC Symbol;Acc:HGNC:23060]	0.07712
ZNF536	zinc finger protein 536 [Source:HGNC Symbol;Acc:HGNC:29025]	0.076908
ARHGEF4	Rho guanine nucleotide exchange factor 4 [Source:HGNC Symbol;Acc:HGNC:684]	0.07683
ACBD4	acyl-CoA binding domain containing 4 [Source:HGNC Symbol;Acc:HGNC:23337]	0.076494
DEK	DEK proto-oncogene [Source:HGNC Symbol;Acc:HGNC:2768]	0.076353
TLR3	toll like receptor 3 [Source:HGNC Symbol;Acc:HGNC:11849]	0.075795
PNRC1	proline rich nuclear receptor coactivator 1 [Source:HGNC Symbol;Acc:HGNC:17278]	0.075779
JMY	junction mediating and regulatory protein, p53 cofactor [Source:HGNC Symbol;Acc:HGNC:28916]	0.07567
PIANP	PILR alpha associated neural protein [Source:HGNC Symbol;Acc:HGNC:25338]	0.075517
TSPAN4	tetraspanin 4 [Source:HGNC Symbol;Acc:HGNC:11859]	0.07549
SLC6A8	solute carrier family 6 member 8 [Source:HGNC Symbol;Acc:HGNC:11055]	0.075454
ATXN7	ataxin 7 [Source:HGNC Symbol;Acc:HGNC:10560]	0.075348
TRA2A	transformer 2 alpha homolog [Source:HGNC Symbol;Acc:HGNC:16645]	0.075292
SLC20A2	solute carrier family 20 member 2 [Source:HGNC Symbol;Acc:HGNC:10947]	0.075276
SCARB2	scavenger receptor class B member 2 [Source:HGNC Symbol;Acc:HGNC:1665]	0.075121
CCN2	cellular communication network factor 2 [Source:HGNC Symbol;Acc:HGNC:2500]	0.075074
GTPBP4	GTP binding protein 4 [Source:HGNC Symbol;Acc:HGNC:21535]	0.075067
KLHL29	kelch like family member 29 [Source:HGNC Symbol;Acc:HGNC:29404]	0.074997
FERMT2	fermitin family member 2 [Source:HGNC Symbol;Acc:HGNC:15767]	0.074981
FZD3	frizzled class receptor 3 [Source:HGNC Symbol;Acc:HGNC:4041]	0.073973
ARHGAP42	Rho GTPase activating protein 42 [Source:HGNC Symbol;Acc:HGNC:26545]	0.07397
HDAC3	histone deacetylase 3 [Source:HGNC Symbol;Acc:HGNC:4854]	0.073572
SPAG1	sperm associated antigen 1 [Source:HGNC Symbol;Acc:HGNC:11212]	0.073371
GRIN3A	glutamate ionotropic receptor NMDA type subunit 3A [Source:HGNC Symbol;Acc:HGNC:16767]	0.073318
EDNRA	endothelin receptor type A [Source:HGNC Symbol;Acc:HGNC:3179]	0.073176
IL17RD	interleukin 17 receptor D [Source:HGNC Symbol;Acc:HGNC:17616]	0.073075
NSMF	NMDA receptor synaptonuclear signaling and neuronal migration factor [Source:HGNC Symbol;Acc:HGNC:29843]	0.072845
LIFR	LIF receptor subunit alpha [Source:HGNC Symbol;Acc:HGNC:6597]	0.072729
ATP6AP2	ATPase H+ transporting accessory protein 2 [Source:HGNC Symbol;Acc:HGNC:18305]	0.072557
MPST	mercaptopyruvate sulfurtransferase [Source:HGNC Symbol;Acc:HGNC:7223]	0.072542
RORA	RAR related orphan receptor A [Source:HGNC Symbol;Acc:HGNC:10258]	0.072351
RFTN2	raftlin family member 2 [Source:HGNC Symbol;Acc:HGNC:26402]	0.072307
MDFI	MyoD family inhibitor [Source:HGNC Symbol;Acc:HGNC:6967]	0.072269
CSPP1	centrosome and spindle pole associated protein 1 [Source:HGNC Symbol;Acc:HGNC:26193]	0.072197
RGMA	repulsive guidance molecule BMP co-receptor a [Source:HGNC Symbol;Acc:HGNC:30308]	0.072185
ARHGAP5	Rho GTPase activating protein 5 [Source:HGNC Symbol;Acc:HGNC:675]	0.072076
CPD	carboxypeptidase D [Source:HGNC Symbol;Acc:HGNC:2301]	0.072042
SLC30A10	solute carrier family 30 member 10 [Source:HGNC Symbol;Acc:HGNC:25355]	0.071917
RASAL2	RAS protein activator like 2 [Source:HGNC Symbol;Acc:HGNC:9874]	0.071701
APPL2	adaptor protein, phosphotyrosine interacting with PH domain and leucine zipper 2 [Source:HGNC Symbol;Acc:HGNC:18242]	0.071561
DIXDC1	DIX domain containing 1 [Source:HGNC Symbol;Acc:HGNC:23695]	0.071004
KIAA1210	KIAA1210 [Source:HGNC Symbol;Acc:HGNC:29218]	0.070993
SOX4	SRY-box transcription factor 4 [Source:HGNC Symbol;Acc:HGNC:11200]	0.070985
CD200	CD200 molecule [Source:HGNC Symbol;Acc:HGNC:7203]	0.070984
GBP7	guanylate binding protein 7 [Source:HGNC Symbol;Acc:HGNC:29606]	0.070957
KLC3	kinesin light chain 3 [Source:HGNC Symbol;Acc:HGNC:20717]	0.070941
KIAA0895	KIAA0895 [Source:HGNC Symbol;Acc:HGNC:22206]	0.070921
KNOP1	lysine rich nucleolar protein 1 [Source:HGNC Symbol;Acc:HGNC:34404]	0.070907
TSC22D1	TSC22 domain family member 1 [Source:HGNC Symbol;Acc:HGNC:16826]	0.070888
TFE3	transcription factor binding to IGHM enhancer 3 [Source:HGNC Symbol;Acc:HGNC:11752]	0.070874
GEM	GTP binding protein overexpressed in skeletal muscle [Source:HGNC Symbol;Acc:HGNC:4234]	0.070765
ZFP36	ZFP36 ring finger protein [Source:HGNC Symbol;Acc:HGNC:12862]	0.070695
PCNP	PEST proteolytic signal containing nuclear protein [Source:HGNC Symbol;Acc:HGNC:30023]	0.07055
PLIN3	perilipin 3 [Source:HGNC Symbol;Acc:HGNC:16893]	0.070477
IRGM	immunity related GTPase M [Source:HGNC Symbol;Acc:HGNC:29597]	0.070368
GTF2F2	general transcription factor IIF subunit 2 [Source:HGNC Symbol;Acc:HGNC:4653]	0.070331
JHY	junctional cadherin complex regulator [Source:HGNC Symbol;Acc:HGNC:26288]	0.070322
ARL8A	ADP ribosylation factor like GTPase 8A [Source:HGNC Symbol;Acc:HGNC:25192]	0.070147
PSENEN	presenilin enhancer, gamma-secretase subunit [Source:HGNC Symbol;Acc:HGNC:30100]	0.070072
PCNA	proliferating cell nuclear antigen [Source:HGNC Symbol;Acc:HGNC:8729]	0.070063
FAM167A	family with sequence similarity 167 member A [Source:HGNC Symbol;Acc:HGNC:15549]	0.06994
GAB1	GRB2 associated binding protein 1 [Source:HGNC Symbol;Acc:HGNC:4066]	0.069878
GCLC	glutamate-cysteine ligase catalytic subunit [Source:HGNC Symbol;Acc:HGNC:4311]	0.069837
ISLR	immunoglobulin superfamily containing leucine rich repeat [Source:HGNC Symbol;Acc:HGNC:6133]	0.069672
BLVRB	biliverdin reductase B [Source:HGNC Symbol;Acc:HGNC:1063]	0.069628
NAMPT	nicotinamide phosphoribosyltransferase [Source:HGNC Symbol;Acc:HGNC:30092]	0.06962
CEBPG	CCAAT enhancer binding protein gamma [Source:HGNC Symbol;Acc:HGNC:1837]	0.069588
RNPEP	arginyl aminopeptidase [Source:HGNC Symbol;Acc:HGNC:10078]	0.06925
DUSP8	dual specificity phosphatase 8 [Source:HGNC Symbol;Acc:HGNC:3074]	0.069132
CD151	CD151 molecule (Raph blood group) [Source:HGNC Symbol;Acc:HGNC:1630]	0.069099
PLAGL1	PLAG1 like zinc finger 1 [Source:HGNC Symbol;Acc:HGNC:9046]	0.069024
CELSR2	cadherin EGF LAG seven-pass G-type receptor 2 [Source:HGNC Symbol;Acc:HGNC:3231]	0.069002
SEC62	SEC62 homolog, preprotein translocation factor [Source:HGNC Symbol;Acc:HGNC:11846]	0.068919
UBB	ubiquitin B [Source:HGNC Symbol;Acc:HGNC:12463]	0.068892
GPX8	glutathione peroxidase 8 (putative) [Source:HGNC Symbol;Acc:HGNC:33100]	0.068509
GM2A	GM2 ganglioside activator [Source:HGNC Symbol;Acc:HGNC:4367]	0.068505
PLCE1	phospholipase C epsilon 1 [Source:HGNC Symbol;Acc:HGNC:17175]	0.068449
MAP1LC3B	microtubule associated protein 1 light chain 3 beta [Source:HGNC Symbol;Acc:HGNC:13352]	0.06832
CDKN1A	cyclin dependent kinase inhibitor 1A [Source:HGNC Symbol;Acc:HGNC:1784]	0.068053
CDH2	cadherin 2 [Source:HGNC Symbol;Acc:HGNC:1759]	0.067928
DNAJB1	DnaJ heat shock protein family (Hsp40) member B1 [Source:HGNC Symbol;Acc:HGNC:5270]	0.06791
LINC00461	long intergenic non-protein coding RNA 461 [Source:HGNC Symbol;Acc:HGNC:42810]	0.067723
CLIP3	CAP-Gly domain containing linker protein 3 [Source:HGNC Symbol;Acc:HGNC:24314]	0.067618
LATS2	large tumor suppressor kinase 2 [Source:HGNC Symbol;Acc:HGNC:6515]	0.067597
DCAKD	dephospho-CoA kinase domain containing [Source:HGNC Symbol;Acc:HGNC:26238]	0.067556
MAP3K1	mitogen-activated protein kinase kinase kinase 1 [Source:HGNC Symbol;Acc:HGNC:6848]	0.067393
THOC7	THO complex 7 [Source:HGNC Symbol;Acc:HGNC:29874]	0.067332
SORCS1	sortilin related VPS10 domain containing receptor 1 [Source:HGNC Symbol;Acc:HGNC:16697]	0.067273
RELL1	RELT like 1 [Source:HGNC Symbol;Acc:HGNC:27379]	0.067253
CDK19	cyclin dependent kinase 19 [Source:HGNC Symbol;Acc:HGNC:19338]	0.067172
QTRT2	queuine tRNA-ribosyltransferase accessory subunit 2 [Source:HGNC Symbol;Acc:HGNC:25771]	0.067125
TCEAL9	transcription elongation factor A like 9 [Source:HGNC Symbol;Acc:HGNC:30084]	0.067083
CDKN2C	cyclin dependent kinase inhibitor 2C [Source:HGNC Symbol;Acc:HGNC:1789]	0.067073
PPFIBP2	PPFIA binding protein 2 [Source:HGNC Symbol;Acc:HGNC:9250]	0.066936
FAM107A	family with sequence similarity 107 member A [Source:HGNC Symbol;Acc:HGNC:30827]	0.066872
CYP39A1	cytochrome P450 family 39 subfamily A member 1 [Source:HGNC Symbol;Acc:HGNC:17449]	0.066823
PLIN2	perilipin 2 [Source:HGNC Symbol;Acc:HGNC:248]	0.066783
ARHGEF10	Rho guanine nucleotide exchange factor 10 [Source:HGNC Symbol;Acc:HGNC:14103]	0.066503
MPV17	mitochondrial inner membrane protein MPV17 [Source:HGNC Symbol;Acc:HGNC:7224]	0.066461
PTMS	parathymosin [Source:HGNC Symbol;Acc:HGNC:9629]	0.06636
CNBP	CCHC-type zinc finger nucleic acid binding protein [Source:HGNC Symbol;Acc:HGNC:13164]	0.066285
VAT1L	vesicle amine transport 1 like [Source:HGNC Symbol;Acc:HGNC:29315]	0.066257
GSAP	gamma-secretase activating protein [Source:HGNC Symbol;Acc:HGNC:28042]	0.066202
ECRG4	ECRG4 augurin precursor [Source:HGNC Symbol;Acc:HGNC:24642]	0.066198
TUBA4A	tubulin alpha 4a [Source:HGNC Symbol;Acc:HGNC:12407]	0.066067
TMBIM6	transmembrane BAX inhibitor motif containing 6 [Source:HGNC Symbol;Acc:HGNC:11723]	0.066001
ACSF2	acyl-CoA synthetase family member 2 [Source:HGNC Symbol;Acc:HGNC:26101]	0.065864
TMEM108	transmembrane protein 108 [Source:HGNC Symbol;Acc:HGNC:28451]	0.06566
SGMS1	sphingomyelin synthase 1 [Source:HGNC Symbol;Acc:HGNC:29799]	0.065633
ARHGEF17	Rho guanine nucleotide exchange factor 17 [Source:HGNC Symbol;Acc:HGNC:21726]	0.065598
MINAR2	membrane integral NOTCH2 associated receptor 2 [Source:HGNC Symbol;Acc:HGNC:33914]	0.065529
MAP1A	microtubule associated protein 1A [Source:HGNC Symbol;Acc:HGNC:6835]	0.065432
TCF3	transcription factor 3 [Source:HGNC Symbol;Acc:HGNC:11633]	0.0654
KCNIP4	potassium voltage-gated channel interacting protein 4 [Source:HGNC Symbol;Acc:HGNC:30083]	0.065394
MBP	myelin basic protein [Source:HGNC Symbol;Acc:HGNC:6925]	0.065119
SOX8	SRY-box transcription factor 8 [Source:HGNC Symbol;Acc:HGNC:11203]	0.065104
MYL12A	myosin light chain 12A [Source:HGNC Symbol;Acc:HGNC:16701]	0.065028
SPCS2	signal peptidase complex subunit 2 [Source:HGNC Symbol;Acc:HGNC:28962]	0.06491
KCTD12	potassium channel tetramerization domain containing 12 [Source:HGNC Symbol;Acc:HGNC:14678]	0.064756
CYRIB	CYFIP related Rac1 interactor B [Source:HGNC Symbol;Acc:HGNC:25216]	0.064743
HCFC1R1	host cell factor C1 regulator 1 [Source:HGNC Symbol;Acc:HGNC:21198]	0.064681
TUBB4B	tubulin beta 4B class IVb [Source:HGNC Symbol;Acc:HGNC:20771]	0.064645
AMD1	adenosylmethionine decarboxylase 1 [Source:HGNC Symbol;Acc:HGNC:457]	0.064562
IL17D	interleukin 17D [Source:HGNC Symbol;Acc:HGNC:5984]	0.064491
RHOA	ras homolog family member A [Source:HGNC Symbol;Acc:HGNC:667]	0.064438
FMN2	formin 2 [Source:HGNC Symbol;Acc:HGNC:14074]	0.064438
HNRNPUL2	heterogeneous nuclear ribonucleoprotein U like 2 [Source:HGNC Symbol;Acc:HGNC:25451]	0.064415
CST3	cystatin C [Source:HGNC Symbol;Acc:HGNC:2475]	0.064285
ALDH6A1	aldehyde dehydrogenase 6 family member A1 [Source:HGNC Symbol;Acc:HGNC:7179]	0.064254
FTH1	ferritin heavy chain 1 [Source:HGNC Symbol;Acc:HGNC:3976]	0.064082
TMEM184C	transmembrane protein 184C [Source:HGNC Symbol;Acc:HGNC:25587]	0.064023
ARHGEF25	Rho guanine nucleotide exchange factor 25 [Source:HGNC Symbol;Acc:HGNC:30275]	0.064019
PSMB8	proteasome 20S subunit beta 8 [Source:HGNC Symbol;Acc:HGNC:9545]	0.06364
BAG3	BAG cochaperone 3 [Source:HGNC Symbol;Acc:HGNC:939]	0.063638
FOXN3	forkhead box N3 [Source:HGNC Symbol;Acc:HGNC:1928]	0.063598
HSPA2	heat shock protein family A (Hsp70) member 2 [Source:HGNC Symbol;Acc:HGNC:5235]	0.063584
CBSL	cystathionine beta-synthase like [Source:HGNC Symbol;Acc:HGNC:51829]	0.063427
PHACTR2	phosphatase and actin regulator 2 [Source:HGNC Symbol;Acc:HGNC:20956]	0.063305
AHNAK	AHNAK nucleoprotein [Source:HGNC Symbol;Acc:HGNC:347]	0.063201
ORMDL3	ORMDL sphingolipid biosynthesis regulator 3 [Source:HGNC Symbol;Acc:HGNC:16038]	0.063031
TRIM59	tripartite motif containing 59 [Source:HGNC Symbol;Acc:HGNC:30834]	0.062982
PYGO1	pygopus family PHD finger 1 [Source:HGNC Symbol;Acc:HGNC:30256]	0.062797
SH3BGR	SH3 domain binding glutamate rich protein [Source:HGNC Symbol;Acc:HGNC:10822]	0.062736
DTNA	dystrobrevin alpha [Source:HGNC Symbol;Acc:HGNC:3057]	0.062731
OTX1	orthodenticle homeobox 1 [Source:HGNC Symbol;Acc:HGNC:8521]	0.062639
KDSR	3-ketodihydrosphingosine reductase [Source:HGNC Symbol;Acc:HGNC:4021]	0.062565
PRKAR1A	protein kinase cAMP-dependent type I regulatory subunit alpha [Source:HGNC Symbol;Acc:HGNC:9388]	0.062301
NFE2L2	nuclear factor, erythroid 2 like 2 [Source:HGNC Symbol;Acc:HGNC:7782]	0.062152
RAB11FIP2	RAB11 family interacting protein 2 [Source:HGNC Symbol;Acc:HGNC:29152]	0.062141
POLE4	DNA polymerase epsilon 4, accessory subunit [Source:HGNC Symbol;Acc:HGNC:18755]	0.061923
DNAJC9	DnaJ heat shock protein family (Hsp40) member C9 [Source:HGNC Symbol;Acc:HGNC:19123]	0.061866
RHBDL3	rhomboid like 3 [Source:HGNC Symbol;Acc:HGNC:16502]	0.061838
CXCL10	C-X-C motif chemokine ligand 10 [Source:HGNC Symbol;Acc:HGNC:10637]	0.061752
SRA1	steroid receptor RNA activator 1 [Source:HGNC Symbol;Acc:HGNC:11281]	0.061617
TAP2	transporter 2, ATP binding cassette subfamily B member [Source:HGNC Symbol;Acc:HGNC:44]	0.061607
BCL2L11	BCL2 like 11 [Source:HGNC Symbol;Acc:HGNC:994]	0.061488
RASL11B	RAS like family 11 member B [Source:HGNC Symbol;Acc:HGNC:23804]	0.061484
AP2M1	adaptor related protein complex 2 subunit mu 1 [Source:HGNC Symbol;Acc:HGNC:564]	0.061385
ZHX3	zinc fingers and homeoboxes 3 [Source:HGNC Symbol;Acc:HGNC:15935]	0.061243
TRIM56	tripartite motif containing 56 [Source:HGNC Symbol;Acc:HGNC:19028]	0.061222
EPDR1	ependymin related 1 [Source:HGNC Symbol;Acc:HGNC:17572]	0.061178
PCDH8	protocadherin 8 [Source:HGNC Symbol;Acc:HGNC:8660]	0.061107
USP9X	ubiquitin specific peptidase 9 X-linked [Source:HGNC Symbol;Acc:HGNC:12632]	0.061019
GUCY1A1	guanylate cyclase 1 soluble subunit alpha 1 [Source:HGNC Symbol;Acc:HGNC:4685]	0.061016
SAT2	spermidine/spermine N1-acetyltransferase family member 2 [Source:HGNC Symbol;Acc:HGNC:23160]	0.060993
LAMB2	laminin subunit beta 2 [Source:HGNC Symbol;Acc:HGNC:6487]	0.060929
SH3BGRL	SH3 domain binding glutamate rich protein like [Source:HGNC Symbol;Acc:HGNC:10823]	0.060906
TXLNB	taxilin beta [Source:HGNC Symbol;Acc:HGNC:21617]	0.06074
MAFB	MAF bZIP transcription factor B [Source:HGNC Symbol;Acc:HGNC:6408]	0.060736
GABRA4	gamma-aminobutyric acid type A receptor subunit alpha4 [Source:HGNC Symbol;Acc:HGNC:4078]	0.06069
IGSF10	immunoglobulin superfamily member 10 [Source:HGNC Symbol;Acc:HGNC:26384]	0.060681
SPTSSA	serine palmitoyltransferase small subunit A [Source:HGNC Symbol;Acc:HGNC:20361]	0.060673
TAPBPL	TAP binding protein like [Source:HGNC Symbol;Acc:HGNC:30683]	0.060622
PRKAG1	protein kinase AMP-activated non-catalytic subunit gamma 1 [Source:HGNC Symbol;Acc:HGNC:9385]	0.06057
CTSO	cathepsin O [Source:HGNC Symbol;Acc:HGNC:2542]	0.060483
SYT17	synaptotagmin 17 [Source:HGNC Symbol;Acc:HGNC:24119]	0.06034
ATOH8	atonal bHLH transcription factor 8 [Source:HGNC Symbol;Acc:HGNC:24126]	0.060306
SOX6	SRY-box transcription factor 6 [Source:HGNC Symbol;Acc:HGNC:16421]	0.060287
DIP2B	disco interacting protein 2 homolog B [Source:HGNC Symbol;Acc:HGNC:29284]	0.060219
SMAD9	SMAD family member 9 [Source:HGNC Symbol;Acc:HGNC:6774]	0.060207
ENTPD5	ectonucleoside triphosphate diphosphohydrolase 5 (inactive) [Source:HGNC Symbol;Acc:HGNC:3367]	0.060185
CXCL2	C-X-C motif chemokine ligand 2 [Source:HGNC Symbol;Acc:HGNC:4603]	0.060123
RGS9	regulator of G protein signaling 9 [Source:HGNC Symbol;Acc:HGNC:10004]	0.060024
TRIB1	tribbles pseudokinase 1 [Source:HGNC Symbol;Acc:HGNC:16891]	0.060011
SORBS2	sorbin and SH3 domain containing 2 [Source:HGNC Symbol;Acc:HGNC:24098]	0.06
IL11RA	interleukin 11 receptor subunit alpha [Source:HGNC Symbol;Acc:HGNC:5967]	0.059985
SEMA4D	semaphorin 4D [Source:HGNC Symbol;Acc:HGNC:10732]	0.05994
ANXA4	annexin A4 [Source:HGNC Symbol;Acc:HGNC:542]	0.059692
CKAP4	cytoskeleton associated protein 4 [Source:HGNC Symbol;Acc:HGNC:16991]	0.059662
RP2	RP2 activator of ARL3 GTPase [Source:HGNC Symbol;Acc:HGNC:10274]	0.059622
ZBTB47	zinc finger and BTB domain containing 47 [Source:HGNC Symbol;Acc:HGNC:26955]	0.059504
RIN2	Ras and Rab interactor 2 [Source:HGNC Symbol;Acc:HGNC:18750]	0.059473
APOBEC3F	apolipoprotein B mRNA editing enzyme catalytic subunit 3F [Source:HGNC Symbol;Acc:HGNC:17356]	0.059455
DDX3X	DEAD-box helicase 3 X-linked [Source:HGNC Symbol;Acc:HGNC:2745]	0.059447
MARCHF2	membrane associated ring-CH-type finger 2 [Source:HGNC Symbol;Acc:HGNC:28038]	0.059381
STOX2	storkhead box 2 [Source:HGNC Symbol;Acc:HGNC:25450]	0.059376
LMO3	LIM domain only 3 [Source:HGNC Symbol;Acc:HGNC:6643]	0.059257
CCNDBP1	cyclin D1 binding protein 1 [Source:HGNC Symbol;Acc:HGNC:1587]	0.059238
ASL	argininosuccinate lyase [Source:HGNC Symbol;Acc:HGNC:746]	0.059202
TGOLN2	trans-golgi network protein 2 [Source:HGNC Symbol;Acc:HGNC:15450]	0.059156
CADPS	calcium dependent secretion activator [Source:HGNC Symbol;Acc:HGNC:1426]	0.058962
ADGRL1	adhesion G protein-coupled receptor L1 [Source:HGNC Symbol;Acc:HGNC:20973]	0.058845
FRMPD3	FERM and PDZ domain containing 3 [Source:HGNC Symbol;Acc:HGNC:29382]	0.058704
SIAH3	siah E3 ubiquitin protein ligase family member 3 [Source:HGNC Symbol;Acc:HGNC:30553]	0.058696
ATRAID	all-trans retinoic acid induced differentiation factor [Source:HGNC Symbol;Acc:HGNC:24090]	0.058663
N4BP2	NEDD4 binding protein 2 [Source:HGNC Symbol;Acc:HGNC:29851]	0.058624
NLN	neurolysin [Source:HGNC Symbol;Acc:HGNC:16058]	0.058378
MED21	mediator complex subunit 21 [Source:HGNC Symbol;Acc:HGNC:11473]	0.058353
FADS6	fatty acid desaturase 6 [Source:HGNC Symbol;Acc:HGNC:30459]	0.05829
SUZ12	SUZ12 polycomb repressive complex 2 subunit [Source:HGNC Symbol;Acc:HGNC:17101]	0.058262
BUB3	BUB3 mitotic checkpoint protein [Source:HGNC Symbol;Acc:HGNC:1151]	0.058086
ENPP2	ectonucleotide pyrophosphatase/phosphodiesterase 2 [Source:HGNC Symbol;Acc:HGNC:3357]	0.057983
BST2	bone marrow stromal cell antigen 2 [Source:HGNC Symbol;Acc:HGNC:1119]	0.057943
EVA1A	eva-1 homolog A, regulator of programmed cell death [Source:HGNC Symbol;Acc:HGNC:25816]	0.057886
TIMP2	TIMP metallopeptidase inhibitor 2 [Source:HGNC Symbol;Acc:HGNC:11821]	0.057829
WWTR1	WW domain containing transcription regulator 1 [Source:HGNC Symbol;Acc:HGNC:24042]	0.05782
CAT	catalase [Source:HGNC Symbol;Acc:HGNC:1516]	0.05778
PAPSS2	3'-phosphoadenosine 5'-phosphosulfate synthase 2 [Source:HGNC Symbol;Acc:HGNC:8604]	0.057685
SSR1	signal sequence receptor subunit 1 [Source:HGNC Symbol;Acc:HGNC:11323]	0.057539
PKM	pyruvate kinase M1/2 [Source:HGNC Symbol;Acc:HGNC:9021]	0.057536
TMCC1	transmembrane and coiled-coil domain family 1 [Source:HGNC Symbol;Acc:HGNC:29116]	0.057474
POU3F2	POU class 3 homeobox 2 [Source:HGNC Symbol;Acc:HGNC:9215]	0.057441
AFTPH	aftiphilin [Source:HGNC Symbol;Acc:HGNC:25951]	0.05741
LTV1	LTV1 ribosome biogenesis factor [Source:HGNC Symbol;Acc:HGNC:21173]	0.057319
PDE8B	phosphodiesterase 8B [Source:HGNC Symbol;Acc:HGNC:8794]	0.057311
MTSS1	MTSS I-BAR domain containing 1 [Source:HGNC Symbol;Acc:HGNC:20443]	0.057234
CDC42SE1	CDC42 small effector 1 [Source:HGNC Symbol;Acc:HGNC:17719]	0.057211
RAB21	RAB21, member RAS oncogene family [Source:HGNC Symbol;Acc:HGNC:18263]	0.057061
BEX4	brain expressed X-linked 4 [Source:HGNC Symbol;Acc:HGNC:25475]	0.056937
MBNL1	muscleblind like splicing regulator 1 [Source:HGNC Symbol;Acc:HGNC:6923]	0.056913
IER3	immediate early response 3 [Source:HGNC Symbol;Acc:HGNC:5392]	0.056884
CACNG5	calcium voltage-gated channel auxiliary subunit gamma 5 [Source:HGNC Symbol;Acc:HGNC:1409]	0.056839
STX4	syntaxin 4 [Source:HGNC Symbol;Acc:HGNC:11439]	0.056801
MFAP1	microfibril associated protein 1 [Source:HGNC Symbol;Acc:HGNC:7032]	0.056779
IGDCC4	immunoglobulin superfamily DCC subclass member 4 [Source:HGNC Symbol;Acc:HGNC:13770]	0.056748
RWDD1	RWD domain containing 1 [Source:HGNC Symbol;Acc:HGNC:20993]	0.056724
TUBB2B	tubulin beta 2B class IIb [Source:HGNC Symbol;Acc:HGNC:30829]	0.056542
NUPR2	nuclear protein 2, transcriptional regulator [Source:HGNC Symbol;Acc:HGNC:44164]	0.056482
PTPN11	protein tyrosine phosphatase non-receptor type 11 [Source:HGNC Symbol;Acc:HGNC:9644]	0.056417
TRIM5	tripartite motif containing 5 [Source:HGNC Symbol;Acc:HGNC:16276]	0.056313
AMIGO1	adhesion molecule with Ig like domain 1 [Source:HGNC Symbol;Acc:HGNC:20824]	0.056307
TGIF1	TGFB induced factor homeobox 1 [Source:HGNC Symbol;Acc:HGNC:11776]	0.056201
TFDP2	transcription factor Dp-2 [Source:HGNC Symbol;Acc:HGNC:11751]	0.056191
KCNIP1	potassium voltage-gated channel interacting protein 1 [Source:HGNC Symbol;Acc:HGNC:15521]	0.056191
RSPH9	radial spoke head component 9 [Source:HGNC Symbol;Acc:HGNC:21057]	0.056108
NACC2	NACC family member 2 [Source:HGNC Symbol;Acc:HGNC:23846]	0.055919
COX4I2	cytochrome c oxidase subunit 4I2 [Source:HGNC Symbol;Acc:HGNC:16232]	0.055914
IDH2	isocitrate dehydrogenase (NADP(+)) 2 [Source:HGNC Symbol;Acc:HGNC:5383]	0.055899
SHFL	shiftless antiviral inhibitor of ribosomal frameshifting [Source:HGNC Symbol;Acc:HGNC:25649]	0.05581
SNCAIP	synuclein alpha interacting protein [Source:HGNC Symbol;Acc:HGNC:11139]	0.055798
PEBP1	phosphatidylethanolamine binding protein 1 [Source:HGNC Symbol;Acc:HGNC:8630]	0.055647
PFKP	phosphofructokinase, platelet [Source:HGNC Symbol;Acc:HGNC:8878]	0.055632
RHOQ	ras homolog family member Q [Source:HGNC Symbol;Acc:HGNC:17736]	0.055618
SPIN1	spindlin 1 [Source:HGNC Symbol;Acc:HGNC:11243]	0.05551
RASD1	ras related dexamethasone induced 1 [Source:HGNC Symbol;Acc:HGNC:15828]	0.055495
SNRNP70	small nuclear ribonucleoprotein U1 subunit 70 [Source:HGNC Symbol;Acc:HGNC:11150]	0.055344
TSHR	thyroid stimulating hormone receptor [Source:HGNC Symbol;Acc:HGNC:12373]	0.055335
HERPUD2	HERPUD family member 2 [Source:HGNC Symbol;Acc:HGNC:21915]	0.055297
WDR81	WD repeat domain 81 [Source:HGNC Symbol;Acc:HGNC:26600]	0.055277
CYHR1	cysteine and histidine rich 1 [Source:HGNC Symbol;Acc:HGNC:17806]	0.055269
BTD	biotinidase [Source:HGNC Symbol;Acc:HGNC:1122]	0.055225
HMGCLL1	3-hydroxymethyl-3-methylglutaryl-CoA lyase like 1 [Source:HGNC Symbol;Acc:HGNC:21359]	0.055159
TNFRSF19	TNF receptor superfamily member 19 [Source:HGNC Symbol;Acc:HGNC:11915]	0.05511
SMAD1	SMAD family member 1 [Source:HGNC Symbol;Acc:HGNC:6767]	0.05509
KIAA1671	KIAA1671 [Source:HGNC Symbol;Acc:HGNC:29345]	0.055077
ADGRG6	adhesion G protein-coupled receptor G6 [Source:HGNC Symbol;Acc:HGNC:13841]	0.055005
DYRK1A	dual specificity tyrosine phosphorylation regulated kinase 1A [Source:HGNC Symbol;Acc:HGNC:3091]	0.054963
GPX4	glutathione peroxidase 4 [Source:HGNC Symbol;Acc:HGNC:4556]	0.054939
MAP3K20	mitogen-activated protein kinase kinase kinase 20 [Source:HGNC Symbol;Acc:HGNC:17797]	0.054879
MGAT2	alpha-1,6-mannosyl-glycoprotein 2-beta-N-acetylglucosaminyltransferase [Source:HGNC Symbol;Acc:HGNC:7045]	0.054813
SLC8B1	solute carrier family 8 member B1 [Source:HGNC Symbol;Acc:HGNC:26175]	0.054739
METTL7A	methyltransferase like 7A [Source:HGNC Symbol;Acc:HGNC:24550]	0.054693
KLHL11	kelch like family member 11 [Source:HGNC Symbol;Acc:HGNC:19008]	0.054516
KCND3	potassium voltage-gated channel subfamily D member 3 [Source:HGNC Symbol;Acc:HGNC:6239]	0.054492
BOD1L1	biorientation of chromosomes in cell division 1 like 1 [Source:HGNC Symbol;Acc:HGNC:31792]	0.054488
LIX1L	limb and CNS expressed 1 like [Source:HGNC Symbol;Acc:HGNC:28715]	0.054472
GSTM2	glutathione S-transferase mu 2 [Source:HGNC Symbol;Acc:HGNC:4634]	0.05441
ATP1B3	ATPase Na+/K+ transporting subunit beta 3 [Source:HGNC Symbol;Acc:HGNC:806]	0.054364
SRSF5	serine and arginine rich splicing factor 5 [Source:HGNC Symbol;Acc:HGNC:10787]	0.05433
PODXL2	podocalyxin like 2 [Source:HGNC Symbol;Acc:HGNC:17936]	0.054321
MTCH1	mitochondrial carrier 1 [Source:HGNC Symbol;Acc:HGNC:17586]	0.05414
UBXN1	UBX domain protein 1 [Source:HGNC Symbol;Acc:HGNC:18402]	0.054083
MORF4L1	mortality factor 4 like 1 [Source:HGNC Symbol;Acc:HGNC:16989]	0.054054
SNX3	sorting nexin 3 [Source:HGNC Symbol;Acc:HGNC:11174]	0.054032
RASA2	RAS p21 protein activator 2 [Source:HGNC Symbol;Acc:HGNC:9872]	0.053938
GYPC	glycophorin C (Gerbich blood group) [Source:HGNC Symbol;Acc:HGNC:4704]	0.05386
AP4S1	adaptor related protein complex 4 subunit sigma 1 [Source:HGNC Symbol;Acc:HGNC:575]	0.053811
SAP18	Sin3A associated protein 18 [Source:HGNC Symbol;Acc:HGNC:10530]	0.053794
PODN	podocan [Source:HGNC Symbol;Acc:HGNC:23174]	0.053475
PRRX1	paired related homeobox 1 [Source:HGNC Symbol;Acc:HGNC:9142]	0.053416
GLO1	glyoxalase I [Source:HGNC Symbol;Acc:HGNC:4323]	0.053401
PLS3	plastin 3 [Source:HGNC Symbol;Acc:HGNC:9091]	0.053357
FAM162A	family with sequence similarity 162 member A [Source:HGNC Symbol;Acc:HGNC:17865]	0.053344
AXIN2	axin 2 [Source:HGNC Symbol;Acc:HGNC:904]	0.053331
IRF2	interferon regulatory factor 2 [Source:HGNC Symbol;Acc:HGNC:6117]	0.053315
ERMP1	endoplasmic reticulum metallopeptidase 1 [Source:HGNC Symbol;Acc:HGNC:23703]	0.05331
SLC30A1	solute carrier family 30 member 1 [Source:HGNC Symbol;Acc:HGNC:11012]	0.053263
ITPKB	inositol-trisphosphate 3-kinase B [Source:HGNC Symbol;Acc:HGNC:6179]	0.053208
SELENOP	selenoprotein P [Source:HGNC Symbol;Acc:HGNC:10751]	0.053183
RILP	Rab interacting lysosomal protein [Source:HGNC Symbol;Acc:HGNC:30266]	0.053102
EMX2OS	EMX2 opposite strand/antisense RNA [Source:HGNC Symbol;Acc:HGNC:18511]	0.053096
SPECC1	sperm antigen with calponin homology and coiled-coil domains 1 [Source:HGNC Symbol;Acc:HGNC:30615]	0.052966
OSMR	oncostatin M receptor [Source:HGNC Symbol;Acc:HGNC:8507]	0.052865
SLC13A4	solute carrier family 13 member 4 [Source:HGNC Symbol;Acc:HGNC:15827]	0.052794
HERPUD1	homocysteine inducible ER protein with ubiquitin like domain 1 [Source:HGNC Symbol;Acc:HGNC:13744]	0.052787
EPB41L4B	erythrocyte membrane protein band 4.1 like 4B [Source:HGNC Symbol;Acc:HGNC:19818]	0.052749
PURA	purine rich element binding protein A [Source:HGNC Symbol;Acc:HGNC:9701]	0.052633
WBP2	WW domain binding protein 2 [Source:HGNC Symbol;Acc:HGNC:12738]	0.052587
CSRP1	cysteine and glycine rich protein 1 [Source:HGNC Symbol;Acc:HGNC:2469]	0.052521
TRIM8	tripartite motif containing 8 [Source:HGNC Symbol;Acc:HGNC:15579]	0.052515
GLIS3	GLIS family zinc finger 3 [Source:HGNC Symbol;Acc:HGNC:28510]	0.052432
MKLN1	muskelin 1 [Source:HGNC Symbol;Acc:HGNC:7109]	0.052425
CTSB	cathepsin B [Source:HGNC Symbol;Acc:HGNC:2527]	0.052357
GDPD3	glycerophosphodiester phosphodiesterase domain containing 3 [Source:HGNC Symbol;Acc:HGNC:28638]	0.052284
MMD2	monocyte to macrophage differentiation associated 2 [Source:HGNC Symbol;Acc:HGNC:30133]	0.052261
PSEN2	presenilin 2 [Source:HGNC Symbol;Acc:HGNC:9509]	0.052254
PADI2	peptidyl arginine deiminase 2 [Source:HGNC Symbol;Acc:HGNC:18341]	0.052195
MIR670HG	MIR670 host gene [Source:HGNC Symbol;Acc:HGNC:49204]	0.052174
CDKN2D	cyclin dependent kinase inhibitor 2D [Source:HGNC Symbol;Acc:HGNC:1790]	0.052146
FRMD6	FERM domain containing 6 [Source:HGNC Symbol;Acc:HGNC:19839]	0.051973
TPM4	tropomyosin 4 [Source:HGNC Symbol;Acc:HGNC:12013]	0.051957
PARP3	poly(ADP-ribose) polymerase family member 3 [Source:HGNC Symbol;Acc:HGNC:273]	0.051947
ZMAT2	zinc finger matrin-type 2 [Source:HGNC Symbol;Acc:HGNC:26433]	0.051922
DRAXIN	dorsal inhibitory axon guidance protein [Source:HGNC Symbol;Acc:HGNC:25054]	0.051908
AMER2	APC membrane recruitment protein 2 [Source:HGNC Symbol;Acc:HGNC:26360]	0.051836
SLC24A3	solute carrier family 24 member 3 [Source:HGNC Symbol;Acc:HGNC:10977]	0.051818
PDE3A	phosphodiesterase 3A [Source:HGNC Symbol;Acc:HGNC:8778]	0.051812
NUF2	NUF2 component of NDC80 kinetochore complex [Source:HGNC Symbol;Acc:HGNC:14621]	0.051756
RAB13	RAB13, member RAS oncogene family [Source:HGNC Symbol;Acc:HGNC:9762]	0.05173
PRKD1	protein kinase D1 [Source:HGNC Symbol;Acc:HGNC:9407]	0.051679
CLVS2	clavesin 2 [Source:HGNC Symbol;Acc:HGNC:23046]	0.051667
CC2D2A	coiled-coil and C2 domain containing 2A [Source:HGNC Symbol;Acc:HGNC:29253]	0.051644
OSGIN2	oxidative stress induced growth inhibitor family member 2 [Source:HGNC Symbol;Acc:HGNC:1355]	0.051585
PKD2	polycystin 2, transient receptor potential cation channel [Source:HGNC Symbol;Acc:HGNC:9009]	0.051579
C12orf43	chromosome 12 open reading frame 43 [Source:HGNC Symbol;Acc:HGNC:25719]	0.051548
PTEN	phosphatase and tensin homolog [Source:HGNC Symbol;Acc:HGNC:9588]	0.05151
ARSA	arylsulfatase A [Source:HGNC Symbol;Acc:HGNC:713]	0.05151
ASAH1	N-acylsphingosine amidohydrolase 1 [Source:HGNC Symbol;Acc:HGNC:735]	0.051391
PARP12	poly(ADP-ribose) polymerase family member 12 [Source:HGNC Symbol;Acc:HGNC:21919]	0.05137
SLC16A1	solute carrier family 16 member 1 [Source:HGNC Symbol;Acc:HGNC:10922]	0.0513
YPEL4	yippee like 4 [Source:HGNC Symbol;Acc:HGNC:18328]	0.051258
GBP4	guanylate binding protein 4 [Source:HGNC Symbol;Acc:HGNC:20480]	0.051249
STARD13	StAR related lipid transfer domain containing 13 [Source:HGNC Symbol;Acc:HGNC:19164]	0.051239
SNU13	small nuclear ribonucleoprotein 13 [Source:HGNC Symbol;Acc:HGNC:7819]	0.051207
EEF1D	eukaryotic translation elongation factor 1 delta [Source:HGNC Symbol;Acc:HGNC:3211]	0.051203
INPP5F	inositol polyphosphate-5-phosphatase F [Source:HGNC Symbol;Acc:HGNC:17054]	0.051189
CP	ceruloplasmin [Source:HGNC Symbol;Acc:HGNC:2295]	0.05117
KSR1	kinase suppressor of ras 1 [Source:HGNC Symbol;Acc:HGNC:6465]	0.051058
KDM3A	lysine demethylase 3A [Source:HGNC Symbol;Acc:HGNC:20815]	0.05104
KLF4	Kruppel like factor 4 [Source:HGNC Symbol;Acc:HGNC:6348]	0.051037
ANKRD54	ankyrin repeat domain 54 [Source:HGNC Symbol;Acc:HGNC:25185]	0.050957
KLHL5	kelch like family member 5 [Source:HGNC Symbol;Acc:HGNC:6356]	0.050932
IK	IK cytokine [Source:HGNC Symbol;Acc:HGNC:5958]	0.050907
TTC5	tetratricopeptide repeat domain 5 [Source:HGNC Symbol;Acc:HGNC:19274]	0.050821
TPRG1L	tumor protein p63 regulated 1 like [Source:HGNC Symbol;Acc:HGNC:27007]	0.050744
HADHB	hydroxyacyl-CoA dehydrogenase trifunctional multienzyme complex subunit beta [Source:HGNC Symbol;Acc:HGNC:4803]	0.05074
UBQLN1	ubiquilin 1 [Source:HGNC Symbol;Acc:HGNC:12508]	0.050671
SFR1	SWI5 dependent homologous recombination repair protein 1 [Source:HGNC Symbol;Acc:HGNC:29574]	0.050619
ZNF704	zinc finger protein 704 [Source:HGNC Symbol;Acc:HGNC:32291]	0.050598
PIP4K2A	phosphatidylinositol-5-phosphate 4-kinase type 2 alpha [Source:HGNC Symbol;Acc:HGNC:8997]	0.050581
H2AC4	H2A clustered histone 4 [Source:HGNC Symbol;Acc:HGNC:4734]	0.05053
SNORC	secondary ossification center associated regulator of chondrocyte maturation [Source:HGNC Symbol;Acc:HGNC:33763]	0.050494
COL4A1	collagen type IV alpha 1 chain [Source:HGNC Symbol;Acc:HGNC:2202]	0.050477
TVP23B	trans-golgi network vesicle protein 23 homolog B [Source:HGNC Symbol;Acc:HGNC:20399]	0.050456
TPRA1	transmembrane protein adipocyte associated 1 [Source:HGNC Symbol;Acc:HGNC:30413]	0.050443
NCOA7	nuclear receptor coactivator 7 [Source:HGNC Symbol;Acc:HGNC:21081]	0.050359
FMO1	flavin containing dimethylaniline monoxygenase 1 [Source:HGNC Symbol;Acc:HGNC:3769]	0.050359
TRNAU1AP	tRNA selenocysteine 1 associated protein 1 [Source:HGNC Symbol;Acc:HGNC:30813]	0.050352
GRB10	growth factor receptor bound protein 10 [Source:HGNC Symbol;Acc:HGNC:4564]	0.050291
BNIP3	BCL2 interacting protein 3 [Source:HGNC Symbol;Acc:HGNC:1084]	0.050286
RNF187	ring finger protein 187 [Source:HGNC Symbol;Acc:HGNC:27146]	0.050279
HFE	homeostatic iron regulator [Source:HGNC Symbol;Acc:HGNC:4886]	0.050279
GYG1	glycogenin 1 [Source:HGNC Symbol;Acc:HGNC:4699]	0.050199
EFS	embryonal Fyn-associated substrate [Source:HGNC Symbol;Acc:HGNC:16898]	0.050191
CCNI	cyclin I [Source:HGNC Symbol;Acc:HGNC:1595]	0.050153
CIR1	corepressor interacting with RBPJ, CIR1 [Source:HGNC Symbol;Acc:HGNC:24217]	0.050025
ARHGAP12	Rho GTPase activating protein 12 [Source:HGNC Symbol;Acc:HGNC:16348]	0.049859
SPRED2	sprouty related EVH1 domain containing 2 [Source:HGNC Symbol;Acc:HGNC:17722]	0.049807
H1-2	H1.2 linker histone, cluster member [Source:HGNC Symbol;Acc:HGNC:4716]	0.049784
SCG3	secretogranin III [Source:HGNC Symbol;Acc:HGNC:13707]	0.049775
HRK	harakiri, BCL2 interacting protein [Source:HGNC Symbol;Acc:HGNC:5185]	0.049663
NAXD	NAD(P)HX dehydratase [Source:HGNC Symbol;Acc:HGNC:25576]	0.049648
FLYWCH1	FLYWCH-type zinc finger 1 [Source:HGNC Symbol;Acc:HGNC:25404]	0.049531
KLF5	Kruppel like factor 5 [Source:HGNC Symbol;Acc:HGNC:6349]	0.04942
RND2	Rho family GTPase 2 [Source:HGNC Symbol;Acc:HGNC:18315]	0.049408
SWI5	SWI5 homologous recombination repair protein [Source:HGNC Symbol;Acc:HGNC:31412]	0.049383
CNNM3	cyclin and CBS domain divalent metal cation transport mediator 3 [Source:HGNC Symbol;Acc:HGNC:104]	0.049315
ZNF330	zinc finger protein 330 [Source:HGNC Symbol;Acc:HGNC:15462]	0.049209
ATP11B	ATPase phospholipid transporting 11B (putative) [Source:HGNC Symbol;Acc:HGNC:13553]	0.049163
MIF4GD	MIF4G domain containing [Source:HGNC Symbol;Acc:HGNC:24030]	0.049097
ELAVL4	ELAV like RNA binding protein 4 [Source:HGNC Symbol;Acc:HGNC:3315]	0.049049
TNIP2	TNFAIP3 interacting protein 2 [Source:HGNC Symbol;Acc:HGNC:19118]	0.04903
VWA5A	von Willebrand factor A domain containing 5A [Source:HGNC Symbol;Acc:HGNC:6658]	0.049012
MRC2	mannose receptor C type 2 [Source:HGNC Symbol;Acc:HGNC:16875]	0.048991
ADAMTS16	ADAM metallopeptidase with thrombospondin type 1 motif 16 [Source:HGNC Symbol;Acc:HGNC:17108]	0.048907
USP35	ubiquitin specific peptidase 35 [Source:HGNC Symbol;Acc:HGNC:20061]	0.04889
FUS	FUS RNA binding protein [Source:HGNC Symbol;Acc:HGNC:4010]	0.048887
TMEM86A	transmembrane protein 86A [Source:HGNC Symbol;Acc:HGNC:26890]	0.048861
DTX3L	deltex E3 ubiquitin ligase 3L [Source:HGNC Symbol;Acc:HGNC:30323]	0.04886
MDFIC	MyoD family inhibitor domain containing [Source:HGNC Symbol;Acc:HGNC:28870]	0.048756
ALPK1	alpha kinase 1 [Source:HGNC Symbol;Acc:HGNC:20917]	0.048721
GALNT15	polypeptide N-acetylgalactosaminyltransferase 15 [Source:HGNC Symbol;Acc:HGNC:21531]	0.048712
MAPK4	mitogen-activated protein kinase 4 [Source:HGNC Symbol;Acc:HGNC:6878]	0.048657
EHBP1	EH domain binding protein 1 [Source:HGNC Symbol;Acc:HGNC:29144]	0.048653
KMT2E	lysine methyltransferase 2E (inactive) [Source:HGNC Symbol;Acc:HGNC:18541]	0.048638
MFAP3L	microfibril associated protein 3 like [Source:HGNC Symbol;Acc:HGNC:29083]	0.04854
PICK1	protein interacting with PRKCA 1 [Source:HGNC Symbol;Acc:HGNC:9394]	0.048432
DNAJC15	DnaJ heat shock protein family (Hsp40) member C15 [Source:HGNC Symbol;Acc:HGNC:20325]	0.048354
RAB7A	RAB7A, member RAS oncogene family [Source:HGNC Symbol;Acc:HGNC:9788]	0.048308
XAF1	XIAP associated factor 1 [Source:HGNC Symbol;Acc:HGNC:30932]	0.048307
SLITRK2	SLIT and NTRK like family member 2 [Source:HGNC Symbol;Acc:HGNC:13449]	0.048204
MYH14	myosin heavy chain 14 [Source:HGNC Symbol;Acc:HGNC:23212]	0.048184
LAPTM4A	lysosomal protein transmembrane 4 alpha [Source:HGNC Symbol;Acc:HGNC:6924]	0.048143
ADH5	alcohol dehydrogenase 5 (class III), chi polypeptide [Source:HGNC Symbol;Acc:HGNC:253]	0.048133
CTNNB1	catenin beta 1 [Source:HGNC Symbol;Acc:HGNC:2514]	0.048107
RAB35	RAB35, member RAS oncogene family [Source:HGNC Symbol;Acc:HGNC:9774]	0.048072
AVL9	AVL9 cell migration associated [Source:HGNC Symbol;Acc:HGNC:28994]	0.048033
ADORA1	adenosine A1 receptor [Source:HGNC Symbol;Acc:HGNC:262]	0.04792
SLC25A33	solute carrier family 25 member 33 [Source:HGNC Symbol;Acc:HGNC:29681]	0.047893
RRAGA	Ras related GTP binding A [Source:HGNC Symbol;Acc:HGNC:16963]	0.047871
MACROH2A2	macroH2A.2 histone [Source:HGNC Symbol;Acc:HGNC:14453]	0.047772
SUMO3	small ubiquitin like modifier 3 [Source:HGNC Symbol;Acc:HGNC:11124]	0.047771
SMIM19	small integral membrane protein 19 [Source:HGNC Symbol;Acc:HGNC:25166]	0.047673
PSMB2	proteasome 20S subunit beta 2 [Source:HGNC Symbol;Acc:HGNC:9539]	0.047587
MPP1	membrane palmitoylated protein 1 [Source:HGNC Symbol;Acc:HGNC:7219]	0.047579
VNN1	vanin 1 [Source:HGNC Symbol;Acc:HGNC:12705]	0.047557
MINK1	misshapen like kinase 1 [Source:HGNC Symbol;Acc:HGNC:17565]	0.047522
SRP14	signal recognition particle 14 [Source:HGNC Symbol;Acc:HGNC:11299]	0.04752
PRR14	proline rich 14 [Source:HGNC Symbol;Acc:HGNC:28458]	0.047434
SETD7	SET domain containing 7, histone lysine methyltransferase [Source:HGNC Symbol;Acc:HGNC:30412]	0.047433
RBMS3	RNA binding motif single stranded interacting protein 3 [Source:HGNC Symbol;Acc:HGNC:13427]	0.047274
LAPTM4B	lysosomal protein transmembrane 4 beta [Source:HGNC Symbol;Acc:HGNC:13646]	0.047272
KANK2	KN motif and ankyrin repeat domains 2 [Source:HGNC Symbol;Acc:HGNC:29300]	0.047262
PDLIM2	PDZ and LIM domain 2 [Source:HGNC Symbol;Acc:HGNC:13992]	0.047262
PLK2	polo like kinase 2 [Source:HGNC Symbol;Acc:HGNC:19699]	0.047256
HES6	hes family bHLH transcription factor 6 [Source:HGNC Symbol;Acc:HGNC:18254]	0.047052
PDGFA	platelet derived growth factor subunit A [Source:HGNC Symbol;Acc:HGNC:8799]	0.046952
XPA	XPA, DNA damage recognition and repair factor [Source:HGNC Symbol;Acc:HGNC:12814]	0.04694
EEA1	early endosome antigen 1 [Source:HGNC Symbol;Acc:HGNC:3185]	0.046937
FJX1	four-jointed box kinase 1 [Source:HGNC Symbol;Acc:HGNC:17166]	0.046911
ACP2	acid phosphatase 2, lysosomal [Source:HGNC Symbol;Acc:HGNC:123]	0.046849
UGP2	UDP-glucose pyrophosphorylase 2 [Source:HGNC Symbol;Acc:HGNC:12527]	0.04676
IVNS1ABP	influenza virus NS1A binding protein [Source:HGNC Symbol;Acc:HGNC:16951]	0.046647
FBLN7	fibulin 7 [Source:HGNC Symbol;Acc:HGNC:26740]	0.046639
LYPLAL1	lysophospholipase like 1 [Source:HGNC Symbol;Acc:HGNC:20440]	0.046613
ADD3	adducin 3 [Source:HGNC Symbol;Acc:HGNC:245]	0.046562
FMNL2	formin like 2 [Source:HGNC Symbol;Acc:HGNC:18267]	0.046555
EIF1B	eukaryotic translation initiation factor 1B [Source:HGNC Symbol;Acc:HGNC:30792]	0.046535
RNF113A	ring finger protein 113A [Source:HGNC Symbol;Acc:HGNC:12974]	0.046535
SGK1	serum/glucocorticoid regulated kinase 1 [Source:HGNC Symbol;Acc:HGNC:10810]	0.046344
CLCC1	chloride channel CLIC like 1 [Source:HGNC Symbol;Acc:HGNC:29675]	0.046324
SOCS3	suppressor of cytokine signaling 3 [Source:HGNC Symbol;Acc:HGNC:19391]	0.046309
THBS1	thrombospondin 1 [Source:HGNC Symbol;Acc:HGNC:11785]	0.046294
SUN2	Sad1 and UNC84 domain containing 2 [Source:HGNC Symbol;Acc:HGNC:14210]	0.046269
SERPINF1	serpin family F member 1 [Source:HGNC Symbol;Acc:HGNC:8824]	0.04619
MICU3	mitochondrial calcium uptake family member 3 [Source:HGNC Symbol;Acc:HGNC:27820]	0.04616
AXDND1	axonemal dynein light chain domain containing 1 [Source:HGNC Symbol;Acc:HGNC:26564]	0.046065
FAM151B	family with sequence similarity 151 member B [Source:HGNC Symbol;Acc:HGNC:33716]	0.04601
SMIM15	small integral membrane protein 15 [Source:HGNC Symbol;Acc:HGNC:33861]	0.045959
KREMEN1	kringle containing transmembrane protein 1 [Source:HGNC Symbol;Acc:HGNC:17550]	0.045956
GLYCAM1	glycosylation dependent cell adhesion molecule 1 (pseudogene) [Source:HGNC Symbol;Acc:HGNC:18023]	0.045927
G2E3	G2/M-phase specific E3 ubiquitin protein ligase [Source:HGNC Symbol;Acc:HGNC:20338]	0.045847
ARL14EP	ADP ribosylation factor like GTPase 14 effector protein [Source:HGNC Symbol;Acc:HGNC:26798]	0.045839
SRI	sorcin [Source:HGNC Symbol;Acc:HGNC:11292]	0.04582
PSMB10	proteasome 20S subunit beta 10 [Source:HGNC Symbol;Acc:HGNC:9538]	0.045807
MYADM	myeloid associated differentiation marker [Source:HGNC Symbol;Acc:HGNC:7544]	0.045804
FNTA	farnesyltransferase, CAAX box, alpha [Source:HGNC Symbol;Acc:HGNC:3782]	0.045803
DENND10	DENN domain containing 10 [Source:HGNC Symbol;Acc:HGNC:31793]	0.04573
ZFHX3	zinc finger homeobox 3 [Source:HGNC Symbol;Acc:HGNC:777]	0.045701
ARHGEF9	Cdc42 guanine nucleotide exchange factor 9 [Source:HGNC Symbol;Acc:HGNC:14561]	0.04567
IMPACT	impact RWD domain protein [Source:HGNC Symbol;Acc:HGNC:20387]	0.045571
ABLIM1	actin binding LIM protein 1 [Source:HGNC Symbol;Acc:HGNC:78]	0.045522
GK5	glycerol kinase 5 [Source:HGNC Symbol;Acc:HGNC:28635]	0.045408
PTPRT	protein tyrosine phosphatase receptor type T [Source:HGNC Symbol;Acc:HGNC:9682]	0.045375
RB1CC1	RB1 inducible coiled-coil 1 [Source:HGNC Symbol;Acc:HGNC:15574]	0.045318
ORC6	origin recognition complex subunit 6 [Source:HGNC Symbol;Acc:HGNC:17151]	0.045302
ARPP19	cAMP regulated phosphoprotein 19 [Source:HGNC Symbol;Acc:HGNC:16967]	0.045233
PARP9	poly(ADP-ribose) polymerase family member 9 [Source:HGNC Symbol;Acc:HGNC:24118]	0.045231
CNPY2	canopy FGF signaling regulator 2 [Source:HGNC Symbol;Acc:HGNC:13529]	0.045187
SCARA3	scavenger receptor class A member 3 [Source:HGNC Symbol;Acc:HGNC:19000]	0.045177
TMEM38A	transmembrane protein 38A [Source:HGNC Symbol;Acc:HGNC:28462]	0.045124
UBN1	ubinuclein 1 [Source:HGNC Symbol;Acc:HGNC:12506]	0.044999
SPIDR	scaffold protein involved in DNA repair [Source:HGNC Symbol;Acc:HGNC:28971]	0.044902
SPATA13	spermatogenesis associated 13 [Source:HGNC Symbol;Acc:HGNC:23222]	0.044886
TXNRD1	thioredoxin reductase 1 [Source:HGNC Symbol;Acc:HGNC:12437]	0.04483
CRYAB	crystallin alpha B [Source:HGNC Symbol;Acc:HGNC:2389]	0.044792
DCLRE1A	DNA cross-link repair 1A [Source:HGNC Symbol;Acc:HGNC:17660]	0.044772
FEZ1	fasciculation and elongation protein zeta 1 [Source:HGNC Symbol;Acc:HGNC:3659]	0.044763
WIPF1	WAS/WASL interacting protein family member 1 [Source:HGNC Symbol;Acc:HGNC:12736]	0.044749
KIAA0040	KIAA0040 [Source:HGNC Symbol;Acc:HGNC:28950]	0.044705
UBXN2A	UBX domain protein 2A [Source:HGNC Symbol;Acc:HGNC:27265]	0.044646
CSMD2	CUB and Sushi multiple domains 2 [Source:HGNC Symbol;Acc:HGNC:19290]	0.044569
DCUN1D5	defective in cullin neddylation 1 domain containing 5 [Source:HGNC Symbol;Acc:HGNC:28409]	0.044495
ASB8	ankyrin repeat and SOCS box containing 8 [Source:HGNC Symbol;Acc:HGNC:17183]	0.044424
EDF1	endothelial differentiation related factor 1 [Source:HGNC Symbol;Acc:HGNC:3164]	0.044411
HGF	hepatocyte growth factor [Source:HGNC Symbol;Acc:HGNC:4893]	0.04438
TASOR	transcription activation suppressor [Source:HGNC Symbol;Acc:HGNC:30314]	0.044338
PTPRM	protein tyrosine phosphatase receptor type M [Source:HGNC Symbol;Acc:HGNC:9675]	0.044305
TMOD2	tropomodulin 2 [Source:HGNC Symbol;Acc:HGNC:11872]	0.044256
HBA2	hemoglobin subunit alpha 2 [Source:HGNC Symbol;Acc:HGNC:4824]	0.044164
FYN	FYN proto-oncogene, Src family tyrosine kinase [Source:HGNC Symbol;Acc:HGNC:4037]	0.044137
IGIP	IgA inducing protein [Source:HGNC Symbol;Acc:HGNC:33847]	0.044068
ARHGEF12	Rho guanine nucleotide exchange factor 12 [Source:HGNC Symbol;Acc:HGNC:14193]	0.044051
EYA4	EYA transcriptional coactivator and phosphatase 4 [Source:HGNC Symbol;Acc:HGNC:3522]	0.044013
CCS	copper chaperone for superoxide dismutase [Source:HGNC Symbol;Acc:HGNC:1613]	0.044002
TOP1	DNA topoisomerase I [Source:HGNC Symbol;Acc:HGNC:11986]	0.043936
ZKSCAN1	zinc finger with KRAB and SCAN domains 1 [Source:HGNC Symbol;Acc:HGNC:13101]	0.043908
LHFPL2	LHFPL tetraspan subfamily member 2 [Source:HGNC Symbol;Acc:HGNC:6588]	0.043896
VKORC1	vitamin K epoxide reductase complex subunit 1 [Source:HGNC Symbol;Acc:HGNC:23663]	0.043837
PCMTD1	protein-L-isoaspartate (D-aspartate) O-methyltransferase domain containing 1 [Source:HGNC Symbol;Acc:HGNC:30483]	0.043667
TTC28	tetratricopeptide repeat domain 28 [Source:HGNC Symbol;Acc:HGNC:29179]	0.043559
DPH3	diphthamide biosynthesis 3 [Source:HGNC Symbol;Acc:HGNC:27717]	0.043522
GRIK2	glutamate ionotropic receptor kainate type subunit 2 [Source:HGNC Symbol;Acc:HGNC:4580]	0.043499
PPP1CA	protein phosphatase 1 catalytic subunit alpha [Source:HGNC Symbol;Acc:HGNC:9281]	0.043432
RAB3GAP1	RAB3 GTPase activating protein catalytic subunit 1 [Source:HGNC Symbol;Acc:HGNC:17063]	0.043401
FBXL15	F-box and leucine rich repeat protein 15 [Source:HGNC Symbol;Acc:HGNC:28155]	0.043395
OLFML2B	olfactomedin like 2B [Source:HGNC Symbol;Acc:HGNC:24558]	0.04339
MMP16	matrix metallopeptidase 16 [Source:HGNC Symbol;Acc:HGNC:7162]	0.043367
SLC22A17	solute carrier family 22 member 17 [Source:HGNC Symbol;Acc:HGNC:23095]	0.043356
GPC4	glypican 4 [Source:HGNC Symbol;Acc:HGNC:4452]	0.043345
HSPB6	heat shock protein family B (small) member 6 [Source:HGNC Symbol;Acc:HGNC:26511]	0.043313
VEGFC	vascular endothelial growth factor C [Source:HGNC Symbol;Acc:HGNC:12682]	0.04327
AKTIP	AKT interacting protein [Source:HGNC Symbol;Acc:HGNC:16710]	0.043124
CNIH3	cornichon family AMPA receptor auxiliary protein 3 [Source:HGNC Symbol;Acc:HGNC:26802]	0.043058
TBC1D4	TBC1 domain family member 4 [Source:HGNC Symbol;Acc:HGNC:19165]	0.043055
CACNB2	calcium voltage-gated channel auxiliary subunit beta 2 [Source:HGNC Symbol;Acc:HGNC:1402]	0.043037
CTDSPL	CTD small phosphatase like [Source:HGNC Symbol;Acc:HGNC:16890]	0.042939
RNF213	ring finger protein 213 [Source:HGNC Symbol;Acc:HGNC:14539]	0.042868
XRCC5	X-ray repair cross complementing 5 [Source:HGNC Symbol;Acc:HGNC:12833]	0.042837
BBOF1	basal body orientation factor 1 [Source:HGNC Symbol;Acc:HGNC:19855]	0.042824
TBC1D10A	TBC1 domain family member 10A [Source:HGNC Symbol;Acc:HGNC:23609]	0.042816
TSPAN18	tetraspanin 18 [Source:HGNC Symbol;Acc:HGNC:20660]	0.042811
KIFC3	kinesin family member C3 [Source:HGNC Symbol;Acc:HGNC:6326]	0.042763
SYNPO2	synaptopodin 2 [Source:HGNC Symbol;Acc:HGNC:17732]	0.042663
HECA	hdc homolog, cell cycle regulator [Source:HGNC Symbol;Acc:HGNC:21041]	0.04255
RGL1	ral guanine nucleotide dissociation stimulator like 1 [Source:HGNC Symbol;Acc:HGNC:30281]	0.04249
FOSB	FosB proto-oncogene, AP-1 transcription factor subunit [Source:HGNC Symbol;Acc:HGNC:3797]	0.042433
IRF9	interferon regulatory factor 9 [Source:HGNC Symbol;Acc:HGNC:6131]	0.042412
LTBP1	latent transforming growth factor beta binding protein 1 [Source:HGNC Symbol;Acc:HGNC:6714]	0.0423
SUFU	SUFU negative regulator of hedgehog signaling [Source:HGNC Symbol;Acc:HGNC:16466]	0.042274
IFIT2	interferon induced protein with tetratricopeptide repeats 2 [Source:HGNC Symbol;Acc:HGNC:5409]	0.042257
KLF15	Kruppel like factor 15 [Source:HGNC Symbol;Acc:HGNC:14536]	0.04223
RASSF10	Ras association domain family member 10 [Source:HGNC Symbol;Acc:HGNC:33984]	0.042207
GALT	galactose-1-phosphate uridylyltransferase [Source:HGNC Symbol;Acc:HGNC:4135]	0.042165
FAM114A1	family with sequence similarity 114 member A1 [Source:HGNC Symbol;Acc:HGNC:25087]	0.042159
RFX4	regulatory factor X4 [Source:HGNC Symbol;Acc:HGNC:9985]	0.042142
RNF216	ring finger protein 216 [Source:HGNC Symbol;Acc:HGNC:21698]	0.042102
GNPDA2	glucosamine-6-phosphate deaminase 2 [Source:HGNC Symbol;Acc:HGNC:21526]	0.042067
POMP	proteasome maturation protein [Source:HGNC Symbol;Acc:HGNC:20330]	0.042041
MLLT3	MLLT3 super elongation complex subunit [Source:HGNC Symbol;Acc:HGNC:7136]	0.04199
SREK1IP1	SREK1 interacting protein 1 [Source:HGNC Symbol;Acc:HGNC:26716]	0.041936
NUDT4	nudix hydrolase 4 [Source:HGNC Symbol;Acc:HGNC:8051]	0.041911
ODR4	odr-4 GPCR localization factor homolog [Source:HGNC Symbol;Acc:HGNC:24299]	0.041906
PTPA	protein phosphatase 2 phosphatase activator [Source:HGNC Symbol;Acc:HGNC:9308]	0.04187
DPM3	dolichyl-phosphate mannosyltransferase subunit 3, regulatory [Source:HGNC Symbol;Acc:HGNC:3007]	0.041861
SLC25A16	solute carrier family 25 member 16 [Source:HGNC Symbol;Acc:HGNC:10986]	0.041807
GPHN	gephyrin [Source:HGNC Symbol;Acc:HGNC:15465]	0.041803
PDCD6	programmed cell death 6 [Source:HGNC Symbol;Acc:HGNC:8765]	0.041798
TBK1	TANK binding kinase 1 [Source:HGNC Symbol;Acc:HGNC:11584]	0.041791
TMEM14A	transmembrane protein 14A [Source:HGNC Symbol;Acc:HGNC:21076]	0.041785
RAP2A	RAP2A, member of RAS oncogene family [Source:HGNC Symbol;Acc:HGNC:9861]	0.041722
ZCCHC7	zinc finger CCHC-type containing 7 [Source:HGNC Symbol;Acc:HGNC:26209]	0.041713
KCNIP3	potassium voltage-gated channel interacting protein 3 [Source:HGNC Symbol;Acc:HGNC:15523]	0.041705
CCNG2	cyclin G2 [Source:HGNC Symbol;Acc:HGNC:1593]	0.041677
AFDN	afadin, adherens junction formation factor [Source:HGNC Symbol;Acc:HGNC:7137]	0.041658
DDB2	damage specific DNA binding protein 2 [Source:HGNC Symbol;Acc:HGNC:2718]	0.041641
STAU2	staufen double-stranded RNA binding protein 2 [Source:HGNC Symbol;Acc:HGNC:11371]	0.041629
ULK2	unc-51 like autophagy activating kinase 2 [Source:HGNC Symbol;Acc:HGNC:13480]	0.041567
ATL1	atlastin GTPase 1 [Source:HGNC Symbol;Acc:HGNC:11231]	0.041553
TMEM109	transmembrane protein 109 [Source:HGNC Symbol;Acc:HGNC:28771]	0.041452
ATG101	autophagy related 101 [Source:HGNC Symbol;Acc:HGNC:25679]	0.041446
NT5C3B	5'-nucleotidase, cytosolic IIIB [Source:HGNC Symbol;Acc:HGNC:28300]	0.041381
TLR1	toll like receptor 1 [Source:HGNC Symbol;Acc:HGNC:11847]	0.041349
NR3C1	nuclear receptor subfamily 3 group C member 1 [Source:HGNC Symbol;Acc:HGNC:7978]	0.041295
HDAC1	histone deacetylase 1 [Source:HGNC Symbol;Acc:HGNC:4852]	0.041283
SPTAN1	spectrin alpha, non-erythrocytic 1 [Source:HGNC Symbol;Acc:HGNC:11273]	0.041276
CRYL1	crystallin lambda 1 [Source:HGNC Symbol;Acc:HGNC:18246]	0.041214
TMEM37	transmembrane protein 37 [Source:HGNC Symbol;Acc:HGNC:18216]	0.041163
MLXIPL	MLX interacting protein like [Source:HGNC Symbol;Acc:HGNC:12744]	0.041128
ME1	malic enzyme 1 [Source:HGNC Symbol;Acc:HGNC:6983]	0.041025
TANC1	tetratricopeptide repeat, ankyrin repeat and coiled-coil containing 1 [Source:HGNC Symbol;Acc:HGNC:29364]	0.041008
MMGT1	membrane magnesium transporter 1 [Source:HGNC Symbol;Acc:HGNC:28100]	0.04099
PXDC1	PX domain containing 1 [Source:HGNC Symbol;Acc:HGNC:21361]	0.040963
SHISA5	shisa family member 5 [Source:HGNC Symbol;Acc:HGNC:30376]	0.040948
AARD	alanine and arginine rich domain containing protein [Source:HGNC Symbol;Acc:HGNC:33842]	0.040905
ANAPC16	anaphase promoting complex subunit 16 [Source:HGNC Symbol;Acc:HGNC:26976]	0.040878
SLC41A1	solute carrier family 41 member 1 [Source:HGNC Symbol;Acc:HGNC:19429]	0.040819
SLC2A8	solute carrier family 2 member 8 [Source:HGNC Symbol;Acc:HGNC:13812]	0.040806
FGF12	fibroblast growth factor 12 [Source:HGNC Symbol;Acc:HGNC:3668]	0.040785
ZNF771	zinc finger protein 771 [Source:HGNC Symbol;Acc:HGNC:29653]	0.040721
RTN2	reticulon 2 [Source:HGNC Symbol;Acc:HGNC:10468]	0.040665
NPDC1	neural proliferation, differentiation and control 1 [Source:HGNC Symbol;Acc:HGNC:7899]	0.040616
PSMB4	proteasome 20S subunit beta 4 [Source:HGNC Symbol;Acc:HGNC:9541]	0.040582
CAP2	cyclase associated actin cytoskeleton regulatory protein 2 [Source:HGNC Symbol;Acc:HGNC:20039]	0.040516
TBL1XR1	TBL1X receptor 1 [Source:HGNC Symbol;Acc:HGNC:29529]	0.040509
ERRFI1	ERBB receptor feedback inhibitor 1 [Source:HGNC Symbol;Acc:HGNC:18185]	0.040478
ABCC1	ATP binding cassette subfamily C member 1 [Source:HGNC Symbol;Acc:HGNC:51]	0.040474
SVIL	supervillin [Source:HGNC Symbol;Acc:HGNC:11480]	0.040434
ABCD4	ATP binding cassette subfamily D member 4 [Source:HGNC Symbol;Acc:HGNC:68]	0.040413
TEF	TEF transcription factor, PAR bZIP family member [Source:HGNC Symbol;Acc:HGNC:11722]	0.040404
RANBP9	RAN binding protein 9 [Source:HGNC Symbol;Acc:HGNC:13727]	0.04034
NEDD4L	NEDD4 like E3 ubiquitin protein ligase [Source:HGNC Symbol;Acc:HGNC:7728]	0.040189
NFATC4	nuclear factor of activated T cells 4 [Source:HGNC Symbol;Acc:HGNC:7778]	0.040167
BUD31	BUD31 homolog [Source:HGNC Symbol;Acc:HGNC:29629]	0.04014
FMNL3	formin like 3 [Source:HGNC Symbol;Acc:HGNC:23698]	0.040137
POT1	protection of telomeres 1 [Source:HGNC Symbol;Acc:HGNC:17284]	0.040133
FADS2	fatty acid desaturase 2 [Source:HGNC Symbol;Acc:HGNC:3575]	0.040069
C4orf47	chromosome 4 open reading frame 47 [Source:HGNC Symbol;Acc:HGNC:34346]	0.040049
FBXO11	F-box protein 11 [Source:HGNC Symbol;Acc:HGNC:13590]	0.040048
PSMD14	proteasome 26S subunit, non-ATPase 14 [Source:HGNC Symbol;Acc:HGNC:16889]	0.040038
FAM161B	FAM161 centrosomal protein B [Source:HGNC Symbol;Acc:HGNC:19854]	0.040035
CSTF2T	cleavage stimulation factor subunit 2 tau variant [Source:HGNC Symbol;Acc:HGNC:17086]	0.03986
ARHGAP6	Rho GTPase activating protein 6 [Source:HGNC Symbol;Acc:HGNC:676]	0.039848
PPIL3	peptidylprolyl isomerase like 3 [Source:HGNC Symbol;Acc:HGNC:9262]	0.039793
BET1	Bet1 golgi vesicular membrane trafficking protein [Source:HGNC Symbol;Acc:HGNC:14562]	0.039741
CHD3	chromodomain helicase DNA binding protein 3 [Source:HGNC Symbol;Acc:HGNC:1918]	0.039664
UBE2L6	ubiquitin conjugating enzyme E2 L6 [Source:HGNC Symbol;Acc:HGNC:12490]	0.039635
PKDCC	protein kinase domain containing, cytoplasmic [Source:HGNC Symbol;Acc:HGNC:25123]	0.039635
TMEM218	transmembrane protein 218 [Source:HGNC Symbol;Acc:HGNC:27344]	0.039634
LRRC57	leucine rich repeat containing 57 [Source:HGNC Symbol;Acc:HGNC:26719]	0.039616
DBP	D-box binding PAR bZIP transcription factor [Source:HGNC Symbol;Acc:HGNC:2697]	0.039441
GNB4	G protein subunit beta 4 [Source:HGNC Symbol;Acc:HGNC:20731]	0.039423
CLPP	caseinolytic mitochondrial matrix peptidase proteolytic subunit [Source:HGNC Symbol;Acc:HGNC:2084]	0.039413
GPR153	G protein-coupled receptor 153 [Source:HGNC Symbol;Acc:HGNC:23618]	0.039372
NMT1	N-myristoyltransferase 1 [Source:HGNC Symbol;Acc:HGNC:7857]	0.039302
TLE5	TLE family member 5, transcriptional modulator [Source:HGNC Symbol;Acc:HGNC:307]	0.039285
FAIM	Fas apoptotic inhibitory molecule [Source:HGNC Symbol;Acc:HGNC:18703]	0.039265
LRIF1	ligand dependent nuclear receptor interacting factor 1 [Source:HGNC Symbol;Acc:HGNC:30299]	0.039254
DCLK2	doublecortin like kinase 2 [Source:HGNC Symbol;Acc:HGNC:19002]	0.039084
OPCML	opioid binding protein/cell adhesion molecule like [Source:HGNC Symbol;Acc:HGNC:8143]	0.039053
NSD3	nuclear receptor binding SET domain protein 3 [Source:HGNC Symbol;Acc:HGNC:12767]	0.039031
CREBRF	CREB3 regulatory factor [Source:HGNC Symbol;Acc:HGNC:24050]	0.039013
ASPHD2	aspartate beta-hydroxylase domain containing 2 [Source:HGNC Symbol;Acc:HGNC:30437]	0.038991
TDP2	tyrosyl-DNA phosphodiesterase 2 [Source:HGNC Symbol;Acc:HGNC:17768]	0.038948
SPOCK2	SPARC (osteonectin), cwcv and kazal like domains proteoglycan 2 [Source:HGNC Symbol;Acc:HGNC:13564]	0.038921
ST6GAL1	ST6 beta-galactoside alpha-2,6-sialyltransferase 1 [Source:HGNC Symbol;Acc:HGNC:10860]	0.038877
CPLANE1	ciliogenesis and planar polarity effector 1 [Source:HGNC Symbol;Acc:HGNC:25801]	0.038866
ST3GAL2	ST3 beta-galactoside alpha-2,3-sialyltransferase 2 [Source:HGNC Symbol;Acc:HGNC:10863]	0.038861
SNX2	sorting nexin 2 [Source:HGNC Symbol;Acc:HGNC:11173]	0.038829
SLC30A5	solute carrier family 30 member 5 [Source:HGNC Symbol;Acc:HGNC:19089]	0.038819
THSD4	thrombospondin type 1 domain containing 4 [Source:HGNC Symbol;Acc:HGNC:25835]	0.038794
SOCS1	suppressor of cytokine signaling 1 [Source:HGNC Symbol;Acc:HGNC:19383]	0.038792
ELK3	ETS transcription factor ELK3 [Source:HGNC Symbol;Acc:HGNC:3325]	0.038766
MSANTD3	Myb/SANT DNA binding domain containing 3 [Source:HGNC Symbol;Acc:HGNC:23370]	0.038546
RORC	RAR related orphan receptor C [Source:HGNC Symbol;Acc:HGNC:10260]	0.03853
ARL6IP1	ADP ribosylation factor like GTPase 6 interacting protein 1 [Source:HGNC Symbol;Acc:HGNC:697]	0.038411
NPC1	NPC intracellular cholesterol transporter 1 [Source:HGNC Symbol;Acc:HGNC:7897]	0.038396
GLTP	glycolipid transfer protein [Source:HGNC Symbol;Acc:HGNC:24867]	0.038388
H2BC18	H2B clustered histone 18 [Source:HGNC Symbol;Acc:HGNC:24700]	0.038373
SLC25A28	solute carrier family 25 member 28 [Source:HGNC Symbol;Acc:HGNC:23472]	0.038358
C4orf19	chromosome 4 open reading frame 19 [Source:HGNC Symbol;Acc:HGNC:25618]	0.038285
RAB18	RAB18, member RAS oncogene family [Source:HGNC Symbol;Acc:HGNC:14244]	0.038249
FBXL5	F-box and leucine rich repeat protein 5 [Source:HGNC Symbol;Acc:HGNC:13602]	0.038174
ANKRD46	ankyrin repeat domain 46 [Source:HGNC Symbol;Acc:HGNC:27229]	0.038117
MAP3K5	mitogen-activated protein kinase kinase kinase 5 [Source:HGNC Symbol;Acc:HGNC:6857]	0.038106
ANTXR1	ANTXR cell adhesion molecule 1 [Source:HGNC Symbol;Acc:HGNC:21014]	0.038098
TCEAL8	transcription elongation factor A like 8 [Source:HGNC Symbol;Acc:HGNC:28683]	0.038058
PPM1E	protein phosphatase, Mg2+/Mn2+ dependent 1E [Source:HGNC Symbol;Acc:HGNC:19322]	0.038006
DNM2	dynamin 2 [Source:HGNC Symbol;Acc:HGNC:2974]	0.037993
EZH2	enhancer of zeste 2 polycomb repressive complex 2 subunit [Source:HGNC Symbol;Acc:HGNC:3527]	0.037958
RBBP4	RB binding protein 4, chromatin remodeling factor [Source:HGNC Symbol;Acc:HGNC:9887]	0.037952
RELA	RELA proto-oncogene, NF-kB subunit [Source:HGNC Symbol;Acc:HGNC:9955]	0.037907
MPV17L	MPV17 mitochondrial inner membrane protein like [Source:HGNC Symbol;Acc:HGNC:26827]	0.037882
SPR	sepiapterin reductase [Source:HGNC Symbol;Acc:HGNC:11257]	0.037846
LZIC	leucine zipper and CTNNBIP1 domain containing [Source:HGNC Symbol;Acc:HGNC:17497]	0.037845
NCK2	NCK adaptor protein 2 [Source:HGNC Symbol;Acc:HGNC:7665]	0.037808
MPHOSPH8	M-phase phosphoprotein 8 [Source:HGNC Symbol;Acc:HGNC:29810]	0.037799
NSMCE4A	NSE4 homolog A, SMC5-SMC6 complex component [Source:HGNC Symbol;Acc:HGNC:25935]	0.037778
ZCCHC3	zinc finger CCHC-type containing 3 [Source:HGNC Symbol;Acc:HGNC:16230]	0.037682
NRP2	neuropilin 2 [Source:HGNC Symbol;Acc:HGNC:8005]	0.037632
ARHGEF2	Rho/Rac guanine nucleotide exchange factor 2 [Source:HGNC Symbol;Acc:HGNC:682]	0.037627
BCAT1	branched chain amino acid transaminase 1 [Source:HGNC Symbol;Acc:HGNC:976]	0.037624
DYNC1H1	dynein cytoplasmic 1 heavy chain 1 [Source:HGNC Symbol;Acc:HGNC:2961]	0.037619
TGFB3	transforming growth factor beta 3 [Source:HGNC Symbol;Acc:HGNC:11769]	0.037614
APPL1	adaptor protein, phosphotyrosine interacting with PH domain and leucine zipper 1 [Source:HGNC Symbol;Acc:HGNC:24035]	0.037567
RAC1	Rac family small GTPase 1 [Source:HGNC Symbol;Acc:HGNC:9801]	0.03756
RPRD1A	regulation of nuclear pre-mRNA domain containing 1A [Source:HGNC Symbol;Acc:HGNC:25560]	0.037537
DEXI	Dexi homolog [Source:HGNC Symbol;Acc:HGNC:13267]	0.037506
YY1	YY1 transcription factor [Source:HGNC Symbol;Acc:HGNC:12856]	0.037504
CREB3L1	cAMP responsive element binding protein 3 like 1 [Source:HGNC Symbol;Acc:HGNC:18856]	0.0375
SECISBP2L	SECIS binding protein 2 like [Source:HGNC Symbol;Acc:HGNC:28997]	0.037481
PDCD5	programmed cell death 5 [Source:HGNC Symbol;Acc:HGNC:8764]	0.037459
RASGEF1B	RasGEF domain family member 1B [Source:HGNC Symbol;Acc:HGNC:24881]	0.037442
RNF208	ring finger protein 208 [Source:HGNC Symbol;Acc:HGNC:25420]	0.037428
WDR20	WD repeat domain 20 [Source:HGNC Symbol;Acc:HGNC:19667]	0.037338
CADM2	cell adhesion molecule 2 [Source:HGNC Symbol;Acc:HGNC:29849]	0.037323
FRAS1	Fraser extracellular matrix complex subunit 1 [Source:HGNC Symbol;Acc:HGNC:19185]	0.037252
HNRNPH1	heterogeneous nuclear ribonucleoprotein H1 [Source:HGNC Symbol;Acc:HGNC:5041]	0.037229
SERP2	stress associated endoplasmic reticulum protein family member 2 [Source:HGNC Symbol;Acc:HGNC:20607]	0.03717
EFNA1	ephrin A1 [Source:HGNC Symbol;Acc:HGNC:3221]	0.03715
HAUS3	HAUS augmin like complex subunit 3 [Source:HGNC Symbol;Acc:HGNC:28719]	0.037064
MAP3K10	mitogen-activated protein kinase kinase kinase 10 [Source:HGNC Symbol;Acc:HGNC:6849]	0.037036
TGFBR2	transforming growth factor beta receptor 2 [Source:HGNC Symbol;Acc:HGNC:11773]	0.03701
CKAP5	cytoskeleton associated protein 5 [Source:HGNC Symbol;Acc:HGNC:28959]	0.036996
LRRN3	leucine rich repeat neuronal 3 [Source:HGNC Symbol;Acc:HGNC:17200]	0.036989
KY	kyphoscoliosis peptidase [Source:HGNC Symbol;Acc:HGNC:26576]	0.03697
CREB5	cAMP responsive element binding protein 5 [Source:HGNC Symbol;Acc:HGNC:16844]	0.036936
TMEM52	transmembrane protein 52 [Source:HGNC Symbol;Acc:HGNC:27916]	0.036917
SYPL1	synaptophysin like 1 [Source:HGNC Symbol;Acc:HGNC:11507]	0.036917
C22orf39	chromosome 22 open reading frame 39 [Source:HGNC Symbol;Acc:HGNC:27012]	0.036914
DCP1B	decapping mRNA 1B [Source:HGNC Symbol;Acc:HGNC:24451]	0.036901
PTMA	prothymosin alpha [Source:HGNC Symbol;Acc:HGNC:9623]	0.036898
TMEM50B	transmembrane protein 50B [Source:HGNC Symbol;Acc:HGNC:1280]	0.03688
RAD21	RAD21 cohesin complex component [Source:HGNC Symbol;Acc:HGNC:9811]	0.036856
PDXP	pyridoxal phosphatase [Source:HGNC Symbol;Acc:HGNC:30259]	0.036815
CTR9	CTR9 homolog, Paf1/RNA polymerase II complex component [Source:HGNC Symbol;Acc:HGNC:16850]	0.036803
PTGES	prostaglandin E synthase [Source:HGNC Symbol;Acc:HGNC:9599]	0.036768
LRRK1	leucine rich repeat kinase 1 [Source:HGNC Symbol;Acc:HGNC:18608]	0.036739
ILRUN	inflammation and lipid regulator with UBA-like and NBR1-like domains [Source:HGNC Symbol;Acc:HGNC:21215]	0.036735
THAP3	THAP domain containing 3 [Source:HGNC Symbol;Acc:HGNC:20855]	0.036697
HNRNPK	heterogeneous nuclear ribonucleoprotein K [Source:HGNC Symbol;Acc:HGNC:5044]	0.036688
MASP1	mannan binding lectin serine peptidase 1 [Source:HGNC Symbol;Acc:HGNC:6901]	0.03661
MAP7D2	MAP7 domain containing 2 [Source:HGNC Symbol;Acc:HGNC:25899]	0.036569
MCM4	minichromosome maintenance complex component 4 [Source:HGNC Symbol;Acc:HGNC:6947]	0.036568
CFDP1	craniofacial development protein 1 [Source:HGNC Symbol;Acc:HGNC:1873]	0.036532
PCMT1	protein-L-isoaspartate (D-aspartate) O-methyltransferase [Source:HGNC Symbol;Acc:HGNC:8728]	0.03651
APC2	APC regulator of WNT signaling pathway 2 [Source:HGNC Symbol;Acc:HGNC:24036]	0.036442
RBL2	RB transcriptional corepressor like 2 [Source:HGNC Symbol;Acc:HGNC:9894]	0.036439
OSGIN1	oxidative stress induced growth inhibitor 1 [Source:HGNC Symbol;Acc:HGNC:30093]	0.036439
RALGPS1	Ral GEF with PH domain and SH3 binding motif 1 [Source:HGNC Symbol;Acc:HGNC:16851]	0.036432
NAT8	N-acetyltransferase 8 (putative) [Source:HGNC Symbol;Acc:HGNC:18069]	0.036372
P3H3	prolyl 3-hydroxylase 3 [Source:HGNC Symbol;Acc:HGNC:19318]	0.03635
GATD3B	glutamine amidotransferase like class 1 domain containing 3B [Source:HGNC Symbol;Acc:HGNC:53816]	0.03635
DDX58	DExD/H-box helicase 58 [Source:HGNC Symbol;Acc:HGNC:19102]	0.03633
EPHX4	epoxide hydrolase 4 [Source:HGNC Symbol;Acc:HGNC:23758]	0.036313
VTI1B	vesicle transport through interaction with t-SNAREs 1B [Source:HGNC Symbol;Acc:HGNC:17793]	0.036298
GABARAPL2	GABA type A receptor associated protein like 2 [Source:HGNC Symbol;Acc:HGNC:13291]	0.036254
PIK3CA	phosphatidylinositol-4,5-bisphosphate 3-kinase catalytic subunit alpha [Source:HGNC Symbol;Acc:HGNC:8975]	0.036201
TRPM7	transient receptor potential cation channel subfamily M member 7 [Source:HGNC Symbol;Acc:HGNC:17994]	0.036157
PDE10A	phosphodiesterase 10A [Source:HGNC Symbol;Acc:HGNC:8772]	0.036148
GINM1	glycoprotein integral membrane 1 [Source:HGNC Symbol;Acc:HGNC:21074]	0.036095
LRRTM4	leucine rich repeat transmembrane neuronal 4 [Source:HGNC Symbol;Acc:HGNC:19411]	0.036085
ZMYND8	zinc finger MYND-type containing 8 [Source:HGNC Symbol;Acc:HGNC:9397]	0.03602
SYCE2	synaptonemal complex central element protein 2 [Source:HGNC Symbol;Acc:HGNC:27411]	0.036019
FURIN	furin, paired basic amino acid cleaving enzyme [Source:HGNC Symbol;Acc:HGNC:8568]	0.035979
TBC1D1	TBC1 domain family member 1 [Source:HGNC Symbol;Acc:HGNC:11578]	0.035976
GRIA3	glutamate ionotropic receptor AMPA type subunit 3 [Source:HGNC Symbol;Acc:HGNC:4573]	0.035968
BBX	BBX high mobility group box domain containing [Source:HGNC Symbol;Acc:HGNC:14422]	0.035947
RASA1	RAS p21 protein activator 1 [Source:HGNC Symbol;Acc:HGNC:9871]	0.035922
EIF3J	eukaryotic translation initiation factor 3 subunit J [Source:HGNC Symbol;Acc:HGNC:3270]	0.035893
RRM2B	ribonucleotide reductase regulatory TP53 inducible subunit M2B [Source:HGNC Symbol;Acc:HGNC:17296]	0.035863
C3orf70	chromosome 3 open reading frame 70 [Source:HGNC Symbol;Acc:HGNC:33731]	0.03584
LRRC8B	leucine rich repeat containing 8 VRAC subunit B [Source:HGNC Symbol;Acc:HGNC:30692]	0.035783
ECM2	extracellular matrix protein 2 [Source:HGNC Symbol;Acc:HGNC:3154]	0.035774
C1orf216	chromosome 1 open reading frame 216 [Source:HGNC Symbol;Acc:HGNC:26800]	0.035749
LZTS1	leucine zipper tumor suppressor 1 [Source:HGNC Symbol;Acc:HGNC:13861]	0.035735
FBXO9	F-box protein 9 [Source:HGNC Symbol;Acc:HGNC:13588]	0.035711
BLMH	bleomycin hydrolase [Source:HGNC Symbol;Acc:HGNC:1059]	0.035696
STX6	syntaxin 6 [Source:HGNC Symbol;Acc:HGNC:11441]	0.035678
RNF180	ring finger protein 180 [Source:HGNC Symbol;Acc:HGNC:27752]	0.035634
SSR4	signal sequence receptor subunit 4 [Source:HGNC Symbol;Acc:HGNC:11326]	0.035631
MKNK2	MAPK interacting serine/threonine kinase 2 [Source:HGNC Symbol;Acc:HGNC:7111]	0.035604
CANT1	calcium activated nucleotidase 1 [Source:HGNC Symbol;Acc:HGNC:19721]	0.035565
ATP6V1B2	ATPase H+ transporting V1 subunit B2 [Source:HGNC Symbol;Acc:HGNC:854]	0.035539
BCAP31	B cell receptor associated protein 31 [Source:HGNC Symbol;Acc:HGNC:16695]	0.035474
UBE2D1	ubiquitin conjugating enzyme E2 D1 [Source:HGNC Symbol;Acc:HGNC:12474]	0.035408
SALL1	spalt like transcription factor 1 [Source:HGNC Symbol;Acc:HGNC:10524]	0.03538
HEY1	hes related family bHLH transcription factor with YRPW motif 1 [Source:HGNC Symbol;Acc:HGNC:4880]	0.035377
CD44	CD44 molecule (Indian blood group) [Source:HGNC Symbol;Acc:HGNC:1681]	0.035376
UBLCP1	ubiquitin like domain containing CTD phosphatase 1 [Source:HGNC Symbol;Acc:HGNC:28110]	0.035372
PRELID3A	PRELI domain containing 3A [Source:HGNC Symbol;Acc:HGNC:24639]	0.035321
SRP72	signal recognition particle 72 [Source:HGNC Symbol;Acc:HGNC:11303]	0.035301
PNPLA7	patatin like phospholipase domain containing 7 [Source:HGNC Symbol;Acc:HGNC:24768]	0.03528
WSCD2	WSC domain containing 2 [Source:HGNC Symbol;Acc:HGNC:29117]	0.035227
ITGAV	integrin subunit alpha V [Source:HGNC Symbol;Acc:HGNC:6150]	0.035216
EGLN1	egl-9 family hypoxia inducible factor 1 [Source:HGNC Symbol;Acc:HGNC:1232]	0.035202
TIFA	TRAF interacting protein with forkhead associated domain [Source:HGNC Symbol;Acc:HGNC:19075]	0.035057
NIPAL3	NIPA like domain containing 3 [Source:HGNC Symbol;Acc:HGNC:25233]	0.034987
SAR1B	secretion associated Ras related GTPase 1B [Source:HGNC Symbol;Acc:HGNC:10535]	0.034941
RHNO1	RAD9-HUS1-RAD1 interacting nuclear orphan 1 [Source:HGNC Symbol;Acc:HGNC:28206]	0.034937
RSRP1	arginine and serine rich protein 1 [Source:HGNC Symbol;Acc:HGNC:25234]	0.034929
THOC3	THO complex 3 [Source:HGNC Symbol;Acc:HGNC:19072]	0.034908
ARMCX5-GPRASP2	ARMCX5-GPRASP2 readthrough [Source:HGNC Symbol;Acc:HGNC:42000]	0.0349
CTNNA1	catenin alpha 1 [Source:HGNC Symbol;Acc:HGNC:2509]	0.034889
NSRP1	nuclear speckle splicing regulatory protein 1 [Source:HGNC Symbol;Acc:HGNC:25305]	0.034857
ANKRD13C	ankyrin repeat domain 13C [Source:HGNC Symbol;Acc:HGNC:25374]	0.034787
ACBD5	acyl-CoA binding domain containing 5 [Source:HGNC Symbol;Acc:HGNC:23338]	0.034768
SOX9	SRY-box transcription factor 9 [Source:HGNC Symbol;Acc:HGNC:11204]	0.034713
NR1H3	nuclear receptor subfamily 1 group H member 3 [Source:HGNC Symbol;Acc:HGNC:7966]	0.034691
PIM3	Pim-3 proto-oncogene, serine/threonine kinase [Source:HGNC Symbol;Acc:HGNC:19310]	0.034689
RASL11A	RAS like family 11 member A [Source:HGNC Symbol;Acc:HGNC:23802]	0.034649
ST8SIA2	ST8 alpha-N-acetyl-neuraminide alpha-2,8-sialyltransferase 2 [Source:HGNC Symbol;Acc:HGNC:10870]	0.034624
OASL2P	2'-5' oligoadenylate synthetase like 2, pseudogene [Source:HGNC Symbol;Acc:HGNC:53738]	0.034617
LY6E	lymphocyte antigen 6 family member E [Source:HGNC Symbol;Acc:HGNC:6727]	0.034592
NCAPD2	non-SMC condensin I complex subunit D2 [Source:HGNC Symbol;Acc:HGNC:24305]	0.034581
PAN3	poly(A) specific ribonuclease subunit PAN3 [Source:HGNC Symbol;Acc:HGNC:29991]	0.034516
TAF1D	TATA-box binding protein associated factor, RNA polymerase I subunit D [Source:HGNC Symbol;Acc:HGNC:28759]	0.034514
PPP1R10	protein phosphatase 1 regulatory subunit 10 [Source:HGNC Symbol;Acc:HGNC:9284]	0.034456
APP	amyloid beta precursor protein [Source:HGNC Symbol;Acc:HGNC:620]	0.034442
SYAP1	synapse associated protein 1 [Source:HGNC Symbol;Acc:HGNC:16273]	0.034438
SIK2	salt inducible kinase 2 [Source:HGNC Symbol;Acc:HGNC:21680]	0.034415
MBOAT7	membrane bound O-acyltransferase domain containing 7 [Source:HGNC Symbol;Acc:HGNC:15505]	0.034384
RAB4A	RAB4A, member RAS oncogene family [Source:HGNC Symbol;Acc:HGNC:9781]	0.034358
TMPO	thymopoietin [Source:HGNC Symbol;Acc:HGNC:11875]	0.034349
CAB39L	calcium binding protein 39 like [Source:HGNC Symbol;Acc:HGNC:20290]	0.034287
TEX264	testis expressed 264, ER-phagy receptor [Source:HGNC Symbol;Acc:HGNC:30247]	0.034275
LGR4	leucine rich repeat containing G protein-coupled receptor 4 [Source:HGNC Symbol;Acc:HGNC:13299]	0.034259
NFYB	nuclear transcription factor Y subunit beta [Source:HGNC Symbol;Acc:HGNC:7805]	0.034251
SELENOI	selenoprotein I [Source:HGNC Symbol;Acc:HGNC:29361]	0.034244
SCFD1	sec1 family domain containing 1 [Source:HGNC Symbol;Acc:HGNC:20726]	0.03423
INAFM1	InaF motif containing 1 [Source:HGNC Symbol;Acc:HGNC:27406]	0.034182
ATP6V0E2	ATPase H+ transporting V0 subunit e2 [Source:HGNC Symbol;Acc:HGNC:21723]	0.034182
CPNE3	copine 3 [Source:HGNC Symbol;Acc:HGNC:2316]	0.03416
ABCA9	ATP binding cassette subfamily A member 9 [Source:HGNC Symbol;Acc:HGNC:39]	0.034123
ANP32E	acidic nuclear phosphoprotein 32 family member E [Source:HGNC Symbol;Acc:HGNC:16673]	0.034109
TMEM150C	transmembrane protein 150C [Source:HGNC Symbol;Acc:HGNC:37263]	0.034009
URI1	URI1 prefoldin like chaperone [Source:HGNC Symbol;Acc:HGNC:13236]	0.033983
CAMK1	calcium/calmodulin dependent protein kinase I [Source:HGNC Symbol;Acc:HGNC:1459]	0.033966
ATF2	activating transcription factor 2 [Source:HGNC Symbol;Acc:HGNC:784]	0.033955
DNAJC8	DnaJ heat shock protein family (Hsp40) member C8 [Source:HGNC Symbol;Acc:HGNC:15470]	0.033939
SFT2D3	SFT2 domain containing 3 [Source:HGNC Symbol;Acc:HGNC:28767]	0.033908
NAPRT	nicotinate phosphoribosyltransferase [Source:HGNC Symbol;Acc:HGNC:30450]	0.033907
TCEAL5	transcription elongation factor A like 5 [Source:HGNC Symbol;Acc:HGNC:22282]	0.03388
ACOX3	acyl-CoA oxidase 3, pristanoyl [Source:HGNC Symbol;Acc:HGNC:121]	0.033868
WDR26	WD repeat domain 26 [Source:HGNC Symbol;Acc:HGNC:21208]	0.033851
MXD1	MAX dimerization protein 1 [Source:HGNC Symbol;Acc:HGNC:6761]	0.033843
CIAO1	cytosolic iron-sulfur assembly component 1 [Source:HGNC Symbol;Acc:HGNC:14280]	0.033801
LGALS8	galectin 8 [Source:HGNC Symbol;Acc:HGNC:6569]	0.033763
PDLIM7	PDZ and LIM domain 7 [Source:HGNC Symbol;Acc:HGNC:22958]	0.033733
PHC3	polyhomeotic homolog 3 [Source:HGNC Symbol;Acc:HGNC:15682]	0.033709
TBCC	tubulin folding cofactor C [Source:HGNC Symbol;Acc:HGNC:11580]	0.033699
ISOC1	isochorismatase domain containing 1 [Source:HGNC Symbol;Acc:HGNC:24254]	0.033692
ZBTB8OS	zinc finger and BTB domain containing 8 opposite strand [Source:HGNC Symbol;Acc:HGNC:24094]	0.033621
FBXL6	F-box and leucine rich repeat protein 6 [Source:HGNC Symbol;Acc:HGNC:13603]	0.03361
CTNNBL1	catenin beta like 1 [Source:HGNC Symbol;Acc:HGNC:15879]	0.033546
SLC16A2	solute carrier family 16 member 2 [Source:HGNC Symbol;Acc:HGNC:10923]	0.03348
POLR3GL	RNA polymerase III subunit G like [Source:HGNC Symbol;Acc:HGNC:28466]	0.033454
IRF2BP2	interferon regulatory factor 2 binding protein 2 [Source:HGNC Symbol;Acc:HGNC:21729]	0.033444
TSPO	translocator protein [Source:HGNC Symbol;Acc:HGNC:1158]	0.033434
LINC-PINT	long intergenic non-protein coding RNA, p53 induced transcript [Source:HGNC Symbol;Acc:HGNC:26885]	0.033409
TTC33	tetratricopeptide repeat domain 33 [Source:HGNC Symbol;Acc:HGNC:29959]	0.033404
TAF2	TATA-box binding protein associated factor 2 [Source:HGNC Symbol;Acc:HGNC:11536]	0.033385
SCOC	short coiled-coil protein [Source:HGNC Symbol;Acc:HGNC:20335]	0.033357
DLG1	discs large MAGUK scaffold protein 1 [Source:HGNC Symbol;Acc:HGNC:2900]	0.033351
MAGI3	membrane associated guanylate kinase, WW and PDZ domain containing 3 [Source:HGNC Symbol;Acc:HGNC:29647]	0.033346
RASSF2	Ras association domain family member 2 [Source:HGNC Symbol;Acc:HGNC:9883]	0.033294
ZNF260	zinc finger protein 260 [Source:HGNC Symbol;Acc:HGNC:13499]	0.033273
CDC42BPA	CDC42 binding protein kinase alpha [Source:HGNC Symbol;Acc:HGNC:1737]	0.033259
TAF13	TATA-box binding protein associated factor 13 [Source:HGNC Symbol;Acc:HGNC:11546]	0.033227
RNF168	ring finger protein 168 [Source:HGNC Symbol;Acc:HGNC:26661]	0.033225
ZCCHC17	zinc finger CCHC-type containing 17 [Source:HGNC Symbol;Acc:HGNC:30246]	0.033147
DNAJB5	DnaJ heat shock protein family (Hsp40) member B5 [Source:HGNC Symbol;Acc:HGNC:14887]	0.033108
PHF1	PHD finger protein 1 [Source:HGNC Symbol;Acc:HGNC:8919]	0.033083
S100A3	S100 calcium binding protein A3 [Source:HGNC Symbol;Acc:HGNC:10493]	0.033028
RFXAP	regulatory factor X associated protein [Source:HGNC Symbol;Acc:HGNC:9988]	0.032989
CRPPA	CDP-L-ribitol pyrophosphorylase A [Source:HGNC Symbol;Acc:HGNC:37276]	0.03294
TRAPPC6A	trafficking protein particle complex 6A [Source:HGNC Symbol;Acc:HGNC:23069]	0.03293
ANO6	anoctamin 6 [Source:HGNC Symbol;Acc:HGNC:25240]	0.032877
CCNQ	cyclin Q [Source:HGNC Symbol;Acc:HGNC:28434]	0.032868
TFPT	TCF3 fusion partner [Source:HGNC Symbol;Acc:HGNC:13630]	0.032866
ALCAM	activated leukocyte cell adhesion molecule [Source:HGNC Symbol;Acc:HGNC:400]	0.032794
ZNF300	zinc finger protein 300 [Source:HGNC Symbol;Acc:HGNC:13091]	0.03276
RHEB	Ras homolog, mTORC1 binding [Source:HGNC Symbol;Acc:HGNC:10011]	0.032748
TMEM35A	transmembrane protein 35A [Source:HGNC Symbol;Acc:HGNC:25864]	0.032682
ARHGEF18	Rho/Rac guanine nucleotide exchange factor 18 [Source:HGNC Symbol;Acc:HGNC:17090]	0.032671
MBD4	methyl-CpG binding domain 4, DNA glycosylase [Source:HGNC Symbol;Acc:HGNC:6919]	0.032636
CHTF8	chromosome transmission fidelity factor 8 [Source:HGNC Symbol;Acc:HGNC:24353]	0.032625
ASTN2	astrotactin 2 [Source:HGNC Symbol;Acc:HGNC:17021]	0.032608
CCDC124	coiled-coil domain containing 124 [Source:HGNC Symbol;Acc:HGNC:25171]	0.032606
WNK2	WNK lysine deficient protein kinase 2 [Source:HGNC Symbol;Acc:HGNC:14542]	0.032573
SLC25A23	solute carrier family 25 member 23 [Source:HGNC Symbol;Acc:HGNC:19375]	0.032566
LEPROT	leptin receptor overlapping transcript [Source:HGNC Symbol;Acc:HGNC:29477]	0.032543
WLS	Wnt ligand secretion mediator [Source:HGNC Symbol;Acc:HGNC:30238]	0.032478
SLC38A9	solute carrier family 38 member 9 [Source:HGNC Symbol;Acc:HGNC:26907]	0.032473
PLEKHA5	pleckstrin homology domain containing A5 [Source:HGNC Symbol;Acc:HGNC:30036]	0.032466
RAB5B	RAB5B, member RAS oncogene family [Source:HGNC Symbol;Acc:HGNC:9784]	0.032437
LZTS2	leucine zipper tumor suppressor 2 [Source:HGNC Symbol;Acc:HGNC:29381]	0.032434
GAR1	GAR1 ribonucleoprotein [Source:HGNC Symbol;Acc:HGNC:14264]	0.032427
CEP350	centrosomal protein 350 [Source:HGNC Symbol;Acc:HGNC:24238]	0.03241
CORO1B	coronin 1B [Source:HGNC Symbol;Acc:HGNC:2253]	0.03236
N4BP2L1	NEDD4 binding protein 2 like 1 [Source:HGNC Symbol;Acc:HGNC:25037]	0.032336
DENND2A	DENN domain containing 2A [Source:HGNC Symbol;Acc:HGNC:22212]	0.032332
F2R	coagulation factor II thrombin receptor [Source:HGNC Symbol;Acc:HGNC:3537]	0.032328
RAB11B	RAB11B, member RAS oncogene family [Source:HGNC Symbol;Acc:HGNC:9761]	0.032314
GHITM	growth hormone inducible transmembrane protein [Source:HGNC Symbol;Acc:HGNC:17281]	0.032276
PHLDB2	pleckstrin homology like domain family B member 2 [Source:HGNC Symbol;Acc:HGNC:29573]	0.032271
LLPH	LLP homolog, long-term synaptic facilitation factor [Source:HGNC Symbol;Acc:HGNC:28229]	0.032213
ZNF429	zinc finger protein 429 [Source:HGNC Symbol;Acc:HGNC:20817]	0.032182
ZNF101	zinc finger protein 101 [Source:HGNC Symbol;Acc:HGNC:12881]	0.032166
BMPR1B	bone morphogenetic protein receptor type 1B [Source:HGNC Symbol;Acc:HGNC:1077]	0.032153
NMI	N-myc and STAT interactor [Source:HGNC Symbol;Acc:HGNC:7854]	0.032145
KIFBP	kinesin family binding protein [Source:HGNC Symbol;Acc:HGNC:23419]	0.03213
TLR6	toll like receptor 6 [Source:HGNC Symbol;Acc:HGNC:16711]	0.032124
ZC3H7B	zinc finger CCCH-type containing 7B [Source:HGNC Symbol;Acc:HGNC:30869]	0.032074
PARP14	poly(ADP-ribose) polymerase family member 14 [Source:HGNC Symbol;Acc:HGNC:29232]	0.032
TBL2	transducin beta like 2 [Source:HGNC Symbol;Acc:HGNC:11586]	0.031993
TFAP4	transcription factor AP-4 [Source:HGNC Symbol;Acc:HGNC:11745]	0.031988
CERS2	ceramide synthase 2 [Source:HGNC Symbol;Acc:HGNC:14076]	0.031964
SOWAHC	sosondowah ankyrin repeat domain family member C [Source:HGNC Symbol;Acc:HGNC:26149]	0.031949
GNPDA1	glucosamine-6-phosphate deaminase 1 [Source:HGNC Symbol;Acc:HGNC:4417]	0.031914
CCAR1	cell division cycle and apoptosis regulator 1 [Source:HGNC Symbol;Acc:HGNC:24236]	0.031912
C16orf74	chromosome 16 open reading frame 74 [Source:HGNC Symbol;Acc:HGNC:23362]	0.031875
MCM6	minichromosome maintenance complex component 6 [Source:HGNC Symbol;Acc:HGNC:6949]	0.031857
KCNH7	potassium voltage-gated channel subfamily H member 7 [Source:HGNC Symbol;Acc:HGNC:18863]	0.031845
KAT2B	lysine acetyltransferase 2B [Source:HGNC Symbol;Acc:HGNC:8638]	0.031837
CCDC13	coiled-coil domain containing 13 [Source:HGNC Symbol;Acc:HGNC:26358]	0.031822
TBL1X	transducin beta like 1 X-linked [Source:HGNC Symbol;Acc:HGNC:11585]	0.031813
TNKS	tankyrase [Source:HGNC Symbol;Acc:HGNC:11941]	0.031776
RPP25L	ribonuclease P/MRP subunit p25 like [Source:HGNC Symbol;Acc:HGNC:19909]	0.031764
PTPRU	protein tyrosine phosphatase receptor type U [Source:HGNC Symbol;Acc:HGNC:9683]	0.031761
CCDC122	coiled-coil domain containing 122 [Source:HGNC Symbol;Acc:HGNC:26478]	0.031741
FKBP8	FKBP prolyl isomerase 8 [Source:HGNC Symbol;Acc:HGNC:3724]	0.03169
ARL6IP5	ADP ribosylation factor like GTPase 6 interacting protein 5 [Source:HGNC Symbol;Acc:HGNC:16937]	0.031688
HDGFL3	HDGF like 3 [Source:HGNC Symbol;Acc:HGNC:24937]	0.03167
TNFRSF21	TNF receptor superfamily member 21 [Source:HGNC Symbol;Acc:HGNC:13469]	0.031667
C9orf40	chromosome 9 open reading frame 40 [Source:HGNC Symbol;Acc:HGNC:23433]	0.031653
SOX11	SRY-box transcription factor 11 [Source:HGNC Symbol;Acc:HGNC:11191]	0.031636
SLC31A2	solute carrier family 31 member 2 [Source:HGNC Symbol;Acc:HGNC:11017]	0.031635
DLGAP4	DLG associated protein 4 [Source:HGNC Symbol;Acc:HGNC:24476]	0.031625
RIF1	replication timing regulatory factor 1 [Source:HGNC Symbol;Acc:HGNC:23207]	0.031623
CMPK1	cytidine/uridine monophosphate kinase 1 [Source:HGNC Symbol;Acc:HGNC:18170]	0.031597
CYSTM1	cysteine rich transmembrane module containing 1 [Source:HGNC Symbol;Acc:HGNC:30239]	0.031558
SSPN	sarcospan [Source:HGNC Symbol;Acc:HGNC:11322]	0.031552
CCDC22	coiled-coil domain containing 22 [Source:HGNC Symbol;Acc:HGNC:28909]	0.031518
DDO	D-aspartate oxidase [Source:HGNC Symbol;Acc:HGNC:2727]	0.031496
SLC44A2	solute carrier family 44 member 2 [Source:HGNC Symbol;Acc:HGNC:17292]	0.03146
NCOA4	nuclear receptor coactivator 4 [Source:HGNC Symbol;Acc:HGNC:7671]	0.031423
HAX1	HCLS1 associated protein X-1 [Source:HGNC Symbol;Acc:HGNC:16915]	0.031407
DSTYK	dual serine/threonine and tyrosine protein kinase [Source:HGNC Symbol;Acc:HGNC:29043]	0.031404
PLOD1	procollagen-lysine,2-oxoglutarate 5-dioxygenase 1 [Source:HGNC Symbol;Acc:HGNC:9081]	0.031368
KIF2A	kinesin family member 2A [Source:HGNC Symbol;Acc:HGNC:6318]	0.031324
C12orf73	chromosome 12 open reading frame 73 [Source:HGNC Symbol;Acc:HGNC:34450]	0.031306
APOOL	apolipoprotein O like [Source:HGNC Symbol;Acc:HGNC:24009]	0.031288
HEY2	hes related family bHLH transcription factor with YRPW motif 2 [Source:HGNC Symbol;Acc:HGNC:4881]	0.031267
ST3GAL5	ST3 beta-galactoside alpha-2,3-sialyltransferase 5 [Source:HGNC Symbol;Acc:HGNC:10872]	0.031224
ATN1	atrophin 1 [Source:HGNC Symbol;Acc:HGNC:3033]	0.031214
PRKAR1B	protein kinase cAMP-dependent type I regulatory subunit beta [Source:HGNC Symbol;Acc:HGNC:9390]	0.031114
CSMD1	CUB and Sushi multiple domains 1 [Source:HGNC Symbol;Acc:HGNC:14026]	0.031101
IQSEC2	IQ motif and Sec7 domain ArfGEF 2 [Source:HGNC Symbol;Acc:HGNC:29059]	0.03106
SOX21-AS1	SOX21 antisense divergent transcript 1 [Source:HGNC Symbol;Acc:HGNC:39807]	0.031042
KLHDC8B	kelch domain containing 8B [Source:HGNC Symbol;Acc:HGNC:28557]	0.03103
SDK2	sidekick cell adhesion molecule 2 [Source:HGNC Symbol;Acc:HGNC:19308]	0.031007
ZNF664	zinc finger protein 664 [Source:HGNC Symbol;Acc:HGNC:25406]	0.031007
FAM126B	family with sequence similarity 126 member B [Source:HGNC Symbol;Acc:HGNC:28593]	0.031005
SNX4	sorting nexin 4 [Source:HGNC Symbol;Acc:HGNC:11175]	0.030968
CREG2	cellular repressor of E1A stimulated genes 2 [Source:HGNC Symbol;Acc:HGNC:14272]	0.030964
BASP1	brain abundant membrane attached signal protein 1 [Source:HGNC Symbol;Acc:HGNC:957]	0.03096
HNRNPH3	heterogeneous nuclear ribonucleoprotein H3 [Source:HGNC Symbol;Acc:HGNC:5043]	0.030884
RFK	riboflavin kinase [Source:HGNC Symbol;Acc:HGNC:30324]	0.030882
CCDC32	coiled-coil domain containing 32 [Source:HGNC Symbol;Acc:HGNC:28295]	0.030879
CLIP4	CAP-Gly domain containing linker protein family member 4 [Source:HGNC Symbol;Acc:HGNC:26108]	0.03086
EZH1	enhancer of zeste 1 polycomb repressive complex 2 subunit [Source:HGNC Symbol;Acc:HGNC:3526]	0.030849
SCAMP5	secretory carrier membrane protein 5 [Source:HGNC Symbol;Acc:HGNC:30386]	0.030833
SIN3B	SIN3 transcription regulator family member B [Source:HGNC Symbol;Acc:HGNC:19354]	0.030827
XBP1	X-box binding protein 1 [Source:HGNC Symbol;Acc:HGNC:12801]	0.03081
IAH1	isoamyl acetate hydrolyzing esterase 1 (putative) [Source:HGNC Symbol;Acc:HGNC:27696]	0.030777
CDC42	cell division cycle 42 [Source:HGNC Symbol;Acc:HGNC:1736]	0.030749
MRPS6	mitochondrial ribosomal protein S6 [Source:HGNC Symbol;Acc:HGNC:14051]	0.030744
ADGRL3	adhesion G protein-coupled receptor L3 [Source:HGNC Symbol;Acc:HGNC:20974]	0.030735
ABCA6	ATP binding cassette subfamily A member 6 [Source:HGNC Symbol;Acc:HGNC:36]	0.030719
ZNF346	zinc finger protein 346 [Source:HGNC Symbol;Acc:HGNC:16403]	0.030648
PEPD	peptidase D [Source:HGNC Symbol;Acc:HGNC:8840]	0.030624
TPM1	tropomyosin 1 [Source:HGNC Symbol;Acc:HGNC:12010]	0.030565
ZNF280D	zinc finger protein 280D [Source:HGNC Symbol;Acc:HGNC:25953]	0.030538
MTPN	myotrophin [Source:HGNC Symbol;Acc:HGNC:15667]	0.030527
TRIM35	tripartite motif containing 35 [Source:HGNC Symbol;Acc:HGNC:16285]	0.030526
DDR2	discoidin domain receptor tyrosine kinase 2 [Source:HGNC Symbol;Acc:HGNC:2731]	0.03051
CDC123	cell division cycle 123 [Source:HGNC Symbol;Acc:HGNC:16827]	0.030494
DOK5	docking protein 5 [Source:HGNC Symbol;Acc:HGNC:16173]	0.030486
GNAI2	G protein subunit alpha i2 [Source:HGNC Symbol;Acc:HGNC:4385]	0.030446
VPS29	VPS29 retromer complex component [Source:HGNC Symbol;Acc:HGNC:14340]	0.030445
ITM2B	integral membrane protein 2B [Source:HGNC Symbol;Acc:HGNC:6174]	0.030423
HOMER2	homer scaffold protein 2 [Source:HGNC Symbol;Acc:HGNC:17513]	0.03042
LITAF	lipopolysaccharide induced TNF factor [Source:HGNC Symbol;Acc:HGNC:16841]	0.030407
PPWD1	peptidylprolyl isomerase domain and WD repeat containing 1 [Source:HGNC Symbol;Acc:HGNC:28954]	0.030355
GLE1	GLE1 RNA export mediator [Source:HGNC Symbol;Acc:HGNC:4315]	0.030337
BAG5	BAG cochaperone 5 [Source:HGNC Symbol;Acc:HGNC:941]	0.030324
SETBP1	SET binding protein 1 [Source:HGNC Symbol;Acc:HGNC:15573]	0.030189
PHYH	phytanoyl-CoA 2-hydroxylase [Source:HGNC Symbol;Acc:HGNC:8940]	0.030145
METTL27	methyltransferase like 27 [Source:HGNC Symbol;Acc:HGNC:19068]	0.030123
NT5C	5', 3'-nucleotidase, cytosolic [Source:HGNC Symbol;Acc:HGNC:17144]	0.030116
PPP3CA	protein phosphatase 3 catalytic subunit alpha [Source:HGNC Symbol;Acc:HGNC:9314]	0.030092
CCDC126	coiled-coil domain containing 126 [Source:HGNC Symbol;Acc:HGNC:22398]	0.030087
RAD51B	RAD51 paralog B [Source:HGNC Symbol;Acc:HGNC:9822]	0.030047
PSMA7	proteasome 20S subunit alpha 7 [Source:HGNC Symbol;Acc:HGNC:9536]	0.030041
MRPL41	mitochondrial ribosomal protein L41 [Source:HGNC Symbol;Acc:HGNC:14492]	0.029999
P2RX4	purinergic receptor P2X 4 [Source:HGNC Symbol;Acc:HGNC:8535]	0.029996
CDK2AP1	cyclin dependent kinase 2 associated protein 1 [Source:HGNC Symbol;Acc:HGNC:14002]	0.029974
SMG1	SMG1 nonsense mediated mRNA decay associated PI3K related kinase [Source:HGNC Symbol;Acc:HGNC:30045]	0.029967
IFT81	intraflagellar transport 81 [Source:HGNC Symbol;Acc:HGNC:14313]	0.02996
ARL6IP4	ADP ribosylation factor like GTPase 6 interacting protein 4 [Source:HGNC Symbol;Acc:HGNC:18076]	0.029933
NUMB	NUMB endocytic adaptor protein [Source:HGNC Symbol;Acc:HGNC:8060]	0.029932
RNF114	ring finger protein 114 [Source:HGNC Symbol;Acc:HGNC:13094]	0.029912
PTPRG	protein tyrosine phosphatase receptor type G [Source:HGNC Symbol;Acc:HGNC:9671]	0.029906
GTF2H1	general transcription factor IIH subunit 1 [Source:HGNC Symbol;Acc:HGNC:4655]	0.029896
EMP2	epithelial membrane protein 2 [Source:HGNC Symbol;Acc:HGNC:3334]	0.029877
IFIH1	interferon induced with helicase C domain 1 [Source:HGNC Symbol;Acc:HGNC:18873]	0.029854
MYC	MYC proto-oncogene, bHLH transcription factor [Source:HGNC Symbol;Acc:HGNC:7553]	0.029821
MYSM1	Myb like, SWIRM and MPN domains 1 [Source:HGNC Symbol;Acc:HGNC:29401]	0.029821
STAT5B	signal transducer and activator of transcription 5B [Source:HGNC Symbol;Acc:HGNC:11367]	0.029806
KMT2A	lysine methyltransferase 2A [Source:HGNC Symbol;Acc:HGNC:7132]	0.0298
ALG14	ALG14 UDP-N-acetylglucosaminyltransferase subunit [Source:HGNC Symbol;Acc:HGNC:28287]	0.029745
TOX4	TOX high mobility group box family member 4 [Source:HGNC Symbol;Acc:HGNC:20161]	0.029719
FKBP7	FKBP prolyl isomerase 7 [Source:HGNC Symbol;Acc:HGNC:3723]	0.029703
EGLN2	egl-9 family hypoxia inducible factor 2 [Source:HGNC Symbol;Acc:HGNC:14660]	0.029694
CD164	CD164 molecule [Source:HGNC Symbol;Acc:HGNC:1632]	0.029664
HSD17B12	hydroxysteroid 17-beta dehydrogenase 12 [Source:HGNC Symbol;Acc:HGNC:18646]	0.029641
RNH1	ribonuclease/angiogenin inhibitor 1 [Source:HGNC Symbol;Acc:HGNC:10074]	0.02964
RASSF4	Ras association domain family member 4 [Source:HGNC Symbol;Acc:HGNC:20793]	0.029606
EIF5B	eukaryotic translation initiation factor 5B [Source:HGNC Symbol;Acc:HGNC:30793]	0.029584
MRLN	myoregulin [Source:HGNC Symbol;Acc:HGNC:48649]	0.029573
SESN1	sestrin 1 [Source:HGNC Symbol;Acc:HGNC:21595]	0.029553
RASGRF1	Ras protein specific guanine nucleotide releasing factor 1 [Source:HGNC Symbol;Acc:HGNC:9875]	0.029547
MAT2B	methionine adenosyltransferase 2B [Source:HGNC Symbol;Acc:HGNC:6905]	0.029535
LRRFIP2	LRR binding FLII interacting protein 2 [Source:HGNC Symbol;Acc:HGNC:6703]	0.029517
CAPZB	capping actin protein of muscle Z-line subunit beta [Source:HGNC Symbol;Acc:HGNC:1491]	0.029504
FAM32A	family with sequence similarity 32 member A [Source:HGNC Symbol;Acc:HGNC:24563]	0.0295
TNS2	tensin 2 [Source:HGNC Symbol;Acc:HGNC:19737]	0.029488
INO80	INO80 complex ATPase subunit [Source:HGNC Symbol;Acc:HGNC:26956]	0.029468
NAA50	N-alpha-acetyltransferase 50, NatE catalytic subunit [Source:HGNC Symbol;Acc:HGNC:29533]	0.029465
PXN	paxillin [Source:HGNC Symbol;Acc:HGNC:9718]	0.029464
MRFAP1	Morf4 family associated protein 1 [Source:HGNC Symbol;Acc:HGNC:24549]	0.02945
PGP	phosphoglycolate phosphatase [Source:HGNC Symbol;Acc:HGNC:8909]	0.029446
SLC36A4	solute carrier family 36 member 4 [Source:HGNC Symbol;Acc:HGNC:19660]	0.029418
MRPL36	mitochondrial ribosomal protein L36 [Source:HGNC Symbol;Acc:HGNC:14490]	0.029414
ANXA7	annexin A7 [Source:HGNC Symbol;Acc:HGNC:545]	0.029407
SHD	Src homology 2 domain containing transforming protein D [Source:HGNC Symbol;Acc:HGNC:30633]	0.029407
ACTB	actin beta [Source:HGNC Symbol;Acc:HGNC:132]	0.029405
AKR1A1	aldo-keto reductase family 1 member A1 [Source:HGNC Symbol;Acc:HGNC:380]	0.029399
FKBP5	FKBP prolyl isomerase 5 [Source:HGNC Symbol;Acc:HGNC:3721]	0.029359
CNEP1R1	CTD nuclear envelope phosphatase 1 regulatory subunit 1 [Source:HGNC Symbol;Acc:HGNC:26759]	0.029352
RAB30	RAB30, member RAS oncogene family [Source:HGNC Symbol;Acc:HGNC:9770]	0.029315
NF1	neurofibromin 1 [Source:HGNC Symbol;Acc:HGNC:7765]	0.029312
TP53	tumor protein p53 [Source:HGNC Symbol;Acc:HGNC:11998]	0.029284
DOCK4	dedicator of cytokinesis 4 [Source:HGNC Symbol;Acc:HGNC:19192]	0.029277
GALC	galactosylceramidase [Source:HGNC Symbol;Acc:HGNC:4115]	0.029266
MAP3K8	mitogen-activated protein kinase kinase kinase 8 [Source:HGNC Symbol;Acc:HGNC:6860]	0.02924
TBC1D12	TBC1 domain family member 12 [Source:HGNC Symbol;Acc:HGNC:29082]	0.029221
BAZ1B	bromodomain adjacent to zinc finger domain 1B [Source:HGNC Symbol;Acc:HGNC:961]	0.029216
BRI3	brain protein I3 [Source:HGNC Symbol;Acc:HGNC:1109]	0.029199
METTL26	methyltransferase like 26 [Source:HGNC Symbol;Acc:HGNC:14141]	0.029176
GAS2L1	growth arrest specific 2 like 1 [Source:HGNC Symbol;Acc:HGNC:16955]	0.029152
NAPB	NSF attachment protein beta [Source:HGNC Symbol;Acc:HGNC:15751]	0.02915
TAZ	tafazzin [Source:HGNC Symbol;Acc:HGNC:11577]	0.029133
CHP1	calcineurin like EF-hand protein 1 [Source:HGNC Symbol;Acc:HGNC:17433]	0.029113
DDIT3	DNA damage inducible transcript 3 [Source:HGNC Symbol;Acc:HGNC:2726]	0.029053
CBX7	chromobox 7 [Source:HGNC Symbol;Acc:HGNC:1557]	0.029046
FKBP1A	FKBP prolyl isomerase 1A [Source:HGNC Symbol;Acc:HGNC:3711]	0.029003
ANTKMT	adenine nucleotide translocase lysine methyltransferase [Source:HGNC Symbol;Acc:HGNC:14152]	0.028998
SLC2A3	solute carrier family 2 member 3 [Source:HGNC Symbol;Acc:HGNC:11007]	0.028981
PROX1	prospero homeobox 1 [Source:HGNC Symbol;Acc:HGNC:9459]	0.028952
RDM1	RAD52 motif containing 1 [Source:HGNC Symbol;Acc:HGNC:19950]	0.028885
OXSR1	oxidative stress responsive kinase 1 [Source:HGNC Symbol;Acc:HGNC:8508]	0.028863
STX12	syntaxin 12 [Source:HGNC Symbol;Acc:HGNC:11430]	0.028803
OTUD6B	OTU deubiquitinase 6B [Source:HGNC Symbol;Acc:HGNC:24281]	0.028799
RFLNB	refilin B [Source:HGNC Symbol;Acc:HGNC:28705]	0.028769
RANBP3L	RAN binding protein 3 like [Source:HGNC Symbol;Acc:HGNC:26353]	0.028757
LIN52	lin-52 DREAM MuvB core complex component [Source:HGNC Symbol;Acc:HGNC:19856]	0.028738
RPAIN	RPA interacting protein [Source:HGNC Symbol;Acc:HGNC:28641]	0.028738
APIP	APAF1 interacting protein [Source:HGNC Symbol;Acc:HGNC:17581]	0.028727
SYVN1	synoviolin 1 [Source:HGNC Symbol;Acc:HGNC:20738]	0.028727
PRCP	prolylcarboxypeptidase [Source:HGNC Symbol;Acc:HGNC:9344]	0.028713
PDE7A	phosphodiesterase 7A [Source:HGNC Symbol;Acc:HGNC:8791]	0.028678
TIMM44	translocase of inner mitochondrial membrane 44 [Source:HGNC Symbol;Acc:HGNC:17316]	0.028665
P2RY1	purinergic receptor P2Y1 [Source:HGNC Symbol;Acc:HGNC:8539]	0.028621
QSOX1	quiescin sulfhydryl oxidase 1 [Source:HGNC Symbol;Acc:HGNC:9756]	0.028612
ULK1	unc-51 like autophagy activating kinase 1 [Source:HGNC Symbol;Acc:HGNC:12558]	0.028609
NAGA	alpha-N-acetylgalactosaminidase [Source:HGNC Symbol;Acc:HGNC:7631]	0.028567
NLGN2	neuroligin 2 [Source:HGNC Symbol;Acc:HGNC:14290]	0.028554
PBX1	PBX homeobox 1 [Source:HGNC Symbol;Acc:HGNC:8632]	0.028539
CUEDC2	CUE domain containing 2 [Source:HGNC Symbol;Acc:HGNC:28352]	0.028523
PRPF18	pre-mRNA processing factor 18 [Source:HGNC Symbol;Acc:HGNC:17351]	0.028517
CD59	CD59 molecule (CD59 blood group) [Source:HGNC Symbol;Acc:HGNC:1689]	0.028492
NUDT9	nudix hydrolase 9 [Source:HGNC Symbol;Acc:HGNC:8056]	0.028464
TANK	TRAF family member associated NFKB activator [Source:HGNC Symbol;Acc:HGNC:11562]	0.028461
PLAT	plasminogen activator, tissue type [Source:HGNC Symbol;Acc:HGNC:9051]	0.028455
SPINK2	serine peptidase inhibitor Kazal type 2 [Source:HGNC Symbol;Acc:HGNC:11245]	0.028446
SERPINA3	serpin family A member 3 [Source:HGNC Symbol;Acc:HGNC:16]	0.028415
RAB9A	RAB9A, member RAS oncogene family [Source:HGNC Symbol;Acc:HGNC:9792]	0.028406
OMD	osteomodulin [Source:HGNC Symbol;Acc:HGNC:8134]	0.028398
ALG6	ALG6 alpha-1,3-glucosyltransferase [Source:HGNC Symbol;Acc:HGNC:23157]	0.028323
PIAS1	protein inhibitor of activated STAT 1 [Source:HGNC Symbol;Acc:HGNC:2752]	0.028312
SMCHD1	structural maintenance of chromosomes flexible hinge domain containing 1 [Source:HGNC Symbol;Acc:HGNC:29090]	0.028312
GUCY1B1	guanylate cyclase 1 soluble subunit beta 1 [Source:HGNC Symbol;Acc:HGNC:4687]	0.028285
ABHD17B	abhydrolase domain containing 17B, depalmitoylase [Source:HGNC Symbol;Acc:HGNC:24278]	0.028228
HSP90AA1	heat shock protein 90 alpha family class A member 1 [Source:HGNC Symbol;Acc:HGNC:5253]	0.028227
PCDHB16	protocadherin beta 16 [Source:HGNC Symbol;Acc:HGNC:14546]	0.028226
SELENOS	selenoprotein S [Source:HGNC Symbol;Acc:HGNC:30396]	0.028225
PPIB	peptidylprolyl isomerase B [Source:HGNC Symbol;Acc:HGNC:9255]	0.02821
LTA4H	leukotriene A4 hydrolase [Source:HGNC Symbol;Acc:HGNC:6710]	0.028173
GSTK1	glutathione S-transferase kappa 1 [Source:HGNC Symbol;Acc:HGNC:16906]	0.028146
CWF19L2	CWF19 like cell cycle control factor 2 [Source:HGNC Symbol;Acc:HGNC:26508]	0.028091
PCOLCE2	procollagen C-endopeptidase enhancer 2 [Source:HGNC Symbol;Acc:HGNC:8739]	0.028086
LRRC23	leucine rich repeat containing 23 [Source:HGNC Symbol;Acc:HGNC:19138]	0.028081
NKAIN3	sodium/potassium transporting ATPase interacting 3 [Source:HGNC Symbol;Acc:HGNC:26829]	0.028018
RHEBL1	RHEB like 1 [Source:HGNC Symbol;Acc:HGNC:21166]	0.028013
RBM15B	RNA binding motif protein 15B [Source:HGNC Symbol;Acc:HGNC:24303]	0.028006
CPTP	ceramide-1-phosphate transfer protein [Source:HGNC Symbol;Acc:HGNC:28116]	0.027967
HMCES	5-hydroxymethylcytosine binding, ES cell specific [Source:HGNC Symbol;Acc:HGNC:24446]	0.027964
PYCR2	pyrroline-5-carboxylate reductase 2 [Source:HGNC Symbol;Acc:HGNC:30262]	0.027952
VPS35L	VPS35 endosomal protein sorting factor like [Source:HGNC Symbol;Acc:HGNC:24641]	0.027923
CELF2	CUGBP Elav-like family member 2 [Source:HGNC Symbol;Acc:HGNC:2550]	0.027914
MTA2	metastasis associated 1 family member 2 [Source:HGNC Symbol;Acc:HGNC:7411]	0.02791
IFT80	intraflagellar transport 80 [Source:HGNC Symbol;Acc:HGNC:29262]	0.027905
BBC3	BCL2 binding component 3 [Source:HGNC Symbol;Acc:HGNC:17868]	0.027902
MAPK3	mitogen-activated protein kinase 3 [Source:HGNC Symbol;Acc:HGNC:6877]	0.027899
FBXL12	F-box and leucine rich repeat protein 12 [Source:HGNC Symbol;Acc:HGNC:13611]	0.027856
PRAG1	PEAK1 related, kinase-activating pseudokinase 1 [Source:HGNC Symbol;Acc:HGNC:25438]	0.027843
SEMA3A	semaphorin 3A [Source:HGNC Symbol;Acc:HGNC:10723]	0.027841
HIP1R	huntingtin interacting protein 1 related [Source:HGNC Symbol;Acc:HGNC:18415]	0.027823
ZFHX4	zinc finger homeobox 4 [Source:HGNC Symbol;Acc:HGNC:30939]	0.027805
ZNF280C	zinc finger protein 280C [Source:HGNC Symbol;Acc:HGNC:25955]	0.027798
ASCC3	activating signal cointegrator 1 complex subunit 3 [Source:HGNC Symbol;Acc:HGNC:18697]	0.027785
DECR2	2,4-dienoyl-CoA reductase 2 [Source:HGNC Symbol;Acc:HGNC:2754]	0.027784
SGCE	sarcoglycan epsilon [Source:HGNC Symbol;Acc:HGNC:10808]	0.02777
CAPNS1	calpain small subunit 1 [Source:HGNC Symbol;Acc:HGNC:1481]	0.027736
NECTIN3	nectin cell adhesion molecule 3 [Source:HGNC Symbol;Acc:HGNC:17664]	0.027719
PSMG3	proteasome assembly chaperone 3 [Source:HGNC Symbol;Acc:HGNC:22420]	0.027691
PTPRD	protein tyrosine phosphatase receptor type D [Source:HGNC Symbol;Acc:HGNC:9668]	0.027682
SEC22A	SEC22 homolog A, vesicle trafficking protein [Source:HGNC Symbol;Acc:HGNC:20260]	0.027678
C6orf62	chromosome 6 open reading frame 62 [Source:HGNC Symbol;Acc:HGNC:20998]	0.027663
CASTOR2	cytosolic arginine sensor for mTORC1 subunit 2 [Source:HGNC Symbol;Acc:HGNC:37073]	0.027657
AGPAT3	1-acylglycerol-3-phosphate O-acyltransferase 3 [Source:HGNC Symbol;Acc:HGNC:326]	0.027646
ZNHIT6	zinc finger HIT-type containing 6 [Source:HGNC Symbol;Acc:HGNC:26089]	0.027645
DOK1	docking protein 1 [Source:HGNC Symbol;Acc:HGNC:2990]	0.027634
TMEM175	transmembrane protein 175 [Source:HGNC Symbol;Acc:HGNC:28709]	0.027622
CECR2	CECR2 histone acetyl-lysine reader [Source:HGNC Symbol;Acc:HGNC:1840]	0.027606
MBNL2	muscleblind like splicing regulator 2 [Source:HGNC Symbol;Acc:HGNC:16746]	0.027603
GDI1	GDP dissociation inhibitor 1 [Source:HGNC Symbol;Acc:HGNC:4226]	0.027596
RIPK2	receptor interacting serine/threonine kinase 2 [Source:HGNC Symbol;Acc:HGNC:10020]	0.027494
PDK3	pyruvate dehydrogenase kinase 3 [Source:HGNC Symbol;Acc:HGNC:8811]	0.027492
CSGALNACT1	chondroitin sulfate N-acetylgalactosaminyltransferase 1 [Source:HGNC Symbol;Acc:HGNC:24290]	0.027476
DDX60	DExD/H-box helicase 60 [Source:HGNC Symbol;Acc:HGNC:25942]	0.027402
SEC24D	SEC24 homolog D, COPII coat complex component [Source:HGNC Symbol;Acc:HGNC:10706]	0.027388
RC3H2	ring finger and CCCH-type domains 2 [Source:HGNC Symbol;Acc:HGNC:21461]	0.027385
GPT2	glutamic--pyruvic transaminase 2 [Source:HGNC Symbol;Acc:HGNC:18062]	0.027383
TSEN15	tRNA splicing endonuclease subunit 15 [Source:HGNC Symbol;Acc:HGNC:16791]	0.027359
SLC23A2	solute carrier family 23 member 2 [Source:HGNC Symbol;Acc:HGNC:10973]	0.027357
UBE2B	ubiquitin conjugating enzyme E2 B [Source:HGNC Symbol;Acc:HGNC:12473]	0.027355
DOCK11	dedicator of cytokinesis 11 [Source:HGNC Symbol;Acc:HGNC:23483]	0.02728
PRXL2C	peroxiredoxin like 2C [Source:HGNC Symbol;Acc:HGNC:16881]	0.027266
JDP2	Jun dimerization protein 2 [Source:HGNC Symbol;Acc:HGNC:17546]	0.02723
ATRX	ATRX chromatin remodeler [Source:HGNC Symbol;Acc:HGNC:886]	0.027227
ERI1	exoribonuclease 1 [Source:HGNC Symbol;Acc:HGNC:23994]	0.027218
RHBDL2	rhomboid like 2 [Source:HGNC Symbol;Acc:HGNC:16083]	0.027187
TNFRSF1A	TNF receptor superfamily member 1A [Source:HGNC Symbol;Acc:HGNC:11916]	0.027185
PDYN	prodynorphin [Source:HGNC Symbol;Acc:HGNC:8820]	0.027153
BSDC1	BSD domain containing 1 [Source:HGNC Symbol;Acc:HGNC:25501]	0.027116
H2AX	H2A.X variant histone [Source:HGNC Symbol;Acc:HGNC:4739]	0.027116
DENR	density regulated re-initiation and release factor [Source:HGNC Symbol;Acc:HGNC:2769]	0.027104
MDK	midkine [Source:HGNC Symbol;Acc:HGNC:6972]	0.027094
VIRMA	vir like m6A methyltransferase associated [Source:HGNC Symbol;Acc:HGNC:24500]	0.02708
ZBTB16	zinc finger and BTB domain containing 16 [Source:HGNC Symbol;Acc:HGNC:12930]	0.027036
CALHM2	calcium homeostasis modulator family member 2 [Source:HGNC Symbol;Acc:HGNC:23493]	0.026998
CXCL12	C-X-C motif chemokine ligand 12 [Source:HGNC Symbol;Acc:HGNC:10672]	0.026995
RFXANK	regulatory factor X associated ankyrin containing protein [Source:HGNC Symbol;Acc:HGNC:9987]	0.026952
BTBD3	BTB domain containing 3 [Source:HGNC Symbol;Acc:HGNC:15854]	0.026945
VAMP4	vesicle associated membrane protein 4 [Source:HGNC Symbol;Acc:HGNC:12645]	0.026929
COL4A2	collagen type IV alpha 2 chain [Source:HGNC Symbol;Acc:HGNC:2203]	0.026918
LAMA2	laminin subunit alpha 2 [Source:HGNC Symbol;Acc:HGNC:6482]	0.026845
PSMD4	proteasome 26S subunit, non-ATPase 4 [Source:HGNC Symbol;Acc:HGNC:9561]	0.026836
SON	SON DNA and RNA binding protein [Source:HGNC Symbol;Acc:HGNC:11183]	0.026826
EIF3G	eukaryotic translation initiation factor 3 subunit G [Source:HGNC Symbol;Acc:HGNC:3274]	0.026815
SWT1	SWT1 RNA endoribonuclease homolog [Source:HGNC Symbol;Acc:HGNC:16785]	0.026775
ATP13A3	ATPase 13A3 [Source:HGNC Symbol;Acc:HGNC:24113]	0.026694
FMO5	flavin containing dimethylaniline monoxygenase 5 [Source:HGNC Symbol;Acc:HGNC:3773]	0.026667
ATXN7L1	ataxin 7 like 1 [Source:HGNC Symbol;Acc:HGNC:22210]	0.026656
IDNK	IDNK gluconokinase [Source:HGNC Symbol;Acc:HGNC:31367]	0.026642
OXSM	3-oxoacyl-ACP synthase, mitochondrial [Source:HGNC Symbol;Acc:HGNC:26063]	0.026608
YIPF4	Yip1 domain family member 4 [Source:HGNC Symbol;Acc:HGNC:28145]	0.02658
SARNP	SAP domain containing ribonucleoprotein [Source:HGNC Symbol;Acc:HGNC:24432]	0.026543
TBC1D15	TBC1 domain family member 15 [Source:HGNC Symbol;Acc:HGNC:25694]	0.026543
DAGLB	diacylglycerol lipase beta [Source:HGNC Symbol;Acc:HGNC:28923]	0.026523
PARD6G	par-6 family cell polarity regulator gamma [Source:HGNC Symbol;Acc:HGNC:16076]	0.026522
YIF1B	Yip1 interacting factor homolog B, membrane trafficking protein [Source:HGNC Symbol;Acc:HGNC:30511]	0.026452
ETFBKMT	electron transfer flavoprotein subunit beta lysine methyltransferase [Source:HGNC Symbol;Acc:HGNC:28739]	0.026431
SAAL1	serum amyloid A like 1 [Source:HGNC Symbol;Acc:HGNC:25158]	0.02642
RTN4	reticulon 4 [Source:HGNC Symbol;Acc:HGNC:14085]	0.026418
PRUNE2	prune homolog 2 with BCH domain [Source:HGNC Symbol;Acc:HGNC:25209]	0.026374
PNCK	pregnancy up-regulated nonubiquitous CaM kinase [Source:HGNC Symbol;Acc:HGNC:13415]	0.026368
TTC9B	tetratricopeptide repeat domain 9B [Source:HGNC Symbol;Acc:HGNC:26395]	0.026352
APLP2	amyloid beta precursor like protein 2 [Source:HGNC Symbol;Acc:HGNC:598]	0.026294
MB21D2	Mab-21 domain containing 2 [Source:HGNC Symbol;Acc:HGNC:30438]	0.02629
EIF5	eukaryotic translation initiation factor 5 [Source:HGNC Symbol;Acc:HGNC:3299]	0.026276
PIP4K2C	phosphatidylinositol-5-phosphate 4-kinase type 2 gamma [Source:HGNC Symbol;Acc:HGNC:23786]	0.026273
SNHG20	small nucleolar RNA host gene 20 [Source:HGNC Symbol;Acc:HGNC:33099]	0.026264
THYN1	thymocyte nuclear protein 1 [Source:HGNC Symbol;Acc:HGNC:29560]	0.026232
COMMD3-BMI1	COMMD3-BMI1 readthrough [Source:HGNC Symbol;Acc:HGNC:48326]	0.026193
ZSCAN26	zinc finger and SCAN domain containing 26 [Source:HGNC Symbol;Acc:HGNC:12978]	0.026168
MACROD1	mono-ADP ribosylhydrolase 1 [Source:HGNC Symbol;Acc:HGNC:29598]	0.0261
STK17B	serine/threonine kinase 17b [Source:HGNC Symbol;Acc:HGNC:11396]	0.026099
CCDC82	coiled-coil domain containing 82 [Source:HGNC Symbol;Acc:HGNC:26282]	0.026094
NRG2	neuregulin 2 [Source:HGNC Symbol;Acc:HGNC:7998]	0.026083
SEMA3D	semaphorin 3D [Source:HGNC Symbol;Acc:HGNC:10726]	0.026036
FLCN	folliculin [Source:HGNC Symbol;Acc:HGNC:27310]	0.026023
SESTD1	SEC14 and spectrin domain containing 1 [Source:HGNC Symbol;Acc:HGNC:18379]	0.025978
AOX1	aldehyde oxidase 1 [Source:HGNC Symbol;Acc:HGNC:553]	0.025973
ZFYVE1	zinc finger FYVE-type containing 1 [Source:HGNC Symbol;Acc:HGNC:13180]	0.025963
OARD1	O-acyl-ADP-ribose deacylase 1 [Source:HGNC Symbol;Acc:HGNC:21257]	0.025953
EIF2B4	eukaryotic translation initiation factor 2B subunit delta [Source:HGNC Symbol;Acc:HGNC:3260]	0.025932
GNPTG	N-acetylglucosamine-1-phosphate transferase subunit gamma [Source:HGNC Symbol;Acc:HGNC:23026]	0.025925
CREM	cAMP responsive element modulator [Source:HGNC Symbol;Acc:HGNC:2352]	0.025908
ARID4B	AT-rich interaction domain 4B [Source:HGNC Symbol;Acc:HGNC:15550]	0.025904
MCM7	minichromosome maintenance complex component 7 [Source:HGNC Symbol;Acc:HGNC:6950]	0.025866
CAPN7	calpain 7 [Source:HGNC Symbol;Acc:HGNC:1484]	0.025864
LTBP4	latent transforming growth factor beta binding protein 4 [Source:HGNC Symbol;Acc:HGNC:6717]	0.025847
TPBGL	trophoblast glycoprotein like [Source:HGNC Symbol;Acc:HGNC:44159]	0.025821
WSCD1	WSC domain containing 1 [Source:HGNC Symbol;Acc:HGNC:29060]	0.025765
RETREG3	reticulophagy regulator family member 3 [Source:HGNC Symbol;Acc:HGNC:27258]	0.025757
SH3D19	SH3 domain containing 19 [Source:HGNC Symbol;Acc:HGNC:30418]	0.025735
P4HA2	prolyl 4-hydroxylase subunit alpha 2 [Source:HGNC Symbol;Acc:HGNC:8547]	0.025733
LUC7L2	LUC7 like 2, pre-mRNA splicing factor [Source:HGNC Symbol;Acc:HGNC:21608]	0.025713
PPP1R35	protein phosphatase 1 regulatory subunit 35 [Source:HGNC Symbol;Acc:HGNC:28320]	0.025708
CLASP1	cytoplasmic linker associated protein 1 [Source:HGNC Symbol;Acc:HGNC:17088]	0.02569
CHKB	choline kinase beta [Source:HGNC Symbol;Acc:HGNC:1938]	0.025682
ATG3	autophagy related 3 [Source:HGNC Symbol;Acc:HGNC:20962]	0.025663
SIPA1	signal-induced proliferation-associated 1 [Source:HGNC Symbol;Acc:HGNC:10885]	0.025651
DBF4	DBF4 zinc finger [Source:HGNC Symbol;Acc:HGNC:17364]	0.025649
PLP1	proteolipid protein 1 [Source:HGNC Symbol;Acc:HGNC:9086]	0.02564
C2orf42	chromosome 2 open reading frame 42 [Source:HGNC Symbol;Acc:HGNC:26056]	0.025638
HTRA3	HtrA serine peptidase 3 [Source:HGNC Symbol;Acc:HGNC:30406]	0.025624
ACD	ACD shelterin complex subunit and telomerase recruitment factor [Source:HGNC Symbol;Acc:HGNC:25070]	0.02561
NR2C2	nuclear receptor subfamily 2 group C member 2 [Source:HGNC Symbol;Acc:HGNC:7972]	0.025595
LSM8	LSM8 homolog, U6 small nuclear RNA associated [Source:HGNC Symbol;Acc:HGNC:20471]	0.025594
H1-5	H1.5 linker histone, cluster member [Source:HGNC Symbol;Acc:HGNC:4719]	0.025588
OSBPL1A	oxysterol binding protein like 1A [Source:HGNC Symbol;Acc:HGNC:16398]	0.025573
AATK	apoptosis associated tyrosine kinase [Source:HGNC Symbol;Acc:HGNC:21]	0.025549
PTPRK	protein tyrosine phosphatase receptor type K [Source:HGNC Symbol;Acc:HGNC:9674]	0.025527
ZDHHC3	zinc finger DHHC-type palmitoyltransferase 3 [Source:HGNC Symbol;Acc:HGNC:18470]	0.025526
PHF20L1	PHD finger protein 20 like 1 [Source:HGNC Symbol;Acc:HGNC:24280]	0.025526
ELOVL7	ELOVL fatty acid elongase 7 [Source:HGNC Symbol;Acc:HGNC:26292]	0.025513
VPS26C	VPS26 endosomal protein sorting factor C [Source:HGNC Symbol;Acc:HGNC:3044]	0.025483
UCHL1	ubiquitin C-terminal hydrolase L1 [Source:HGNC Symbol;Acc:HGNC:12513]	0.025478
OTUD7B	OTU deubiquitinase 7B [Source:HGNC Symbol;Acc:HGNC:16683]	0.025467
FAM241B	family with sequence similarity 241 member B [Source:HGNC Symbol;Acc:HGNC:23519]	0.025453
RPA1	replication protein A1 [Source:HGNC Symbol;Acc:HGNC:10289]	0.025444
TFCP2L1	transcription factor CP2 like 1 [Source:HGNC Symbol;Acc:HGNC:17925]	0.025418
ANP32A	acidic nuclear phosphoprotein 32 family member A [Source:HGNC Symbol;Acc:HGNC:13233]	0.025362
ERCC1	ERCC excision repair 1, endonuclease non-catalytic subunit [Source:HGNC Symbol;Acc:HGNC:3433]	0.025337
USP14	ubiquitin specific peptidase 14 [Source:HGNC Symbol;Acc:HGNC:12612]	0.025333
RPS6KA5	ribosomal protein S6 kinase A5 [Source:HGNC Symbol;Acc:HGNC:10434]	0.02532
POC1B	POC1 centriolar protein B [Source:HGNC Symbol;Acc:HGNC:30836]	0.025318
SYP	synaptophysin [Source:HGNC Symbol;Acc:HGNC:11506]	0.02529
ARHGAP18	Rho GTPase activating protein 18 [Source:HGNC Symbol;Acc:HGNC:21035]	0.025267
HMOX2	heme oxygenase 2 [Source:HGNC Symbol;Acc:HGNC:5014]	0.025247
ARNTL	aryl hydrocarbon receptor nuclear translocator like [Source:HGNC Symbol;Acc:HGNC:701]	0.025245
LRP3	LDL receptor related protein 3 [Source:HGNC Symbol;Acc:HGNC:6695]	0.025231
USP18	ubiquitin specific peptidase 18 [Source:HGNC Symbol;Acc:HGNC:12616]	0.025209
SMYD3	SET and MYND domain containing 3 [Source:HGNC Symbol;Acc:HGNC:15513]	0.025208
RTP4	receptor transporter protein 4 [Source:HGNC Symbol;Acc:HGNC:23992]	0.025202
SP3	Sp3 transcription factor [Source:HGNC Symbol;Acc:HGNC:11208]	0.025171
ANKS1B	ankyrin repeat and sterile alpha motif domain containing 1B [Source:HGNC Symbol;Acc:HGNC:24600]	0.025155
CHURC1	churchill domain containing 1 [Source:HGNC Symbol;Acc:HGNC:20099]	0.025155
BFAR	bifunctional apoptosis regulator [Source:HGNC Symbol;Acc:HGNC:17613]	0.025148
TMEM158	transmembrane protein 158 (gene/pseudogene) [Source:HGNC Symbol;Acc:HGNC:30293]	0.025147
AKT2	AKT serine/threonine kinase 2 [Source:HGNC Symbol;Acc:HGNC:392]	0.025114
PAQR8	progestin and adipoQ receptor family member 8 [Source:HGNC Symbol;Acc:HGNC:15708]	0.025102
INCA1	inhibitor of CDK, cyclin A1 interacting protein 1 [Source:HGNC Symbol;Acc:HGNC:32224]	0.025102
BAZ2B	bromodomain adjacent to zinc finger domain 2B [Source:HGNC Symbol;Acc:HGNC:963]	0.025096
SELENOH	selenoprotein H [Source:HGNC Symbol;Acc:HGNC:18251]	0.025093
SCP2	sterol carrier protein 2 [Source:HGNC Symbol;Acc:HGNC:10606]	0.025059
TMEM126B	transmembrane protein 126B [Source:HGNC Symbol;Acc:HGNC:30883]	0.025055
RPA2	replication protein A2 [Source:HGNC Symbol;Acc:HGNC:10290]	0.025041
TUBGCP5	tubulin gamma complex associated protein 5 [Source:HGNC Symbol;Acc:HGNC:18600]	0.025038
HNMT	histamine N-methyltransferase [Source:HGNC Symbol;Acc:HGNC:5028]	0.025022
ABHD10	abhydrolase domain containing 10, depalmitoylase [Source:HGNC Symbol;Acc:HGNC:25656]	0.025
ANP32B	acidic nuclear phosphoprotein 32 family member B [Source:HGNC Symbol;Acc:HGNC:16677]	0.024999
YIF1A	Yip1 interacting factor homolog A, membrane trafficking protein [Source:HGNC Symbol;Acc:HGNC:16688]	0.024992
ADAM15	ADAM metallopeptidase domain 15 [Source:HGNC Symbol;Acc:HGNC:193]	0.024984
PRIM1	DNA primase subunit 1 [Source:HGNC Symbol;Acc:HGNC:9369]	0.024975
GTPBP2	GTP binding protein 2 [Source:HGNC Symbol;Acc:HGNC:4670]	0.024973
SUGP1	SURP and G-patch domain containing 1 [Source:HGNC Symbol;Acc:HGNC:18643]	0.02496
WNT5A	Wnt family member 5A [Source:HGNC Symbol;Acc:HGNC:12784]	0.024954
SMUG1	single-strand-selective monofunctional uracil-DNA glycosylase 1 [Source:HGNC Symbol;Acc:HGNC:17148]	0.024954
NDUFC2	NADH:ubiquinone oxidoreductase subunit C2 [Source:HGNC Symbol;Acc:HGNC:7706]	0.024881
C17orf75	chromosome 17 open reading frame 75 [Source:HGNC Symbol;Acc:HGNC:30173]	0.024874
ZNF182	zinc finger protein 182 [Source:HGNC Symbol;Acc:HGNC:13001]	0.024852
CCL27	C-C motif chemokine ligand 27 [Source:HGNC Symbol;Acc:HGNC:10626]	0.024823
PPIP5K1	diphosphoinositol pentakisphosphate kinase 1 [Source:HGNC Symbol;Acc:HGNC:29023]	0.024815
PLOD2	procollagen-lysine,2-oxoglutarate 5-dioxygenase 2 [Source:HGNC Symbol;Acc:HGNC:9082]	0.024815
RBSN	rabenosyn, RAB effector [Source:HGNC Symbol;Acc:HGNC:20759]	0.024812
PDP1	pyruvate dehyrogenase phosphatase catalytic subunit 1 [Source:HGNC Symbol;Acc:HGNC:9279]	0.024802
EIF3K	eukaryotic translation initiation factor 3 subunit K [Source:HGNC Symbol;Acc:HGNC:24656]	0.024791
NINJ1	ninjurin 1 [Source:HGNC Symbol;Acc:HGNC:7824]	0.024772
HSPA1B	heat shock protein family A (Hsp70) member 1B [Source:HGNC Symbol;Acc:HGNC:5233]	0.024771
HSBP1	heat shock factor binding protein 1 [Source:HGNC Symbol;Acc:HGNC:5203]	0.024759
RNF165	ring finger protein 165 [Source:HGNC Symbol;Acc:HGNC:31696]	0.02475
FKBP10	FKBP prolyl isomerase 10 [Source:HGNC Symbol;Acc:HGNC:18169]	0.024706
PEX19	peroxisomal biogenesis factor 19 [Source:HGNC Symbol;Acc:HGNC:9713]	0.024696
ARSK	arylsulfatase family member K [Source:HGNC Symbol;Acc:HGNC:25239]	0.024672
EXOSC8	exosome component 8 [Source:HGNC Symbol;Acc:HGNC:17035]	0.024651
FSCN1	fascin actin-bundling protein 1 [Source:HGNC Symbol;Acc:HGNC:11148]	0.02465
WDSUB1	WD repeat, sterile alpha motif and U-box domain containing 1 [Source:HGNC Symbol;Acc:HGNC:26697]	0.024611
HNRNPH2	heterogeneous nuclear ribonucleoprotein H2 [Source:HGNC Symbol;Acc:HGNC:5042]	0.024582
IGF1R	insulin like growth factor 1 receptor [Source:HGNC Symbol;Acc:HGNC:5465]	0.024561
RCCD1	RCC1 domain containing 1 [Source:HGNC Symbol;Acc:HGNC:30457]	0.024558
POC1B-GALNT4	POC1B-GALNT4 readthrough [Source:HGNC Symbol;Acc:HGNC:42957]	0.024553
PANX2	pannexin 2 [Source:HGNC Symbol;Acc:HGNC:8600]	0.024549
PPP2R5A	protein phosphatase 2 regulatory subunit B'alpha [Source:HGNC Symbol;Acc:HGNC:9309]	0.024513
SHC1	SHC adaptor protein 1 [Source:HGNC Symbol;Acc:HGNC:10840]	0.024481
NCOA1	nuclear receptor coactivator 1 [Source:HGNC Symbol;Acc:HGNC:7668]	0.02446
NOM1	nucleolar protein with MIF4G domain 1 [Source:HGNC Symbol;Acc:HGNC:13244]	0.024451
DHRS1	dehydrogenase/reductase 1 [Source:HGNC Symbol;Acc:HGNC:16445]	0.024448
PEX11B	peroxisomal biogenesis factor 11 beta [Source:HGNC Symbol;Acc:HGNC:8853]	0.024414
GGTA1P	glycoprotein alpha-galactosyltransferase 1, pseudogene [Source:HGNC Symbol;Acc:HGNC:4253]	0.024382
ARL4D	ADP ribosylation factor like GTPase 4D [Source:HGNC Symbol;Acc:HGNC:656]	0.02434
KCTD18	potassium channel tetramerization domain containing 18 [Source:HGNC Symbol;Acc:HGNC:26446]	0.024299
TRIM26	tripartite motif containing 26 [Source:HGNC Symbol;Acc:HGNC:12962]	0.02428
SOS1	SOS Ras/Rac guanine nucleotide exchange factor 1 [Source:HGNC Symbol;Acc:HGNC:11187]	0.024241
AMOTL1	angiomotin like 1 [Source:HGNC Symbol;Acc:HGNC:17811]	0.02423
UTP3	UTP3 small subunit processome component [Source:HGNC Symbol;Acc:HGNC:24477]	0.024223
SPARCL1	SPARC like 1 [Source:HGNC Symbol;Acc:HGNC:11220]	0.024221
KHNYN	KH and NYN domain containing [Source:HGNC Symbol;Acc:HGNC:20166]	0.0242
CD109	CD109 molecule [Source:HGNC Symbol;Acc:HGNC:21685]	0.0242
CRTAP	cartilage associated protein [Source:HGNC Symbol;Acc:HGNC:2379]	0.024199
ZNF106	zinc finger protein 106 [Source:HGNC Symbol;Acc:HGNC:12886]	0.02418
HAP1	huntingtin associated protein 1 [Source:HGNC Symbol;Acc:HGNC:4812]	0.02416
ACAP2	ArfGAP with coiled-coil, ankyrin repeat and PH domains 2 [Source:HGNC Symbol;Acc:HGNC:16469]	0.024142
ADPRH	ADP-ribosylarginine hydrolase [Source:HGNC Symbol;Acc:HGNC:269]	0.024129
TNFRSF12A	TNF receptor superfamily member 12A [Source:HGNC Symbol;Acc:HGNC:18152]	0.024118
KIAA1614	KIAA1614 [Source:HGNC Symbol;Acc:HGNC:29327]	0.024077
ULK3	unc-51 like kinase 3 [Source:HGNC Symbol;Acc:HGNC:19703]	0.024075
CCPG1	cell cycle progression 1 [Source:HGNC Symbol;Acc:HGNC:24227]	0.024057
C9orf16	chromosome 9 open reading frame 16 [Source:HGNC Symbol;Acc:HGNC:17823]	0.024054
PCYOX1L	prenylcysteine oxidase 1 like [Source:HGNC Symbol;Acc:HGNC:28477]	0.02405
ABI1	abl interactor 1 [Source:HGNC Symbol;Acc:HGNC:11320]	0.024032
DUSP22	dual specificity phosphatase 22 [Source:HGNC Symbol;Acc:HGNC:16077]	0.024023
ADCK5	aarF domain containing kinase 5 [Source:HGNC Symbol;Acc:HGNC:21738]	0.024021
PALLD	palladin, cytoskeletal associated protein [Source:HGNC Symbol;Acc:HGNC:17068]	0.023979
HDDC2	HD domain containing 2 [Source:HGNC Symbol;Acc:HGNC:21078]	0.023969
OSGEP	O-sialoglycoprotein endopeptidase [Source:HGNC Symbol;Acc:HGNC:18028]	0.023967
BRCC3	BRCA1/BRCA2-containing complex subunit 3 [Source:HGNC Symbol;Acc:HGNC:24185]	0.023956
RAB14	RAB14, member RAS oncogene family [Source:HGNC Symbol;Acc:HGNC:16524]	0.023948
ELF5	E74 like ETS transcription factor 5 [Source:HGNC Symbol;Acc:HGNC:3320]	0.02394
PCGF6	polycomb group ring finger 6 [Source:HGNC Symbol;Acc:HGNC:21156]	0.02394
FBXO6	F-box protein 6 [Source:HGNC Symbol;Acc:HGNC:13585]	0.023926
GBP5	guanylate binding protein 5 [Source:HGNC Symbol;Acc:HGNC:19895]	0.023912
ICE1	interactor of little elongation complex ELL subunit 1 [Source:HGNC Symbol;Acc:HGNC:29154]	0.023865
UBR5	ubiquitin protein ligase E3 component n-recognin 5 [Source:HGNC Symbol;Acc:HGNC:16806]	0.023862
USP1	ubiquitin specific peptidase 1 [Source:HGNC Symbol;Acc:HGNC:12607]	0.023829
PSMB1	proteasome 20S subunit beta 1 [Source:HGNC Symbol;Acc:HGNC:9537]	0.023826
DNM3	dynamin 3 [Source:HGNC Symbol;Acc:HGNC:29125]	0.023823
SENP2	SUMO specific peptidase 2 [Source:HGNC Symbol;Acc:HGNC:23116]	0.023813
SFI1	SFI1 centrin binding protein [Source:HGNC Symbol;Acc:HGNC:29064]	0.023794
TMEM62	transmembrane protein 62 [Source:HGNC Symbol;Acc:HGNC:26269]	0.023775
RTF2	replication termination factor 2 [Source:HGNC Symbol;Acc:HGNC:15890]	0.023771
THBS2	thrombospondin 2 [Source:HGNC Symbol;Acc:HGNC:11786]	0.023722
MAOB	monoamine oxidase B [Source:HGNC Symbol;Acc:HGNC:6834]	0.02372
THAP7	THAP domain containing 7 [Source:HGNC Symbol;Acc:HGNC:23190]	0.023676
BIN1	bridging integrator 1 [Source:HGNC Symbol;Acc:HGNC:1052]	0.02367
RAP2C	RAP2C, member of RAS oncogene family [Source:HGNC Symbol;Acc:HGNC:21165]	0.023662
POLR2B	RNA polymerase II subunit B [Source:HGNC Symbol;Acc:HGNC:9188]	0.023659
TSBP1	testis expressed basic protein 1 [Source:HGNC Symbol;Acc:HGNC:13922]	0.023651
PRKAG2	protein kinase AMP-activated non-catalytic subunit gamma 2 [Source:HGNC Symbol;Acc:HGNC:9386]	0.02365
EFNA5	ephrin A5 [Source:HGNC Symbol;Acc:HGNC:3225]	0.023635
CLDN10	claudin 10 [Source:HGNC Symbol;Acc:HGNC:2033]	0.02363
ISG20L2	interferon stimulated exonuclease gene 20 like 2 [Source:HGNC Symbol;Acc:HGNC:25745]	0.023606
MAP4K5	mitogen-activated protein kinase kinase kinase kinase 5 [Source:HGNC Symbol;Acc:HGNC:6867]	0.023602
TMEM127	transmembrane protein 127 [Source:HGNC Symbol;Acc:HGNC:26038]	0.023578
CD2AP	CD2 associated protein [Source:HGNC Symbol;Acc:HGNC:14258]	0.023573
RFX5	regulatory factor X5 [Source:HGNC Symbol;Acc:HGNC:9986]	0.023569
UTP6	UTP6 small subunit processome component [Source:HGNC Symbol;Acc:HGNC:18279]	0.023567
CYLD	CYLD lysine 63 deubiquitinase [Source:HGNC Symbol;Acc:HGNC:2584]	0.023566
TECPR1	tectonin beta-propeller repeat containing 1 [Source:HGNC Symbol;Acc:HGNC:22214]	0.023534
UBE2S	ubiquitin conjugating enzyme E2 S [Source:HGNC Symbol;Acc:HGNC:17895]	0.023532
ST20-MTHFS	ST20-MTHFS readthrough [Source:HGNC Symbol;Acc:HGNC:44655]	0.023522
CTSA	cathepsin A [Source:HGNC Symbol;Acc:HGNC:9251]	0.023503
KDM5C	lysine demethylase 5C [Source:HGNC Symbol;Acc:HGNC:11114]	0.023503
MED14	mediator complex subunit 14 [Source:HGNC Symbol;Acc:HGNC:2370]	0.023499
SRGAP2	SLIT-ROBO Rho GTPase activating protein 2 [Source:HGNC Symbol;Acc:HGNC:19751]	0.023487
HIRA	histone cell cycle regulator [Source:HGNC Symbol;Acc:HGNC:4916]	0.023461
ATP6V1E1	ATPase H+ transporting V1 subunit E1 [Source:HGNC Symbol;Acc:HGNC:857]	0.02342
ZHX2	zinc fingers and homeoboxes 2 [Source:HGNC Symbol;Acc:HGNC:18513]	0.023369
TEX10	testis expressed 10 [Source:HGNC Symbol;Acc:HGNC:25988]	0.023333
LRCH3	leucine rich repeats and calponin homology domain containing 3 [Source:HGNC Symbol;Acc:HGNC:28637]	0.023313
SOGA1	suppressor of glucose, autophagy associated 1 [Source:HGNC Symbol;Acc:HGNC:16111]	0.023296
ILVBL	ilvB acetolactate synthase like [Source:HGNC Symbol;Acc:HGNC:6041]	0.023282
CELF4	CUGBP Elav-like family member 4 [Source:HGNC Symbol;Acc:HGNC:14015]	0.023249
VSIG10	V-set and immunoglobulin domain containing 10 [Source:HGNC Symbol;Acc:HGNC:26078]	0.023249
GMPR	guanosine monophosphate reductase [Source:HGNC Symbol;Acc:HGNC:4376]	0.02322
MYO5A	myosin VA [Source:HGNC Symbol;Acc:HGNC:7602]	0.023201
ZNF32	zinc finger protein 32 [Source:HGNC Symbol;Acc:HGNC:13095]	0.023195
REXO2	RNA exonuclease 2 [Source:HGNC Symbol;Acc:HGNC:17851]	0.02317
UNC5D	unc-5 netrin receptor D [Source:HGNC Symbol;Acc:HGNC:18634]	0.023121
GEMIN8	gem nuclear organelle associated protein 8 [Source:HGNC Symbol;Acc:HGNC:26044]	0.023084
RING1	ring finger protein 1 [Source:HGNC Symbol;Acc:HGNC:10018]	0.023053
EXD1	exonuclease 3'-5' domain containing 1 [Source:HGNC Symbol;Acc:HGNC:28507]	0.023
SDSL	serine dehydratase like [Source:HGNC Symbol;Acc:HGNC:30404]	0.022994
ANKRD35	ankyrin repeat domain 35 [Source:HGNC Symbol;Acc:HGNC:26323]	0.02299
ELMO3	engulfment and cell motility 3 [Source:HGNC Symbol;Acc:HGNC:17289]	0.02294
NEUROG2	neurogenin 2 [Source:HGNC Symbol;Acc:HGNC:13805]	0.022932
SMIM4	small integral membrane protein 4 [Source:HGNC Symbol;Acc:HGNC:37257]	0.022932
RBPJL	recombination signal binding protein for immunoglobulin kappa J region like [Source:HGNC Symbol;Acc:HGNC:13761]	0.022925
ZFYVE9	zinc finger FYVE-type containing 9 [Source:HGNC Symbol;Acc:HGNC:6775]	0.02292
PAPPA	pappalysin 1 [Source:HGNC Symbol;Acc:HGNC:8602]	0.022918
CRH	corticotropin releasing hormone [Source:HGNC Symbol;Acc:HGNC:2355]	0.022859
DDHD2	DDHD domain containing 2 [Source:HGNC Symbol;Acc:HGNC:29106]	0.022857
ZIK1	zinc finger protein interacting with K protein 1 [Source:HGNC Symbol;Acc:HGNC:33104]	0.022846
CENPI	centromere protein I [Source:HGNC Symbol;Acc:HGNC:3968]	0.022833
DERA	deoxyribose-phosphate aldolase [Source:HGNC Symbol;Acc:HGNC:24269]	0.022833
GLDN	gliomedin [Source:HGNC Symbol;Acc:HGNC:29514]	0.022832
MT-ND2	mitochondrially encoded NADH:ubiquinone oxidoreductase core subunit 2 [Source:HGNC Symbol;Acc:HGNC:7456]	0.022804
XPR1	xenotropic and polytropic retrovirus receptor 1 [Source:HGNC Symbol;Acc:HGNC:12827]	0.022799
TMEM120A	transmembrane protein 120A [Source:HGNC Symbol;Acc:HGNC:21697]	0.022782
TTC17	tetratricopeptide repeat domain 17 [Source:HGNC Symbol;Acc:HGNC:25596]	0.02278
PLPP1	phospholipid phosphatase 1 [Source:HGNC Symbol;Acc:HGNC:9228]	0.022767
SLC46A3	solute carrier family 46 member 3 [Source:HGNC Symbol;Acc:HGNC:27501]	0.022765
PUM3	pumilio RNA binding family member 3 [Source:HGNC Symbol;Acc:HGNC:29676]	0.022762
ELMOD2	ELMO domain containing 2 [Source:HGNC Symbol;Acc:HGNC:28111]	0.02276
PRLR	prolactin receptor [Source:HGNC Symbol;Acc:HGNC:9446]	0.022748
LENG8	leukocyte receptor cluster member 8 [Source:HGNC Symbol;Acc:HGNC:15500]	0.022747
TBCCD1	TBCC domain containing 1 [Source:HGNC Symbol;Acc:HGNC:25546]	0.022733
CEP63	centrosomal protein 63 [Source:HGNC Symbol;Acc:HGNC:25815]	0.022711
ATP6AP1	ATPase H+ transporting accessory protein 1 [Source:HGNC Symbol;Acc:HGNC:868]	0.022704
DUSP10	dual specificity phosphatase 10 [Source:HGNC Symbol;Acc:HGNC:3065]	0.022688
ADCY3	adenylate cyclase 3 [Source:HGNC Symbol;Acc:HGNC:234]	0.022681
PCDH18	protocadherin 18 [Source:HGNC Symbol;Acc:HGNC:14268]	0.022651
TBC1D9B	TBC1 domain family member 9B [Source:HGNC Symbol;Acc:HGNC:29097]	0.022647
ALDH3A2	aldehyde dehydrogenase 3 family member A2 [Source:HGNC Symbol;Acc:HGNC:403]	0.022642
LPAR6	lysophosphatidic acid receptor 6 [Source:HGNC Symbol;Acc:HGNC:15520]	0.022629
SLC25A14	solute carrier family 25 member 14 [Source:HGNC Symbol;Acc:HGNC:10984]	0.022628
PSMA3	proteasome 20S subunit alpha 3 [Source:HGNC Symbol;Acc:HGNC:9532]	0.022571
TP53INP1	tumor protein p53 inducible nuclear protein 1 [Source:HGNC Symbol;Acc:HGNC:18022]	0.022537
WDR91	WD repeat domain 91 [Source:HGNC Symbol;Acc:HGNC:24997]	0.022523
ENO2	enolase 2 [Source:HGNC Symbol;Acc:HGNC:3353]	0.022522
ZNF277	zinc finger protein 277 [Source:HGNC Symbol;Acc:HGNC:13070]	0.022515
UBE2Z	ubiquitin conjugating enzyme E2 Z [Source:HGNC Symbol;Acc:HGNC:25847]	0.022512
PLCG1	phospholipase C gamma 1 [Source:HGNC Symbol;Acc:HGNC:9065]	0.022498
ACOT11	acyl-CoA thioesterase 11 [Source:HGNC Symbol;Acc:HGNC:18156]	0.022493
XPO4	exportin 4 [Source:HGNC Symbol;Acc:HGNC:17796]	0.022464
RNF122	ring finger protein 122 [Source:HGNC Symbol;Acc:HGNC:21147]	0.02246
NECAP1	NECAP endocytosis associated 1 [Source:HGNC Symbol;Acc:HGNC:24539]	0.022459
USP4	ubiquitin specific peptidase 4 [Source:HGNC Symbol;Acc:HGNC:12627]	0.022456
SF3B2	splicing factor 3b subunit 2 [Source:HGNC Symbol;Acc:HGNC:10769]	0.022439
BACH2	BTB domain and CNC homolog 2 [Source:HGNC Symbol;Acc:HGNC:14078]	0.022417
FADS1	fatty acid desaturase 1 [Source:HGNC Symbol;Acc:HGNC:3574]	0.022406
UBE2H	ubiquitin conjugating enzyme E2 H [Source:HGNC Symbol;Acc:HGNC:12484]	0.022405
MAGEE1	MAGE family member E1 [Source:HGNC Symbol;Acc:HGNC:24934]	0.022377
FBXO17	F-box protein 17 [Source:HGNC Symbol;Acc:HGNC:18754]	0.022376
PHAX	phosphorylated adaptor for RNA export [Source:HGNC Symbol;Acc:HGNC:10241]	0.022363
WASL	WASP like actin nucleation promoting factor [Source:HGNC Symbol;Acc:HGNC:12735]	0.022358
IL15RA	interleukin 15 receptor subunit alpha [Source:HGNC Symbol;Acc:HGNC:5978]	0.022296
SOCS6	suppressor of cytokine signaling 6 [Source:HGNC Symbol;Acc:HGNC:16833]	0.022291
RNASET2	ribonuclease T2 [Source:HGNC Symbol;Acc:HGNC:21686]	0.022264
RNF135	ring finger protein 135 [Source:HGNC Symbol;Acc:HGNC:21158]	0.022258
EIF4A2	eukaryotic translation initiation factor 4A2 [Source:HGNC Symbol;Acc:HGNC:3284]	0.022247
SPATA3	spermatogenesis associated 3 [Source:HGNC Symbol;Acc:HGNC:17884]	0.022236
SLCO2B1	solute carrier organic anion transporter family member 2B1 [Source:HGNC Symbol;Acc:HGNC:10962]	0.022224
FUT11	fucosyltransferase 11 [Source:HGNC Symbol;Acc:HGNC:19233]	0.022223
KEAP1	kelch like ECH associated protein 1 [Source:HGNC Symbol;Acc:HGNC:23177]	0.022216
FBXL14	F-box and leucine rich repeat protein 14 [Source:HGNC Symbol;Acc:HGNC:28624]	0.022196
SLC24A4	solute carrier family 24 member 4 [Source:HGNC Symbol;Acc:HGNC:10978]	0.022185
MTMR4	myotubularin related protein 4 [Source:HGNC Symbol;Acc:HGNC:7452]	0.022177
NKD1	NKD inhibitor of WNT signaling pathway 1 [Source:HGNC Symbol;Acc:HGNC:17045]	0.022176
TBC1D14	TBC1 domain family member 14 [Source:HGNC Symbol;Acc:HGNC:29246]	0.022172
WDR48	WD repeat domain 48 [Source:HGNC Symbol;Acc:HGNC:30914]	0.022159
IDS	iduronate 2-sulfatase [Source:HGNC Symbol;Acc:HGNC:5389]	0.022152
PDS5A	PDS5 cohesin associated factor A [Source:HGNC Symbol;Acc:HGNC:29088]	0.022133
NUMBL	NUMB like endocytic adaptor protein [Source:HGNC Symbol;Acc:HGNC:8061]	0.022126
SLC10A1	solute carrier family 10 member 1 [Source:HGNC Symbol;Acc:HGNC:10905]	0.022124
PCDHB15	protocadherin beta 15 [Source:HGNC Symbol;Acc:HGNC:8686]	0.022113
TUSC2	tumor suppressor 2, mitochondrial calcium regulator [Source:HGNC Symbol;Acc:HGNC:17034]	0.022103
NPEPPS	aminopeptidase puromycin sensitive [Source:HGNC Symbol;Acc:HGNC:7900]	0.022081
ZBTB20	zinc finger and BTB domain containing 20 [Source:HGNC Symbol;Acc:HGNC:13503]	0.02208
TSPAN13	tetraspanin 13 [Source:HGNC Symbol;Acc:HGNC:21643]	0.022072
TRIP10	thyroid hormone receptor interactor 10 [Source:HGNC Symbol;Acc:HGNC:12304]	0.022054
ACOT6	acyl-CoA thioesterase 6 [Source:HGNC Symbol;Acc:HGNC:33159]	0.02205
CLN8	CLN8 transmembrane ER and ERGIC protein [Source:HGNC Symbol;Acc:HGNC:2079]	0.022045
SPSB2	splA/ryanodine receptor domain and SOCS box containing 2 [Source:HGNC Symbol;Acc:HGNC:29522]	0.022035
SH3D21	SH3 domain containing 21 [Source:HGNC Symbol;Acc:HGNC:26236]	0.022023
TRAPPC3	trafficking protein particle complex 3 [Source:HGNC Symbol;Acc:HGNC:19942]	0.022002
U2AF2	U2 small nuclear RNA auxiliary factor 2 [Source:HGNC Symbol;Acc:HGNC:23156]	0.022
RCN3	reticulocalbin 3 [Source:HGNC Symbol;Acc:HGNC:21145]	0.021997
DUSP16	dual specificity phosphatase 16 [Source:HGNC Symbol;Acc:HGNC:17909]	0.021973
TRPC1	transient receptor potential cation channel subfamily C member 1 [Source:HGNC Symbol;Acc:HGNC:12333]	0.021966
MACIR	macrophage immunometabolism regulator [Source:HGNC Symbol;Acc:HGNC:25052]	0.021954
HPS4	HPS4 biogenesis of lysosomal organelles complex 3 subunit 2 [Source:HGNC Symbol;Acc:HGNC:15844]	0.02195
INPP5K	inositol polyphosphate-5-phosphatase K [Source:HGNC Symbol;Acc:HGNC:33882]	0.021944
STAG1	stromal antigen 1 [Source:HGNC Symbol;Acc:HGNC:11354]	0.021935
FBXL3	F-box and leucine rich repeat protein 3 [Source:HGNC Symbol;Acc:HGNC:13599]	0.021931
TMEM131	transmembrane protein 131 [Source:HGNC Symbol;Acc:HGNC:30366]	0.021905
DNA2	DNA replication helicase/nuclease 2 [Source:HGNC Symbol;Acc:HGNC:2939]	0.021904
SORD	sorbitol dehydrogenase [Source:HGNC Symbol;Acc:HGNC:11184]	0.021892
SLBP	stem-loop binding protein [Source:HGNC Symbol;Acc:HGNC:10904]	0.021878
NUSAP1	nucleolar and spindle associated protein 1 [Source:HGNC Symbol;Acc:HGNC:18538]	0.021877
KCNJ10	potassium inwardly rectifying channel subfamily J member 10 [Source:HGNC Symbol;Acc:HGNC:6256]	0.021869
GFPT2	glutamine-fructose-6-phosphate transaminase 2 [Source:HGNC Symbol;Acc:HGNC:4242]	0.021867
PHLDB1	pleckstrin homology like domain family B member 1 [Source:HGNC Symbol;Acc:HGNC:23697]	0.021847
RBM41	RNA binding motif protein 41 [Source:HGNC Symbol;Acc:HGNC:25617]	0.021843
TWSG1	twisted gastrulation BMP signaling modulator 1 [Source:HGNC Symbol;Acc:HGNC:12429]	0.02184
RERE	arginine-glutamic acid dipeptide repeats [Source:HGNC Symbol;Acc:HGNC:9965]	0.021809
ATXN7L2	ataxin 7 like 2 [Source:HGNC Symbol;Acc:HGNC:28713]	0.021785
FOXJ2	forkhead box J2 [Source:HGNC Symbol;Acc:HGNC:24818]	0.021769
ZMIZ2	zinc finger MIZ-type containing 2 [Source:HGNC Symbol;Acc:HGNC:22229]	0.021765
KCTD21	potassium channel tetramerization domain containing 21 [Source:HGNC Symbol;Acc:HGNC:27452]	0.021757
SMAD6	SMAD family member 6 [Source:HGNC Symbol;Acc:HGNC:6772]	0.021753
PBDC1	polysaccharide biosynthesis domain containing 1 [Source:HGNC Symbol;Acc:HGNC:28790]	0.02175
RANBP2	RAN binding protein 2 [Source:HGNC Symbol;Acc:HGNC:9848]	0.021741
JADE1	jade family PHD finger 1 [Source:HGNC Symbol;Acc:HGNC:30027]	0.021714
CASKIN1	CASK interacting protein 1 [Source:HGNC Symbol;Acc:HGNC:20879]	0.021677
ZNF48	zinc finger protein 48 [Source:HGNC Symbol;Acc:HGNC:13114]	0.021675
ZFP90	ZFP90 zinc finger protein [Source:HGNC Symbol;Acc:HGNC:23329]	0.021668
SLK	STE20 like kinase [Source:HGNC Symbol;Acc:HGNC:11088]	0.021657
PRDX3	peroxiredoxin 3 [Source:HGNC Symbol;Acc:HGNC:9354]	0.021656
PLCL1	phospholipase C like 1 (inactive) [Source:HGNC Symbol;Acc:HGNC:9063]	0.021644
CHCHD2	coiled-coil-helix-coiled-coil-helix domain containing 2 [Source:HGNC Symbol;Acc:HGNC:21645]	0.021643
LYSMD4	LysM domain containing 4 [Source:HGNC Symbol;Acc:HGNC:26571]	0.021641
KBTBD3	kelch repeat and BTB domain containing 3 [Source:HGNC Symbol;Acc:HGNC:22934]	0.021616
GGCX	gamma-glutamyl carboxylase [Source:HGNC Symbol;Acc:HGNC:4247]	0.02158
AHCTF1	AT-hook containing transcription factor 1 [Source:HGNC Symbol;Acc:HGNC:24618]	0.021565
GLG1	golgi glycoprotein 1 [Source:HGNC Symbol;Acc:HGNC:4316]	0.021545
FOXO3	forkhead box O3 [Source:HGNC Symbol;Acc:HGNC:3821]	0.021542
COPS2	COP9 signalosome subunit 2 [Source:HGNC Symbol;Acc:HGNC:30747]	0.021541
ATP2B1	ATPase plasma membrane Ca2+ transporting 1 [Source:HGNC Symbol;Acc:HGNC:814]	0.021539
GDPD2	glycerophosphodiester phosphodiesterase domain containing 2 [Source:HGNC Symbol;Acc:HGNC:25974]	0.021538
TRIM27	tripartite motif containing 27 [Source:HGNC Symbol;Acc:HGNC:9975]	0.021493
GOLM2	golgi membrane protein 2 [Source:HGNC Symbol;Acc:HGNC:24892]	0.02149
ZW10	zw10 kinetochore protein [Source:HGNC Symbol;Acc:HGNC:13194]	0.021488
SLC35G2	solute carrier family 35 member G2 [Source:HGNC Symbol;Acc:HGNC:28480]	0.021468
TRIO	trio Rho guanine nucleotide exchange factor [Source:HGNC Symbol;Acc:HGNC:12303]	0.021455
TFDP1	transcription factor Dp-1 [Source:HGNC Symbol;Acc:HGNC:11749]	0.021433
BRI3BP	BRI3 binding protein [Source:HGNC Symbol;Acc:HGNC:14251]	0.021392
TBC1D22A	TBC1 domain family member 22A [Source:HGNC Symbol;Acc:HGNC:1309]	0.02136
LNPEP	leucyl and cystinyl aminopeptidase [Source:HGNC Symbol;Acc:HGNC:6656]	0.021356
CYTH1	cytohesin 1 [Source:HGNC Symbol;Acc:HGNC:9501]	0.021355
PCDHB13	protocadherin beta 13 [Source:HGNC Symbol;Acc:HGNC:8684]	0.021347
HLTF	helicase like transcription factor [Source:HGNC Symbol;Acc:HGNC:11099]	0.021345
CRK	CRK proto-oncogene, adaptor protein [Source:HGNC Symbol;Acc:HGNC:2362]	0.02133
ADI1	acireductone dioxygenase 1 [Source:HGNC Symbol;Acc:HGNC:30576]	0.021311
GLMP	glycosylated lysosomal membrane protein [Source:HGNC Symbol;Acc:HGNC:29436]	0.021274
IRF1	interferon regulatory factor 1 [Source:HGNC Symbol;Acc:HGNC:6116]	0.021227
MPC2	mitochondrial pyruvate carrier 2 [Source:HGNC Symbol;Acc:HGNC:24515]	0.021223
[truncated: 13,489 more rows]

## Sheet: GSEA_report_for_Hopxhigh cells
NAME	GS<br> follow link to MSigDB	GS DETAILS	SIZE	ES	NES	NOM p-val	FDR q-val	FWER p-val	RANK AT MAX	LEADING EDGE
GO_POSITIVE_REGULATION_OF_MYELOID_LEUKOCYTE_DIFFERENTIATION	GO_POSITIVE_REGULATION_OF_MYELOID_LEUKOCYTE_DIFFERENTIATION	Details ...	50	0.84045	2.14034	0	0.0366683	0.028	660	tags=18%, list=4%, signal=19%
GO_REGULATION_OF_MYELOID_LEUKOCYTE_DIFFERENTIATION	GO_REGULATION_OF_MYELOID_LEUKOCYTE_DIFFERENTIATION	Details ...	100	0.734914	2.05453	0	0.174949	0.242	660	tags=15%, list=4%, signal=16%
KEGG_TGF_BETA_SIGNALING_PATHWAY	KEGG_TGF_BETA_SIGNALING_PATHWAY	Details ...	80	0.748149	2.04516	0	0.150053	0.303	115	tags=10%, list=1%, signal=10%
GO_REGULATION_OF_LEUKOCYTE_MEDIATED_CYTOTOXICITY	GO_REGULATION_OF_LEUKOCYTE_MEDIATED_CYTOTOXICITY	Details ...	53	0.757952	1.96233	0.00232019	0.562241	0.819	596	tags=13%, list=4%, signal=14%
GO_ODONTOGENESIS	GO_ODONTOGENESIS	Details ...	111	0.67914	1.96215	0	0.451102	0.82	1285	tags=20%, list=8%, signal=21%
GO_HUMORAL_IMMUNE_RESPONSE_MEDIATED_BY_CIRCULATING_IMMUNOGLOBULIN	GO_HUMORAL_IMMUNE_RESPONSE_MEDIATED_BY_CIRCULATING_IMMUNOGLOBULIN	Details ...	40	0.799456	1.94992	0	0.442119	0.863	215	tags=8%, list=1%, signal=8%
GO_LEUKOCYTE_MEDIATED_CYTOTOXICITY	GO_LEUKOCYTE_MEDIATED_CYTOTOXICITY	Details ...	75	0.717295	1.94426	0.00493827	0.408628	0.88	598	tags=15%, list=4%, signal=15%
GO_POSITIVE_REGULATION_OF_CELL_KILLING	GO_POSITIVE_REGULATION_OF_CELL_KILLING	Details ...	44	0.7734	1.94158	0	0.370287	0.889	632	tags=16%, list=4%, signal=17%
GO_NEGATIVE_REGULATION_OF_DNA_BINDING	GO_NEGATIVE_REGULATION_OF_DNA_BINDING	Details ...	47	0.776803	1.92843	0	0.393371	0.93	1512	tags=38%, list=10%, signal=42%
GO_T_CELL_MEDIATED_CYTOTOXICITY	GO_T_CELL_MEDIATED_CYTOTOXICITY	Details ...	32	0.79962	1.92496	0.00516796	0.367462	0.934	596	tags=16%, list=4%, signal=16%
GO_REGULATION_OF_T_CELL_MEDIATED_CYTOTOXICITY	GO_REGULATION_OF_T_CELL_MEDIATED_CYTOTOXICITY	Details ...	24	0.877154	1.92127	0.00483092	0.349938	0.943	596	tags=21%, list=4%, signal=22%
GO_REGULATION_OF_MONOCYTE_DIFFERENTIATION	GO_REGULATION_OF_MONOCYTE_DIFFERENTIATION	Details ...	18	0.906904	1.92055	0	0.323829	0.944	276	tags=22%, list=2%, signal=23%
GO_REGULATION_OF_CELL_KILLING	GO_REGULATION_OF_CELL_KILLING	Details ...	67	0.707035	1.91701	0.00235849	0.311443	0.954	2347	tags=24%, list=15%, signal=28%
GO_MESODERMAL_CELL_FATE_COMMITMENT	GO_MESODERMAL_CELL_FATE_COMMITMENT	Details ...	16	0.912152	1.9078	0	0.320177	0.967	826	tags=31%, list=5%, signal=33%
GO_RESPONSE_TO_ZINC_ION	GO_RESPONSE_TO_ZINC_ION	Details ...	39	0.773144	1.89397	0	0.344819	0.977	1453	tags=26%, list=9%, signal=28%
GO_DETECTION_OF_EXTERNAL_BIOTIC_STIMULUS	GO_DETECTION_OF_EXTERNAL_BIOTIC_STIMULUS	Details ...	19	0.862725	1.89343	0.00223714	0.324979	0.977	1359	tags=26%, list=9%, signal=29%
GO_DENDRITIC_CELL_DIFFERENTIATION	GO_DENDRITIC_CELL_DIFFERENTIATION	Details ...	35	0.792059	1.88902	0	0.321895	0.98	275	tags=14%, list=2%, signal=15%
GO_BLASTOCYST_FORMATION	GO_BLASTOCYST_FORMATION	Details ...	36	0.793968	1.88822	0.00227273	0.306471	0.982	48	tags=6%, list=0%, signal=6%
GO_POSITIVE_REGULATION_OF_T_CELL_MEDIATED_CYTOTOXICITY	GO_POSITIVE_REGULATION_OF_T_CELL_MEDIATED_CYTOTOXICITY	Details ...	18	0.892824	1.88723	0	0.293707	0.982	596	tags=28%, list=4%, signal=29%
GO_POSITIVE_REGULATION_OF_MYELOID_CELL_DIFFERENTIATION	GO_POSITIVE_REGULATION_OF_MYELOID_CELL_DIFFERENTIATION	Details ...	83	0.679168	1.88303	0.00683371	0.289599	0.985	827	tags=17%, list=5%, signal=18%
KEGG_GRAFT_VERSUS_HOST_DISEASE	KEGG_GRAFT_VERSUS_HOST_DISEASE		18	0.868854	1.87877	0.00233645	0.288214	0.987	438	tags=11%, list=3%, signal=11%
GO_MYELOID_LEUKOCYTE_DIFFERENTIATION	GO_MYELOID_LEUKOCYTE_DIFFERENTIATION		179	0.618356	1.87228	0	0.292477	0.994	1499	tags=17%, list=10%, signal=18%
REACTOME_COMPLEMENT_CASCADE	REACTOME_COMPLEMENT_CASCADE		35	0.802388	1.87165	0.00461894	0.281966	0.994	215	tags=9%, list=1%, signal=9%
GO_NEGATIVE_REGULATION_OF_OSSIFICATION	GO_NEGATIVE_REGULATION_OF_OSSIFICATION		63	0.707104	1.8715	0	0.270545	0.994	1016	tags=24%, list=7%, signal=25%
REACTOME_NGF_STIMULATED_TRANSCRIPTION	REACTOME_NGF_STIMULATED_TRANSCRIPTION		38	0.773977	1.86942	0.00234192	0.26474	0.994	236	tags=18%, list=2%, signal=19%
GO_REGULATION_OF_DNA_BINDING	GO_REGULATION_OF_DNA_BINDING		112	0.655856	1.86785	0	0.258551	0.994	1400	tags=24%, list=9%, signal=26%
REACTOME_ASSEMBLY_OF_COLLAGEN_FIBRILS_AND_OTHER_MULTIMERIC_STRUCTURES	REACTOME_ASSEMBLY_OF_COLLAGEN_FIBRILS_AND_OTHER_MULTIMERIC_STRUCTURES		56	0.718029	1.86361	0.00472813	0.257848	0.995	839	tags=20%, list=5%, signal=21%
KEGG_ALLOGRAFT_REJECTION	KEGG_ALLOGRAFT_REJECTION		20	0.859596	1.86047	0.00234742	0.255815	0.997	438	tags=10%, list=3%, signal=10%
GO_MORPHOGENESIS_OF_AN_ENDOTHELIUM	GO_MORPHOGENESIS_OF_AN_ENDOTHELIUM		17	0.878253	1.84542	0.00232019	0.284976	0.998	891	tags=47%, list=6%, signal=50%
GO_RESPONSE_TO_CADMIUM_ION	GO_RESPONSE_TO_CADMIUM_ION		50	0.719921	1.84185	0.00483092	0.283641	0.999	773	tags=22%, list=5%, signal=23%
GO_DETECTION_OF_BIOTIC_STIMULUS	GO_DETECTION_OF_BIOTIC_STIMULUS		29	0.783282	1.83339	0	0.295181	0.999	1359	tags=24%, list=9%, signal=26%
HALLMARK_TGF_BETA_SIGNALING	HALLMARK_TGF_BETA_SIGNALING		52	0.706931	1.83273	0.00731707	0.28824	1	1051	tags=33%, list=7%, signal=35%
GO_CHAPERONE_MEDIATED_PROTEIN_COMPLEX_ASSEMBLY	GO_CHAPERONE_MEDIATED_PROTEIN_COMPLEX_ASSEMBLY		18	0.871336	1.83174	0.00232558	0.282318	1	33	tags=11%, list=0%, signal=11%
GO_REGULATION_OF_MYOBLAST_DIFFERENTIATION	GO_REGULATION_OF_MYOBLAST_DIFFERENTIATION		49	0.724639	1.82308	0.00992556	0.294027	1	630	tags=18%, list=4%, signal=19%
GO_NEGATIVE_REGULATION_OF_MYOBLAST_DIFFERENTIATION	GO_NEGATIVE_REGULATION_OF_MYOBLAST_DIFFERENTIATION		24	0.817265	1.81537	0.00898876	0.303342	1	630	tags=21%, list=4%, signal=22%
GO_REGULATION_OF_MONOCYTE_CHEMOTAXIS	GO_REGULATION_OF_MONOCYTE_CHEMOTAXIS		21	0.823408	1.81529	0.00712589	0.295059	1	1621	tags=29%, list=10%, signal=32%
GO_BLASTOCYST_DEVELOPMENT	GO_BLASTOCYST_DEVELOPMENT		96	0.649549	1.81486	0	0.288105	1	475	tags=5%, list=3%, signal=5%
GO_POSITIVE_REGULATION_OF_LEUKOCYTE_DIFFERENTIATION	GO_POSITIVE_REGULATION_OF_LEUKOCYTE_DIFFERENTIATION		140	0.619279	1.8142	0.00243902	0.282275	1	1619	tags=20%, list=10%, signal=22%
GO_NEGATIVE_REGULATION_OF_OSTEOBLAST_DIFFERENTIATION	GO_NEGATIVE_REGULATION_OF_OSTEOBLAST_DIFFERENTIATION		41	0.734775	1.81052	0.00729927	0.283301	1	1016	tags=27%, list=7%, signal=29%
REACTOME_NUCLEAR_EVENTS_KINASE_AND_TRANSCRIPTION_FACTOR_ACTIVATION_	REACTOME_NUCLEAR_EVENTS_KINASE_AND_TRANSCRIPTION_FACTOR_ACTIVATION_		60	0.699845	1.80853	0.00249377	0.280454	1	660	tags=15%, list=4%, signal=16%
REACTOME_SIGNALING_BY_PDGF	REACTOME_SIGNALING_BY_PDGF		58	0.693275	1.80731	0.00915332	0.276031	1	2023	tags=38%, list=13%, signal=43%
GO_REGULATION_OF_HUMORAL_IMMUNE_RESPONSE	GO_REGULATION_OF_HUMORAL_IMMUNE_RESPONSE		49	0.692928	1.80383	0.014218	0.276386	1	215	tags=6%, list=1%, signal=6%
REACTOME_IMMUNOREGULATORY_INTERACTIONS_BETWEEN_A_LYMPHOID_AND_A_NON_LYMPHOID_CELL	REACTOME_IMMUNOREGULATORY_INTERACTIONS_BETWEEN_A_LYMPHOID_AND_A_NON_LYMPHOID_CELL		64	0.681511	1.80058	0.00240964	0.277291	1	520	tags=11%, list=3%, signal=11%
GO_REGULATION_OF_OSTEOBLAST_DIFFERENTIATION	GO_REGULATION_OF_OSTEOBLAST_DIFFERENTIATION		111	0.629315	1.79687	0.00484261	0.27872	1	1016	tags=23%, list=7%, signal=24%
REACTOME_INTERFERON_ALPHA_BETA_SIGNALING	REACTOME_INTERFERON_ALPHA_BETA_SIGNALING		47	0.703234	1.79455	0.00249377	0.278475	1	1118	tags=34%, list=7%, signal=37%
KEGG_AUTOIMMUNE_THYROID_DISEASE	KEGG_AUTOIMMUNE_THYROID_DISEASE		20	0.860549	1.79355	0	0.274269	1	733	tags=15%, list=5%, signal=16%
GO_NEGATIVE_REGULATION_OF_B_CELL_ACTIVATION	GO_NEGATIVE_REGULATION_OF_B_CELL_ACTIVATION		29	0.793833	1.79339	0.00449438	0.268961	1	248	tags=17%, list=2%, signal=17%
REACTOME_DAP12_INTERACTIONS	REACTOME_DAP12_INTERACTIONS		29	0.767196	1.78948	0.00506329	0.272045	1	2023	tags=31%, list=13%, signal=36%
GO_CELL_FATE_COMMITMENT_INVOLVED_IN_FORMATION_OF_PRIMARY_GERM_LAYER	GO_CELL_FATE_COMMITMENT_INVOLVED_IN_FORMATION_OF_PRIMARY_GERM_LAYER		32	0.740669	1.78913	0.00492611	0.267184	1	1182	tags=22%, list=8%, signal=24%
GO_POSITIVE_REGULATION_OF_PATHWAY_RESTRICTED_SMAD_PROTEIN_PHOSPHORYLATION	GO_POSITIVE_REGULATION_OF_PATHWAY_RESTRICTED_SMAD_PROTEIN_PHOSPHORYLATION		42	0.716372	1.7848	0.00472813	0.27086	1	1150	tags=14%, list=7%, signal=15%
GO_NATURAL_KILLER_CELL_MEDIATED_IMMUNITY	GO_NATURAL_KILLER_CELL_MEDIATED_IMMUNITY		40	0.730199	1.77894	0.00233645	0.278633	1	598	tags=18%, list=4%, signal=18%
GO_REGULATION_OF_MACROPHAGE_DIFFERENTIATION	GO_REGULATION_OF_MACROPHAGE_DIFFERENTIATION		19	0.84443	1.77698	0.00233645	0.277875	1	660	tags=26%, list=4%, signal=27%
GO_REGULATION_OF_TISSUE_REMODELING	GO_REGULATION_OF_TISSUE_REMODELING		68	0.6613	1.77559	0.00487805	0.27553	1	604	tags=10%, list=4%, signal=11%
REACTOME_PI_3K_CASCADE_FGFR1	REACTOME_PI_3K_CASCADE_FGFR1		19	0.821293	1.77334	0.00472813	0.274701	1	1204	tags=26%, list=8%, signal=28%
HALLMARK_REACTIVE_OXYGEN_SPECIES_PATHWAY	HALLMARK_REACTIVE_OXYGEN_SPECIES_PATHWAY		48	0.701709	1.77186	0.00950119	0.273151	1	1073	tags=38%, list=7%, signal=40%
GO_CELLULAR_RESPONSE_TO_CADMIUM_ION	GO_CELLULAR_RESPONSE_TO_CADMIUM_ION		25	0.783792	1.7716	0.00234192	0.268855	1	59	tags=16%, list=0%, signal=16%
GO_MAMMARY_GLAND_EPITHELIAL_CELL_PROLIFERATION	GO_MAMMARY_GLAND_EPITHELIAL_CELL_PROLIFERATION		26	0.772252	1.77132	0.00457666	0.264688	1	322	tags=15%, list=2%, signal=16%
HALLMARK_INTERFERON_ALPHA_RESPONSE	HALLMARK_INTERFERON_ALPHA_RESPONSE		91	0.644601	1.76662	0.004914	0.270533	1	2596	tags=52%, list=17%, signal=62%
GO_SYMPATHETIC_NERVOUS_SYSTEM_DEVELOPMENT	GO_SYMPATHETIC_NERVOUS_SYSTEM_DEVELOPMENT		16	0.834615	1.76204	0.00227273	0.274894	1	1575	tags=50%, list=10%, signal=56%
GO_NEGATIVE_REGULATION_OF_INTERFERON_GAMMA_PRODUCTION	GO_NEGATIVE_REGULATION_OF_INTERFERON_GAMMA_PRODUCTION		24	0.797973	1.76159	0.00697674	0.270963	1	191	tags=13%, list=1%, signal=13%
GO_REGULATION_OF_TRANSCRIPTION_REGULATORY_REGION_DNA_BINDING	GO_REGULATION_OF_TRANSCRIPTION_REGULATORY_REGION_DNA_BINDING		46	0.701086	1.75705	0.00945627	0.27617	1	1512	tags=28%, list=10%, signal=31%
GO_CELL_KILLING	GO_CELL_KILLING		98	0.624684	1.75581	0.0130548	0.274349	1	632	tags=12%, list=4%, signal=13%
GO_POSITIVE_REGULATION_OF_BLOOD_PRESSURE	GO_POSITIVE_REGULATION_OF_BLOOD_PRESSURE		32	0.739405	1.75538	0.0111359	0.270906	1	894	tags=16%, list=6%, signal=17%
GO_POSITIVE_REGULATION_OF_VASCULAR_ASSOCIATED_SMOOTH_MUSCLE_CELL_PROLIFERATION	GO_POSITIVE_REGULATION_OF_VASCULAR_ASSOCIATED_SMOOTH_MUSCLE_CELL_PROLIFERATION		33	0.744964	1.75023	0.0110619	0.276845	1	115	tags=15%, list=1%, signal=15%
HALLMARK_IL2_STAT5_SIGNALING	HALLMARK_IL2_STAT5_SIGNALING		186	0.565634	1.74656	0	0.280344	1	1550	tags=25%, list=10%, signal=27%
GO_NEGATIVE_REGULATION_OF_ACTIN_FILAMENT_DEPOLYMERIZATION	GO_NEGATIVE_REGULATION_OF_ACTIN_FILAMENT_DEPOLYMERIZATION		42	0.702137	1.74519	0.00980392	0.27873	1	1482	tags=29%, list=10%, signal=32%
REACTOME_SIGNALING_BY_NTRKS	REACTOME_SIGNALING_BY_NTRKS		130	0.602124	1.74303	0	0.278733	1	1285	tags=19%, list=8%, signal=21%
GO_RESPONSE_TO_HEPATOCYTE_GROWTH_FACTOR	GO_RESPONSE_TO_HEPATOCYTE_GROWTH_FACTOR		18	0.830996	1.73824	0.00662252	0.283257	1	1151	tags=39%, list=7%, signal=42%
KEGG_LEISHMANIA_INFECTION	KEGG_LEISHMANIA_INFECTION		57	0.661598	1.73759	0.00721154	0.280403	1	1150	tags=12%, list=7%, signal=13%
GO_REGULATION_OF_ODONTOGENESIS	GO_REGULATION_OF_ODONTOGENESIS		21	0.810298	1.7299	0.00498753	0.292176	1	276	tags=10%, list=2%, signal=10%
GO_OLIGODENDROCYTE_DEVELOPMENT	GO_OLIGODENDROCYTE_DEVELOPMENT		44	0.696542	1.7221	0.0175	0.304891	1	180	tags=14%, list=1%, signal=14%
GO_NEGATIVE_REGULATION_OF_BINDING	GO_NEGATIVE_REGULATION_OF_BINDING		147	0.583654	1.72168	0.00302115	0.301747	1	1572	tags=24%, list=10%, signal=27%
REACTOME_TRAFFICKING_OF_GLUR2_CONTAINING_AMPA_RECEPTORS	REACTOME_TRAFFICKING_OF_GLUR2_CONTAINING_AMPA_RECEPTORS		17	0.816908	1.72148	0.00684931	0.298166	1	1213	tags=35%, list=8%, signal=38%
GO_REGULATION_OF_OSTEOCLAST_DIFFERENTIATION	GO_REGULATION_OF_OSTEOCLAST_DIFFERENTIATION		53	0.673051	1.72044	0.00696056	0.296407	1	891	tags=17%, list=6%, signal=18%
GO_NEGATIVE_REGULATION_OF_INTERLEUKIN_1_BETA_PRODUCTION	GO_NEGATIVE_REGULATION_OF_INTERLEUKIN_1_BETA_PRODUCTION		17	0.822163	1.7187	0.0120773	0.295918	1	1564	tags=18%, list=10%, signal=20%
GO_REGULATION_OF_NATURAL_KILLER_CELL_MEDIATED_IMMUNITY	GO_REGULATION_OF_NATURAL_KILLER_CELL_MEDIATED_IMMUNITY		28	0.733242	1.71863	0.0075188	0.292076	1	2347	tags=29%, list=15%, signal=34%
GO_NEGATIVE_REGULATION_OF_DNA_BINDING_TRANSCRIPTION_FACTOR_ACTIVITY	GO_NEGATIVE_REGULATION_OF_DNA_BINDING_TRANSCRIPTION_FACTOR_ACTIVITY		141	0.581295	1.71671	0.00519481	0.292266	1	1517	tags=19%, list=10%, signal=21%
GO_POSITIVE_REGULATION_OF_INTERLEUKIN_4_PRODUCTION	GO_POSITIVE_REGULATION_OF_INTERLEUKIN_4_PRODUCTION		20	0.775184	1.71607	0.00484261	0.289924	1	47	tags=5%, list=0%, signal=5%
GO_OSTEOBLAST_DIFFERENTIATION	GO_OSTEOBLAST_DIFFERENTIATION		205	0.55452	1.71415	0.00542005	0.290394	1	1016	tags=18%, list=7%, signal=19%
GO_REGULATION_OF_OSSIFICATION	GO_REGULATION_OF_OSSIFICATION		179	0.566419	1.71166	0	0.292146	1	1619	tags=27%, list=10%, signal=30%
GO_NEGATIVE_REGULATION_OF_TRANSCRIPTION_REGULATORY_REGION_DNA_BINDING	GO_NEGATIVE_REGULATION_OF_TRANSCRIPTION_REGULATORY_REGION_DNA_BINDING		18	0.814584	1.71166	0.015	0.288556	1	1512	tags=44%, list=10%, signal=49%
GO_NEGATIVE_REGULATION_OF_INTERLEUKIN_1_PRODUCTION	GO_NEGATIVE_REGULATION_OF_INTERLEUKIN_1_PRODUCTION		20	0.786919	1.71079	0.016129	0.286598	1	1564	tags=15%, list=10%, signal=17%
GO_REGULATION_OF_LEUKOCYTE_DIFFERENTIATION	GO_REGULATION_OF_LEUKOCYTE_DIFFERENTIATION		240	0.545807	1.70586	0	0.293996	1	902	tags=12%, list=6%, signal=13%
GO_ARACHIDONIC_ACID_METABOLIC_PROCESS	GO_ARACHIDONIC_ACID_METABOLIC_PROCESS		35	0.717371	1.70311	0.0045977	0.296398	1	744	tags=14%, list=5%, signal=15%
REACTOME_INITIAL_TRIGGERING_OF_COMPLEMENT	REACTOME_INITIAL_TRIGGERING_OF_COMPLEMENT		15	0.809747	1.7014	0.0118203	0.296787	1	1188	tags=13%, list=8%, signal=14%
GO_REGULATION_OF_KERATINOCYTE_DIFFERENTIATION	GO_REGULATION_OF_KERATINOCYTE_DIFFERENTIATION		32	0.712801	1.69732	0.0070922	0.301856	1	1072	tags=22%, list=7%, signal=23%
HALLMARK_INTERFERON_GAMMA_RESPONSE	HALLMARK_INTERFERON_GAMMA_RESPONSE		183	0.564687	1.69703	0	0.29885	1	1774	tags=30%, list=11%, signal=34%
GO_NEGATIVE_REGULATION_OF_CYTOKINE_PRODUCTION_INVOLVED_IN_IMMUNE_RESPONSE	GO_NEGATIVE_REGULATION_OF_CYTOKINE_PRODUCTION_INVOLVED_IN_IMMUNE_RESPONSE		17	0.814534	1.69658	0.0232558	0.296283	1	2389	tags=47%, list=15%, signal=56%
GO_RESPONSE_TO_CORTICOSTERONE	GO_RESPONSE_TO_CORTICOSTERONE		16	0.822403	1.69527	0.00700935	0.295952	1	1980	tags=44%, list=13%, signal=50%
GO_POSITIVE_REGULATION_OF_HEMOPOIESIS	GO_POSITIVE_REGULATION_OF_HEMOPOIESIS		175	0.563841	1.69505	0.00253807	0.293013	1	902	tags=14%, list=6%, signal=15%
GO_UROGENITAL_SYSTEM_DEVELOPMENT	GO_UROGENITAL_SYSTEM_DEVELOPMENT		292	0.526538	1.69182	0	0.29648	1	1536	tags=21%, list=10%, signal=22%
GO_ACTIVATED_T_CELL_PROLIFERATION	GO_ACTIVATED_T_CELL_PROLIFERATION		34	0.704063	1.69031	0.0165877	0.296545	1	977	tags=21%, list=6%, signal=22%
GO_NEGATIVE_REGULATION_OF_PRODUCTION_OF_MOLECULAR_MEDIATOR_OF_IMMUNE_RESPONSE	GO_NEGATIVE_REGULATION_OF_PRODUCTION_OF_MOLECULAR_MEDIATOR_OF_IMMUNE_RESPONSE		26	0.741781	1.68906	0.0211765	0.295809	1	1537	tags=31%, list=10%, signal=34%
GO_RESPONSE_TO_TYPE_I_INTERFERON	GO_RESPONSE_TO_TYPE_I_INTERFERON		73	0.623541	1.68871	0.0121359	0.293399	1	1035	tags=23%, list=7%, signal=25%
GO_ODONTOGENESIS_OF_DENTIN_CONTAINING_TOOTH	GO_ODONTOGENESIS_OF_DENTIN_CONTAINING_TOOTH		75	0.616485	1.68838	0.0122249	0.291111	1	1285	tags=19%, list=8%, signal=20%
REACTOME_INTERLEUKIN_10_SIGNALING	REACTOME_INTERLEUKIN_10_SIGNALING		34	0.698749	1.68636	0.0114155	0.292031	1	658	tags=15%, list=4%, signal=15%
GO_HEAD_MORPHOGENESIS	GO_HEAD_MORPHOGENESIS		36	0.700152	1.67916	0.0134228	0.304154	1	1150	tags=28%, list=7%, signal=30%
GO_OSTEOCLAST_DIFFERENTIATION	GO_OSTEOCLAST_DIFFERENTIATION		84	0.613763	1.67801	0.00675676	0.303326	1	891	tags=14%, list=6%, signal=15%
REACTOME_PI_3K_CASCADE_FGFR4	REACTOME_PI_3K_CASCADE_FGFR4		18	0.793649	1.6776	0.01373	0.301028	1	1204	tags=28%, list=8%, signal=30%
GO_MACROPHAGE_DIFFERENTIATION	GO_MACROPHAGE_DIFFERENTIATION		39	0.676126	1.67605	0.0169082	0.30158	1	660	tags=13%, list=4%, signal=13%
KEGG_METABOLISM_OF_XENOBIOTICS_BY_CYTOCHROME_P450	KEGG_METABOLISM_OF_XENOBIOTICS_BY_CYTOCHROME_P450		30	0.717552	1.67203	0.0212766	0.30655	1	890	tags=17%, list=6%, signal=18%
GO_REGULATION_OF_LEUKOCYTE_ADHESION_TO_VASCULAR_ENDOTHELIAL_CELL	GO_REGULATION_OF_LEUKOCYTE_ADHESION_TO_VASCULAR_ENDOTHELIAL_CELL		22	0.774751	1.66961	0.0139211	0.30873	1	1621	tags=32%, list=10%, signal=35%
GO_RESPONSE_TO_INTERFERON_GAMMA	GO_RESPONSE_TO_INTERFERON_GAMMA		152	0.560918	1.66908	0.0126904	0.306896	1	1548	tags=22%, list=10%, signal=25%
GO_POSITIVE_REGULATION_OF_TRANSCRIPTION_REGULATORY_REGION_DNA_BINDING	GO_POSITIVE_REGULATION_OF_TRANSCRIPTION_REGULATORY_REGION_DNA_BINDING		22	0.77191	1.66745	0.00697674	0.307684	1	891	tags=23%, list=6%, signal=24%
GO_CEREBRAL_CORTEX_DEVELOPMENT	GO_CEREBRAL_CORTEX_DEVELOPMENT		110	0.591486	1.66663	0.00740741	0.306258	1	930	tags=23%, list=6%, signal=24%
GO_KERATINOCYTE_DIFFERENTIATION	GO_KERATINOCYTE_DIFFERENTIATION		112	0.57965	1.66596	0.00990099	0.30465	1	2029	tags=19%, list=13%, signal=21%
GO_EPITHELIAL_CELL_CELL_ADHESION	GO_EPITHELIAL_CELL_CELL_ADHESION		15	0.83549	1.66038	0.00483092	0.314466	1	273	tags=20%, list=2%, signal=20%
GO_STEROID_HORMONE_SECRETION	GO_STEROID_HORMONE_SECRETION		16	0.812547	1.65721	0.00746269	0.31823	1	715	tags=19%, list=5%, signal=20%
GO_DETOXIFICATION	GO_DETOXIFICATION		101	0.582951	1.65243	0.00765306	0.326182	1	981	tags=19%, list=6%, signal=20%
REACTOME_TRANSCRIPTIONAL_REGULATION_OF_GRANULOPOIESIS	REACTOME_TRANSCRIPTIONAL_REGULATION_OF_GRANULOPOIESIS		48	0.666596	1.65229	0.0164319	0.323619	1	2641	tags=35%, list=17%, signal=43%
GO_POSITIVE_REGULATION_OF_OSTEOBLAST_DIFFERENTIATION	GO_POSITIVE_REGULATION_OF_OSTEOBLAST_DIFFERENTIATION		58	0.644267	1.65141	0.0146341	0.322609	1	1433	tags=31%, list=9%, signal=34%
HALLMARK_MYOGENESIS	HALLMARK_MYOGENESIS		188	0.545493	1.64965	0	0.324429	1	1295	tags=16%, list=8%, signal=18%
GO_AMYLOID_PRECURSOR_PROTEIN_METABOLIC_PROCESS	GO_AMYLOID_PRECURSOR_PROTEIN_METABOLIC_PROCESS		63	0.62726	1.64943	0.023753	0.321998	1	1514	tags=29%, list=10%, signal=32%
REACTOME_SENESCENCE_ASSOCIATED_SECRETORY_PHENOTYPE_SASP_	REACTOME_SENESCENCE_ASSOCIATED_SECRETORY_PHENOTYPE_SASP_		69	0.619398	1.64896	0.0176322	0.320134	1	1232	tags=22%, list=8%, signal=24%
GO_POSITIVE_REGULATION_OF_INTERLEUKIN_6_PRODUCTION	GO_POSITIVE_REGULATION_OF_INTERLEUKIN_6_PRODUCTION		66	0.628818	1.64894	0.0119332	0.317396	1	1930	tags=27%, list=12%, signal=31%
GO_FIBROBLAST_APOPTOTIC_PROCESS	GO_FIBROBLAST_APOPTOTIC_PROCESS		19	0.749594	1.64875	0.0211864	0.315061	1	1657	tags=42%, list=11%, signal=47%
GO_EPITHELIAL_CELL_MORPHOGENESIS	GO_EPITHELIAL_CELL_MORPHOGENESIS		32	0.692777	1.64796	0.0214797	0.314198	1	796	tags=13%, list=5%, signal=13%
GO_NEGATIVE_REGULATION_OF_BONE_REMODELING	GO_NEGATIVE_REGULATION_OF_BONE_REMODELING		16	0.79953	1.64655	0.0230415	0.314767	1	389	tags=13%, list=3%, signal=13%
GO_NOTOCHORD_DEVELOPMENT	GO_NOTOCHORD_DEVELOPMENT		18	0.776961	1.64605	0.0217918	0.313139	1	2	tags=6%, list=0%, signal=6%
GO_BODY_MORPHOGENESIS	GO_BODY_MORPHOGENESIS		49	0.649067	1.64526	0.00947867	0.312045	1	1352	tags=27%, list=9%, signal=29%
GO_METANEPHROS_DEVELOPMENT	GO_METANEPHROS_DEVELOPMENT		78	0.59233	1.64302	0.00470588	0.314422	1	1499	tags=22%, list=10%, signal=24%
GO_RETINA_VASCULATURE_DEVELOPMENT_IN_CAMERA_TYPE_EYE	GO_RETINA_VASCULATURE_DEVELOPMENT_IN_CAMERA_TYPE_EYE		17	0.783733	1.64255	0.0165094	0.312839	1	839	tags=24%, list=5%, signal=25%
REACTOME_NUCLEAR_SIGNALING_BY_ERBB4	REACTOME_NUCLEAR_SIGNALING_BY_ERBB4		30	0.706681	1.63962	0.00702576	0.316782	1	792	tags=20%, list=5%, signal=21%
GO_RESPONSE_TO_TUMOR_CELL	GO_RESPONSE_TO_TUMOR_CELL		22	0.744929	1.63958	0.00663717	0.314301	1	1735	tags=32%, list=11%, signal=36%
GO_RESPONSE_TO_LITHIUM_ION	GO_RESPONSE_TO_LITHIUM_ION		21	0.757404	1.63924	0.025522	0.312714	1	212	tags=14%, list=1%, signal=14%
GO_VITAMIN_D_METABOLIC_PROCESS	GO_VITAMIN_D_METABOLIC_PROCESS		17	0.792694	1.63885	0.0132743	0.311093	1	133	tags=6%, list=1%, signal=6%
REACTOME_FOXO_MEDIATED_TRANSCRIPTION_OF_CELL_DEATH_GENES	REACTOME_FOXO_MEDIATED_TRANSCRIPTION_OF_CELL_DEATH_GENES		15	0.802992	1.63797	0.0244989	0.310531	1	1571	tags=53%, list=10%, signal=59%
KEGG_DRUG_METABOLISM_CYTOCHROME_P450	KEGG_DRUG_METABOLISM_CYTOCHROME_P450		33	0.691772	1.63781	0.0217865	0.308399	1	2059	tags=33%, list=13%, signal=38%
GO_NEGATIVE_REGULATION_OF_REPRODUCTIVE_PROCESS	GO_NEGATIVE_REGULATION_OF_REPRODUCTIVE_PROCESS		45	0.649459	1.63704	0.0170732	0.307723	1	931	tags=11%, list=6%, signal=12%
GO_NEGATIVE_REGULATION_OF_CELL_KILLING	GO_NEGATIVE_REGULATION_OF_CELL_KILLING		16	0.784881	1.63693	0.0223325	0.305557	1	438	tags=13%, list=3%, signal=13%
GO_POSITIVE_REGULATION_OF_OSTEOCLAST_DIFFERENTIATION	GO_POSITIVE_REGULATION_OF_OSTEOCLAST_DIFFERENTIATION		21	0.747882	1.63659	0.021692	0.303962	1	345	tags=14%, list=2%, signal=15%
REACTOME_DAP12_SIGNALING	REACTOME_DAP12_SIGNALING		26	0.706583	1.63619	0.0201342	0.302432	1	2023	tags=31%, list=13%, signal=35%
GO_REGULATION_OF_MYELOID_CELL_DIFFERENTIATION	GO_REGULATION_OF_MYELOID_CELL_DIFFERENTIATION		204	0.541074	1.63521	0.00259067	0.302288	1	929	tags=15%, list=6%, signal=16%
GO_POSITIVE_REGULATION_OF_GRANULOCYTE_CHEMOTAXIS	GO_POSITIVE_REGULATION_OF_GRANULOCYTE_CHEMOTAXIS		27	0.710821	1.63507	0.0116009	0.300342	1	3	tags=4%, list=0%, signal=4%
REACTOME_GPVI_MEDIATED_ACTIVATION_CASCADE	REACTOME_GPVI_MEDIATED_ACTIVATION_CASCADE		34	0.680622	1.63473	0.0257009	0.298766	1	1423	tags=24%, list=9%, signal=26%
REACTOME_CELLULAR_SENESCENCE	REACTOME_CELLULAR_SENESCENCE		149	0.537493	1.63105	0.0143885	0.30405	1	1852	tags=25%, list=12%, signal=28%
GO_RETINOL_METABOLIC_PROCESS	GO_RETINOL_METABOLIC_PROCESS		27	0.70371	1.62822	0.0253456	0.307771	1	105	tags=7%, list=1%, signal=7%
REACTOME_INTERFERON_GAMMA_SIGNALING	REACTOME_INTERFERON_GAMMA_SIGNALING		71	0.594947	1.6273	0.00744417	0.307431	1	2113	tags=34%, list=14%, signal=39%
GO_MONONUCLEAR_CELL_DIFFERENTIATION	GO_MONONUCLEAR_CELL_DIFFERENTIATION		31	0.684685	1.62485	0.00970874	0.310497	1	450	tags=19%, list=3%, signal=20%
GO_CELL_DIFFERENTIATION_INVOLVED_IN_METANEPHROS_DEVELOPMENT	GO_CELL_DIFFERENTIATION_INVOLVED_IN_METANEPHROS_DEVELOPMENT		21	0.737616	1.62323	0.00917431	0.311541	1	1273	tags=29%, list=8%, signal=31%
GO_NEURON_FATE_COMMITMENT	GO_NEURON_FATE_COMMITMENT		52	0.638171	1.62103	0.023753	0.314087	1	766	tags=19%, list=5%, signal=20%
GO_GLUCOCORTICOID_METABOLIC_PROCESS	GO_GLUCOCORTICOID_METABOLIC_PROCESS		19	0.762449	1.62086	0.0183066	0.312251	1	203	tags=11%, list=1%, signal=11%
GO_AMYLOID_BETA_METABOLIC_PROCESS	GO_AMYLOID_BETA_METABOLIC_PROCESS		47	0.646629	1.62082	0.0170316	0.31013	1	1265	tags=28%, list=8%, signal=30%
GO_REGULATION_OF_NEUTROPHIL_MIGRATION	GO_REGULATION_OF_NEUTROPHIL_MIGRATION		37	0.662903	1.62039	0.02746	0.308992	1	1152	tags=11%, list=7%, signal=12%
GO_NEGATIVE_REGULATION_OF_LEUKOCYTE_PROLIFERATION	GO_NEGATIVE_REGULATION_OF_LEUKOCYTE_PROLIFERATION		67	0.608576	1.6198	0.012285	0.308284	1	1383	tags=12%, list=9%, signal=13%
GO_REGULATION_OF_B_CELL_DIFFERENTIATION	GO_REGULATION_OF_B_CELL_DIFFERENTIATION		25	0.714773	1.61862	0.0171569	0.308649	1	54	tags=16%, list=0%, signal=16%
GO_SMAD_PROTEIN_SIGNAL_TRANSDUCTION	GO_SMAD_PROTEIN_SIGNAL_TRANSDUCTION		68	0.608723	1.6183	0.0260663	0.307232	1	740	tags=18%, list=5%, signal=18%
REACTOME_LAMININ_INTERACTIONS	REACTOME_LAMININ_INTERACTIONS		30	0.689969	1.61826	0.0240964	0.305236	1	1626	tags=27%, list=10%, signal=30%
GO_NEGATIVE_REGULATION_OF_LYMPHOCYTE_MEDIATED_IMMUNITY	GO_NEGATIVE_REGULATION_OF_LYMPHOCYTE_MEDIATED_IMMUNITY		28	0.70027	1.61823	0.0337349	0.303266	1	848	tags=18%, list=5%, signal=19%
GO_NEGATIVE_REGULATION_OF_LYMPHOCYTE_ACTIVATION	GO_NEGATIVE_REGULATION_OF_LYMPHOCYTE_ACTIVATION		124	0.552325	1.6173	0.0123457	0.303062	1	848	tags=11%, list=5%, signal=12%
GO_ENDOTHELIAL_CELL_DEVELOPMENT	GO_ENDOTHELIAL_CELL_DEVELOPMENT		60	0.613691	1.61722	0.0204545	0.301202	1	1041	tags=22%, list=7%, signal=23%
GO_RESPONSE_TO_MUSCLE_STRETCH	GO_RESPONSE_TO_MUSCLE_STRETCH		16	0.756012	1.61677	0.0337079	0.300293	1	1138	tags=19%, list=7%, signal=20%
GO_REGULATION_OF_NEUTROPHIL_CHEMOTAXIS	GO_REGULATION_OF_NEUTROPHIL_CHEMOTAXIS		30	0.685732	1.61524	0.0163551	0.301512	1	1152	tags=13%, list=7%, signal=14%
GO_REGULATION_OF_SYSTEMIC_ARTERIAL_BLOOD_PRESSURE_BY_RENIN_ANGIOTENSIN	GO_REGULATION_OF_SYSTEMIC_ARTERIAL_BLOOD_PRESSURE_BY_RENIN_ANGIOTENSIN		18	0.778765	1.61433	0.0241546	0.301379	1	1349	tags=28%, list=9%, signal=30%
GO_NEGATIVE_REGULATION_OF_GENE_SILENCING	GO_NEGATIVE_REGULATION_OF_GENE_SILENCING		34	0.672038	1.61326	0.0233645	0.301706	1	1691	tags=24%, list=11%, signal=26%
GO_PRIMARY_ALCOHOL_METABOLIC_PROCESS	GO_PRIMARY_ALCOHOL_METABOLIC_PROCESS		60	0.603747	1.61236	0.0142857	0.301566	1	890	tags=12%, list=6%, signal=12%
GO_ADRENAL_GLAND_DEVELOPMENT	GO_ADRENAL_GLAND_DEVELOPMENT		22	0.715552	1.61143	0.0199501	0.301365	1	1862	tags=45%, list=12%, signal=52%
GO_ORGANIC_CATION_TRANSPORT	GO_ORGANIC_CATION_TRANSPORT		44	0.64588	1.60971	0.0170316	0.303319	1	336	tags=9%, list=2%, signal=9%
GO_INTERMEDIATE_FILAMENT_ORGANIZATION	GO_INTERMEDIATE_FILAMENT_ORGANIZATION		15	0.78439	1.60849	0.0165094	0.304388	1	124	tags=13%, list=1%, signal=13%
GO_NEGATIVE_REGULATION_OF_T_CELL_PROLIFERATION	GO_NEGATIVE_REGULATION_OF_T_CELL_PROLIFERATION		48	0.642902	1.60729	0.0207852	0.305258	1	1381	tags=15%, list=9%, signal=16%
GO_NEGATIVE_REGULATION_OF_SMOOTH_MUSCLE_CONTRACTION	GO_NEGATIVE_REGULATION_OF_SMOOTH_MUSCLE_CONTRACTION		15	0.76967	1.6049	0.0122249	0.308336	1	1501	tags=27%, list=10%, signal=29%
GO_POSITIVE_REGULATION_OF_NEUTROPHIL_MIGRATION	GO_POSITIVE_REGULATION_OF_NEUTROPHIL_MIGRATION		27	0.695385	1.6047	0.0208333	0.30698	1	3	tags=4%, list=0%, signal=4%
GO_NEGATIVE_REGULATION_OF_NEURON_PROJECTION_REGENERATION	GO_NEGATIVE_REGULATION_OF_NEURON_PROJECTION_REGENERATION		15	0.796551	1.60374	0.0307329	0.306843	1	1364	tags=53%, list=9%, signal=58%
GO_ENDOCRINE_HORMONE_SECRETION	GO_ENDOCRINE_HORMONE_SECRETION		36	0.672036	1.60241	0.0262009	0.307636	1	715	tags=14%, list=5%, signal=15%
GO_REGULATION_OF_VASCULAR_ASSOCIATED_SMOOTH_MUSCLE_CELL_PROLIFERATION	GO_REGULATION_OF_VASCULAR_ASSOCIATED_SMOOTH_MUSCLE_CELL_PROLIFERATION		49	0.628146	1.60127	0.011655	0.307958	1	1436	tags=27%, list=9%, signal=29%
KEGG_ECM_RECEPTOR_INTERACTION	KEGG_ECM_RECEPTOR_INTERACTION		79	0.584399	1.60083	0.020316	0.307022	1	1241	tags=16%, list=8%, signal=18%
GO_B_CELL_DIFFERENTIATION	GO_B_CELL_DIFFERENTIATION		108	0.55697	1.60069	0.0157068	0.305448	1	589	tags=10%, list=4%, signal=11%
GO_ACTIVIN_RECEPTOR_SIGNALING_PATHWAY	GO_ACTIVIN_RECEPTOR_SIGNALING_PATHWAY		35	0.671821	1.599	0.0263789	0.306999	1	122	tags=9%, list=1%, signal=9%
GO_AMYLOID_BETA_FORMATION	GO_AMYLOID_BETA_FORMATION		37	0.660125	1.59831	0.0200893	0.306884	1	1265	tags=30%, list=8%, signal=32%
GO_SKIN_DEVELOPMENT	GO_SKIN_DEVELOPMENT		222	0.514556	1.59759	0.00505051	0.306663	1	1273	tags=16%, list=8%, signal=17%
GO_URETER_DEVELOPMENT	GO_URETER_DEVELOPMENT		15	0.785293	1.59663	0.0324826	0.307017	1	1343	tags=33%, list=9%, signal=36%
GO_PALLIUM_DEVELOPMENT	GO_PALLIUM_DEVELOPMENT		162	0.530139	1.59631	0.00511509	0.306004	1	1136	tags=22%, list=7%, signal=23%
GO_INTERFERON_BETA_PRODUCTION	GO_INTERFERON_BETA_PRODUCTION		46	0.645061	1.59536	0.0210773	0.306203	1	2710	tags=43%, list=17%, signal=53%
GO_POSITIVE_REGULATION_OF_CALCIUM_MEDIATED_SIGNALING	GO_POSITIVE_REGULATION_OF_CALCIUM_MEDIATED_SIGNALING		38	0.645142	1.59396	0.0261283	0.30716	1	810	tags=16%, list=5%, signal=17%
GO_MUSCLE_CELL_MIGRATION	GO_MUSCLE_CELL_MIGRATION		79	0.584724	1.59236	0.0201794	0.308715	1	660	tags=14%, list=4%, signal=14%
GO_NEGATIVE_REGULATION_OF_FIBROBLAST_PROLIFERATION	GO_NEGATIVE_REGULATION_OF_FIBROBLAST_PROLIFERATION		28	0.697751	1.59172	0.0342466	0.308272	1	1500	tags=29%, list=10%, signal=32%
GO_NEGATIVE_REGULATION_OF_LEUKOCYTE_MEDIATED_IMMUNITY	GO_NEGATIVE_REGULATION_OF_LEUKOCYTE_MEDIATED_IMMUNITY		37	0.642642	1.59108	0.0191847	0.307851	1	848	tags=16%, list=5%, signal=17%
GO_NEGATIVE_REGULATION_OF_LYMPHOCYTE_DIFFERENTIATION	GO_NEGATIVE_REGULATION_OF_LYMPHOCYTE_DIFFERENTIATION		45	0.638673	1.59014	0.0324074	0.308228	1	353	tags=13%, list=2%, signal=14%
GO_POSITIVE_REGULATION_OF_EPITHELIAL_CELL_PROLIFERATION	GO_POSITIVE_REGULATION_OF_EPITHELIAL_CELL_PROLIFERATION		167	0.534283	1.58994	0.0175	0.306928	1	469	tags=10%, list=3%, signal=10%
GO_REGULATION_OF_CELL_ADHESION_MEDIATED_BY_INTEGRIN	GO_REGULATION_OF_CELL_ADHESION_MEDIATED_BY_INTEGRIN		44	0.637095	1.58938	0.0315315	0.306319	1	2847	tags=25%, list=18%, signal=31%
GO_MYOBLAST_DIFFERENTIATION	GO_MYOBLAST_DIFFERENTIATION		79	0.571148	1.58713	0.0194647	0.309116	1	706	tags=16%, list=5%, signal=17%
GO_POSITIVE_REGULATION_OF_TRANSFORMING_GROWTH_FACTOR_BETA_PRODUCTION	GO_POSITIVE_REGULATION_OF_TRANSFORMING_GROWTH_FACTOR_BETA_PRODUCTION		17	0.766743	1.58545	0.0340136	0.310721	1	1285	tags=29%, list=8%, signal=32%
GO_POSITIVE_REGULATION_OF_ACTIVATED_T_CELL_PROLIFERATION	GO_POSITIVE_REGULATION_OF_ACTIVATED_T_CELL_PROLIFERATION		18	0.757909	1.58413	0.028133	0.311893	1	456	tags=22%, list=3%, signal=23%
GO_RESPONSE_TO_CORTICOSTEROID	GO_RESPONSE_TO_CORTICOSTEROID		136	0.543838	1.5827	0.00963855	0.313125	1	1980	tags=26%, list=13%, signal=29%
GO_ICOSANOID_METABOLIC_PROCESS	GO_ICOSANOID_METABOLIC_PROCESS		79	0.571735	1.58055	0.0239362	0.316062	1	1771	tags=18%, list=11%, signal=20%
GO_OSSIFICATION	GO_OSSIFICATION		365	0.490861	1.58009	0	0.315422	1	1619	tags=21%, list=10%, signal=23%
GO_POSITIVE_REGULATION_OF_LEUKOCYTE_ADHESION_TO_VASCULAR_ENDOTHELIAL_CELL	GO_POSITIVE_REGULATION_OF_LEUKOCYTE_ADHESION_TO_VASCULAR_ENDOTHELIAL_CELL		16	0.766427	1.58	0.0412844	0.313946	1	1617	tags=25%, list=10%, signal=28%
GO_NEGATIVE_REGULATION_OF_VIRAL_TRANSCRIPTION	GO_NEGATIVE_REGULATION_OF_VIRAL_TRANSCRIPTION		25	0.685174	1.57639	0.0270936	0.320267	1	2203	tags=40%, list=14%, signal=47%
KEGG_ALDOSTERONE_REGULATED_SODIUM_REABSORPTION	KEGG_ALDOSTERONE_REGULATED_SODIUM_REABSORPTION		40	0.662172	1.5762	0.0311751	0.318924	1	1204	tags=20%, list=8%, signal=22%
REACTOME_PEPTIDE_HORMONE_METABOLISM	REACTOME_PEPTIDE_HORMONE_METABOLISM		65	0.598944	1.57602	0.018648	0.317673	1	1116	tags=17%, list=7%, signal=18%
GO_REGULATION_OF_ERYTHROCYTE_DIFFERENTIATION	GO_REGULATION_OF_ERYTHROCYTE_DIFFERENTIATION		42	0.651136	1.57577	0.0391198	0.316523	1	827	tags=21%, list=5%, signal=23%
GO_DENDRITE_SELF_AVOIDANCE	GO_DENDRITE_SELF_AVOIDANCE		16	0.740978	1.57556	0.0287611	0.315297	1	1795	tags=13%, list=12%, signal=14%
GO_TRABECULA_MORPHOGENESIS	GO_TRABECULA_MORPHOGENESIS		43	0.646317	1.57432	0.0192771	0.316342	1	1514	tags=30%, list=10%, signal=33%
GO_NEGATIVE_REGULATION_OF_CYTOKINE_PRODUCTION	GO_NEGATIVE_REGULATION_OF_CYTOKINE_PRODUCTION		221	0.503003	1.57425	0.0025974	0.314846	1	1982	tags=24%, list=13%, signal=27%
KEGG_COMPLEMENT_AND_COAGULATION_CASCADES	KEGG_COMPLEMENT_AND_COAGULATION_CASCADES		52	0.619946	1.57349	0.022113	0.314696	1	1542	tags=12%, list=10%, signal=13%
GO_OVULATION	GO_OVULATION		18	0.7303	1.57308	0.0410628	0.313997	1	71	tags=11%, list=0%, signal=11%
GO_CELLULAR_RESPONSE_TO_TOXIC_SUBSTANCE	GO_CELLULAR_RESPONSE_TO_TOXIC_SUBSTANCE		98	0.564711	1.57264	0.0204082	0.313375	1	1607	tags=21%, list=10%, signal=24%
GO_RESPONSE_TO_XENOBIOTIC_STIMULUS	GO_RESPONSE_TO_XENOBIOTIC_STIMULUS		84	0.554139	1.57244	0.0165877	0.31226	1	843	tags=13%, list=5%, signal=14%
GO_LYMPHOCYTE_MEDIATED_IMMUNITY	GO_LYMPHOCYTE_MEDIATED_IMMUNITY		195	0.524417	1.57234	0.00728155	0.310914	1	2282	tags=19%, list=15%, signal=22%
GO_POSITIVE_REGULATION_OF_DNA_BINDING	GO_POSITIVE_REGULATION_OF_DNA_BINDING		52	0.599899	1.57187	0.0138568	0.31037	1	971	tags=19%, list=6%, signal=20%
REACTOME_COLLAGEN_FORMATION	REACTOME_COLLAGEN_FORMATION		83	0.566748	1.57169	0.0181347	0.309216	1	2160	tags=27%, list=14%, signal=31%
GO_GLIAL_CELL_DEVELOPMENT	GO_GLIAL_CELL_DEVELOPMENT		111	0.54848	1.57069	0.00733496	0.30975	1	883	tags=15%, list=6%, signal=16%
GO_POSITIVE_REGULATION_OF_SMALL_GTPASE_MEDIATED_SIGNAL_TRANSDUCTION	GO_POSITIVE_REGULATION_OF_SMALL_GTPASE_MEDIATED_SIGNAL_TRANSDUCTION		71	0.586159	1.56969	0.0253807	0.310271	1	1886	tags=24%, list=12%, signal=27%
GO_AMYLOID_FIBRIL_FORMATION	GO_AMYLOID_FIBRIL_FORMATION		16	0.767957	1.56884	0.026253	0.310496	1	158	tags=25%, list=1%, signal=25%
GO_POSITIVE_REGULATION_OF_PEPTIDYL_TYROSINE_PHOSPHORYLATION	GO_POSITIVE_REGULATION_OF_PEPTIDYL_TYROSINE_PHOSPHORYLATION		164	0.512696	1.56443	0.00777202	0.31811	1	1612	tags=16%, list=10%, signal=18%
GO_NEGATIVE_REGULATION_OF_LEUKOCYTE_CHEMOTAXIS	GO_NEGATIVE_REGULATION_OF_LEUKOCYTE_CHEMOTAXIS		15	0.766179	1.56403	0.0367816	0.317341	1	793	tags=20%, list=5%, signal=21%
GO_POSITIVE_REGULATION_OF_OSSIFICATION	GO_POSITIVE_REGULATION_OF_OSSIFICATION		83	0.561946	1.5639	0.0216867	0.316096	1	1433	tags=29%, list=9%, signal=32%
REACTOME_ECM_PROTEOGLYCANS	REACTOME_ECM_PROTEOGLYCANS		71	0.579311	1.56365	0.0172414	0.315116	1	1265	tags=23%, list=8%, signal=24%
GO_NEGATIVE_REGULATION_OF_DNA_RECOMBINATION	GO_NEGATIVE_REGULATION_OF_DNA_RECOMBINATION		39	0.640232	1.56324	0.0347395	0.314416	1	2665	tags=33%, list=17%, signal=40%
GO_CYTOPLASMIC_SEQUESTERING_OF_TRANSCRIPTION_FACTOR	GO_CYTOPLASMIC_SEQUESTERING_OF_TRANSCRIPTION_FACTOR		15	0.752702	1.5618	0.0389016	0.315873	1	1916	tags=47%, list=12%, signal=53%
GO_EPITHELIAL_CELL_PROLIFERATION	GO_EPITHELIAL_CELL_PROLIFERATION		340	0.487687	1.56095	0	0.316106	1	1072	tags=14%, list=7%, signal=14%
GO_T_HELPER_17_TYPE_IMMUNE_RESPONSE	GO_T_HELPER_17_TYPE_IMMUNE_RESPONSE		28	0.669944	1.56011	0.0291262	0.316587	1	2282	tags=25%, list=15%, signal=29%
GO_NEGATIVE_REGULATION_OF_MORPHOGENESIS_OF_AN_EPITHELIUM	GO_NEGATIVE_REGULATION_OF_MORPHOGENESIS_OF_AN_EPITHELIUM		15	0.766176	1.55982	0.0322581	0.315665	1	3193	tags=60%, list=21%, signal=76%
GO_REGULATION_OF_AMYLOID_PRECURSOR_PROTEIN_CATABOLIC_PROCESS	GO_REGULATION_OF_AMYLOID_PRECURSOR_PROTEIN_CATABOLIC_PROCESS		37	0.644636	1.5583	0.042394	0.317358	1	1816	tags=32%, list=12%, signal=37%
GO_NEGATIVE_REGULATION_OF_LEUKOCYTE_DIFFERENTIATION	GO_NEGATIVE_REGULATION_OF_LEUKOCYTE_DIFFERENTIATION		82	0.56544	1.55793	0.025522	0.316633	1	1617	tags=20%, list=10%, signal=22%
GO_NEGATIVE_REGULATION_OF_IMMUNE_SYSTEM_PROCESS	GO_NEGATIVE_REGULATION_OF_IMMUNE_SYSTEM_PROCESS		358	0.476608	1.55545	0	0.320087	1	1621	tags=18%, list=10%, signal=19%
GO_POSITIVE_REGULATION_OF_SMOOTH_MUSCLE_CELL_MIGRATION	GO_POSITIVE_REGULATION_OF_SMOOTH_MUSCLE_CELL_MIGRATION		37	0.634893	1.554	0.0272727	0.321472	1	319	tags=14%, list=2%, signal=14%
KEGG_PRIMARY_IMMUNODEFICIENCY	KEGG_PRIMARY_IMMUNODEFICIENCY		28	0.686191	1.55329	0.0283019	0.321483	1	2504	tags=18%, list=16%, signal=21%
GO_CELL_FATE_SPECIFICATION	GO_CELL_FATE_SPECIFICATION		82	0.557614	1.55132	0.0190931	0.324173	1	1378	tags=20%, list=9%, signal=21%
GO_L_AMINO_ACID_TRANSPORT	GO_L_AMINO_ACID_TRANSPORT		66	0.570528	1.55125	0.0199501	0.322819	1	135	tags=6%, list=1%, signal=6%
GO_POSITIVE_REGULATION_OF_FAT_CELL_DIFFERENTIATION	GO_POSITIVE_REGULATION_OF_FAT_CELL_DIFFERENTIATION		64	0.582576	1.55056	0.0220751	0.322679	1	860	tags=16%, list=6%, signal=16%
GO_LEUKOCYTE_DIFFERENTIATION	GO_LEUKOCYTE_DIFFERENTIATION		444	0.465497	1.5492	0	0.324112	1	1619	tags=15%, list=10%, signal=16%
GO_ADENYLATE_CYCLASE_INHIBITING_G_PROTEIN_COUPLED_RECEPTOR_SIGNALING_PATHWAY	GO_ADENYLATE_CYCLASE_INHIBITING_G_PROTEIN_COUPLED_RECEPTOR_SIGNALING_PATHWAY		71	0.580072	1.54769	0.0295455	0.32569	1	894	tags=10%, list=6%, signal=10%
GO_NEGATIVE_REGULATION_OF_HEMOPOIESIS	GO_NEGATIVE_REGULATION_OF_HEMOPOIESIS		116	0.531279	1.5473	0.010101	0.325036	1	1619	tags=22%, list=10%, signal=25%
REACTOME_RHO_GTPASES_ACTIVATE_NADPH_OXIDASES	REACTOME_RHO_GTPASES_ACTIVATE_NADPH_OXIDASES		21	0.698129	1.54681	0.0311005	0.324682	1	2502	tags=38%, list=16%, signal=45%
GO_REGULATION_OF_NUCLEAR_CELL_CYCLE_DNA_REPLICATION	GO_REGULATION_OF_NUCLEAR_CELL_CYCLE_DNA_REPLICATION		16	0.75729	1.5465	0.0426009	0.323931	1	2565	tags=63%, list=17%, signal=75%
GO_REGULATION_OF_AMYLOID_BETA_FORMATION	GO_REGULATION_OF_AMYLOID_BETA_FORMATION		31	0.671061	1.54467	0.0330189	0.326429	1	1265	tags=29%, list=8%, signal=32%
REACTOME_NEPHRIN_FAMILY_INTERACTIONS	REACTOME_NEPHRIN_FAMILY_INTERACTIONS		22	0.697804	1.54401	0.03386	0.326251	1	2023	tags=41%, list=13%, signal=47%
GO_NEGATIVE_REGULATION_OF_TISSUE_REMODELING	GO_NEGATIVE_REGULATION_OF_TISSUE_REMODELING		21	0.70695	1.5429	0.0357995	0.327273	1	604	tags=14%, list=4%, signal=15%
GO_REGULATION_OF_BINDING	GO_REGULATION_OF_BINDING		333	0.477124	1.54247	0	0.326767	1	1596	tags=19%, list=10%, signal=20%
GO_INTERLEUKIN_4_PRODUCTION	GO_INTERLEUKIN_4_PRODUCTION		28	0.67712	1.5422	0.0295567	0.325916	1	47	tags=4%, list=0%, signal=4%
GO_POSITIVE_REGULATION_OF_AMYLOID_BETA_FORMATION	GO_POSITIVE_REGULATION_OF_AMYLOID_BETA_FORMATION		18	0.732925	1.54152	0.0402844	0.326007	1	1265	tags=33%, list=8%, signal=36%
GO_REGULATION_OF_DNA_REPLICATION	GO_REGULATION_OF_DNA_REPLICATION		106	0.541024	1.54071	0.0246305	0.326326	1	2604	tags=30%, list=17%, signal=36%
GO_REGULATION_OF_INSULIN_LIKE_GROWTH_FACTOR_RECEPTOR_SIGNALING_PATHWAY	GO_REGULATION_OF_INSULIN_LIKE_GROWTH_FACTOR_RECEPTOR_SIGNALING_PATHWAY		15	0.765363	1.54067	0.0299539	0.325071	1	23	tags=13%, list=0%, signal=13%
GO_MITOTIC_DNA_REPLICATION	GO_MITOTIC_DNA_REPLICATION		16	0.738278	1.54006	0.0415704	0.324855	1	2922	tags=63%, list=19%, signal=77%
GO_MACROPHAGE_ACTIVATION	GO_MACROPHAGE_ACTIVATION		81	0.557061	1.53437	0.0238095	0.335765	1	1359	tags=16%, list=9%, signal=18%
KEGG_INTESTINAL_IMMUNE_NETWORK_FOR_IGA_PRODUCTION	KEGG_INTESTINAL_IMMUNE_NETWORK_FOR_IGA_PRODUCTION		35	0.632963	1.53204	0.0293399	0.339546	1	1908	tags=14%, list=12%, signal=16%
REACTOME_SIGNALING_BY_ERBB4	REACTOME_SIGNALING_BY_ERBB4		56	0.588349	1.53152	0.0301624	0.339291	1	792	tags=16%, list=5%, signal=17%
GO_ADAPTIVE_IMMUNE_RESPONSE_BASED_ON_SOMATIC_RECOMBINATION_OF_IMMUNE_RECEPTORS_BUILT_FROM_IMMUNOGLOBULIN_SUPERFAMILY_DOMAINS	GO_ADAPTIVE_IMMUNE_RESPONSE_BASED_ON_SOMATIC_RECOMBINATION_OF_IMMUNE_RECEPTORS_BUILT_FROM_IMMUNOGLOBULIN_SUPERFAMILY_DOMAINS		215	0.493345	1.53022	0.00486618	0.340623	1	2221	tags=17%, list=14%, signal=20%
GO_CELLULAR_SENESCENCE	GO_CELLULAR_SENESCENCE		64	0.593862	1.52827	0.0307692	0.343299	1	2264	tags=34%, list=15%, signal=40%
GO_REGULATION_OF_CD8_POSITIVE_ALPHA_BETA_T_CELL_ACTIVATION	GO_REGULATION_OF_CD8_POSITIVE_ALPHA_BETA_T_CELL_ACTIVATION		17	0.719889	1.5278	0.0314607	0.342811	1	1997	tags=29%, list=13%, signal=34%
REACTOME_ANTIMICROBIAL_PEPTIDES	REACTOME_ANTIMICROBIAL_PEPTIDES		23	0.697675	1.52763	0.0488998	0.341857	1	1049	tags=9%, list=7%, signal=9%
GO_ADAPTIVE_IMMUNE_RESPONSE	GO_ADAPTIVE_IMMUNE_RESPONSE		309	0.476654	1.52557	0.00543478	0.344764	1	2282	tags=16%, list=15%, signal=19%
GO_AMINO_ACID_TRANSMEMBRANE_TRANSPORT	GO_AMINO_ACID_TRANSMEMBRANE_TRANSPORT		81	0.552809	1.52501	0.0163551	0.344553	1	81	tags=5%, list=1%, signal=5%
GO_INTERFERON_GAMMA_MEDIATED_SIGNALING_PATHWAY	GO_INTERFERON_GAMMA_MEDIATED_SIGNALING_PATHWAY		70	0.570524	1.52415	0.0260047	0.34517	1	2520	tags=40%, list=16%, signal=48%
REACTOME_COLLAGEN_CHAIN_TRIMERIZATION	REACTOME_COLLAGEN_CHAIN_TRIMERIZATION		42	0.62401	1.52389	0.0392157	0.34425	1	839	tags=14%, list=5%, signal=15%
GO_SERTOLI_CELL_DIFFERENTIATION	GO_SERTOLI_CELL_DIFFERENTIATION		18	0.707505	1.52362	0.0451467	0.343448	1	1669	tags=50%, list=11%, signal=56%
GO_RELEASE_OF_CYTOCHROME_C_FROM_MITOCHONDRIA	GO_RELEASE_OF_CYTOCHROME_C_FROM_MITOCHONDRIA		58	0.581903	1.52255	0.0286976	0.344368	1	1158	tags=19%, list=7%, signal=20%
GO_RESPONSE_TO_DEXAMETHASONE	GO_RESPONSE_TO_DEXAMETHASONE		37	0.634599	1.52241	0.0313199	0.343294	1	1978	tags=30%, list=13%, signal=34%
GO_SELECTIVE_AUTOPHAGY	GO_SELECTIVE_AUTOPHAGY		60	0.57055	1.52229	0.0313253	0.342172	1	1675	tags=28%, list=11%, signal=32%
GO_LEUKOCYTE_PROLIFERATION	GO_LEUKOCYTE_PROLIFERATION		241	0.481753	1.52185	0.00821918	0.341733	1	1601	tags=15%, list=10%, signal=16%
REACTOME_RHO_GTPASES_ACTIVATE_CIT	REACTOME_RHO_GTPASES_ACTIVATE_CIT		18	0.722311	1.52155	0.0496454	0.341009	1	1152	tags=44%, list=7%, signal=48%
GO_AMYLOID_PRECURSOR_PROTEIN_CATABOLIC_PROCESS	GO_AMYLOID_PRECURSOR_PROTEIN_CATABOLIC_PROCESS		47	0.596264	1.5209	0.0357143	0.341027	1	1265	tags=26%, list=8%, signal=28%
GO_RESPONSE_TO_TOXIC_SUBSTANCE	GO_RESPONSE_TO_TOXIC_SUBSTANCE		203	0.496441	1.52063	0.0167131	0.340187	1	981	tags=15%, list=6%, signal=16%
GO_OSTEOBLAST_DEVELOPMENT	GO_OSTEOBLAST_DEVELOPMENT		16	0.714397	1.52025	0.0379147	0.339655	1	401	tags=13%, list=3%, signal=13%
GO_REGULATION_OF_T_HELPER_17_TYPE_IMMUNE_RESPONSE	GO_REGULATION_OF_T_HELPER_17_TYPE_IMMUNE_RESPONSE		19	0.701613	1.52017	0.0503282	0.338522	1	2867	tags=26%, list=19%, signal=32%
GO_POSITIVE_REGULATION_OF_PHOSPHATIDYLINOSITOL_3_KINASE_SIGNALING	GO_POSITIVE_REGULATION_OF_PHOSPHATIDYLINOSITOL_3_KINASE_SIGNALING		75	0.557644	1.51929	0.0238095	0.339203	1	1394	tags=20%, list=9%, signal=22%
HALLMARK_TNFA_SIGNALING_VIA_NFKB	HALLMARK_TNFA_SIGNALING_VIA_NFKB		187	0.505608	1.51904	0.0196629	0.338419	1	1541	tags=29%, list=10%, signal=32%
GO_NEGATIVE_REGULATION_OF_PROTEIN_POLYMERIZATION	GO_NEGATIVE_REGULATION_OF_PROTEIN_POLYMERIZATION		74	0.558308	1.51887	0.0360577	0.337511	1	1576	tags=28%, list=10%, signal=31%
REACTOME_FOXO_MEDIATED_TRANSCRIPTION_OF_CELL_CYCLE_GENES	REACTOME_FOXO_MEDIATED_TRANSCRIPTION_OF_CELL_CYCLE_GENES		17	0.728583	1.51875	0.0409091	0.336464	1	1194	tags=41%, list=8%, signal=45%
GO_POSITIVE_REGULATION_OF_MONOCYTE_CHEMOTAXIS	GO_POSITIVE_REGULATION_OF_MONOCYTE_CHEMOTAXIS		15	0.760242	1.51824	0.0429864	0.33619	1	1621	tags=27%, list=10%, signal=30%
GO_NEUTRAL_AMINO_ACID_TRANSPORT	GO_NEUTRAL_AMINO_ACID_TRANSPORT		38	0.619929	1.51801	0.0568182	0.335335	1	135	tags=8%, list=1%, signal=8%
GO_NEGATIVE_REGULATION_OF_CALCIUM_ION_TRANSPORT	GO_NEGATIVE_REGULATION_OF_CALCIUM_ION_TRANSPORT		45	0.620494	1.51752	0.0349127	0.335102	1	1982	tags=36%, list=13%, signal=41%
GO_NEGATIVE_REGULATION_OF_CD4_POSITIVE_ALPHA_BETA_T_CELL_ACTIVATION	GO_NEGATIVE_REGULATION_OF_CD4_POSITIVE_ALPHA_BETA_T_CELL_ACTIVATION		26	0.669616	1.51743	0.0471464	0.333996	1	2282	tags=27%, list=15%, signal=32%
GO_NEGATIVE_REGULATION_OF_CD4_POSITIVE_ALPHA_BETA_T_CELL_DIFFERENTIATION	GO_NEGATIVE_REGULATION_OF_CD4_POSITIVE_ALPHA_BETA_T_CELL_DIFFERENTIATION		20	0.686734	1.5169	0.0401891	0.333804	1	2282	tags=30%, list=15%, signal=35%
GO_NEGATIVE_REGULATION_OF_POSTTRANSCRIPTIONAL_GENE_SILENCING	GO_NEGATIVE_REGULATION_OF_POSTTRANSCRIPTIONAL_GENE_SILENCING		21	0.675822	1.51676	0.0488432	0.332843	1	2426	tags=29%, list=16%, signal=34%
REACTOME_SIGNALING_BY_RECEPTOR_TYROSINE_KINASES	REACTOME_SIGNALING_BY_RECEPTOR_TYROSINE_KINASES		484	0.459384	1.51604	0	0.33317	1	1285	tags=15%, list=8%, signal=15%
GO_TRANSFORMING_GROWTH_FACTOR_BETA_PRODUCTION	GO_TRANSFORMING_GROWTH_FACTOR_BETA_PRODUCTION		33	0.634747	1.51596	0.0311751	0.332067	1	1285	tags=27%, list=8%, signal=30%
REACTOME_GLUTATHIONE_CONJUGATION	REACTOME_GLUTATHIONE_CONJUGATION		31	0.658601	1.51528	0.044289	0.332274	1	753	tags=16%, list=5%, signal=17%
GO_NEGATIVE_REGULATION_OF_PROTEIN_CONTAINING_COMPLEX_DISASSEMBLY	GO_NEGATIVE_REGULATION_OF_PROTEIN_CONTAINING_COMPLEX_DISASSEMBLY		78	0.555481	1.51408	0.0171149	0.333755	1	1482	tags=22%, list=10%, signal=24%
GO_CELLULAR_RESPONSE_TO_ESTROGEN_STIMULUS	GO_CELLULAR_RESPONSE_TO_ESTROGEN_STIMULUS		15	0.733874	1.51361	0.0680751	0.333559	1	834	tags=33%, list=5%, signal=35%
GO_ATRIOVENTRICULAR_VALVE_DEVELOPMENT	GO_ATRIOVENTRICULAR_VALVE_DEVELOPMENT		24	0.686443	1.51227	0.0329412	0.335168	1	1400	tags=29%, list=9%, signal=32%
GO_POSITIVE_REGULATION_OF_CAMP_MEDIATED_SIGNALING	GO_POSITIVE_REGULATION_OF_CAMP_MEDIATED_SIGNALING		15	0.718398	1.51197	0.0427136	0.334539	1	2165	tags=20%, list=14%, signal=23%
REACTOME_FRS_MEDIATED_FGFR1_SIGNALING	REACTOME_FRS_MEDIATED_FGFR1_SIGNALING		21	0.686953	1.51156	0.0458937	0.334213	1	715	tags=14%, list=5%, signal=15%
GO_REGULATION_OF_MESODERM_DEVELOPMENT	GO_REGULATION_OF_MESODERM_DEVELOPMENT		15	0.750657	1.5111	0.0625	0.333959	1	133	tags=13%, list=1%, signal=13%
GO_PRI_MIRNA_TRANSCRIPTION_BY_RNA_POLYMERASE_II	GO_PRI_MIRNA_TRANSCRIPTION_BY_RNA_POLYMERASE_II		49	0.586573	1.5097	0.0191388	0.335584	1	1254	tags=31%, list=8%, signal=33%
GO_POSITIVE_REGULATION_OF_BONE_RESORPTION	GO_POSITIVE_REGULATION_OF_BONE_RESORPTION		18	0.718448	1.50906	0.0491803	0.33575	1	128	tags=11%, list=1%, signal=11%
GO_NEGATIVE_REGULATION_OF_CHROMOSOME_SEGREGATION	GO_NEGATIVE_REGULATION_OF_CHROMOSOME_SEGREGATION		43	0.601819	1.50702	0.031401	0.338863	1	2885	tags=30%, list=19%, signal=37%
GO_NEGATIVE_REGULATION_OF_MYELOID_LEUKOCYTE_DIFFERENTIATION	GO_NEGATIVE_REGULATION_OF_MYELOID_LEUKOCYTE_DIFFERENTIATION		39	0.616017	1.50646	0.0429594	0.338728	1	1499	tags=21%, list=10%, signal=23%
GO_CELLULAR_RESPONSE_TO_COPPER_ION	GO_CELLULAR_RESPONSE_TO_COPPER_ION		15	0.744924	1.50623	0.0552885	0.338026	1	624	tags=27%, list=4%, signal=28%
REACTOME_TRAFFICKING_OF_AMPA_RECEPTORS	REACTOME_TRAFFICKING_OF_AMPA_RECEPTORS		30	0.650154	1.50457	0.0527523	0.340518	1	1310	tags=23%, list=8%, signal=25%
GO_RENAL_WATER_HOMEOSTASIS	GO_RENAL_WATER_HOMEOSTASIS		30	0.65083	1.50402	0.0534884	0.340496	1	625	tags=13%, list=4%, signal=14%
GO_INTERMEDIATE_FILAMENT_BASED_PROCESS	GO_INTERMEDIATE_FILAMENT_BASED_PROCESS		36	0.62278	1.50327	0.0347395	0.340818	1	371	tags=11%, list=2%, signal=11%
GO_REGULATION_OF_DNA_BINDING_TRANSCRIPTION_FACTOR_ACTIVITY	GO_REGULATION_OF_DNA_BINDING_TRANSCRIPTION_FACTOR_ACTIVITY		376	0.459018	1.50274	0	0.340675	1	1596	tags=16%, list=10%, signal=18%
GO_PLATELET_DEGRANULATION	GO_PLATELET_DEGRANULATION		112	0.534369	1.50246	0.0294906	0.340179	1	1791	tags=29%, list=12%, signal=33%
GO_NEGATIVE_REGULATION_OF_MEIOTIC_CELL_CYCLE	GO_NEGATIVE_REGULATION_OF_MEIOTIC_CELL_CYCLE		15	0.724755	1.50186	0.0709046	0.340368	1	623	tags=13%, list=4%, signal=14%
GO_NEUTROPHIL_CHEMOTAXIS	GO_NEUTROPHIL_CHEMOTAXIS		65	0.562943	1.50179	0.0247525	0.339323	1	901	tags=11%, list=6%, signal=11%
GO_REGULATION_OF_PLASMA_MEMBRANE_ORGANIZATION	GO_REGULATION_OF_PLASMA_MEMBRANE_ORGANIZATION		15	0.728542	1.50179	0.058548	0.338163	1	1135	tags=27%, list=7%, signal=29%
GO_POSITIVE_REGULATION_OF_ACTIN_FILAMENT_BUNDLE_ASSEMBLY	GO_POSITIVE_REGULATION_OF_ACTIN_FILAMENT_BUNDLE_ASSEMBLY		61	0.569002	1.50116	0.0329412	0.338325	1	1487	tags=26%, list=10%, signal=29%
GO_ACTIVATION_OF_PROTEIN_KINASE_B_ACTIVITY	GO_ACTIVATION_OF_PROTEIN_KINASE_B_ACTIVITY		30	0.638375	1.50109	0.0438799	0.337311	1	464	tags=23%, list=3%, signal=24%
GO_ENDOCRINE_PROCESS	GO_ENDOCRINE_PROCESS		62	0.571517	1.50019	0.0481928	0.338031	1	715	tags=15%, list=5%, signal=15%
GO_P38MAPK_CASCADE	GO_P38MAPK_CASCADE		39	0.615874	1.50017	0.0458937	0.336891	1	1310	tags=26%, list=8%, signal=28%
GO_CELLULAR_RESPONSE_TO_INORGANIC_SUBSTANCE	GO_CELLULAR_RESPONSE_TO_INORGANIC_SUBSTANCE		190	0.488694	1.50013	0.0187668	0.335867	1	1337	tags=17%, list=9%, signal=19%
GO_NEGATIVE_REGULATION_OF_ACTIN_FILAMENT_POLYMERIZATION	GO_NEGATIVE_REGULATION_OF_ACTIN_FILAMENT_POLYMERIZATION		60	0.567328	1.50002	0.025522	0.334991	1	1576	tags=28%, list=10%, signal=31%
GO_REGULATION_OF_BONE_REMODELING	GO_REGULATION_OF_BONE_REMODELING		45	0.604128	1.49938	0.0356347	0.335246	1	389	tags=11%, list=3%, signal=11%
GO_COMPLEMENT_ACTIVATION	GO_COMPLEMENT_ACTIVATION		47	0.596338	1.49933	0.045977	0.334211	1	215	tags=6%, list=1%, signal=6%
GO_REGULATION_OF_PROTEIN_DEPOLYMERIZATION	GO_REGULATION_OF_PROTEIN_DEPOLYMERIZATION		84	0.544622	1.49918	0.0263158	0.33344	1	1482	tags=24%, list=10%, signal=26%
GO_REGULATION_OF_B_CELL_ACTIVATION	GO_REGULATION_OF_B_CELL_ACTIVATION		113	0.524792	1.49878	0.0303797	0.333296	1	868	tags=10%, list=6%, signal=10%
GO_REGULATION_OF_ANTIGEN_PROCESSING_AND_PRESENTATION	GO_REGULATION_OF_ANTIGEN_PROCESSING_AND_PRESENTATION		19	0.709093	1.49849	0.0559441	0.33271	1	2275	tags=21%, list=15%, signal=25%
GO_RESPONSE_TO_METAL_ION	GO_RESPONSE_TO_METAL_ION		326	0.470374	1.49849	0.00833333	0.331605	1	1337	tags=16%, list=9%, signal=17%
GO_REGULATION_OF_PROTEIN_CONTAINING_COMPLEX_DISASSEMBLY	GO_REGULATION_OF_PROTEIN_CONTAINING_COMPLEX_DISASSEMBLY		117	0.517207	1.49819	0.0279898	0.331114	1	1482	tags=21%, list=10%, signal=23%
GO_NEUTROPHIL_MIGRATION	GO_NEUTROPHIL_MIGRATION		79	0.538486	1.49796	0.0189702	0.330433	1	901	tags=9%, list=6%, signal=9%
GO_TELENCEPHALON_DEVELOPMENT	GO_TELENCEPHALON_DEVELOPMENT		241	0.487017	1.49773	0.00257069	0.329837	1	1136	tags=19%, list=7%, signal=20%
GO_RESPONSE_TO_INTERFERON_ALPHA	GO_RESPONSE_TO_INTERFERON_ALPHA		19	0.686916	1.4969	0.055814	0.330509	1	1017	tags=21%, list=7%, signal=23%
GO_HYDROGEN_PEROXIDE_METABOLIC_PROCESS	GO_HYDROGEN_PEROXIDE_METABOLIC_PROCESS		38	0.595555	1.4958	0.0321782	0.331902	1	1152	tags=26%, list=7%, signal=28%
GO_CELL_AGING	GO_CELL_AGING		101	0.527258	1.4957	0.0203562	0.330967	1	911	tags=16%, list=6%, signal=17%
REACTOME_METABOLIC_DISORDERS_OF_BIOLOGICAL_OXIDATION_ENZYMES	REACTOME_METABOLIC_DISORDERS_OF_BIOLOGICAL_OXIDATION_ENZYMES		26	0.649051	1.49179	0.0378619	0.338166	1	539	tags=12%, list=3%, signal=12%
REACTOME_DOWNSTREAM_SIGNALING_OF_ACTIVATED_FGFR4	REACTOME_DOWNSTREAM_SIGNALING_OF_ACTIVATED_FGFR4		25	0.672482	1.49077	0.0395349	0.339311	1	1894	tags=32%, list=12%, signal=36%
GO_B_CELL_ACTIVATION	GO_B_CELL_ACTIVATION		219	0.487414	1.4907	0.027248	0.338321	1	1717	tags=15%, list=11%, signal=17%
GO_PLASMA_MEMBRANE_ORGANIZATION	GO_PLASMA_MEMBRANE_ORGANIZATION		100	0.54147	1.49001	0.0223325	0.338717	1	812	tags=16%, list=5%, signal=17%
GO_DRUG_METABOLIC_PROCESS	GO_DRUG_METABOLIC_PROCESS		24	0.660686	1.48916	0.0544554	0.339526	1	2250	tags=25%, list=15%, signal=29%
GO_SIGNAL_TRANSDUCTION_INVOLVED_IN_REGULATION_OF_GENE_EXPRESSION	GO_SIGNAL_TRANSDUCTION_INVOLVED_IN_REGULATION_OF_GENE_EXPRESSION		19	0.697432	1.48908	0.0433735	0.338627	1	242	tags=11%, list=2%, signal=11%
REACTOME_DISEASES_OF_IMMUNE_SYSTEM	REACTOME_DISEASES_OF_IMMUNE_SYSTEM		23	0.672881	1.48843	0.0453515	0.338894	1	3125	tags=39%, list=20%, signal=49%
GO_STRIATUM_DEVELOPMENT	GO_STRIATUM_DEVELOPMENT		17	0.712199	1.4882	0.0605327	0.338285	1	271	tags=18%, list=2%, signal=18%
GO_BARBED_END_ACTIN_FILAMENT_CAPPING	GO_BARBED_END_ACTIN_FILAMENT_CAPPING		25	0.659743	1.48758	0.0534884	0.338437	1	1482	tags=32%, list=10%, signal=35%
REACTOME_SMOOTH_MUSCLE_CONTRACTION	REACTOME_SMOOTH_MUSCLE_CONTRACTION		31	0.645077	1.48477	0.0482759	0.343061	1	1550	tags=42%, list=10%, signal=47%
GO_NEGATIVE_REGULATION_OF_TUMOR_NECROSIS_FACTOR_SUPERFAMILY_CYTOKINE_PRODUCTION	GO_NEGATIVE_REGULATION_OF_TUMOR_NECROSIS_FACTOR_SUPERFAMILY_CYTOKINE_PRODUCTION		50	0.585306	1.48453	0.0329114	0.342506	1	1554	tags=12%, list=10%, signal=13%
GO_POSITIVE_REGULATION_OF_MACROAUTOPHAGY	GO_POSITIVE_REGULATION_OF_MACROAUTOPHAGY		66	0.564788	1.48452	0.0427553	0.34145	1	1651	tags=26%, list=11%, signal=29%
GO_RESPONSE_TO_INORGANIC_SUBSTANCE	GO_RESPONSE_TO_INORGANIC_SUBSTANCE		500	0.438929	1.48405	0.00271003	0.341553	1	1305	tags=16%, list=8%, signal=17%
GO_FIBROBLAST_PROLIFERATION	GO_FIBROBLAST_PROLIFERATION		76	0.542931	1.48404	0.0394432	0.340531	1	913	tags=16%, list=6%, signal=17%
GO_ERBB2_SIGNALING_PATHWAY	GO_ERBB2_SIGNALING_PATHWAY		31	0.625046	1.48338	0.0391705	0.340833	1	1775	tags=29%, list=11%, signal=33%
GO_REGULATION_OF_HAIR_FOLLICLE_DEVELOPMENT	GO_REGULATION_OF_HAIR_FOLLICLE_DEVELOPMENT		15	0.72464	1.48243	0.0616438	0.341865	1	1739	tags=27%, list=11%, signal=30%
GO_CIRCADIAN_REGULATION_OF_GENE_EXPRESSION	GO_CIRCADIAN_REGULATION_OF_GENE_EXPRESSION		63	0.560591	1.48176	0.0259434	0.34224	1	1121	tags=24%, list=7%, signal=26%
GO_NEGATIVE_REGULATION_OF_AMYLOID_PRECURSOR_PROTEIN_CATABOLIC_PROCESS	GO_NEGATIVE_REGULATION_OF_AMYLOID_PRECURSOR_PROTEIN_CATABOLIC_PROCESS		15	0.728566	1.48154	0.046683	0.341583	1	190	tags=27%, list=1%, signal=27%
GO_CELLULAR_RESPONSE_TO_GLUCAGON_STIMULUS	GO_CELLULAR_RESPONSE_TO_GLUCAGON_STIMULUS		20	0.658295	1.48011	0.0646766	0.343524	1	1882	tags=25%, list=12%, signal=28%
REACTOME_ANTIGEN_PROCESSING_CROSS_PRESENTATION	REACTOME_ANTIGEN_PROCESSING_CROSS_PRESENTATION		92	0.527565	1.48006	0.0381862	0.342602	1	2072	tags=30%, list=13%, signal=35%
GO_ACTIN_FILAMENT_BUNDLE_ORGANIZATION	GO_ACTIN_FILAMENT_BUNDLE_ORGANIZATION		152	0.489683	1.47909	0.0143198	0.343689	1	1522	tags=23%, list=10%, signal=25%
GO_REGULATION_OF_VIRAL_ENTRY_INTO_HOST_CELL	GO_REGULATION_OF_VIRAL_ENTRY_INTO_HOST_CELL		31	0.634004	1.47886	0.0405728	0.343157	1	786	tags=19%, list=5%, signal=20%
GO_CELLULAR_TRANSITION_METAL_ION_HOMEOSTASIS	GO_CELLULAR_TRANSITION_METAL_ION_HOMEOSTASIS		93	0.52735	1.47689	0.035443	0.346559	1	1464	tags=23%, list=9%, signal=25%
GO_REGULATION_OF_RELEASE_OF_CYTOCHROME_C_FROM_MITOCHONDRIA	GO_REGULATION_OF_RELEASE_OF_CYTOCHROME_C_FROM_MITOCHONDRIA		48	0.585437	1.47667	0.0271605	0.34599	1	1571	tags=25%, list=10%, signal=28%
GO_IMMUNE_RESPONSE_TO_TUMOR_CELL	GO_IMMUNE_RESPONSE_TO_TUMOR_CELL		17	0.693158	1.47658	0.0698254	0.345142	1	438	tags=18%, list=3%, signal=18%
GO_NEUROINFLAMMATORY_RESPONSE	GO_NEUROINFLAMMATORY_RESPONSE		59	0.569732	1.47627	0.0486618	0.344738	1	542	tags=10%, list=3%, signal=10%
GO_NEGATIVE_REGULATION_OF_METAPHASE_ANAPHASE_TRANSITION_OF_CELL_CYCLE	GO_NEGATIVE_REGULATION_OF_METAPHASE_ANAPHASE_TRANSITION_OF_CELL_CYCLE		37	0.614298	1.47576	0.0476191	0.344855	1	1180	tags=14%, list=8%, signal=15%
GO_REGULATION_OF_ALPHA_BETA_T_CELL_ACTIVATION	GO_REGULATION_OF_ALPHA_BETA_T_CELL_ACTIVATION		83	0.537137	1.47494	0.0150376	0.345543	1	2002	tags=19%, list=13%, signal=22%
KEGG_HEMATOPOIETIC_CELL_LINEAGE	KEGG_HEMATOPOIETIC_CELL_LINEAGE		65	0.560039	1.47383	0.0412621	0.346802	1	1539	tags=11%, list=10%, signal=12%
GO_REGULATION_OF_CD4_POSITIVE_ALPHA_BETA_T_CELL_ACTIVATION	GO_REGULATION_OF_CD4_POSITIVE_ALPHA_BETA_T_CELL_ACTIVATION		54	0.575	1.47344	0.0465686	0.346584	1	2282	tags=20%, list=15%, signal=24%
GO_CELLULAR_RESPONSE_TO_IONIZING_RADIATION	GO_CELLULAR_RESPONSE_TO_IONIZING_RADIATION		67	0.550782	1.47324	0.0321782	0.345962	1	1615	tags=28%, list=10%, signal=32%
REACTOME_AMINO_ACID_TRANSPORT_ACROSS_THE_PLASMA_MEMBRANE	REACTOME_AMINO_ACID_TRANSPORT_ACROSS_THE_PLASMA_MEMBRANE		29	0.630022	1.47309	0.0591017	0.345255	1	46	tags=7%, list=0%, signal=7%
GO_REGULATION_OF_PEPTIDYL_TYROSINE_PHOSPHORYLATION	GO_REGULATION_OF_PEPTIDYL_TYROSINE_PHOSPHORYLATION		224	0.473133	1.47306	0.0137363	0.344298	1	1821	tags=18%, list=12%, signal=20%
REACTOME_SHC_MEDIATED_CASCADE_FGFR1	REACTOME_SHC_MEDIATED_CASCADE_FGFR1		19	0.692724	1.4723	0.0833333	0.344758	1	1775	tags=21%, list=11%, signal=24%
GO_REGULATION_OF_ALPHA_BETA_T_CELL_DIFFERENTIATION	GO_REGULATION_OF_ALPHA_BETA_T_CELL_DIFFERENTIATION		57	0.562983	1.46852	0.0387409	0.352077	1	1619	tags=19%, list=10%, signal=21%
GO_RESPONSE_TO_BACTERIUM	GO_RESPONSE_TO_BACTERIUM		446	0.442866	1.46828	0	0.35164	1	890	tags=11%, list=6%, signal=12%
GO_NEGATIVE_REGULATION_OF_ANIMAL_ORGAN_MORPHOGENESIS	GO_NEGATIVE_REGULATION_OF_ANIMAL_ORGAN_MORPHOGENESIS		31	0.638855	1.46727	0.059952	0.352964	1	891	tags=10%, list=6%, signal=10%
GO_LIPID_EXPORT_FROM_CELL	GO_LIPID_EXPORT_FROM_CELL		32	0.619001	1.46683	0.0705882	0.352897	1	715	tags=9%, list=5%, signal=10%
REACTOME_ARACHIDONIC_ACID_METABOLISM	REACTOME_ARACHIDONIC_ACID_METABOLISM		39	0.602007	1.46642	0.0383693	0.352697	1	1556	tags=18%, list=10%, signal=20%
GO_CHAPERONE_MEDIATED_AUTOPHAGY	GO_CHAPERONE_MEDIATED_AUTOPHAGY		16	0.706536	1.4662	0.0644391	0.352149	1	1010	tags=38%, list=7%, signal=40%
GO_CELLULAR_RESPONSE_TO_DEXAMETHASONE_STIMULUS	GO_CELLULAR_RESPONSE_TO_DEXAMETHASONE_STIMULUS		29	0.638082	1.46616	0.0508083	0.351202	1	1862	tags=31%, list=12%, signal=35%
GO_ROOF_OF_MOUTH_DEVELOPMENT	GO_ROOF_OF_MOUTH_DEVELOPMENT		82	0.530123	1.46563	0.0444444	0.351343	1	1383	tags=22%, list=9%, signal=24%
GO_TISSUE_REMODELING	GO_TISSUE_REMODELING		147	0.494383	1.46492	0.0271605	0.351786	1	1500	tags=15%, list=10%, signal=16%
GO_UNSATURATED_FATTY_ACID_METABOLIC_PROCESS	GO_UNSATURATED_FATTY_ACID_METABOLIC_PROCESS		81	0.530247	1.46453	0.0407125	0.351644	1	1727	tags=20%, list=11%, signal=22%
GO_LONG_CHAIN_FATTY_ACID_METABOLIC_PROCESS	GO_LONG_CHAIN_FATTY_ACID_METABOLIC_PROCESS		85	0.539675	1.4633	0.046798	0.353279	1	1902	tags=21%, list=12%, signal=24%
GO_REGULATION_OF_ENDOTHELIAL_CELL_DIFFERENTIATION	GO_REGULATION_OF_ENDOTHELIAL_CELL_DIFFERENTIATION		30	0.630327	1.46042	0.0465116	0.358913	1	891	tags=20%, list=6%, signal=21%
REACTOME_APOPTOTIC_EXECUTION_PHASE	REACTOME_APOPTOTIC_EXECUTION_PHASE		47	0.566997	1.45999	0.0381862	0.358908	1	1231	tags=23%, list=8%, signal=25%
GO_INTERLEUKIN_1_PRODUCTION	GO_INTERLEUKIN_1_PRODUCTION		77	0.533034	1.45998	0.026764	0.35792	1	1803	tags=18%, list=12%, signal=20%
GO_GRANULOCYTE_CHEMOTAXIS	GO_GRANULOCYTE_CHEMOTAXIS		87	0.510711	1.45963	0.0218579	0.357687	1	929	tags=10%, list=6%, signal=11%
GO_MESODERMAL_CELL_DIFFERENTIATION	GO_MESODERMAL_CELL_DIFFERENTIATION		30	0.622476	1.45961	0.0701357	0.356752	1	826	tags=20%, list=5%, signal=21%
GO_TRANSFORMING_GROWTH_FACTOR_BETA_RECEPTOR_SIGNALING_PATHWAY	GO_TRANSFORMING_GROWTH_FACTOR_BETA_RECEPTOR_SIGNALING_PATHWAY		177	0.485531	1.45874	0.030303	0.357644	1	2021	tags=28%, list=13%, signal=31%
GO_ACUTE_INFLAMMATORY_RESPONSE	GO_ACUTE_INFLAMMATORY_RESPONSE		78	0.538773	1.45725	0.0411311	0.359969	1	1554	tags=19%, list=10%, signal=21%
GO_NEGATIVE_REGULATION_OF_CELLULAR_COMPONENT_MOVEMENT	GO_NEGATIVE_REGULATION_OF_CELLULAR_COMPONENT_MOVEMENT		284	0.45677	1.45705	0.0190736	0.359321	1	2001	tags=26%, list=13%, signal=29%
REACTOME_SEMA4D_INDUCED_CELL_MIGRATION_AND_GROWTH_CONE_COLLAPSE	REACTOME_SEMA4D_INDUCED_CELL_MIGRATION_AND_GROWTH_CONE_COLLAPSE		19	0.677113	1.45608	0.0626566	0.360353	1	979	tags=37%, list=6%, signal=39%
GO_PROTEIN_DEPOLYMERIZATION	GO_PROTEIN_DEPOLYMERIZATION		110	0.505417	1.45488	0.0298507	0.362073	1	1482	tags=22%, list=10%, signal=24%
GO_ENDOTHELIUM_DEVELOPMENT	GO_ENDOTHELIUM_DEVELOPMENT		112	0.49676	1.45439	0.024	0.362147	1	1041	tags=21%, list=7%, signal=22%
GO_POSITIVE_REGULATION_OF_INTERLEUKIN_8_PRODUCTION	GO_POSITIVE_REGULATION_OF_INTERLEUKIN_8_PRODUCTION		40	0.598812	1.45375	0.0469136	0.362558	1	2878	tags=40%, list=19%, signal=49%
HALLMARK_UV_RESPONSE_UP	HALLMARK_UV_RESPONSE_UP		153	0.488187	1.45306	0.0285714	0.362989	1	658	tags=18%, list=4%, signal=18%
GO_POSITIVE_REGULATION_OF_SIGNALING_RECEPTOR_ACTIVITY	GO_POSITIVE_REGULATION_OF_SIGNALING_RECEPTOR_ACTIVITY		35	0.609099	1.45247	0.0591133	0.36325	1	894	tags=17%, list=6%, signal=18%
GO_REGULATION_OF_ANIMAL_ORGAN_FORMATION	GO_REGULATION_OF_ANIMAL_ORGAN_FORMATION		29	0.616003	1.45156	0.0585586	0.364182	1	891	tags=17%, list=6%, signal=18%
GO_REGULATION_OF_GRANULOCYTE_CHEMOTAXIS	GO_REGULATION_OF_GRANULOCYTE_CHEMOTAXIS		48	0.581907	1.45019	0.0476191	0.366191	1	1152	tags=13%, list=7%, signal=13%
GO_RESPONSE_TO_X_RAY	GO_RESPONSE_TO_X_RAY		32	0.615236	1.44963	0.0599078	0.366444	1	1798	tags=25%, list=12%, signal=28%
KEGG_TOLL_LIKE_RECEPTOR_SIGNALING_PATHWAY	KEGG_TOLL_LIKE_RECEPTOR_SIGNALING_PATHWAY		79	0.529604	1.44908	0.0332542	0.366669	1	3199	tags=35%, list=21%, signal=44%
GO_ACTIN_FILAMENT_DEPOLYMERIZATION	GO_ACTIN_FILAMENT_DEPOLYMERIZATION		55	0.558098	1.44854	0.0431472	0.366889	1	1482	tags=24%, list=10%, signal=26%
GO_BENZENE_CONTAINING_COMPOUND_METABOLIC_PROCESS	GO_BENZENE_CONTAINING_COMPOUND_METABOLIC_PROCESS		20	0.664621	1.44756	0.0707763	0.368086	1	753	tags=10%, list=5%, signal=10%
GO_ZINC_ION_HOMEOSTASIS	GO_ZINC_ION_HOMEOSTASIS		25	0.65155	1.44734	0.0617577	0.367473	1	1116	tags=24%, list=7%, signal=26%
REACTOME_CHAPERONE_MEDIATED_AUTOPHAGY	REACTOME_CHAPERONE_MEDIATED_AUTOPHAGY		19	0.697018	1.4472	0.0684932	0.366786	1	573	tags=37%, list=4%, signal=38%
GO_TRANSMEMBRANE_RECEPTOR_PROTEIN_SERINE_THREONINE_KINASE_SIGNALING_PATHWAY	GO_TRANSMEMBRANE_RECEPTOR_PROTEIN_SERINE_THREONINE_KINASE_SIGNALING_PATHWAY		309	0.453281	1.44626	0.0084507	0.367831	1	1793	tags=20%, list=12%, signal=22%
GO_POSITIVE_REGULATION_OF_AMYLOID_PRECURSOR_PROTEIN_CATABOLIC_PROCESS	GO_POSITIVE_REGULATION_OF_AMYLOID_PRECURSOR_PROTEIN_CATABOLIC_PROCESS		22	0.66779	1.44487	0.0717593	0.36987	1	1265	tags=27%, list=8%, signal=30%
GO_REGULATION_OF_HEMOPOIESIS	GO_REGULATION_OF_HEMOPOIESIS		411	0.440727	1.44411	0.00571429	0.370553	1	1627	tags=17%, list=11%, signal=19%
REACTOME_INCRETIN_SYNTHESIS_SECRETION_AND_INACTIVATION	REACTOME_INCRETIN_SYNTHESIS_SECRETION_AND_INACTIVATION		16	0.708454	1.44392	0.0825	0.370016	1	891	tags=25%, list=6%, signal=26%
KEGG_FOCAL_ADHESION	KEGG_FOCAL_ADHESION		191	0.473314	1.44278	0.0295699	0.371534	1	1813	tags=23%, list=12%, signal=26%
GO_POSITIVE_REGULATION_OF_ENDOTHELIAL_CELL_PROLIFERATION	GO_POSITIVE_REGULATION_OF_ENDOTHELIAL_CELL_PROLIFERATION		84	0.527154	1.44263	0.0482233	0.370888	1	1146	tags=14%, list=7%, signal=15%
GO_REGULATION_OF_ACTIN_FILAMENT_BUNDLE_ASSEMBLY	GO_REGULATION_OF_ACTIN_FILAMENT_BUNDLE_ASSEMBLY		97	0.514982	1.44204	0.041769	0.371172	1	1487	tags=23%, list=10%, signal=25%
GO_ADULT_LOCOMOTORY_BEHAVIOR	GO_ADULT_LOCOMOTORY_BEHAVIOR		67	0.539241	1.44152	0.0427553	0.37134	1	381	tags=12%, list=2%, signal=12%
GO_REGULATION_OF_CELL_AGING	GO_REGULATION_OF_CELL_AGING		46	0.570182	1.44099	0.0591133	0.371572	1	2264	tags=35%, list=15%, signal=41%
GO_NEUROEPITHELIAL_CELL_DIFFERENTIATION	GO_NEUROEPITHELIAL_CELL_DIFFERENTIATION		50	0.566962	1.44048	0.0647482	0.371716	1	556	tags=14%, list=4%, signal=14%
GO_BLASTOCYST_GROWTH	GO_BLASTOCYST_GROWTH		19	0.673017	1.43945	0.067757	0.372936	1	269	tags=11%, list=2%, signal=11%
GO_TRANSITION_METAL_ION_HOMEOSTASIS	GO_TRANSITION_METAL_ION_HOMEOSTASIS		113	0.506002	1.43908	0.02457	0.372756	1	1464	tags=22%, list=9%, signal=24%
GO_RESPONSE_TO_KETONE	GO_RESPONSE_TO_KETONE		170	0.485468	1.43888	0.0300752	0.372213	1	1393	tags=20%, list=9%, signal=22%
GO_POSITIVE_REGULATION_OF_CELL_ADHESION_MEDIATED_BY_INTEGRIN	GO_POSITIVE_REGULATION_OF_CELL_ADHESION_MEDIATED_BY_INTEGRIN		18	0.684631	1.43883	0.0850515	0.371352	1	3675	tags=44%, list=24%, signal=58%
GO_REGULATION_OF_LEUKOCYTE_PROLIFERATION	GO_REGULATION_OF_LEUKOCYTE_PROLIFERATION		190	0.472998	1.43789	0.0236842	0.37247	1	1596	tags=13%, list=10%, signal=14%
GO_NEGATIVE_REGULATION_OF_NEURON_PROJECTION_DEVELOPMENT	GO_NEGATIVE_REGULATION_OF_NEURON_PROJECTION_DEVELOPMENT		146	0.485353	1.4373	0.0277078	0.372903	1	1660	tags=27%, list=11%, signal=30%
GO_MYOBLAST_PROLIFERATION	GO_MYOBLAST_PROLIFERATION		19	0.676295	1.4355	0.0660592	0.375978	1	1285	tags=26%, list=8%, signal=29%
GO_VENTRICULAR_CARDIAC_MUSCLE_TISSUE_DEVELOPMENT	GO_VENTRICULAR_CARDIAC_MUSCLE_TISSUE_DEVELOPMENT		48	0.564291	1.43532	0.0607595	0.375474	1	334	tags=10%, list=2%, signal=11%
GO_NEGATIVE_REGULATION_OF_INNATE_IMMUNE_RESPONSE	GO_NEGATIVE_REGULATION_OF_INNATE_IMMUNE_RESPONSE		45	0.576021	1.43502	0.0492611	0.375117	1	2548	tags=24%, list=16%, signal=29%
GO_TUMOR_NECROSIS_FACTOR_SUPERFAMILY_CYTOKINE_PRODUCTION	GO_TUMOR_NECROSIS_FACTOR_SUPERFAMILY_CYTOKINE_PRODUCTION		135	0.482606	1.43342	0.0262467	0.377779	1	1596	tags=17%, list=10%, signal=19%
GO_NEGATIVE_REGULATION_OF_TYPE_I_INTERFERON_PRODUCTION	GO_NEGATIVE_REGULATION_OF_TYPE_I_INTERFERON_PRODUCTION		40	0.571471	1.43277	0.0532688	0.378363	1	2710	tags=38%, list=17%, signal=45%
GO_GLUTATHIONE_DERIVATIVE_METABOLIC_PROCESS	GO_GLUTATHIONE_DERIVATIVE_METABOLIC_PROCESS		17	0.663698	1.43247	0.0876777	0.378076	1	1557	tags=29%, list=10%, signal=33%
GO_MAMMARY_GLAND_ALVEOLUS_DEVELOPMENT	GO_MAMMARY_GLAND_ALVEOLUS_DEVELOPMENT		16	0.690681	1.43221	0.0953545	0.377707	1	8	tags=6%, list=0%, signal=6%
GO_NEGATIVE_REGULATION_OF_ALPHA_BETA_T_CELL_ACTIVATION	GO_NEGATIVE_REGULATION_OF_ALPHA_BETA_T_CELL_ACTIVATION		33	0.60686	1.43204	0.0576037	0.377166	1	2282	tags=27%, list=15%, signal=32%
HALLMARK_UV_RESPONSE_DN	HALLMARK_UV_RESPONSE_DN		143	0.48098	1.43171	0.015625	0.376968	1	1097	tags=22%, list=7%, signal=23%
GO_CELLULAR_OXIDANT_DETOXIFICATION	GO_CELLULAR_OXIDANT_DETOXIFICATION		80	0.517902	1.43159	0.0365854	0.376266	1	2602	tags=31%, list=17%, signal=37%
REACTOME_REGULATION_OF_INSULIN_LIKE_GROWTH_FACTOR_IGF_TRANSPORT_AND_UPTAKE_BY_INSULIN_LIKE_GROWTH_FACTOR_BINDING_PROTEINS_IGFBPS_	REACTOME_REGULATION_OF_INSULIN_LIKE_GROWTH_FACTOR_IGF_TRANSPORT_AND_UPTAKE_BY_INSULIN_LIKE_GROWTH_FACTOR_BINDING_PROTEINS_IGFBPS_		100	0.507596	1.43158	0.0352941	0.375368	1	1060	tags=17%, list=7%, signal=18%
GO_NATURAL_KILLER_CELL_ACTIVATION	GO_NATURAL_KILLER_CELL_ACTIVATION		51	0.555612	1.43146	0.0496278	0.374649	1	362	tags=8%, list=2%, signal=8%
GO_POSITIVE_REGULATION_OF_NEURON_APOPTOTIC_PROCESS	GO_POSITIVE_REGULATION_OF_NEURON_APOPTOTIC_PROCESS		52	0.554133	1.43143	0.060241	0.373818	1	1512	tags=29%, list=10%, signal=32%
HALLMARK_IL6_JAK_STAT3_SIGNALING	HALLMARK_IL6_JAK_STAT3_SIGNALING		75	0.526162	1.43076	0.0444965	0.3743	1	2464	tags=32%, list=16%, signal=38%
REACTOME_SEMA4D_IN_SEMAPHORIN_SIGNALING	REACTOME_SEMA4D_IN_SEMAPHORIN_SIGNALING		23	0.635626	1.42861	0.0658537	0.378328	1	1152	tags=35%, list=7%, signal=38%
GO_NEURON_FATE_SPECIFICATION	GO_NEURON_FATE_SPECIFICATION		23	0.629377	1.42736	0.0648148	0.380212	1	1016	tags=30%, list=7%, signal=33%
GO_NEUROTRANSMITTER_UPTAKE	GO_NEUROTRANSMITTER_UPTAKE		39	0.585578	1.42691	0.0794393	0.380299	1	224	tags=8%, list=1%, signal=8%
GO_RESPONSE_TO_PAIN	GO_RESPONSE_TO_PAIN		26	0.628494	1.42683	0.0660592	0.379582	1	3	tags=4%, list=0%, signal=4%
GO_POSITIVE_REGULATION_OF_GLUCOSE_TRANSMEMBRANE_TRANSPORT	GO_POSITIVE_REGULATION_OF_GLUCOSE_TRANSMEMBRANE_TRANSPORT		36	0.592792	1.42604	0.0700483	0.380468	1	1151	tags=25%, list=7%, signal=27%
GO_RESPONSE_TO_TRANSFORMING_GROWTH_FACTOR_BETA	GO_RESPONSE_TO_TRANSFORMING_GROWTH_FACTOR_BETA		227	0.457112	1.42575	0.0206186	0.380207	1	2021	tags=28%, list=13%, signal=31%
GO_POSITIVE_REGULATION_OF_PRI_MIRNA_TRANSCRIPTION_BY_RNA_POLYMERASE_II	GO_POSITIVE_REGULATION_OF_PRI_MIRNA_TRANSCRIPTION_BY_RNA_POLYMERASE_II		37	0.585627	1.42385	0.0669746	0.383451	1	1138	tags=30%, list=7%, signal=32%
GO_ENDOCYTIC_RECYCLING	GO_ENDOCYTIC_RECYCLING		50	0.553772	1.42383	0.0368664	0.382585	1	1799	tags=28%, list=12%, signal=32%
GO_CELLULAR_RESPONSE_TO_CORTICOSTEROID_STIMULUS	GO_CELLULAR_RESPONSE_TO_CORTICOSTEROID_STIMULUS		53	0.559839	1.42383	0.055814	0.381666	1	1980	tags=32%, list=13%, signal=37%
KEGG_SYSTEMIC_LUPUS_ERYTHEMATOSUS	KEGG_SYSTEMIC_LUPUS_ERYTHEMATOSUS		62	0.541806	1.42336	0.0331633	0.381808	1	1125	tags=11%, list=7%, signal=12%
GO_FOREBRAIN_CELL_MIGRATION	GO_FOREBRAIN_CELL_MIGRATION		55	0.557727	1.42268	0.0526316	0.382443	1	930	tags=27%, list=6%, signal=29%
GO_NEGATIVE_REGULATION_OF_MYELOID_CELL_DIFFERENTIATION	GO_NEGATIVE_REGULATION_OF_MYELOID_CELL_DIFFERENTIATION		66	0.535891	1.42261	0.058427	0.38172	1	1619	tags=24%, list=10%, signal=27%
GO_REGULATION_OF_CD4_POSITIVE_ALPHA_BETA_T_CELL_DIFFERENTIATION	GO_REGULATION_OF_CD4_POSITIVE_ALPHA_BETA_T_CELL_DIFFERENTIATION		43	0.579468	1.42235	0.04662	0.381372	1	2282	tags=21%, list=15%, signal=24%
GO_TRABECULA_FORMATION	GO_TRABECULA_FORMATION		21	0.667373	1.42014	0.0707763	0.385544	1	1514	tags=33%, list=10%, signal=37%
GO_REGULATION_OF_TRANSCRIPTION_INVOLVED_IN_G1_S_TRANSITION_OF_MITOTIC_CELL_CYCLE	GO_REGULATION_OF_TRANSCRIPTION_INVOLVED_IN_G1_S_TRANSITION_OF_MITOTIC_CELL_CYCLE		33	0.594974	1.41998	0.0545024	0.385014	1	719	tags=9%, list=5%, signal=10%
GO_EPIDERMIS_DEVELOPMENT	GO_EPIDERMIS_DEVELOPMENT		262	0.447463	1.41942	0.0190217	0.385257	1	2029	tags=20%, list=13%, signal=22%
GO_RESPONSE_TO_COPPER_ION	GO_RESPONSE_TO_COPPER_ION		30	0.61162	1.41935	0.0665138	0.384488	1	624	tags=20%, list=4%, signal=21%
GO_MYELOID_CELL_DIFFERENTIATION	GO_MYELOID_CELL_DIFFERENTIATION		361	0.431597	1.4189	0.00578035	0.384574	1	929	tags=12%, list=6%, signal=12%
GO_MODULATION_BY_SYMBIONT_OF_ENTRY_INTO_HOST	GO_MODULATION_BY_SYMBIONT_OF_ENTRY_INTO_HOST		36	0.587414	1.41872	0.0782396	0.384039	1	786	tags=17%, list=5%, signal=18%
GO_MESENCHYME_MORPHOGENESIS	GO_MESENCHYME_MORPHOGENESIS		46	0.563187	1.41871	0.0603248	0.383168	1	1464	tags=22%, list=9%, signal=24%
GO_RESPONSE_TO_HYDROGEN_PEROXIDE	GO_RESPONSE_TO_HYDROGEN_PEROXIDE		128	0.490389	1.41853	0.0438144	0.382699	1	1138	tags=22%, list=7%, signal=23%
GO_NEGATIVE_REGULATION_OF_DENDRITE_DEVELOPMENT	GO_NEGATIVE_REGULATION_OF_DENDRITE_DEVELOPMENT		26	0.62563	1.41796	0.0633803	0.383163	1	1448	tags=31%, list=9%, signal=34%
GO_POSITIVE_REGULATION_OF_CALCINEURIN_MEDIATED_SIGNALING	GO_POSITIVE_REGULATION_OF_CALCINEURIN_MEDIATED_SIGNALING		15	0.686068	1.41777	0.0681265	0.382714	1	398	tags=20%, list=3%, signal=21%
REACTOME_RESPONSE_TO_ELEVATED_PLATELET_CYTOSOLIC_CA2_	REACTOME_RESPONSE_TO_ELEVATED_PLATELET_CYTOSOLIC_CA2_		117	0.494213	1.41758	0.0277778	0.382233	1	1791	tags=30%, list=12%, signal=34%
GO_B_CELL_MEDIATED_IMMUNITY	GO_B_CELL_MEDIATED_IMMUNITY		100	0.50477	1.41709	0.044226	0.382387	1	2210	tags=14%, list=14%, signal=16%
REACTOME_INTERLEUKIN_20_FAMILY_SIGNALING	REACTOME_INTERLEUKIN_20_FAMILY_SIGNALING		15	0.698981	1.41629	0.0900474	0.383263	1	1466	tags=33%, list=9%, signal=37%
REACTOME_ANCHORING_FIBRIL_FORMATION	REACTOME_ANCHORING_FIBRIL_FORMATION		15	0.692861	1.41602	0.0878378	0.382934	1	2132	tags=33%, list=14%, signal=39%
GO_POSITIVE_REGULATION_OF_NATURAL_KILLER_CELL_MEDIATED_CYTOTOXICITY	GO_POSITIVE_REGULATION_OF_NATURAL_KILLER_CELL_MEDIATED_CYTOTOXICITY		18	0.65179	1.41591	0.0817308	0.382294	1	2347	tags=28%, list=15%, signal=33%
REACTOME_SYNTHESIS_SECRETION_AND_INACTIVATION_OF_GLUCAGON_LIKE_PEPTIDE_1_GLP_1_	REACTOME_SYNTHESIS_SECRETION_AND_INACTIVATION_OF_GLUCAGON_LIKE_PEPTIDE_1_GLP_1_		15	0.708458	1.41567	0.0928571	0.382029	1	891	tags=27%, list=6%, signal=28%
GO_POSITIVE_REGULATION_OF_TOLL_LIKE_RECEPTOR_SIGNALING_PATHWAY	GO_POSITIVE_REGULATION_OF_TOLL_LIKE_RECEPTOR_SIGNALING_PATHWAY		19	0.647086	1.4155	0.0787037	0.38154	1	2568	tags=58%, list=17%, signal=69%
GO_NEGATIVE_REGULATION_OF_CYCLIN_DEPENDENT_PROTEIN_KINASE_ACTIVITY	GO_NEGATIVE_REGULATION_OF_CYCLIN_DEPENDENT_PROTEIN_KINASE_ACTIVITY		30	0.602131	1.41547	0.0734177	0.380743	1	1724	tags=33%, list=11%, signal=37%
GO_CEREBRAL_CORTEX_NEURON_DIFFERENTIATION	GO_CEREBRAL_CORTEX_NEURON_DIFFERENTIATION		24	0.618991	1.41531	0.0791367	0.380218	1	471	tags=25%, list=3%, signal=26%
GO_SECRETION_BY_TISSUE	GO_SECRETION_BY_TISSUE		32	0.596587	1.41503	0.0931373	0.379973	1	1255	tags=19%, list=8%, signal=20%
REACTOME_PLATELET_ACTIVATION_SIGNALING_AND_AGGREGATION	REACTOME_PLATELET_ACTIVATION_SIGNALING_AND_AGGREGATION		240	0.456954	1.41451	0.0319149	0.38018	1	1791	tags=23%, list=12%, signal=26%
GO_POSITIVE_REGULATION_OF_CARDIOCYTE_DIFFERENTIATION	GO_POSITIVE_REGULATION_OF_CARDIOCYTE_DIFFERENTIATION		25	0.621714	1.4142	0.0746269	0.38001	1	450	tags=16%, list=3%, signal=16%
GO_MALE_SEX_DIFFERENTIATION	GO_MALE_SEX_DIFFERENTIATION		136	0.482259	1.41416	0.0406091	0.379204	1	1767	tags=24%, list=11%, signal=27%
GO_MUSCLE_CELL_PROLIFERATION	GO_MUSCLE_CELL_PROLIFERATION		183	0.459751	1.41384	0.0242588	0.378999	1	1169	tags=16%, list=8%, signal=17%
GO_REGULATION_OF_ENDOCRINE_PROCESS	GO_REGULATION_OF_ENDOCRINE_PROCESS		31	0.606648	1.41336	0.0653153	0.379275	1	715	tags=13%, list=5%, signal=14%
REACTOME_FOXO_MEDIATED_TRANSCRIPTION	REACTOME_FOXO_MEDIATED_TRANSCRIPTION		62	0.538202	1.41335	0.058548	0.378432	1	1571	tags=34%, list=10%, signal=38%
GO_NEGATIVE_REGULATION_OF_STRESS_ACTIVATED_PROTEIN_KINASE_SIGNALING_CASCADE	GO_NEGATIVE_REGULATION_OF_STRESS_ACTIVATED_PROTEIN_KINASE_SIGNALING_CASCADE		42	0.557756	1.41211	0.0572139	0.380309	1	498	tags=14%, list=3%, signal=15%
REACTOME_DNA_DAMAGE_TELOMERE_STRESS_INDUCED_SENESCENCE	REACTOME_DNA_DAMAGE_TELOMERE_STRESS_INDUCED_SENESCENCE		47	0.557152	1.41121	0.052381	0.381487	1	2641	tags=36%, list=17%, signal=43%
GO_NEGATIVE_REGULATION_OF_SUPRAMOLECULAR_FIBER_ORGANIZATION	GO_NEGATIVE_REGULATION_OF_SUPRAMOLECULAR_FIBER_ORGANIZATION		141	0.475054	1.4105	0.026764	0.382289	1	1482	tags=25%, list=10%, signal=27%
REACTOME_SIGNALING_BY_BMP	REACTOME_SIGNALING_BY_BMP		26	0.628709	1.41018	0.0883055	0.38218	1	1356	tags=23%, list=9%, signal=25%
REACTOME_INTERFERON_SIGNALING	REACTOME_INTERFERON_SIGNALING		158	0.476175	1.41014	0.0439276	0.381442	1	2038	tags=25%, list=13%, signal=29%
REACTOME_MYOGENESIS	REACTOME_MYOGENESIS		27	0.614526	1.40917	0.0938215	0.382744	1	1423	tags=33%, list=9%, signal=37%
GO_INTERLEUKIN_1_BETA_PRODUCTION	GO_INTERLEUKIN_1_BETA_PRODUCTION		66	0.527167	1.40806	0.0556901	0.384317	1	1803	tags=20%, list=12%, signal=22%
GO_CHEMOKINE_PRODUCTION	GO_CHEMOKINE_PRODUCTION		72	0.519114	1.40722	0.0654628	0.385277	1	2389	tags=22%, list=15%, signal=26%
GO_NEGATIVE_REGULATION_OF_OSTEOCLAST_DIFFERENTIATION	GO_NEGATIVE_REGULATION_OF_OSTEOCLAST_DIFFERENTIATION		23	0.642071	1.40675	0.0808824	0.385509	1	891	tags=17%, list=6%, signal=18%
GO_PYRIMIDINE_NUCLEOSIDE_CATABOLIC_PROCESS	GO_PYRIMIDINE_NUCLEOSIDE_CATABOLIC_PROCESS		16	0.676299	1.40655	0.0953488	0.385091	1	3115	tags=44%, list=20%, signal=55%
GO_REGULATION_OF_LIPOPOLYSACCHARIDE_MEDIATED_SIGNALING_PATHWAY	GO_REGULATION_OF_LIPOPOLYSACCHARIDE_MEDIATED_SIGNALING_PATHWAY		18	0.662248	1.40585	0.107399	0.385791	1	716	tags=17%, list=5%, signal=17%
GO_LEUKOCYTE_ACTIVATION_INVOLVED_IN_INFLAMMATORY_RESPONSE	GO_LEUKOCYTE_ACTIVATION_INVOLVED_IN_INFLAMMATORY_RESPONSE		40	0.575642	1.40561	0.0774487	0.385497	1	1359	tags=15%, list=9%, signal=16%
GO_RESPONSE_TO_MINERALOCORTICOID	GO_RESPONSE_TO_MINERALOCORTICOID		25	0.624268	1.40545	0.0929095	0.384913	1	1980	tags=36%, list=13%, signal=41%
GO_PHARYNGEAL_SYSTEM_DEVELOPMENT	GO_PHARYNGEAL_SYSTEM_DEVELOPMENT		23	0.63191	1.405	0.0931373	0.385122	1	115	tags=13%, list=1%, signal=13%
KEGG_TYPE_I_DIABETES_MELLITUS	KEGG_TYPE_I_DIABETES_MELLITUS		27	0.616621	1.40438	0.0947137	0.385652	1	438	tags=7%, list=3%, signal=8%
REACTOME_G0_AND_EARLY_G1	REACTOME_G0_AND_EARLY_G1		27	0.605768	1.40369	0.0870647	0.386342	1	2242	tags=44%, list=14%, signal=52%
REACTOME_TOLL_LIKE_RECEPTOR_CASCADES	REACTOME_TOLL_LIKE_RECEPTOR_CASCADES		139	0.478882	1.40359	0.0383693	0.385708	1	1808	tags=22%, list=12%, signal=24%
GO_AXON_ENSHEATHMENT_IN_CENTRAL_NERVOUS_SYSTEM	GO_AXON_ENSHEATHMENT_IN_CENTRAL_NERVOUS_SYSTEM		21	0.64947	1.40282	0.0983607	0.386699	1	812	tags=14%, list=5%, signal=15%
GO_B_CELL_PROLIFERATION	GO_B_CELL_PROLIFERATION		69	0.517933	1.4024	0.0658824	0.38673	1	555	tags=10%, list=4%, signal=10%
REACTOME_ONCOGENE_INDUCED_SENESCENCE	REACTOME_ONCOGENE_INDUCED_SENESCENCE		33	0.584644	1.40227	0.0697115	0.386178	1	795	tags=18%, list=5%, signal=19%
GO_MUSCLE_ADAPTATION	GO_MUSCLE_ADAPTATION		98	0.496709	1.40195	0.0434783	0.386035	1	1453	tags=19%, list=9%, signal=21%
GO_ANTIGEN_PROCESSING_AND_PRESENTATION_OF_EXOGENOUS_PEPTIDE_ANTIGEN_VIA_MHC_CLASS_I	GO_ANTIGEN_PROCESSING_AND_PRESENTATION_OF_EXOGENOUS_PEPTIDE_ANTIGEN_VIA_MHC_CLASS_I		72	0.520571	1.40106	0.0443864	0.387123	1	2072	tags=29%, list=13%, signal=34%
GO_FOREBRAIN_DEVELOPMENT	GO_FOREBRAIN_DEVELOPMENT		355	0.432645	1.40096	0.0107527	0.38653	1	1146	tags=17%, list=7%, signal=18%
REACTOME_TRANSCRIPTIONAL_REGULATION_BY_THE_AP_2_TFAP2_FAMILY_OF_TRANSCRIPTION_FACTORS	REACTOME_TRANSCRIPTIONAL_REGULATION_BY_THE_AP_2_TFAP2_FAMILY_OF_TRANSCRIPTION_FACTORS		32	0.599517	1.40093	0.0652681	0.385768	1	555	tags=19%, list=4%, signal=19%
GO_REGULATION_OF_LYMPHOCYTE_ACTIVATION	GO_REGULATION_OF_LYMPHOCYTE_ACTIVATION		370	0.428278	1.40087	0.00520833	0.385079	1	1619	tags=15%, list=10%, signal=16%
GO_RESPONSE_TO_ESTRADIOL	GO_RESPONSE_TO_ESTRADIOL		122	0.473367	1.40051	0.0412621	0.385029	1	962	tags=18%, list=6%, signal=19%
GO_POSITIVE_REGULATION_OF_LEUKOCYTE_PROLIFERATION	GO_POSITIVE_REGULATION_OF_LEUKOCYTE_PROLIFERATION		118	0.492674	1.39883	0.0638821	0.387846	1	1596	tags=14%, list=10%, signal=15%
GO_SKIN_EPIDERMIS_DEVELOPMENT	GO_SKIN_EPIDERMIS_DEVELOPMENT		76	0.52053	1.39797	0.0498753	0.388969	1	1847	tags=29%, list=12%, signal=33%
GO_NEGATIVE_REGULATION_OF_CELL_DEVELOPMENT	GO_NEGATIVE_REGULATION_OF_CELL_DEVELOPMENT		304	0.437218	1.39749	0.0263852	0.38932	1	1595	tags=23%, list=10%, signal=26%
KEGG_NICOTINATE_AND_NICOTINAMIDE_METABOLISM	KEGG_NICOTINATE_AND_NICOTINAMIDE_METABOLISM		22	0.64827	1.39634	0.0813954	0.391005	1	2454	tags=36%, list=16%, signal=43%
GO_RESPONSE_TO_EPIDERMAL_GROWTH_FACTOR	GO_RESPONSE_TO_EPIDERMAL_GROWTH_FACTOR		47	0.542314	1.39609	0.0503597	0.390705	1	1944	tags=30%, list=13%, signal=34%
GO_PROSTATE_GLAND_MORPHOGENESIS	GO_PROSTATE_GLAND_MORPHOGENESIS		22	0.628328	1.39596	0.0977995	0.390255	1	165	tags=14%, list=1%, signal=14%
GO_ACTIVATION_OF_ADENYLATE_CYCLASE_ACTIVITY	GO_ACTIVATION_OF_ADENYLATE_CYCLASE_ACTIVITY		32	0.585786	1.39579	0.0874705	0.389833	1	1273	tags=16%, list=8%, signal=17%
REACTOME_PKA_ACTIVATION_IN_GLUCAGON_SIGNALLING	REACTOME_PKA_ACTIVATION_IN_GLUCAGON_SIGNALLING		16	0.657574	1.39406	0.110312	0.39278	1	1882	tags=31%, list=12%, signal=36%
HALLMARK_HYPOXIA	HALLMARK_HYPOXIA		189	0.458165	1.3938	0.0253165	0.392522	1	1166	tags=24%, list=8%, signal=25%
REACTOME_INFLAMMASOMES	REACTOME_INFLAMMASOMES		19	0.63183	1.39259	0.113208	0.394477	1	1265	tags=21%, list=8%, signal=23%
REACTOME_SYNDECAN_INTERACTIONS	REACTOME_SYNDECAN_INTERACTIONS		27	0.619269	1.3922	0.0846325	0.394515	1	1241	tags=26%, list=8%, signal=28%
GO_MYOTUBE_DIFFERENTIATION	GO_MYOTUBE_DIFFERENTIATION		93	0.497203	1.39205	0.0473815	0.39399	1	860	tags=13%, list=6%, signal=14%
GO_POSITIVE_REGULATION_OF_INTERFERON_BETA_PRODUCTION	GO_POSITIVE_REGULATION_OF_INTERFERON_BETA_PRODUCTION		28	0.606841	1.39186	0.0844327	0.393583	1	2038	tags=39%, list=13%, signal=45%
GO_SMOOTH_MUSCLE_CELL_MIGRATION	GO_SMOOTH_MUSCLE_CELL_MIGRATION		66	0.518072	1.39163	0.0619266	0.393266	1	1617	tags=24%, list=10%, signal=27%
REACTOME_EXTRACELLULAR_MATRIX_ORGANIZATION	REACTOME_EXTRACELLULAR_MATRIX_ORGANIZATION		262	0.443014	1.39154	0.0282051	0.392606	1	1781	tags=21%, list=11%, signal=23%
GO_BIOMINERALIZATION	GO_BIOMINERALIZATION		129	0.473566	1.39127	0.0416667	0.392419	1	1570	tags=22%, list=10%, signal=24%
GO_COLLAGEN_METABOLIC_PROCESS	GO_COLLAGEN_METABOLIC_PROCESS		87	0.494418	1.39038	0.0379747	0.393734	1	1484	tags=18%, list=10%, signal=20%
GO_POSITIVE_REGULATION_OF_AUTOPHAGY	GO_POSITIVE_REGULATION_OF_AUTOPHAGY		125	0.466204	1.38995	0.0416667	0.393892	1	2023	tags=25%, list=13%, signal=28%
GO_CHROMOSOME_CONDENSATION	GO_CHROMOSOME_CONDENSATION		41	0.550632	1.38962	0.0588235	0.393796	1	2242	tags=24%, list=14%, signal=28%
GO_POSITIVE_REGULATION_OF_INFLAMMATORY_RESPONSE	GO_POSITIVE_REGULATION_OF_INFLAMMATORY_RESPONSE		121	0.479076	1.38912	0.035545	0.39419	1	1803	tags=17%, list=12%, signal=19%
GO_OSTEOBLAST_PROLIFERATION	GO_OSTEOBLAST_PROLIFERATION		27	0.602214	1.38908	0.0854503	0.393474	1	681	tags=19%, list=4%, signal=19%
GO_RESPONSE_TO_MOLECULE_OF_BACTERIAL_ORIGIN	GO_RESPONSE_TO_MOLECULE_OF_BACTERIAL_ORIGIN		272	0.441759	1.38896	0.0293333	0.392966	1	1596	tags=17%, list=10%, signal=18%
GO_SKELETAL_MUSCLE_TISSUE_REGENERATION	GO_SKELETAL_MUSCLE_TISSUE_REGENERATION		35	0.584853	1.38744	0.0767386	0.395645	1	1448	tags=23%, list=9%, signal=25%
GO_RENAL_VESICLE_DEVELOPMENT	GO_RENAL_VESICLE_DEVELOPMENT		17	0.671143	1.38726	0.0983607	0.395268	1	1254	tags=24%, list=8%, signal=26%
KEGG_ANTIGEN_PROCESSING_AND_PRESENTATION	KEGG_ANTIGEN_PROCESSING_AND_PRESENTATION		43	0.556933	1.38713	0.0743405	0.394745	1	1827	tags=33%, list=12%, signal=37%
REACTOME_INTERLEUKIN_4_AND_INTERLEUKIN_13_SIGNALING	REACTOME_INTERLEUKIN_4_AND_INTERLEUKIN_13_SIGNALING		93	0.501909	1.38706	0.0551378	0.394056	1	1121	tags=16%, list=7%, signal=17%
GO_MUSCLE_HYPERTROPHY	GO_MUSCLE_HYPERTROPHY		77	0.505414	1.38666	0.039823	0.394112	1	1453	tags=22%, list=9%, signal=24%
GO_REGULATION_OF_SUPRAMOLECULAR_FIBER_ORGANIZATION	GO_REGULATION_OF_SUPRAMOLECULAR_FIBER_ORGANIZATION		339	0.429385	1.38642	0.00550964	0.393933	1	1517	tags=20%, list=10%, signal=22%
REACTOME_DEGRADATION_OF_THE_EXTRACELLULAR_MATRIX	REACTOME_DEGRADATION_OF_THE_EXTRACELLULAR_MATRIX		114	0.485896	1.38522	0.0327456	0.395801	1	1735	tags=18%, list=11%, signal=20%
GO_CELL_CYCLE_DNA_REPLICATION	GO_CELL_CYCLE_DNA_REPLICATION		64	0.519944	1.38506	0.0661578	0.39536	1	2565	tags=41%, list=17%, signal=48%
REACTOME_G_ALPHA_Z_SIGNALLING_EVENTS	REACTOME_G_ALPHA_Z_SIGNALLING_EVENTS		46	0.553244	1.38491	0.0716049	0.394894	1	472	tags=17%, list=3%, signal=18%
GO_REGULATION_OF_T_CELL_MEDIATED_IMMUNITY	GO_REGULATION_OF_T_CELL_MEDIATED_IMMUNITY		55	0.538374	1.38479	0.065534	0.394409	1	848	tags=13%, list=5%, signal=13%
GO_WALKING_BEHAVIOR	GO_WALKING_BEHAVIOR		29	0.586886	1.38451	0.0786517	0.394256	1	195	tags=14%, list=1%, signal=14%
GO_CELLULAR_RESPONSE_TO_ACID_CHEMICAL	GO_CELLULAR_RESPONSE_TO_ACID_CHEMICAL		73	0.50619	1.38446	0.0541761	0.393601	1	1683	tags=30%, list=11%, signal=34%
GO_CELL_SUBSTRATE_ADHESION	GO_CELL_SUBSTRATE_ADHESION		325	0.427574	1.38203	0.0229592	0.398225	1	1836	tags=21%, list=12%, signal=24%
GO_REGULATION_OF_RAS_PROTEIN_SIGNAL_TRANSDUCTION	GO_REGULATION_OF_RAS_PROTEIN_SIGNAL_TRANSDUCTION		186	0.453638	1.38146	0.0278481	0.398645	1	1499	tags=20%, list=10%, signal=22%
GO_NEGATIVE_REGULATION_OF_VIRAL_PROCESS	GO_NEGATIVE_REGULATION_OF_VIRAL_PROCESS		77	0.511383	1.38076	0.0637255	0.399515	1	1517	tags=25%, list=10%, signal=27%
GO_POSITIVE_REGULATION_OF_SUPRAMOLECULAR_FIBER_ORGANIZATION	GO_POSITIVE_REGULATION_OF_SUPRAMOLECULAR_FIBER_ORGANIZATION		190	0.451178	1.38017	0.0361111	0.400028	1	1576	tags=18%, list=10%, signal=20%
HALLMARK_KRAS_SIGNALING_UP	HALLMARK_KRAS_SIGNALING_UP		184	0.452468	1.37987	0.0439276	0.400003	1	893	tags=13%, list=6%, signal=13%
GO_REGULATION_OF_SMALL_GTPASE_MEDIATED_SIGNAL_TRANSDUCTION	GO_REGULATION_OF_SMALL_GTPASE_MEDIATED_SIGNAL_TRANSDUCTION		313	0.427943	1.37983	0.0196629	0.399316	1	1994	tags=22%, list=13%, signal=25%
GO_NEGATIVE_REGULATION_OF_CELL_PROJECTION_ORGANIZATION	GO_NEGATIVE_REGULATION_OF_CELL_PROJECTION_ORGANIZATION		172	0.460503	1.37971	0.044335	0.39877	1	1660	tags=27%, list=11%, signal=30%
GO_ANTIGEN_PROCESSING_AND_PRESENTATION_OF_PEPTIDE_ANTIGEN_VIA_MHC_CLASS_I	GO_ANTIGEN_PROCESSING_AND_PRESENTATION_OF_PEPTIDE_ANTIGEN_VIA_MHC_CLASS_I		89	0.49994	1.37962	0.0647482	0.398141	1	2072	tags=31%, list=13%, signal=36%
GO_REGULATION_OF_T_CELL_MIGRATION	GO_REGULATION_OF_T_CELL_MIGRATION		39	0.562203	1.37855	0.0572792	0.399868	1	2300	tags=31%, list=15%, signal=36%
GO_ESTROGEN_METABOLIC_PROCESS	GO_ESTROGEN_METABOLIC_PROCESS		18	0.646374	1.37852	0.121839	0.399184	1	288	tags=17%, list=2%, signal=17%
GO_DNA_REPLICATION	GO_DNA_REPLICATION		262	0.43616	1.37732	0.0335052	0.400996	1	2604	tags=23%, list=17%, signal=27%
GO_REFLEX	GO_REFLEX		18	0.638845	1.37729	0.118182	0.400294	1	271	tags=17%, list=2%, signal=17%
GO_NEGATIVE_REGULATION_OF_PROTEIN_BINDING	GO_NEGATIVE_REGULATION_OF_PROTEIN_BINDING		92	0.493037	1.37518	0.0506329	0.404173	1	1102	tags=15%, list=7%, signal=16%
GO_MEMBRANE_RAFT_ORGANIZATION	GO_MEMBRANE_RAFT_ORGANIZATION		23	0.613852	1.37497	0.107143	0.403863	1	1462	tags=26%, list=9%, signal=29%
GO_POSITIVE_REGULATION_OF_PEPTIDASE_ACTIVITY	GO_POSITIVE_REGULATION_OF_PEPTIDASE_ACTIVITY		167	0.456974	1.37479	0.0326087	0.403487	1	1596	tags=23%, list=10%, signal=26%
GO_REGULATION_OF_EPITHELIAL_CELL_DIFFERENTIATION	GO_REGULATION_OF_EPITHELIAL_CELL_DIFFERENTIATION		126	0.474295	1.37449	0.051597	0.403345	1	2067	tags=26%, list=13%, signal=30%
GO_CELLULAR_RESPONSE_TO_CALCIUM_ION	GO_CELLULAR_RESPONSE_TO_CALCIUM_ION		74	0.503498	1.37379	0.062069	0.404329	1	1337	tags=19%, list=9%, signal=21%
KEGG_CYTOKINE_CYTOKINE_RECEPTOR_INTERACTION	KEGG_CYTOKINE_CYTOKINE_RECEPTOR_INTERACTION		175	0.460429	1.37318	0.0505319	0.404875	1	1908	tags=15%, list=12%, signal=17%
GO_NEGATIVE_REGULATION_OF_SMOOTH_MUSCLE_CELL_PROLIFERATION	GO_NEGATIVE_REGULATION_OF_SMOOTH_MUSCLE_CELL_PROLIFERATION		43	0.554318	1.37277	0.101485	0.405014	1	826	tags=21%, list=5%, signal=22%
GO_PROTEIN_DESTABILIZATION	GO_PROTEIN_DESTABILIZATION		48	0.552156	1.37243	0.0710784	0.404895	1	531	tags=8%, list=3%, signal=9%
GO_POSITIVE_REGULATION_OF_T_CELL_PROLIFERATION	GO_POSITIVE_REGULATION_OF_T_CELL_PROLIFERATION		76	0.501784	1.37241	0.0635697	0.404164	1	1596	tags=12%, list=10%, signal=13%
GO_GRANULOCYTE_MIGRATION	GO_GRANULOCYTE_MIGRATION		104	0.490233	1.37233	0.0533981	0.403616	1	929	tags=9%, list=6%, signal=9%
GO_RESPONSE_TO_ESTROGEN	GO_RESPONSE_TO_ESTROGEN		70	0.514832	1.37162	0.040201	0.404433	1	1393	tags=17%, list=9%, signal=19%
REACTOME_P75NTR_SIGNALS_VIA_NF_KB	REACTOME_P75NTR_SIGNALS_VIA_NF_KB		16	0.660003	1.37102	0.126697	0.405025	1	1596	tags=38%, list=10%, signal=42%
GO_NEGATIVE_REGULATION_OF_RELEASE_OF_CYTOCHROME_C_FROM_MITOCHONDRIA	GO_NEGATIVE_REGULATION_OF_RELEASE_OF_CYTOCHROME_C_FROM_MITOCHONDRIA		20	0.634685	1.37089	0.106977	0.404576	1	322	tags=15%, list=2%, signal=15%
GO_SEX_DIFFERENTIATION	GO_SEX_DIFFERENTIATION		231	0.43311	1.37028	0.031746	0.405184	1	1767	tags=19%, list=11%, signal=22%
GO_REGULATION_OF_LYMPHOCYTE_DIFFERENTIATION	GO_REGULATION_OF_LYMPHOCYTE_DIFFERENTIATION		151	0.461938	1.36979	0.0441177	0.405566	1	2002	tags=19%, list=13%, signal=22%
GO_IRON_ION_TRANSPORT	GO_IRON_ION_TRANSPORT		68	0.512725	1.36973	0.0707317	0.404912	1	1350	tags=21%, list=9%, signal=22%
GO_POSITIVE_REGULATION_OF_SODIUM_ION_TRANSMEMBRANE_TRANSPORT	GO_POSITIVE_REGULATION_OF_SODIUM_ION_TRANSMEMBRANE_TRANSPORT		21	0.628174	1.36958	0.0969977	0.404471	1	1511	tags=33%, list=10%, signal=37%
REACTOME_TRAF6_MEDIATED_NF_KB_ACTIVATION	REACTOME_TRAF6_MEDIATED_NF_KB_ACTIVATION		22	0.620242	1.36948	0.0915493	0.403912	1	1911	tags=36%, list=12%, signal=41%
GO_T_CELL_PROLIFERATION	GO_T_CELL_PROLIFERATION		154	0.462727	1.36919	0.054321	0.403809	1	1601	tags=15%, list=10%, signal=16%
GO_POSITIVE_REGULATION_OF_NATURAL_KILLER_CELL_MEDIATED_IMMUNITY	GO_POSITIVE_REGULATION_OF_NATURAL_KILLER_CELL_MEDIATED_IMMUNITY		19	0.649826	1.36858	0.110588	0.40429	1	2347	tags=26%, list=15%, signal=31%
GO_SMOOTH_MUSCLE_CELL_PROLIFERATION	GO_SMOOTH_MUSCLE_CELL_PROLIFERATION		132	0.469276	1.36759	0.044335	0.405837	1	1169	tags=17%, list=8%, signal=18%
GO_RESPONSE_TO_DRUG	GO_RESPONSE_TO_DRUG		342	0.424154	1.3669	0.0165289	0.406733	1	1238	tags=17%, list=8%, signal=18%
GO_REGENERATION	GO_REGENERATION		172	0.459423	1.36651	0.0658228	0.406792	1	1621	tags=21%, list=10%, signal=23%
GO_MYOTUBE_CELL_DEVELOPMENT	GO_MYOTUBE_CELL_DEVELOPMENT		31	0.585908	1.36638	0.0744186	0.406327	1	322	tags=13%, list=2%, signal=13%
GO_GLAND_MORPHOGENESIS	GO_GLAND_MORPHOGENESIS		110	0.476144	1.36579	0.0563726	0.40687	1	346	tags=10%, list=2%, signal=10%
GO_DENDRITIC_SPINE_MAINTENANCE	GO_DENDRITIC_SPINE_MAINTENANCE		19	0.630992	1.36474	0.103286	0.408571	1	1761	tags=42%, list=11%, signal=47%
GO_ENDODERM_DEVELOPMENT	GO_ENDODERM_DEVELOPMENT		74	0.512011	1.36468	0.0763723	0.407949	1	1241	tags=12%, list=8%, signal=13%
GO_HEART_TRABECULA_MORPHOGENESIS	GO_HEART_TRABECULA_MORPHOGENESIS		29	0.588633	1.36437	0.102041	0.407929	1	1775	tags=34%, list=11%, signal=39%
GO_CELL_MATRIX_ADHESION	GO_CELL_MATRIX_ADHESION		203	0.445483	1.36433	0.0401002	0.40727	1	1821	tags=23%, list=12%, signal=25%
GO_PHOSPHATIDYLINOSITOL_3_KINASE_SIGNALING	GO_PHOSPHATIDYLINOSITOL_3_KINASE_SIGNALING		135	0.457369	1.36412	0.0315789	0.406943	1	1651	tags=20%, list=11%, signal=22%
REACTOME_SIGNALING_BY_SCF_KIT	REACTOME_SIGNALING_BY_SCF_KIT		42	0.546242	1.36348	0.0821596	0.407565	1	1909	tags=29%, list=12%, signal=32%
GO_REGULATION_OF_ADAPTIVE_IMMUNE_RESPONSE	GO_REGULATION_OF_ADAPTIVE_IMMUNE_RESPONSE		138	0.462856	1.36339	0.0451128	0.406983	1	2282	tags=19%, list=15%, signal=22%
REACTOME_THE_ROLE_OF_NEF_IN_HIV_1_REPLICATION_AND_DISEASE_PATHOGENESIS	REACTOME_THE_ROLE_OF_NEF_IN_HIV_1_REPLICATION_AND_DISEASE_PATHOGENESIS		27	0.586986	1.36282	0.0997567	0.407519	1	1152	tags=22%, list=7%, signal=24%
GO_CELL_FATE_COMMITMENT	GO_CELL_FATE_COMMITMENT		230	0.441022	1.36196	0.0282776	0.408674	1	1193	tags=15%, list=8%, signal=16%
GO_STRIATED_MUSCLE_ADAPTATION	GO_STRIATED_MUSCLE_ADAPTATION		42	0.540534	1.36112	0.0949074	0.40985	1	1448	tags=24%, list=9%, signal=26%
GO_ACTOMYOSIN_STRUCTURE_ORGANIZATION	GO_ACTOMYOSIN_STRUCTURE_ORGANIZATION		186	0.444264	1.36059	0.0284238	0.410267	1	1517	tags=19%, list=10%, signal=21%
GO_REGULATION_OF_EXTRINSIC_APOPTOTIC_SIGNALING_PATHWAY	GO_REGULATION_OF_EXTRINSIC_APOPTOTIC_SIGNALING_PATHWAY		142	0.455576	1.36023	0.029484	0.410316	1	1250	tags=18%, list=8%, signal=20%
REACTOME_TOLL_LIKE_RECEPTOR_TLR1_TLR2_CASCADE	REACTOME_TOLL_LIKE_RECEPTOR_TLR1_TLR2_CASCADE		91	0.484168	1.35983	0.0661765	0.410475	1	1707	tags=21%, list=11%, signal=23%
GO_RESPONSE_TO_GROWTH_HORMONE	GO_RESPONSE_TO_GROWTH_HORMONE		31	0.569441	1.35971	0.0902778	0.410035	1	1487	tags=23%, list=10%, signal=25%
GO_NATURAL_KILLER_CELL_DIFFERENTIATION	GO_NATURAL_KILLER_CELL_DIFFERENTIATION		19	0.6371	1.35949	0.103896	0.409783	1	362	tags=16%, list=2%, signal=16%
GO_LEUKOCYTE_CELL_CELL_ADHESION	GO_LEUKOCYTE_CELL_CELL_ADHESION		289	0.42534	1.35922	0.0232558	0.409719	1	1621	tags=17%, list=10%, signal=19%
GO_CHRONIC_INFLAMMATORY_RESPONSE	GO_CHRONIC_INFLAMMATORY_RESPONSE		15	0.674513	1.3591	0.124402	0.409291	1	1183	tags=20%, list=8%, signal=22%
GO_INTERLEUKIN_12_PRODUCTION	GO_INTERLEUKIN_12_PRODUCTION		40	0.553531	1.35823	0.0902613	0.410484	1	1617	tags=18%, list=10%, signal=19%
GO_REGULATION_OF_FAT_CELL_DIFFERENTIATION	GO_REGULATION_OF_FAT_CELL_DIFFERENTIATION		121	0.468516	1.358	0.0426065	0.410319	1	692	tags=12%, list=4%, signal=12%
GO_RESPONSE_TO_IONIZING_RADIATION	GO_RESPONSE_TO_IONIZING_RADIATION		141	0.46195	1.35741	0.0509709	0.410957	1	1798	tags=20%, list=12%, signal=22%
GO_NEGATIVE_REGULATION_OF_AUTOPHAGY	GO_NEGATIVE_REGULATION_OF_AUTOPHAGY		76	0.492845	1.35604	0.0719257	0.413338	1	2396	tags=34%, list=15%, signal=40%
GO_REGULATION_OF_ACTIN_FILAMENT_ORGANIZATION	GO_REGULATION_OF_ACTIN_FILAMENT_ORGANIZATION		254	0.430735	1.35481	0.0216802	0.41541	1	1487	tags=19%, list=10%, signal=21%
REACTOME_SUMOYLATION_OF_TRANSCRIPTION_FACTORS	REACTOME_SUMOYLATION_OF_TRANSCRIPTION_FACTORS		19	0.635456	1.35458	0.110577	0.415217	1	2084	tags=32%, list=13%, signal=36%
REACTOME_APOPTOTIC_CLEAVAGE_OF_CELLULAR_PROTEINS	REACTOME_APOPTOTIC_CLEAVAGE_OF_CELLULAR_PROTEINS		33	0.565645	1.35375	0.101896	0.416394	1	1231	tags=24%, list=8%, signal=26%
GO_ENDOTHELIAL_CELL_PROLIFERATION	GO_ENDOTHELIAL_CELL_PROLIFERATION		128	0.468971	1.35369	0.0548303	0.415762	1	1621	tags=18%, list=10%, signal=20%
REACTOME_EFFECTS_OF_PIP2_HYDROLYSIS	REACTOME_EFFECTS_OF_PIP2_HYDROLYSIS		27	0.581796	1.35305	0.0983213	0.416465	1	472	tags=11%, list=3%, signal=11%
GO_REGULATION_OF_EXTRINSIC_APOPTOTIC_SIGNALING_PATHWAY_IN_ABSENCE_OF_LIGAND	GO_REGULATION_OF_EXTRINSIC_APOPTOTIC_SIGNALING_PATHWAY_IN_ABSENCE_OF_LIGAND		39	0.548229	1.35304	0.0925508	0.415757	1	1751	tags=23%, list=11%, signal=26%
GO_FATTY_ACID_HOMEOSTASIS	GO_FATTY_ACID_HOMEOSTASIS		15	0.640891	1.35294	0.132558	0.415242	1	1421	tags=27%, list=9%, signal=29%
GO_NEGATIVE_REGULATION_OF_CYTOSKELETON_ORGANIZATION	GO_NEGATIVE_REGULATION_OF_CYTOSKELETON_ORGANIZATION		147	0.458952	1.35279	0.0414365	0.414863	1	1482	tags=23%, list=10%, signal=25%
HALLMARK_EPITHELIAL_MESENCHYMAL_TRANSITION	HALLMARK_EPITHELIAL_MESENCHYMAL_TRANSITION		190	0.438137	1.35269	0.0448549	0.414335	1	1813	tags=27%, list=12%, signal=31%
GO_STEROID_CATABOLIC_PROCESS	GO_STEROID_CATABOLIC_PROCESS		18	0.644546	1.35216	0.11215	0.414794	1	572	tags=11%, list=4%, signal=12%
GO_MOLTING_CYCLE	GO_MOLTING_CYCLE		88	0.488468	1.35153	0.0710784	0.415503	1	1847	tags=26%, list=12%, signal=30%
GO_MALE_MEIOSIS_I	GO_MALE_MEIOSIS_I		21	0.624762	1.3515	0.110837	0.414849	1	1064	tags=14%, list=7%, signal=15%
GO_RESPONSE_TO_BMP	GO_RESPONSE_TO_BMP		147	0.457425	1.35148	0.0465116	0.414187	1	1383	tags=14%, list=9%, signal=16%
GO_REGULATION_OF_CHROMATIN_SILENCING	GO_REGULATION_OF_CHROMATIN_SILENCING		18	0.635798	1.35136	0.131336	0.413756	1	855	tags=17%, list=6%, signal=18%
GO_MUSCLE_FILAMENT_SLIDING	GO_MUSCLE_FILAMENT_SLIDING		33	0.563239	1.3512	0.0920097	0.413409	1	1429	tags=12%, list=9%, signal=13%
GO_DENTATE_GYRUS_DEVELOPMENT	GO_DENTATE_GYRUS_DEVELOPMENT		16	0.64884	1.35086	0.132353	0.41349	1	1617	tags=38%, list=10%, signal=42%
GO_RESPONSE_TO_SALT_STRESS	GO_RESPONSE_TO_SALT_STRESS		25	0.593206	1.35067	0.0835322	0.413183	1	1500	tags=20%, list=10%, signal=22%
GO_REGULATION_OF_MUSCLE_HYPERTROPHY	GO_REGULATION_OF_MUSCLE_HYPERTROPHY		52	0.522124	1.34997	0.0876777	0.414142	1	1612	tags=21%, list=10%, signal=24%
GO_ENDOCARDIAL_CUSHION_MORPHOGENESIS	GO_ENDOCARDIAL_CUSHION_MORPHOGENESIS		33	0.563604	1.34962	0.108434	0.414281	1	1400	tags=24%, list=9%, signal=27%
GO_CAMP_METABOLIC_PROCESS	GO_CAMP_METABOLIC_PROCESS		21	0.627001	1.34911	0.122642	0.414763	1	1882	tags=24%, list=12%, signal=27%
GO_OVULATION_CYCLE_PROCESS	GO_OVULATION_CYCLE_PROCESS		40	0.550626	1.34881	0.0785714	0.414746	1	404	tags=13%, list=3%, signal=13%
GO_CYCLIC_NUCLEOTIDE_METABOLIC_PROCESS	GO_CYCLIC_NUCLEOTIDE_METABOLIC_PROCESS		38	0.54878	1.34794	0.105747	0.416095	1	1882	tags=24%, list=12%, signal=27%
GO_TOLERANCE_INDUCTION	GO_TOLERANCE_INDUCTION		16	0.664282	1.34755	0.144444	0.416287	1	191	tags=13%, list=1%, signal=13%
GO_POSITIVE_REGULATION_OF_CELL_ADHESION	GO_POSITIVE_REGULATION_OF_CELL_ADHESION		366	0.411552	1.34708	0.0113314	0.416641	1	1621	tags=17%, list=10%, signal=19%
GO_RESPONSE_TO_CALCIUM_ION	GO_RESPONSE_TO_CALCIUM_ION		136	0.466311	1.34649	0.0687023	0.417306	1	1595	tags=17%, list=10%, signal=19%
GO_CELL_SUBSTRATE_JUNCTION_ORGANIZATION	GO_CELL_SUBSTRATE_JUNCTION_ORGANIZATION		99	0.482128	1.34646	0.055	0.416652	1	1152	tags=20%, list=7%, signal=22%
GO_INTERFERON_GAMMA_PRODUCTION	GO_INTERFERON_GAMMA_PRODUCTION		82	0.487501	1.34555	0.0763547	0.417961	1	596	tags=11%, list=4%, signal=11%
HALLMARK_INFLAMMATORY_RESPONSE	HALLMARK_INFLAMMATORY_RESPONSE		169	0.444607	1.34549	0.0410256	0.417356	1	1596	tags=18%, list=10%, signal=20%
REACTOME_TOLL_LIKE_RECEPTOR_4_TLR4_CASCADE	REACTOME_TOLL_LIKE_RECEPTOR_4_TLR4_CASCADE		119	0.468148	1.34538	0.0717949	0.416911	1	1808	tags=21%, list=12%, signal=24%
GO_TOOTH_MINERALIZATION	GO_TOOTH_MINERALIZATION		20	0.621983	1.34504	0.126106	0.41696	1	289	tags=10%, list=2%, signal=10%
GO_CELL_JUNCTION_DISASSEMBLY	GO_CELL_JUNCTION_DISASSEMBLY		19	0.634144	1.344	0.13913	0.41854	1	1150	tags=21%, list=7%, signal=23%
GO_NUCLEOTIDE_BINDING_DOMAIN_LEUCINE_RICH_REPEAT_CONTAINING_RECEPTOR_SIGNALING_PATHWAY	GO_NUCLEOTIDE_BINDING_DOMAIN_LEUCINE_RICH_REPEAT_CONTAINING_RECEPTOR_SIGNALING_PATHWAY		36	0.565611	1.34392	0.103529	0.41807	1	1829	tags=28%, list=12%, signal=31%
REACTOME_TAK1_ACTIVATES_NFKB_BY_PHOSPHORYLATION_AND_ACTIVATION_OF_IKKS_COMPLEX	REACTOME_TAK1_ACTIVATES_NFKB_BY_PHOSPHORYLATION_AND_ACTIVATION_OF_IKKS_COMPLEX		29	0.580071	1.34386	0.111111	0.417517	1	1596	tags=28%, list=10%, signal=31%
REACTOME_SIGNALING_BY_TGFB_FAMILY_MEMBERS	REACTOME_SIGNALING_BY_TGFB_FAMILY_MEMBERS		98	0.473087	1.3435	0.057971	0.417587	1	1514	tags=26%, list=10%, signal=28%
GO_POSITIVE_REGULATION_OF_I_KAPPAB_KINASE_NF_KAPPAB_SIGNALING	GO_POSITIVE_REGULATION_OF_I_KAPPAB_KINASE_NF_KAPPAB_SIGNALING		166	0.44197	1.3434	0.0435897	0.417148	1	1612	tags=20%, list=10%, signal=22%
GO_POSITIVE_REGULATION_OF_CHEMOKINE_PRODUCTION	GO_POSITIVE_REGULATION_OF_CHEMOKINE_PRODUCTION		49	0.532868	1.34323	0.100239	0.416857	1	2389	tags=20%, list=15%, signal=24%
GO_RESPONSE_TO_INTERLEUKIN_1	GO_RESPONSE_TO_INTERLEUKIN_1		169	0.450818	1.34305	0.0666667	0.416602	1	1731	tags=21%, list=11%, signal=24%
GO_POSITIVE_REGULATION_OF_CELL_SUBSTRATE_JUNCTION_ORGANIZATION	GO_POSITIVE_REGULATION_OF_CELL_SUBSTRATE_JUNCTION_ORGANIZATION		28	0.571253	1.34286	0.1067	0.416344	1	317	tags=14%, list=2%, signal=15%
GO_NEGATIVE_REGULATION_OF_CHEMOKINE_PRODUCTION	GO_NEGATIVE_REGULATION_OF_CHEMOKINE_PRODUCTION		15	0.644036	1.34284	0.138636	0.415704	1	826	tags=20%, list=5%, signal=21%
REACTOME_FRS_MEDIATED_FGFR4_SIGNALING	REACTOME_FRS_MEDIATED_FGFR4_SIGNALING		20	0.627629	1.34245	0.122727	0.415861	1	715	tags=15%, list=5%, signal=16%
GO_REGULATION_OF_NON_CANONICAL_WNT_SIGNALING_PATHWAY	GO_REGULATION_OF_NON_CANONICAL_WNT_SIGNALING_PATHWAY		22	0.58887	1.34229	0.119718	0.41554	1	1920	tags=27%, list=12%, signal=31%
GO_POSITIVE_REGULATION_OF_RESPONSE_TO_EXTERNAL_STIMULUS	GO_POSITIVE_REGULATION_OF_RESPONSE_TO_EXTERNAL_STIMULUS		427	0.406487	1.34128	0.0216216	0.417128	1	1627	tags=15%, list=11%, signal=17%
GO_RESPONSE_TO_ANGIOTENSIN	GO_RESPONSE_TO_ANGIOTENSIN		23	0.596943	1.34082	0.0948276	0.417503	1	1138	tags=26%, list=7%, signal=28%
GO_REGULATION_OF_PROTEIN_AUTOPHOSPHORYLATION	GO_REGULATION_OF_PROTEIN_AUTOPHOSPHORYLATION		45	0.536799	1.34023	0.0878049	0.418057	1	2462	tags=38%, list=16%, signal=45%
GO_RESPONSE_TO_MURAMYL_DIPEPTIDE	GO_RESPONSE_TO_MURAMYL_DIPEPTIDE		20	0.623641	1.34022	0.106729	0.417396	1	1596	tags=30%, list=10%, signal=33%
GO_POSITIVE_REGULATION_OF_NEURAL_PRECURSOR_CELL_PROLIFERATION	GO_POSITIVE_REGULATION_OF_NEURAL_PRECURSOR_CELL_PROLIFERATION		50	0.519174	1.34011	0.0962963	0.416977	1	1019	tags=22%, list=7%, signal=23%
GO_POSITIVE_REGULATION_OF_GENE_EXPRESSION_EPIGENETIC	GO_POSITIVE_REGULATION_OF_GENE_EXPRESSION_EPIGENETIC		58	0.515071	1.33997	0.0839161	0.416615	1	1691	tags=26%, list=11%, signal=29%
REACTOME_CELL_CELL_COMMUNICATION	REACTOME_CELL_CELL_COMMUNICATION		115	0.46383	1.33992	0.0420792	0.416038	1	1907	tags=23%, list=12%, signal=27%
GO_POSITIVE_REGULATION_OF_TISSUE_REMODELING	GO_POSITIVE_REGULATION_OF_TISSUE_REMODELING		29	0.583797	1.33917	0.0913462	0.4171	1	128	tags=7%, list=1%, signal=7%
GO_INSULIN_LIKE_GROWTH_FACTOR_RECEPTOR_SIGNALING_PATHWAY	GO_INSULIN_LIKE_GROWTH_FACTOR_RECEPTOR_SIGNALING_PATHWAY		27	0.585706	1.3387	0.107981	0.417418	1	23	tags=7%, list=0%, signal=7%
GO_POSITIVE_REGULATION_OF_PATTERN_RECOGNITION_RECEPTOR_SIGNALING_PATHWAY	GO_POSITIVE_REGULATION_OF_PATTERN_RECOGNITION_RECEPTOR_SIGNALING_PATHWAY		31	0.573286	1.33855	0.114213	0.417039	1	2579	tags=48%, list=17%, signal=58%
GO_SECONDARY_METABOLIC_PROCESS	GO_SECONDARY_METABOLIC_PROCESS		44	0.535264	1.33835	0.0987654	0.41679	1	1941	tags=30%, list=13%, signal=34%
GO_HEART_FORMATION	GO_HEART_FORMATION		26	0.586389	1.33826	0.122402	0.416306	1	891	tags=23%, list=6%, signal=24%
REACTOME_SHC_MEDIATED_CASCADE_FGFR4	REACTOME_SHC_MEDIATED_CASCADE_FGFR4		18	0.639314	1.3382	0.147392	0.415725	1	1775	tags=22%, list=11%, signal=25%
REACTOME_MYD88_INDEPENDENT_TLR4_CASCADE_	REACTOME_MYD88_INDEPENDENT_TLR4_CASCADE_		93	0.476153	1.33702	0.0769231	0.417551	1	1707	tags=20%, list=11%, signal=23%
GO_MESONEPHROS_DEVELOPMENT	GO_MESONEPHROS_DEVELOPMENT		88	0.483366	1.33641	0.0679612	0.418267	1	1619	tags=25%, list=10%, signal=28%
GO_REGULATION_OF_DNA_DEPENDENT_DNA_REPLICATION	GO_REGULATION_OF_DNA_DEPENDENT_DNA_REPLICATION		51	0.524145	1.33624	0.0825	0.417981	1	3083	tags=41%, list=20%, signal=51%
GO_NEGATIVE_REGULATION_OF_ALPHA_BETA_T_CELL_DIFFERENTIATION	GO_NEGATIVE_REGULATION_OF_ALPHA_BETA_T_CELL_DIFFERENTIATION		23	0.604643	1.33609	0.0990099	0.41766	1	2282	tags=30%, list=15%, signal=36%
REACTOME_TIE2_SIGNALING	REACTOME_TIE2_SIGNALING		18	0.630297	1.33591	0.145199	0.417447	1	2023	tags=33%, list=13%, signal=38%
GO_POSITIVE_REGULATION_OF_P38MAPK_CASCADE	GO_POSITIVE_REGULATION_OF_P38MAPK_CASCADE		22	0.602881	1.33584	0.125592	0.41692	1	1131	tags=23%, list=7%, signal=24%
GO_CELLULAR_RESPONSE_TO_MECHANICAL_STIMULUS	GO_CELLULAR_RESPONSE_TO_MECHANICAL_STIMULUS		70	0.509649	1.33546	0.067757	0.417106	1	1612	tags=21%, list=10%, signal=24%
GO_PROTEIN_TARGETING_TO_LYSOSOME	GO_PROTEIN_TARGETING_TO_LYSOSOME		21	0.619264	1.33425	0.134703	0.418977	1	885	tags=29%, list=6%, signal=30%
GO_NEURON_PROJECTION_REGENERATION	GO_NEURON_PROJECTION_REGENERATION		54	0.523124	1.33409	0.0869565	0.418633	1	1364	tags=31%, list=9%, signal=34%
GO_REGULATION_OF_LEUKOCYTE_MEDIATED_IMMUNITY	GO_REGULATION_OF_LEUKOCYTE_MEDIATED_IMMUNITY		167	0.442414	1.33403	0.0632319	0.418121	1	2389	tags=18%, list=15%, signal=21%
GO_RESPONSE_TO_UV_B	GO_RESPONSE_TO_UV_B		15	0.671896	1.33399	0.143868	0.417546	1	1138	tags=20%, list=7%, signal=22%
GO_NAD_BIOSYNTHETIC_PROCESS	GO_NAD_BIOSYNTHETIC_PROCESS		26	0.587505	1.33396	0.1325	0.416927	1	2412	tags=23%, list=16%, signal=27%
GO_NEGATIVE_REGULATION_OF_NERVOUS_SYSTEM_DEVELOPMENT	GO_NEGATIVE_REGULATION_OF_NERVOUS_SYSTEM_DEVELOPMENT		295	0.416406	1.33377	0.0397878	0.416642	1	1595	tags=23%, list=10%, signal=26%
GO_GLUCOSE_IMPORT	GO_GLUCOSE_IMPORT		59	0.512435	1.33293	0.0859951	0.4178	1	1820	tags=29%, list=12%, signal=33%
GO_REGULATION_OF_CELL_CYCLE_CHECKPOINT	GO_REGULATION_OF_CELL_CYCLE_CHECKPOINT		31	0.560769	1.33287	0.11639	0.417273	1	2885	tags=29%, list=19%, signal=36%
GO_NEGATIVE_REGULATION_OF_GENE_EXPRESSION_EPIGENETIC	GO_NEGATIVE_REGULATION_OF_GENE_EXPRESSION_EPIGENETIC		84	0.488579	1.33272	0.0875	0.41689	1	1691	tags=26%, list=11%, signal=29%
GO_POSITIVE_REGULATION_OF_CARDIAC_MUSCLE_CELL_DIFFERENTIATION	GO_POSITIVE_REGULATION_OF_CARDIAC_MUSCLE_CELL_DIFFERENTIATION		18	0.620709	1.33272	0.146237	0.416233	1	450	tags=17%, list=3%, signal=17%
GO_VASCULAR_ENDOTHELIAL_GROWTH_FACTOR_PRODUCTION	GO_VASCULAR_ENDOTHELIAL_GROWTH_FACTOR_PRODUCTION		32	0.559457	1.33207	0.101896	0.416996	1	507	tags=9%, list=3%, signal=10%
KEGG_VIRAL_MYOCARDITIS	KEGG_VIRAL_MYOCARDITIS		52	0.510235	1.332	0.0789474	0.416496	1	2140	tags=19%, list=14%, signal=22%
GO_SIGNAL_TRANSDUCTION_IN_ABSENCE_OF_LIGAND	GO_SIGNAL_TRANSDUCTION_IN_ABSENCE_OF_LIGAND		66	0.500194	1.33157	0.08	0.416751	1	1250	tags=18%, list=8%, signal=20%
REACTOME_COLLAGEN_BIOSYNTHESIS_AND_MODIFYING_ENZYMES	REACTOME_COLLAGEN_BIOSYNTHESIS_AND_MODIFYING_ENZYMES		65	0.50726	1.33153	0.0989848	0.416206	1	1781	tags=22%, list=11%, signal=24%
GO_DEVELOPMENT_OF_PRIMARY_SEXUAL_CHARACTERISTICS	GO_DEVELOPMENT_OF_PRIMARY_SEXUAL_CHARACTERISTICS		190	0.435555	1.33141	0.0222841	0.415819	1	1767	tags=20%, list=11%, signal=22%
GO_NEGATIVE_REGULATION_OF_ORGANELLE_ASSEMBLY	GO_NEGATIVE_REGULATION_OF_ORGANELLE_ASSEMBLY		33	0.568195	1.33079	0.105263	0.416535	1	1371	tags=27%, list=9%, signal=30%
GO_EXTRINSIC_APOPTOTIC_SIGNALING_PATHWAY	GO_EXTRINSIC_APOPTOTIC_SIGNALING_PATHWAY		209	0.430496	1.32915	0.043956	0.41954	1	1250	tags=16%, list=8%, signal=17%
GO_RAS_PROTEIN_SIGNAL_TRANSDUCTION	GO_RAS_PROTEIN_SIGNAL_TRANSDUCTION		332	0.412848	1.32725	0.0334262	0.423086	1	1661	tags=20%, list=11%, signal=21%
GO_INFLAMMATORY_RESPONSE_TO_ANTIGENIC_STIMULUS	GO_INFLAMMATORY_RESPONSE_TO_ANTIGENIC_STIMULUS		43	0.529276	1.32676	0.0849057	0.423486	1	455	tags=12%, list=3%, signal=12%
REACTOME_FCERI_MEDIATED_NF_KB_ACTIVATION	REACTOME_FCERI_MEDIATED_NF_KB_ACTIVATION		77	0.480229	1.32476	0.075188	0.427284	1	2072	tags=26%, list=13%, signal=30%
GO_DEVELOPMENT_OF_PRIMARY_FEMALE_SEXUAL_CHARACTERISTICS	GO_DEVELOPMENT_OF_PRIMARY_FEMALE_SEXUAL_CHARACTERISTICS		92	0.470296	1.32457	0.0648379	0.427014	1	550	tags=11%, list=4%, signal=11%
GO_REGULATION_OF_IMMUNE_EFFECTOR_PROCESS	GO_REGULATION_OF_IMMUNE_EFFECTOR_PROCESS		326	0.408735	1.3242	0.0304709	0.427154	1	2411	tags=20%, list=16%, signal=23%
GO_CELLULAR_RESPONSE_TO_ABIOTIC_STIMULUS	GO_CELLULAR_RESPONSE_TO_ABIOTIC_STIMULUS		302	0.411909	1.32375	0.0420168	0.427501	1	1722	tags=21%, list=11%, signal=23%
GO_VASCULAR_ENDOTHELIAL_CELL_PROLIFERATION	GO_VASCULAR_ENDOTHELIAL_CELL_PROLIFERATION		20	0.626248	1.32365	0.123786	0.427089	1	469	tags=20%, list=3%, signal=21%
REACTOME_SIGNALING_BY_TYPE_1_INSULIN_LIKE_GROWTH_FACTOR_1_RECEPTOR_IGF1R_	REACTOME_SIGNALING_BY_TYPE_1_INSULIN_LIKE_GROWTH_FACTOR_1_RECEPTOR_IGF1R_		51	0.513075	1.32334	0.108491	0.427089	1	1775	tags=22%, list=11%, signal=24%
GO_POSITIVE_REGULATION_OF_TUMOR_NECROSIS_FACTOR_SUPERFAMILY_CYTOKINE_PRODUCTION	GO_POSITIVE_REGULATION_OF_TUMOR_NECROSIS_FACTOR_SUPERFAMILY_CYTOKINE_PRODUCTION		77	0.484096	1.32237	0.0853081	0.428611	1	1739	tags=22%, list=11%, signal=25%
GO_WATER_HOMEOSTASIS	GO_WATER_HOMEOSTASIS		61	0.499167	1.32205	0.092545	0.42869	1	1944	tags=16%, list=13%, signal=19%
GO_NEGATIVE_REGULATION_OF_IMMUNE_RESPONSE	GO_NEGATIVE_REGULATION_OF_IMMUNE_RESPONSE		114	0.462221	1.32177	0.0626506	0.428741	1	2411	tags=24%, list=16%, signal=28%
REACTOME_RHO_GTPASES_ACTIVATE_ROCKS	REACTOME_RHO_GTPASES_ACTIVATE_ROCKS		18	0.635279	1.32136	0.147321	0.428994	1	888	tags=33%, list=6%, signal=35%
GO_MUSCLE_SYSTEM_PROCESS	GO_MUSCLE_SYSTEM_PROCESS		386	0.402533	1.32097	0.0176471	0.42921	1	1531	tags=17%, list=10%, signal=19%
GO_POSITIVE_REGULATION_OF_BLOOD_CIRCULATION	GO_POSITIVE_REGULATION_OF_BLOOD_CIRCULATION		61	0.512717	1.32096	0.107143	0.428594	1	1429	tags=15%, list=9%, signal=16%
GO_TYPE_B_PANCREATIC_CELL_PROLIFERATION	GO_TYPE_B_PANCREATIC_CELL_PROLIFERATION		18	0.637483	1.32078	0.134956	0.428321	1	218	tags=17%, list=1%, signal=17%
GO_REGULATION_OF_GLUCOSE_IMPORT	GO_REGULATION_OF_GLUCOSE_IMPORT		47	0.513132	1.32074	0.102244	0.427744	1	1151	tags=26%, list=7%, signal=27%
REACTOME_FORMATION_OF_THE_BETA_CATENIN_TCF_TRANSACTIVATING_COMPLEX	REACTOME_FORMATION_OF_THE_BETA_CATENIN_TCF_TRANSACTIVATING_COMPLEX		50	0.524594	1.32022	0.113801	0.428258	1	1051	tags=18%, list=7%, signal=19%
GO_FAT_CELL_DIFFERENTIATION	GO_FAT_CELL_DIFFERENTIATION		208	0.433039	1.31966	0.0486618	0.428879	1	1739	tags=21%, list=11%, signal=24%
GO_RESPONSE_TO_NITRIC_OXIDE	GO_RESPONSE_TO_NITRIC_OXIDE		17	0.63747	1.31907	0.15103	0.429469	1	1994	tags=35%, list=13%, signal=40%
GO_REGULATION_OF_REPRODUCTIVE_PROCESS	GO_REGULATION_OF_REPRODUCTIVE_PROCESS		137	0.450047	1.31767	0.0572139	0.43209	1	984	tags=9%, list=6%, signal=9%
GO_REGULATION_OF_PHOSPHOLIPASE_C_ACTIVITY	GO_REGULATION_OF_PHOSPHOLIPASE_C_ACTIVITY		41	0.535845	1.31752	0.100457	0.431798	1	501	tags=12%, list=3%, signal=13%
GO_CRANIAL_NERVE_DEVELOPMENT	GO_CRANIAL_NERVE_DEVELOPMENT		40	0.534599	1.31743	0.0810127	0.431347	1	1233	tags=18%, list=8%, signal=19%
GO_REGULATION_OF_CHEMOTAXIS	GO_REGULATION_OF_CHEMOTAXIS		194	0.42788	1.31714	0.0441558	0.43136	1	1744	tags=20%, list=11%, signal=22%
REACTOME_NEF_MEDIATES_DOWN_MODULATION_OF_CELL_SURFACE_RECEPTORS_BY_RECRUITING_THEM_TO_CLATHRIN_ADAPTERS	REACTOME_NEF_MEDIATES_DOWN_MODULATION_OF_CELL_SURFACE_RECEPTORS_BY_RECRUITING_THEM_TO_CLATHRIN_ADAPTERS		20	0.633771	1.31687	0.140476	0.431315	1	634	tags=20%, list=4%, signal=21%
GO_PATHWAY_RESTRICTED_SMAD_PROTEIN_PHOSPHORYLATION	GO_PATHWAY_RESTRICTED_SMAD_PROTEIN_PHOSPHORYLATION		58	0.508972	1.31679	0.106977	0.430863	1	1169	tags=12%, list=8%, signal=13%
GO_RESPONSE_TO_PROTOZOAN	GO_RESPONSE_TO_PROTOZOAN		19	0.63454	1.31672	0.128329	0.430355	1	818	tags=16%, list=5%, signal=17%
GO_DENDRITIC_CELL_MIGRATION	GO_DENDRITIC_CELL_MIGRATION		24	0.596256	1.31614	0.107728	0.43103	1	1423	tags=21%, list=9%, signal=23%
HALLMARK_APOPTOSIS	HALLMARK_APOPTOSIS		154	0.442274	1.31607	0.0561497	0.430527	1	1349	tags=21%, list=9%, signal=23%
GO_NEGATIVE_REGULATION_OF_NIK_NF_KAPPAB_SIGNALING	GO_NEGATIVE_REGULATION_OF_NIK_NF_KAPPAB_SIGNALING		21	0.598049	1.31605	0.134703	0.429917	1	1829	tags=29%, list=12%, signal=32%
GO_CELL_ADHESION_MEDIATED_BY_INTEGRIN	GO_CELL_ADHESION_MEDIATED_BY_INTEGRIN		65	0.494453	1.31579	0.0656109	0.429848	1	1241	tags=9%, list=8%, signal=10%
GO_RESPONSE_TO_REACTIVE_OXYGEN_SPECIES	GO_RESPONSE_TO_REACTIVE_OXYGEN_SPECIES		209	0.429235	1.31574	0.0421836	0.429332	1	1138	tags=17%, list=7%, signal=18%
GO_RESPONSE_TO_FATTY_ACID	GO_RESPONSE_TO_FATTY_ACID		76	0.486811	1.31557	0.0805687	0.42909	1	1254	tags=13%, list=8%, signal=14%
GO_EPIDERMAL_CELL_DIFFERENTIATION	GO_EPIDERMAL_CELL_DIFFERENTIATION		164	0.441112	1.31542	0.0736842	0.428797	1	2029	tags=18%, list=13%, signal=20%
GO_CELLULAR_RESPONSE_TO_PEPTIDE	GO_CELLULAR_RESPONSE_TO_PEPTIDE		340	0.40778	1.31521	0.015873	0.428601	1	2013	tags=25%, list=13%, signal=28%
GO_NEGATIVE_REGULATION_OF_NEURON_DIFFERENTIATION	GO_NEGATIVE_REGULATION_OF_NEURON_DIFFERENTIATION		211	0.420405	1.31502	0.0453333	0.428406	1	936	tags=18%, list=6%, signal=18%
GO_FEMALE_SEX_DIFFERENTIATION	GO_FEMALE_SEX_DIFFERENTIATION		106	0.46601	1.3146	0.0761421	0.42868	1	550	tags=10%, list=4%, signal=11%
REACTOME_AMYLOID_FIBER_FORMATION	REACTOME_AMYLOID_FIBER_FORMATION		61	0.496691	1.31453	0.0992556	0.428198	1	1615	tags=26%, list=10%, signal=29%
GO_AUTOPHAGOSOME_MATURATION	GO_AUTOPHAGOSOME_MATURATION		37	0.536387	1.31441	0.124413	0.427861	1	2161	tags=32%, list=14%, signal=38%
REACTOME_TRANSMISSION_ACROSS_CHEMICAL_SYNAPSES	REACTOME_TRANSMISSION_ACROSS_CHEMICAL_SYNAPSES		241	0.423802	1.31426	0.0561224	0.427603	1	1479	tags=14%, list=10%, signal=15%
GO_RESPONSE_TO_TESTOSTERONE	GO_RESPONSE_TO_TESTOSTERONE		36	0.551043	1.31413	0.122494	0.427275	1	1393	tags=19%, list=9%, signal=21%
GO_IN_UTERO_EMBRYONIC_DEVELOPMENT	GO_IN_UTERO_EMBRYONIC_DEVELOPMENT		362	0.404699	1.31313	0.0393258	0.428881	1	1251	tags=11%, list=8%, signal=11%
GO_POSITIVE_REGULATION_OF_ERYTHROCYTE_DIFFERENTIATION	GO_POSITIVE_REGULATION_OF_ERYTHROCYTE_DIFFERENTIATION		27	0.568775	1.31232	0.130233	0.430033	1	827	tags=15%, list=5%, signal=16%
GO_ANIMAL_ORGAN_FORMATION	GO_ANIMAL_ORGAN_FORMATION		52	0.509802	1.31176	0.111959	0.430663	1	1169	tags=19%, list=8%, signal=21%
GO_POSITIVE_REGULATION_OF_LEUKOCYTE_CELL_CELL_ADHESION	GO_POSITIVE_REGULATION_OF_LEUKOCYTE_CELL_CELL_ADHESION		190	0.434282	1.31165	0.0614973	0.430282	1	1619	tags=18%, list=10%, signal=20%
GO_NEGATIVE_REGULATION_OF_ORGANELLE_ORGANIZATION	GO_NEGATIVE_REGULATION_OF_ORGANELLE_ORGANIZATION		384	0.401681	1.31162	0.0225352	0.429708	1	1705	tags=20%, list=11%, signal=22%
GO_TOLL_LIKE_RECEPTOR_SIGNALING_PATHWAY	GO_TOLL_LIKE_RECEPTOR_SIGNALING_PATHWAY		125	0.451661	1.31103	0.0759162	0.430374	1	1644	tags=20%, list=11%, signal=22%
GO_AMELOGENESIS	GO_AMELOGENESIS		19	0.621462	1.31078	0.155963	0.430236	1	1918	tags=21%, list=12%, signal=24%
GO_STRESS_ACTIVATED_PROTEIN_KINASE_SIGNALING_CASCADE	GO_STRESS_ACTIVATED_PROTEIN_KINASE_SIGNALING_CASCADE		270	0.410926	1.31066	0.0407125	0.429852	1	1596	tags=19%, list=10%, signal=21%
GO_NEGATIVE_REGULATION_OF_PROTEIN_CONTAINING_COMPLEX_ASSEMBLY	GO_NEGATIVE_REGULATION_OF_PROTEIN_CONTAINING_COMPLEX_ASSEMBLY		130	0.448676	1.31027	0.0599078	0.430036	1	1576	tags=25%, list=10%, signal=27%
REACTOME_TOLL_LIKE_RECEPTOR_9_TLR9_CASCADE	REACTOME_TOLL_LIKE_RECEPTOR_9_TLR9_CASCADE		89	0.467611	1.30963	0.0816832	0.430774	1	1747	tags=20%, list=11%, signal=23%
GO_CELL_FATE_DETERMINATION	GO_CELL_FATE_DETERMINATION		38	0.545337	1.30907	0.118987	0.431353	1	891	tags=21%, list=6%, signal=22%
GO_POSITIVE_REGULATION_OF_RELEASE_OF_CYTOCHROME_C_FROM_MITOCHONDRIA	GO_POSITIVE_REGULATION_OF_RELEASE_OF_CYTOCHROME_C_FROM_MITOCHONDRIA		28	0.57234	1.30825	0.127059	0.432604	1	2309	tags=36%, list=15%, signal=42%
GO_FOREBRAIN_REGIONALIZATION	GO_FOREBRAIN_REGIONALIZATION		20	0.600874	1.30692	0.143529	0.43495	1	242	tags=30%, list=2%, signal=30%
GO_FACE_DEVELOPMENT	GO_FACE_DEVELOPMENT		46	0.518156	1.30681	0.126794	0.434573	1	1150	tags=20%, list=7%, signal=21%
KEGG_NATURAL_KILLER_CELL_MEDIATED_CYTOTOXICITY	KEGG_NATURAL_KILLER_CELL_MEDIATED_CYTOTOXICITY		87	0.477171	1.30679	0.0906921	0.433968	1	2464	tags=23%, list=16%, signal=27%
GO_LOCOMOTORY_BEHAVIOR	GO_LOCOMOTORY_BEHAVIOR		179	0.431526	1.30667	0.0589888	0.433587	1	405	tags=8%, list=3%, signal=9%
GO_REGULATION_OF_DNA_TEMPLATED_TRANSCRIPTION_INITIATION	GO_REGULATION_OF_DNA_TEMPLATED_TRANSCRIPTION_INITIATION		42	0.528688	1.30536	0.0924574	0.435853	1	1835	tags=21%, list=12%, signal=24%
GO_POSITIVE_REGULATION_OF_DNA_REPLICATION	GO_POSITIVE_REGULATION_OF_DNA_REPLICATION		36	0.528314	1.30502	0.117925	0.436027	1	2242	tags=33%, list=14%, signal=39%
GO_L_ALPHA_AMINO_ACID_TRANSMEMBRANE_TRANSPORT	GO_L_ALPHA_AMINO_ACID_TRANSMEMBRANE_TRANSPORT		56	0.504702	1.30468	0.106977	0.436163	1	81	tags=4%, list=1%, signal=4%
GO_REGULATION_OF_INFLAMMATORY_RESPONSE	GO_REGULATION_OF_INFLAMMATORY_RESPONSE		302	0.411146	1.30465	0.0514286	0.435592	1	1829	tags=15%, list=12%, signal=17%
GO_SULFATE_TRANSPORT	GO_SULFATE_TRANSPORT		18	0.622628	1.30432	0.138952	0.435716	1	2418	tags=28%, list=16%, signal=33%
GO_COLLAGEN_FIBRIL_ORGANIZATION	GO_COLLAGEN_FIBRIL_ORGANIZATION		51	0.50567	1.3038	0.103774	0.436303	1	306	tags=8%, list=2%, signal=8%
GO_T_CELL_MEDIATED_IMMUNITY	GO_T_CELL_MEDIATED_IMMUNITY		80	0.472156	1.30362	0.0798122	0.43608	1	848	tags=10%, list=5%, signal=11%
GO_NEGATIVE_REGULATION_OF_STRIATED_MUSCLE_CELL_DIFFERENTIATION	GO_NEGATIVE_REGULATION_OF_STRIATED_MUSCLE_CELL_DIFFERENTIATION		33	0.551687	1.30319	0.120853	0.436368	1	1421	tags=21%, list=9%, signal=23%
REACTOME_CHEMOKINE_RECEPTORS_BIND_CHEMOKINES	REACTOME_CHEMOKINE_RECEPTORS_BIND_CHEMOKINES		33	0.558296	1.30295	0.141844	0.436244	1	1744	tags=15%, list=11%, signal=17%
GO_GASTRIC_ACID_SECRETION	GO_GASTRIC_ACID_SECRETION		15	0.643647	1.30143	0.163728	0.439181	1	2513	tags=20%, list=16%, signal=24%
REACTOME_NICOTINAMIDE_SALVAGING	REACTOME_NICOTINAMIDE_SALVAGING		17	0.623439	1.30058	0.172566	0.440434	1	2574	tags=41%, list=17%, signal=49%
REACTOME_CELL_JUNCTION_ORGANIZATION	REACTOME_CELL_JUNCTION_ORGANIZATION		82	0.470166	1.30047	0.0698254	0.44007	1	1640	tags=21%, list=11%, signal=23%
GO_POSITIVE_REGULATION_OF_ALPHA_BETA_T_CELL_ACTIVATION	GO_POSITIVE_REGULATION_OF_ALPHA_BETA_T_CELL_ACTIVATION		56	0.488251	1.30029	0.0970874	0.439846	1	1619	tags=16%, list=10%, signal=18%
GO_NEGATIVE_REGULATION_OF_MITOTIC_CELL_CYCLE	GO_NEGATIVE_REGULATION_OF_MITOTIC_CELL_CYCLE		302	0.40912	1.29921	0.0464481	0.441866	1	2296	tags=23%, list=15%, signal=26%
GO_INOSITOL_LIPID_MEDIATED_SIGNALING	GO_INOSITOL_LIPID_MEDIATED_SIGNALING		173	0.429614	1.29907	0.0677083	0.441587	1	977	tags=14%, list=6%, signal=15%
GO_REGULATION_OF_LYMPHOCYTE_MEDIATED_IMMUNITY	GO_REGULATION_OF_LYMPHOCYTE_MEDIATED_IMMUNITY		115	0.456559	1.29784	0.0885168	0.443804	1	2347	tags=19%, list=15%, signal=22%
GO_TUMOR_NECROSIS_FACTOR_BIOSYNTHETIC_PROCESS	GO_TUMOR_NECROSIS_FACTOR_BIOSYNTHETIC_PROCESS		26	0.576646	1.29774	0.142523	0.443442	1	1265	tags=19%, list=8%, signal=21%
GO_POSITIVE_REGULATION_OF_INTERLEUKIN_10_PRODUCTION	GO_POSITIVE_REGULATION_OF_INTERLEUKIN_10_PRODUCTION		30	0.556985	1.2962	0.142523	0.446348	1	2275	tags=17%, list=15%, signal=19%
GO_RESPONSE_TO_AXON_INJURY	GO_RESPONSE_TO_AXON_INJURY		71	0.484804	1.29595	0.122807	0.446287	1	1453	tags=27%, list=9%, signal=29%
GO_NEGATIVE_REGULATION_OF_GLIAL_CELL_DIFFERENTIATION	GO_NEGATIVE_REGULATION_OF_GLIAL_CELL_DIFFERENTIATION		24	0.571101	1.29532	0.13615	0.447132	1	274	tags=17%, list=2%, signal=17%
GO_TISSUE_MIGRATION	GO_TISSUE_MIGRATION		273	0.413028	1.2949	0.0546875	0.447502	1	1680	tags=21%, list=11%, signal=23%
GO_ASTROCYTE_DIFFERENTIATION	GO_ASTROCYTE_DIFFERENTIATION		74	0.484506	1.29375	0.1175	0.44948	1	715	tags=18%, list=5%, signal=18%
GO_POSITIVE_REGULATION_OF_HEART_GROWTH	GO_POSITIVE_REGULATION_OF_HEART_GROWTH		34	0.538302	1.29316	0.143836	0.450305	1	450	tags=15%, list=3%, signal=15%
GO_REGULATION_OF_VASCULATURE_DEVELOPMENT	GO_REGULATION_OF_VASCULATURE_DEVELOPMENT		291	0.405878	1.29304	0.0428954	0.449963	1	1285	tags=16%, list=8%, signal=17%
GO_CELL_CYCLE_ARREST	GO_CELL_CYCLE_ARREST		219	0.417523	1.29303	0.0659341	0.449369	1	1512	tags=18%, list=10%, signal=20%
GO_REGULATION_OF_EXOSOMAL_SECRETION	GO_REGULATION_OF_EXOSOMAL_SECRETION		16	0.621387	1.293	0.158025	0.448803	1	885	tags=19%, list=6%, signal=20%
REACTOME_PHASE_II_CONJUGATION_OF_COMPOUNDS	REACTOME_PHASE_II_CONJUGATION_OF_COMPOUNDS		70	0.485891	1.29287	0.084788	0.448462	1	1732	tags=17%, list=11%, signal=19%
GO_REGULATION_OF_ENDOTHELIAL_CELL_CHEMOTAXIS	GO_REGULATION_OF_ENDOTHELIAL_CELL_CHEMOTAXIS		18	0.594911	1.29284	0.158151	0.447921	1	1453	tags=33%, list=9%, signal=37%
GO_AUTONOMIC_NERVOUS_SYSTEM_DEVELOPMENT	GO_AUTONOMIC_NERVOUS_SYSTEM_DEVELOPMENT		34	0.534242	1.29247	0.13382	0.4482	1	1575	tags=35%, list=10%, signal=39%
HALLMARK_PROTEIN_SECRETION	HALLMARK_PROTEIN_SECRETION		95	0.457014	1.2915	0.0794045	0.449795	1	2107	tags=25%, list=14%, signal=29%
GO_NEGATIVE_REGULATION_OF_ENDOPLASMIC_RETICULUM_STRESS_INDUCED_INTRINSIC_APOPTOTIC_SIGNALING_PATHWAY	GO_NEGATIVE_REGULATION_OF_ENDOPLASMIC_RETICULUM_STRESS_INDUCED_INTRINSIC_APOPTOTIC_SIGNALING_PATHWAY		17	0.619217	1.29094	0.184149	0.450436	1	1554	tags=41%, list=10%, signal=46%
GO_REGULATION_OF_CELL_ACTIVATION	GO_REGULATION_OF_CELL_ACTIVATION		481	0.384693	1.29058	0.0145773	0.450637	1	1619	tags=15%, list=10%, signal=16%
GO_KERATINOCYTE_MIGRATION	GO_KERATINOCYTE_MIGRATION		16	0.613126	1.29054	0.159551	0.450087	1	812	tags=25%, list=5%, signal=26%
GO_POSITIVE_REGULATION_OF_NEURON_DEATH	GO_POSITIVE_REGULATION_OF_NEURON_DEATH		90	0.465946	1.29026	0.0947867	0.450047	1	1512	tags=22%, list=10%, signal=24%
GO_EPITHELIAL_TO_MESENCHYMAL_TRANSITION_INVOLVED_IN_ENDOCARDIAL_CUSHION_FORMATION	GO_EPITHELIAL_TO_MESENCHYMAL_TRANSITION_INVOLVED_IN_ENDOCARDIAL_CUSHION_FORMATION		17	0.617197	1.28999	0.16476	0.45008	1	1400	tags=29%, list=9%, signal=32%
GO_HYDROGEN_PEROXIDE_CATABOLIC_PROCESS	GO_HYDROGEN_PEROXIDE_CATABOLIC_PROCESS		19	0.615521	1.28947	0.176991	0.450708	1	976	tags=21%, list=6%, signal=22%
GO_ALPHA_BETA_T_CELL_ACTIVATION_INVOLVED_IN_IMMUNE_RESPONSE	GO_ALPHA_BETA_T_CELL_ACTIVATION_INVOLVED_IN_IMMUNE_RESPONSE		57	0.494584	1.28935	0.118304	0.45038	1	2493	tags=21%, list=16%, signal=25%
GO_REGULATION_OF_RHO_PROTEIN_SIGNAL_TRANSDUCTION	GO_REGULATION_OF_RHO_PROTEIN_SIGNAL_TRANSDUCTION		81	0.465004	1.28917	0.0952381	0.45016	1	1661	tags=23%, list=11%, signal=26%
GO_LYMPHOCYTE_DIFFERENTIATION	GO_LYMPHOCYTE_DIFFERENTIATION		302	0.402024	1.28905	0.0448179	0.449848	1	1619	tags=14%, list=10%, signal=15%
GO_RESPONSE_TO_PEPTIDE	GO_RESPONSE_TO_PEPTIDE		460	0.389996	1.2888	0.0289017	0.449784	1	1500	tags=17%, list=10%, signal=18%
GO_REGULATION_OF_GENE_EXPRESSION_EPIGENETIC	GO_REGULATION_OF_GENE_EXPRESSION_EPIGENETIC		164	0.429355	1.28878	0.0897756	0.449226	1	1691	tags=23%, list=11%, signal=26%
GO_REGULATION_OF_TOLL_LIKE_RECEPTOR_SIGNALING_PATHWAY	GO_REGULATION_OF_TOLL_LIKE_RECEPTOR_SIGNALING_PATHWAY		57	0.492692	1.28868	0.129754	0.448865	1	2831	tags=39%, list=18%, signal=47%
GO_GLIOGENESIS	GO_GLIOGENESIS		282	0.401023	1.28868	0.0403226	0.448265	1	1685	tags=22%, list=11%, signal=24%
GO_CELLULAR_RESPONSE_TO_FATTY_ACID	GO_CELLULAR_RESPONSE_TO_FATTY_ACID		45	0.509357	1.28825	0.129108	0.448641	1	175	tags=7%, list=1%, signal=7%
GO_POSITIVE_REGULATION_OF_PROTEIN_KINASE_ACTIVITY	GO_POSITIVE_REGULATION_OF_PROTEIN_KINASE_ACTIVITY		489	0.386513	1.28757	0.026178	0.44967	1	1596	tags=16%, list=10%, signal=18%
REACTOME_PKA_MEDIATED_PHOSPHORYLATION_OF_CREB	REACTOME_PKA_MEDIATED_PHOSPHORYLATION_OF_CREB		19	0.597317	1.28722	0.167401	0.449859	1	1882	tags=26%, list=12%, signal=30%
REACTOME_SURFACTANT_METABOLISM	REACTOME_SURFACTANT_METABOLISM		19	0.605252	1.28711	0.166265	0.44948	1	665	tags=16%, list=4%, signal=16%
GO_NEGATIVE_REGULATION_OF_COLD_INDUCED_THERMOGENESIS	GO_NEGATIVE_REGULATION_OF_COLD_INDUCED_THERMOGENESIS		43	0.522063	1.28708	0.119159	0.448931	1	1990	tags=30%, list=13%, signal=35%
REACTOME_INTERLEUKIN_2_FAMILY_SIGNALING	REACTOME_INTERLEUKIN_2_FAMILY_SIGNALING		40	0.524693	1.28706	0.139535	0.448386	1	2956	tags=30%, list=19%, signal=37%
GO_NEGATIVE_REGULATION_OF_CELL_MORPHOGENESIS_INVOLVED_IN_DIFFERENTIATION	GO_NEGATIVE_REGULATION_OF_CELL_MORPHOGENESIS_INVOLVED_IN_DIFFERENTIATION		93	0.462049	1.28687	0.0906921	0.448203	1	1821	tags=27%, list=12%, signal=30%
REACTOME_INTERLEUKIN_1_SIGNALING	REACTOME_INTERLEUKIN_1_SIGNALING		98	0.451635	1.28646	0.102041	0.448468	1	2072	tags=24%, list=13%, signal=28%
GO_REGULATION_OF_LYMPHOCYTE_MIGRATION	GO_REGULATION_OF_LYMPHOCYTE_MIGRATION		54	0.506968	1.28626	0.122807	0.448357	1	2300	tags=28%, list=15%, signal=33%
GO_LEUKOCYTE_ADHESION_TO_VASCULAR_ENDOTHELIAL_CELL	GO_LEUKOCYTE_ADHESION_TO_VASCULAR_ENDOTHELIAL_CELL		35	0.545694	1.28608	0.148585	0.448167	1	1621	tags=23%, list=10%, signal=25%
GO_NEGATIVE_REGULATION_OF_CALCIUM_ION_TRANSMEMBRANE_TRANSPORT	GO_NEGATIVE_REGULATION_OF_CALCIUM_ION_TRANSMEMBRANE_TRANSPORT		32	0.544497	1.28581	0.12993	0.44819	1	1816	tags=28%, list=12%, signal=32%
REACTOME_RIP_MEDIATED_NFKB_ACTIVATION_VIA_ZBP1	REACTOME_RIP_MEDIATED_NFKB_ACTIVATION_VIA_ZBP1		17	0.616143	1.28569	0.16129	0.447848	1	1138	tags=18%, list=7%, signal=19%
GO_POSITIVE_REGULATION_OF_T_CELL_MEDIATED_IMMUNITY	GO_POSITIVE_REGULATION_OF_T_CELL_MEDIATED_IMMUNITY		37	0.528056	1.28568	0.126829	0.447291	1	596	tags=14%, list=4%, signal=14%
GO_CELLULAR_RESPONSE_TO_MOLECULE_OF_BACTERIAL_ORIGIN	GO_CELLULAR_RESPONSE_TO_MOLECULE_OF_BACTERIAL_ORIGIN		160	0.427243	1.28392	0.0694789	0.450719	1	1596	tags=21%, list=10%, signal=23%
REACTOME_FC_EPSILON_RECEPTOR_FCERI_SIGNALING	REACTOME_FC_EPSILON_RECEPTOR_FCERI_SIGNALING		127	0.441972	1.2838	0.0906863	0.450424	1	2109	tags=26%, list=14%, signal=30%
GO_NEGATIVE_REGULATION_OF_DENDRITE_MORPHOGENESIS	GO_NEGATIVE_REGULATION_OF_DENDRITE_MORPHOGENESIS		15	0.631883	1.28354	0.161972	0.45051	1	1448	tags=33%, list=9%, signal=37%
KEGG_MELANOMA	KEGG_MELANOMA		67	0.482629	1.28316	0.122715	0.450789	1	1761	tags=22%, list=11%, signal=25%
GO_NEURAL_PRECURSOR_CELL_PROLIFERATION	GO_NEURAL_PRECURSOR_CELL_PROLIFERATION		142	0.4322	1.28205	0.0668449	0.452719	1	698	tags=17%, list=5%, signal=18%
GO_POSITIVE_REGULATION_OF_NEUROBLAST_PROLIFERATION	GO_POSITIVE_REGULATION_OF_NEUROBLAST_PROLIFERATION		21	0.596249	1.28002	0.181141	0.456879	1	998	tags=29%, list=6%, signal=30%
HALLMARK_XENOBIOTIC_METABOLISM	HALLMARK_XENOBIOTIC_METABOLISM		172	0.423393	1.27998	0.0702703	0.456387	1	1290	tags=20%, list=8%, signal=21%
REACTOME_NUCLEOTIDE_BINDING_DOMAIN_LEUCINE_RICH_REPEAT_CONTAINING_RECEPTOR_NLR_SIGNALING_PATHWAYS	REACTOME_NUCLEOTIDE_BINDING_DOMAIN_LEUCINE_RICH_REPEAT_CONTAINING_RECEPTOR_NLR_SIGNALING_PATHWAYS		53	0.492795	1.27977	0.108173	0.456244	1	1265	tags=13%, list=8%, signal=14%
REACTOME_DETOXIFICATION_OF_REACTIVE_OXYGEN_SPECIES	REACTOME_DETOXIFICATION_OF_REACTIVE_OXYGEN_SPECIES		32	0.542444	1.27895	0.157044	0.457505	1	981	tags=25%, list=6%, signal=27%
GO_CELLULAR_RESPONSE_TO_BIOTIC_STIMULUS	GO_CELLULAR_RESPONSE_TO_BIOTIC_STIMULUS		183	0.420611	1.27831	0.0641026	0.458316	1	1596	tags=20%, list=10%, signal=22%
GO_ORGANIC_ACID_TRANSMEMBRANE_TRANSPORT	GO_ORGANIC_ACID_TRANSMEMBRANE_TRANSPORT		136	0.437526	1.27771	0.0816327	0.459159	1	81	tags=4%, list=1%, signal=4%
REACTOME_TOLL_LIKE_RECEPTOR_10_TLR10_CASCADE	REACTOME_TOLL_LIKE_RECEPTOR_10_TLR10_CASCADE		80	0.471279	1.27753	0.103529	0.458929	1	1707	tags=20%, list=11%, signal=22%
REACTOME_TRANSCRIPTIONAL_ACTIVITY_OF_SMAD2_SMAD3_SMAD4_HETEROTRIMER	REACTOME_TRANSCRIPTIONAL_ACTIVITY_OF_SMAD2_SMAD3_SMAD4_HETEROTRIMER		43	0.507168	1.27654	0.143198	0.460556	1	1464	tags=28%, list=9%, signal=31%
GO_KIDNEY_EPITHELIUM_DEVELOPMENT	GO_KIDNEY_EPITHELIUM_DEVELOPMENT		124	0.438411	1.27649	0.0909091	0.460063	1	1536	tags=23%, list=10%, signal=26%
GO_POSITIVE_REGULATION_OF_CELL_CELL_ADHESION	GO_POSITIVE_REGULATION_OF_CELL_CELL_ADHESION		225	0.407859	1.27648	0.0626703	0.459488	1	1619	tags=17%, list=10%, signal=19%
GO_PATTERN_RECOGNITION_RECEPTOR_SIGNALING_PATHWAY	GO_PATTERN_RECOGNITION_RECEPTOR_SIGNALING_PATHWAY		169	0.421347	1.27611	0.0705882	0.459693	1	2067	tags=24%, list=13%, signal=27%
GO_REGULATION_OF_HAIR_CYCLE	GO_REGULATION_OF_HAIR_CYCLE		23	0.578358	1.27602	0.168565	0.459301	1	1739	tags=22%, list=11%, signal=24%
GO_NEGATIVE_REGULATION_OF_MUSCLE_CELL_DIFFERENTIATION	GO_NEGATIVE_REGULATION_OF_MUSCLE_CELL_DIFFERENTIATION		49	0.498287	1.27598	0.120482	0.458815	1	1421	tags=18%, list=9%, signal=20%
GO_POSITIVE_REGULATION_OF_CHEMOTAXIS	GO_POSITIVE_REGULATION_OF_CHEMOTAXIS		127	0.438309	1.2758	0.091623	0.45857	1	1744	tags=19%, list=11%, signal=21%
GO_REGULATION_OF_BLOOD_PRESSURE	GO_REGULATION_OF_BLOOD_PRESSURE		149	0.434184	1.27578	0.0833333	0.458013	1	998	tags=13%, list=6%, signal=13%
GO_POSITIVE_REGULATION_OF_DEFENSE_RESPONSE	GO_POSITIVE_REGULATION_OF_DEFENSE_RESPONSE		303	0.404624	1.27578	0.0497238	0.457428	1	1888	tags=17%, list=12%, signal=19%
REACTOME_INTEGRIN_CELL_SURFACE_INTERACTIONS	REACTOME_INTEGRIN_CELL_SURFACE_INTERACTIONS		75	0.471626	1.27457	0.110512	0.459609	1	1241	tags=15%, list=8%, signal=16%
KEGG_LONG_TERM_DEPRESSION	KEGG_LONG_TERM_DEPRESSION		63	0.486965	1.2744	0.123007	0.459433	1	640	tags=11%, list=4%, signal=12%
GO_ADHERENS_JUNCTION_ORGANIZATION	GO_ADHERENS_JUNCTION_ORGANIZATION		64	0.485521	1.27413	0.113953	0.459441	1	1583	tags=27%, list=10%, signal=29%
GO_PARAXIAL_MESODERM_DEVELOPMENT	GO_PARAXIAL_MESODERM_DEVELOPMENT		17	0.61533	1.27393	0.162621	0.459321	1	133	tags=12%, list=1%, signal=12%
GO_POSITIVE_REGULATION_OF_STRESS_FIBER_ASSEMBLY	GO_POSITIVE_REGULATION_OF_STRESS_FIBER_ASSEMBLY		52	0.499394	1.27284	0.130982	0.461097	1	1487	tags=27%, list=10%, signal=30%
GO_NEGATIVE_REGULATION_OF_MUSCLE_CONTRACTION	GO_NEGATIVE_REGULATION_OF_MUSCLE_CONTRACTION		23	0.57826	1.27271	0.160093	0.460767	1	1816	tags=26%, list=12%, signal=30%
GO_RESPONSE_TO_HYDROPEROXIDE	GO_RESPONSE_TO_HYDROPEROXIDE		17	0.601104	1.2708	0.192053	0.464571	1	806	tags=29%, list=5%, signal=31%
GO_SUBPALLIUM_DEVELOPMENT	GO_SUBPALLIUM_DEVELOPMENT		23	0.577326	1.27037	0.155452	0.464968	1	271	tags=17%, list=2%, signal=18%
GO_RESPONSE_TO_STEROID_HORMONE	GO_RESPONSE_TO_STEROID_HORMONE		299	0.404406	1.26986	0.0680628	0.465515	1	1393	tags=18%, list=9%, signal=19%
REACTOME_SCAVENGING_BY_CLASS_A_RECEPTORS	REACTOME_SCAVENGING_BY_CLASS_A_RECEPTORS		16	0.607499	1.26932	0.195556	0.466144	1	1625	tags=44%, list=10%, signal=49%
GO_POSITIVE_REGULATION_OF_CELL_MATRIX_ADHESION	GO_POSITIVE_REGULATION_OF_CELL_MATRIX_ADHESION		50	0.497767	1.26748	0.119289	0.469732	1	668	tags=12%, list=4%, signal=13%
GO_RESPONSE_TO_INTERFERON_BETA	GO_RESPONSE_TO_INTERFERON_BETA		26	0.557634	1.26674	0.17217	0.47082	1	886	tags=27%, list=6%, signal=29%
GO_MESONEPHRIC_TUBULE_MORPHOGENESIS	GO_MESONEPHRIC_TUBULE_MORPHOGENESIS		53	0.499749	1.26669	0.122172	0.470347	1	1536	tags=26%, list=10%, signal=29%
GO_REGULATION_OF_TRANSMEMBRANE_RECEPTOR_PROTEIN_SERINE_THREONINE_KINASE_SIGNALING_PATHWAY	GO_REGULATION_OF_TRANSMEMBRANE_RECEPTOR_PROTEIN_SERINE_THREONINE_KINASE_SIGNALING_PATHWAY		220	0.414653	1.2664	0.0823864	0.470419	1	1169	tags=13%, list=8%, signal=14%
GO_MESODERM_DEVELOPMENT	GO_MESODERM_DEVELOPMENT		111	0.441395	1.26611	0.0899471	0.470558	1	961	tags=11%, list=6%, signal=11%
GO_PEPTIDYL_TYROSINE_MODIFICATION	GO_PEPTIDYL_TYROSINE_MODIFICATION		331	0.398714	1.26599	0.0740741	0.470248	1	1821	tags=16%, list=12%, signal=17%
GO_RESPONSE_TO_ACID_CHEMICAL	GO_RESPONSE_TO_ACID_CHEMICAL		121	0.441837	1.26533	0.0931373	0.471143	1	1478	tags=25%, list=10%, signal=27%
REACTOME_COLLAGEN_DEGRADATION	REACTOME_COLLAGEN_DEGRADATION		52	0.495676	1.26394	0.133787	0.473757	1	1211	tags=15%, list=8%, signal=17%
GO_VASCULAR_ASSOCIATED_SMOOTH_MUSCLE_CELL_MIGRATION	GO_VASCULAR_ASSOCIATED_SMOOTH_MUSCLE_CELL_MIGRATION		21	0.586736	1.26387	0.179545	0.473347	1	624	tags=19%, list=4%, signal=20%
GO_SPERMATID_NUCLEUS_DIFFERENTIATION	GO_SPERMATID_NUCLEUS_DIFFERENTIATION		17	0.588237	1.26365	0.195755	0.473292	1	825	tags=18%, list=5%, signal=19%
GO_HISTONE_H3_K27_METHYLATION	GO_HISTONE_H3_K27_METHYLATION		19	0.592626	1.26365	0.185022	0.472698	1	1418	tags=32%, list=9%, signal=35%
GO_POSITIVE_REGULATION_OF_RECEPTOR_MEDIATED_ENDOCYTOSIS	GO_POSITIVE_REGULATION_OF_RECEPTOR_MEDIATED_ENDOCYTOSIS		48	0.491859	1.2624	0.140625	0.475076	1	1187	tags=17%, list=8%, signal=18%
REACTOME_TRAF6_MEDIATED_INDUCTION_OF_TAK1_COMPLEX_WITHIN_TLR4_COMPLEX	REACTOME_TRAF6_MEDIATED_INDUCTION_OF_TAK1_COMPLEX_WITHIN_TLR4_COMPLEX		15	0.620644	1.26175	0.197619	0.475938	1	550	tags=20%, list=4%, signal=21%
GO_POSITIVE_REGULATION_OF_ALPHA_BETA_T_CELL_DIFFERENTIATION	GO_POSITIVE_REGULATION_OF_ALPHA_BETA_T_CELL_DIFFERENTIATION		42	0.51519	1.26148	0.131455	0.475964	1	1619	tags=19%, list=10%, signal=21%
GO_REGULATION_OF_RESPONSE_TO_BIOTIC_STIMULUS	GO_REGULATION_OF_RESPONSE_TO_BIOTIC_STIMULUS		328	0.391401	1.26127	0.0543478	0.475907	1	2601	tags=24%, list=17%, signal=28%
GO_REGULATION_OF_INNATE_IMMUNE_RESPONSE	GO_REGULATION_OF_INNATE_IMMUNE_RESPONSE		249	0.407162	1.26127	0.0524934	0.475315	1	2601	tags=25%, list=17%, signal=29%
GO_ENDODERM_FORMATION	GO_ENDODERM_FORMATION		53	0.483894	1.26106	0.1247	0.475209	1	1752	tags=13%, list=11%, signal=15%
REACTOME_TRANSCRIPTION_OF_E2F_TARGETS_UNDER_NEGATIVE_CONTROL_BY_DREAM_COMPLEX	REACTOME_TRANSCRIPTION_OF_E2F_TARGETS_UNDER_NEGATIVE_CONTROL_BY_DREAM_COMPLEX		19	0.603695	1.26056	0.192893	0.475759	1	2181	tags=53%, list=14%, signal=61%
REACTOME_DOWNREGULATION_OF_SMAD2_3_SMAD4_TRANSCRIPTIONAL_ACTIVITY	REACTOME_DOWNREGULATION_OF_SMAD2_3_SMAD4_TRANSCRIPTIONAL_ACTIVITY		22	0.570002	1.26055	0.15011	0.475203	1	1232	tags=36%, list=8%, signal=39%
GO_EPITHELIAL_CELL_DEVELOPMENT	GO_EPITHELIAL_CELL_DEVELOPMENT		197	0.409977	1.26	0.0775194	0.475841	1	942	tags=13%, list=6%, signal=13%
GO_REGULATION_OF_NEURAL_PRECURSOR_CELL_PROLIFERATION	GO_REGULATION_OF_NEURAL_PRECURSOR_CELL_PROLIFERATION		84	0.451286	1.26	0.0942029	0.475248	1	601	tags=17%, list=4%, signal=17%
GO_DNA_STRAND_ELONGATION	GO_DNA_STRAND_ELONGATION		26	0.545907	1.25959	0.176606	0.475609	1	2462	tags=31%, list=16%, signal=37%
GO_AGING	GO_AGING		274	0.397279	1.25912	0.0579345	0.47608	1	962	tags=14%, list=6%, signal=15%
REACTOME_FORMATION_OF_SENESCENCE_ASSOCIATED_HETEROCHROMATIN_FOCI_SAHF_	REACTOME_FORMATION_OF_SENESCENCE_ASSOCIATED_HETEROCHROMATIN_FOCI_SAHF_		17	0.596895	1.25908	0.195604	0.475586	1	1837	tags=41%, list=12%, signal=47%
GO_RESPONSE_TO_CAMP	GO_RESPONSE_TO_CAMP		80	0.466381	1.25883	0.112172	0.47556	1	250	tags=8%, list=2%, signal=8%
GO_POSITIVE_REGULATION_OF_BINDING	GO_POSITIVE_REGULATION_OF_BINDING		161	0.422383	1.2588	0.0952381	0.475015	1	999	tags=14%, list=6%, signal=14%
GO_OLIGODENDROCYTE_DIFFERENTIATION	GO_OLIGODENDROCYTE_DIFFERENTIATION		98	0.43935	1.25869	0.0934343	0.474698	1	1685	tags=26%, list=11%, signal=28%
GO_OOCYTE_DIFFERENTIATION	GO_OOCYTE_DIFFERENTIATION		45	0.507298	1.25851	0.122402	0.474584	1	891	tags=7%, list=6%, signal=7%
GO_HEART_VALVE_DEVELOPMENT	GO_HEART_VALVE_DEVELOPMENT		57	0.478332	1.25824	0.110092	0.474637	1	1612	tags=23%, list=10%, signal=25%
GO_CHROMATIN_SILENCING	GO_CHROMATIN_SILENCING		58	0.479246	1.25812	0.128571	0.474323	1	1837	tags=28%, list=12%, signal=31%
GO_ACTIVATION_OF_PROTEIN_KINASE_ACTIVITY	GO_ACTIVATION_OF_PROTEIN_KINASE_ACTIVITY		303	0.39958	1.25725	0.0725389	0.475796	1	1882	tags=18%, list=12%, signal=20%
GO_INTERLEUKIN_6_PRODUCTION	GO_INTERLEUKIN_6_PRODUCTION		111	0.43753	1.2569	0.109091	0.476039	1	1739	tags=20%, list=11%, signal=22%
GO_ENDOCARDIAL_CUSHION_FORMATION	GO_ENDOCARDIAL_CUSHION_FORMATION		23	0.575332	1.25681	0.171296	0.475661	1	275	tags=17%, list=2%, signal=18%
GO_STRESS_FIBER_ASSEMBLY	GO_STRESS_FIBER_ASSEMBLY		100	0.445017	1.25663	0.116223	0.475486	1	1487	tags=21%, list=10%, signal=23%
GO_NEGATIVE_REGULATION_OF_CELL_ACTIVATION	GO_NEGATIVE_REGULATION_OF_CELL_ACTIVATION		170	0.421366	1.25649	0.090411	0.475216	1	913	tags=11%, list=6%, signal=12%
GO_MYOFIBRIL_ASSEMBLY	GO_MYOFIBRIL_ASSEMBLY		60	0.474706	1.25639	0.119403	0.474826	1	1517	tags=13%, list=10%, signal=15%
GO_POSITIVE_REGULATION_OF_SMOOTH_MUSCLE_CELL_PROLIFERATION	GO_POSITIVE_REGULATION_OF_SMOOTH_MUSCLE_CELL_PROLIFERATION		84	0.459187	1.25539	0.120393	0.476654	1	542	tags=10%, list=3%, signal=10%
GO_POSITIVE_REGULATION_OF_EPITHELIAL_CELL_MIGRATION	GO_POSITIVE_REGULATION_OF_EPITHELIAL_CELL_MIGRATION		139	0.421893	1.25322	0.0925926	0.481083	1	1776	tags=22%, list=11%, signal=24%
GO_ACYLGLYCEROL_HOMEOSTASIS	GO_ACYLGLYCEROL_HOMEOSTASIS		25	0.546305	1.25302	0.175	0.480964	1	1421	tags=24%, list=9%, signal=26%
GO_RHYTHMIC_PROCESS	GO_RHYTHMIC_PROCESS		279	0.390391	1.25285	0.0642458	0.480754	1	1371	tags=16%, list=9%, signal=17%
GO_ANTERIOR_POSTERIOR_PATTERN_SPECIFICATION	GO_ANTERIOR_POSTERIOR_PATTERN_SPECIFICATION		154	0.416839	1.25273	0.0828729	0.48044	1	1536	tags=19%, list=10%, signal=21%
GO_CELLULAR_RESPONSE_TO_OSMOTIC_STRESS	GO_CELLULAR_RESPONSE_TO_OSMOTIC_STRESS		41	0.50945	1.25262	0.148315	0.480121	1	1519	tags=24%, list=10%, signal=27%
GO_SMALL_GTPASE_MEDIATED_SIGNAL_TRANSDUCTION	GO_SMALL_GTPASE_MEDIATED_SIGNAL_TRANSDUCTION		488	0.36938	1.25224	0.033033	0.480385	1	1836	tags=19%, list=12%, signal=21%
GO_REGULATION_OF_ACTOMYOSIN_STRUCTURE_ORGANIZATION	GO_REGULATION_OF_ACTOMYOSIN_STRUCTURE_ORGANIZATION		92	0.442948	1.25216	0.100503	0.47994	1	1517	tags=23%, list=10%, signal=25%
GO_PROTEIN_LOCALIZATION_TO_LYSOSOME	GO_PROTEIN_LOCALIZATION_TO_LYSOSOME		41	0.503724	1.25208	0.142857	0.479531	1	885	tags=17%, list=6%, signal=18%
GO_POSITIVE_REGULATION_OF_CYTOKINE_PRODUCTION_INVOLVED_IN_INFLAMMATORY_RESPONSE	GO_POSITIVE_REGULATION_OF_CYTOKINE_PRODUCTION_INVOLVED_IN_INFLAMMATORY_RESPONSE		18	0.599123	1.25201	0.195946	0.47914	1	1803	tags=28%, list=12%, signal=31%
REACTOME_SIGNALING_BY_ERBB2	REACTOME_SIGNALING_BY_ERBB2		49	0.486996	1.25187	0.147059	0.478833	1	2001	tags=33%, list=13%, signal=37%
GO_REGIONALIZATION	GO_REGIONALIZATION		271	0.394137	1.25139	0.0687831	0.479366	1	1026	tags=13%, list=7%, signal=14%
REACTOME_CA_DEPENDENT_EVENTS	REACTOME_CA_DEPENDENT_EVENTS		36	0.518112	1.25061	0.163551	0.48073	1	623	tags=14%, list=4%, signal=14%
GO_REGULATION_OF_LEUKOCYTE_CHEMOTAXIS	GO_REGULATION_OF_LEUKOCYTE_CHEMOTAXIS		105	0.440049	1.25052	0.121212	0.480358	1	1744	tags=18%, list=11%, signal=20%
GO_RENAL_SYSTEM_PROCESS_INVOLVED_IN_REGULATION_OF_SYSTEMIC_ARTERIAL_BLOOD_PRESSURE	GO_RENAL_SYSTEM_PROCESS_INVOLVED_IN_REGULATION_OF_SYSTEMIC_ARTERIAL_BLOOD_PRESSURE		18	0.599356	1.25006	0.206818	0.480864	1	1462	tags=28%, list=9%, signal=31%
GO_REGULATION_OF_EPIDERMIS_DEVELOPMENT	GO_REGULATION_OF_EPIDERMIS_DEVELOPMENT		69	0.469851	1.2499	0.137203	0.4807	1	2029	tags=25%, list=13%, signal=28%
GO_T_CELL_DIFFERENTIATION_INVOLVED_IN_IMMUNE_RESPONSE	GO_T_CELL_DIFFERENTIATION_INVOLVED_IN_IMMUNE_RESPONSE		61	0.481638	1.2498	0.147619	0.480342	1	2493	tags=20%, list=16%, signal=23%
REACTOME_DOWNSTREAM_SIGNAL_TRANSDUCTION	REACTOME_DOWNSTREAM_SIGNAL_TRANSDUCTION		29	0.533166	1.2498	0.172018	0.479785	1	3286	tags=59%, list=21%, signal=74%
GO_REGULATION_OF_STRESS_ACTIVATED_PROTEIN_KINASE_SIGNALING_CASCADE	GO_REGULATION_OF_STRESS_ACTIVATED_PROTEIN_KINASE_SIGNALING_CASCADE		215	0.407934	1.2495	0.0754717	0.479916	1	1596	tags=19%, list=10%, signal=21%
GO_EMBRYONIC_APPENDAGE_MORPHOGENESIS	GO_EMBRYONIC_APPENDAGE_MORPHOGENESIS		108	0.438708	1.24908	0.125301	0.480335	1	1233	tags=15%, list=8%, signal=16%
GO_CELLULAR_RESPONSE_TO_HYDROGEN_PEROXIDE	GO_CELLULAR_RESPONSE_TO_HYDROGEN_PEROXIDE		85	0.449558	1.24894	0.115942	0.48009	1	1138	tags=22%, list=7%, signal=24%
GO_JNK_CASCADE	GO_JNK_CASCADE		200	0.403921	1.24863	0.0657895	0.480216	1	1423	tags=17%, list=9%, signal=18%
KEGG_MAPK_SIGNALING_PATHWAY	KEGG_MAPK_SIGNALING_PATHWAY		249	0.395835	1.24861	0.0664894	0.479674	1	1775	tags=19%, list=11%, signal=21%
GO_REGULATION_OF_CARDIOCYTE_DIFFERENTIATION	GO_REGULATION_OF_CARDIOCYTE_DIFFERENTIATION		45	0.497825	1.24853	0.171694	0.479274	1	654	tags=11%, list=4%, signal=12%
GO_POSITIVE_REGULATION_OF_GLYCOGEN_METABOLIC_PROCESS	GO_POSITIVE_REGULATION_OF_GLYCOGEN_METABOLIC_PROCESS		15	0.62133	1.2483	0.18427	0.479261	1	80	tags=13%, list=1%, signal=13%
GO_RESPONSE_TO_PROGESTERONE	GO_RESPONSE_TO_PROGESTERONE		39	0.515629	1.2483	0.163415	0.478698	1	1305	tags=31%, list=8%, signal=34%
GO_POSITIVE_REGULATION_OF_HEART_CONTRACTION	GO_POSITIVE_REGULATION_OF_HEART_CONTRACTION		37	0.515341	1.24824	0.172336	0.478236	1	1429	tags=14%, list=9%, signal=15%
GO_APOPTOTIC_DNA_FRAGMENTATION	GO_APOPTOTIC_DNA_FRAGMENTATION		22	0.56647	1.2471	0.190687	0.480302	1	191	tags=9%, list=1%, signal=9%
GO_REGULATION_OF_CALCINEURIN_MEDIATED_SIGNALING	GO_REGULATION_OF_CALCINEURIN_MEDIATED_SIGNALING		35	0.517666	1.24703	0.15859	0.479888	1	398	tags=11%, list=3%, signal=12%
GO_NEGATIVE_REGULATION_OF_SMOOTH_MUSCLE_CELL_MIGRATION	GO_NEGATIVE_REGULATION_OF_SMOOTH_MUSCLE_CELL_MIGRATION		21	0.575536	1.24665	0.18648	0.480193	1	660	tags=33%, list=4%, signal=35%
GO_MYD88_INDEPENDENT_TOLL_LIKE_RECEPTOR_SIGNALING_PATHWAY	GO_MYD88_INDEPENDENT_TOLL_LIKE_RECEPTOR_SIGNALING_PATHWAY		33	0.526486	1.24651	0.17284	0.479971	1	3299	tags=45%, list=21%, signal=58%
GO_POSITIVE_REGULATION_OF_CYTOSKELETON_ORGANIZATION	GO_POSITIVE_REGULATION_OF_CYTOSKELETON_ORGANIZATION		211	0.402514	1.2464	0.07	0.479647	1	1576	tags=16%, list=10%, signal=18%
GO_RHO_PROTEIN_SIGNAL_TRANSDUCTION	GO_RHO_PROTEIN_SIGNAL_TRANSDUCTION		132	0.426068	1.2461	0.099768	0.479818	1	1661	tags=21%, list=11%, signal=24%
GO_GLIAL_CELL_DIFFERENTIATION	GO_GLIAL_CELL_DIFFERENTIATION		215	0.404401	1.24575	0.0733696	0.480049	1	891	tags=16%, list=6%, signal=17%
REACTOME_TRANSCRIPTIONAL_REGULATION_BY_RUNX3	REACTOME_TRANSCRIPTIONAL_REGULATION_BY_RUNX3		95	0.442307	1.24566	0.138015	0.479725	1	2072	tags=31%, list=13%, signal=35%
GO_MRNA_METHYLATION	GO_MRNA_METHYLATION		15	0.597144	1.24563	0.219239	0.479251	1	2874	tags=33%, list=19%, signal=41%
GO_REGULATION_OF_MUSCLE_SYSTEM_PROCESS	GO_REGULATION_OF_MUSCLE_SYSTEM_PROCESS		206	0.404334	1.24551	0.0727763	0.478915	1	1501	tags=15%, list=10%, signal=16%
GO_REGULATION_OF_PHOSPHATIDYLINOSITOL_3_KINASE_SIGNALING	GO_REGULATION_OF_PHOSPHATIDYLINOSITOL_3_KINASE_SIGNALING		110	0.434515	1.24544	0.12439	0.478514	1	1394	tags=20%, list=9%, signal=22%
REACTOME_CROSSLINKING_OF_COLLAGEN_FIBRILS	REACTOME_CROSSLINKING_OF_COLLAGEN_FIBRILS		18	0.600442	1.24524	0.213793	0.478407	1	2132	tags=33%, list=14%, signal=39%
GO_NEGATIVE_REGULATION_OF_MACROAUTOPHAGY	GO_NEGATIVE_REGULATION_OF_MACROAUTOPHAGY		33	0.537673	1.24493	0.167431	0.478609	1	1532	tags=33%, list=10%, signal=37%
GO_NEGATIVE_REGULATION_OF_CHROMOSOME_ORGANIZATION	GO_NEGATIVE_REGULATION_OF_CHROMOSOME_ORGANIZATION		140	0.418243	1.24482	0.0971129	0.478331	1	2274	tags=21%, list=15%, signal=24%
GO_CIRCULATORY_SYSTEM_PROCESS	GO_CIRCULATORY_SYSTEM_PROCESS		479	0.369661	1.24467	0.0309859	0.478103	1	1575	tags=15%, list=10%, signal=17%
GO_POSITIVE_REGULATION_OF_ADAPTIVE_IMMUNE_RESPONSE	GO_POSITIVE_REGULATION_OF_ADAPTIVE_IMMUNE_RESPONSE		92	0.43597	1.24431	0.1133	0.478427	1	596	tags=7%, list=4%, signal=7%
GO_ENDOCRINE_SYSTEM_DEVELOPMENT	GO_ENDOCRINE_SYSTEM_DEVELOPMENT		93	0.44815	1.24413	0.126492	0.478288	1	1739	tags=24%, list=11%, signal=26%
GO_MISMATCH_REPAIR	GO_MISMATCH_REPAIR		32	0.523173	1.24377	0.156566	0.478539	1	3421	tags=41%, list=22%, signal=52%
GO_DNA_GEOMETRIC_CHANGE	GO_DNA_GEOMETRIC_CHANGE		112	0.430211	1.24291	0.100719	0.479889	1	1702	tags=20%, list=11%, signal=22%
GO_SULFUR_COMPOUND_CATABOLIC_PROCESS	GO_SULFUR_COMPOUND_CATABOLIC_PROCESS		43	0.492807	1.24262	0.150115	0.479987	1	506	tags=16%, list=3%, signal=17%
GO_RESPONSE_TO_ORGANOPHOSPHORUS	GO_RESPONSE_TO_ORGANOPHOSPHORUS		113	0.434692	1.24239	0.107969	0.479949	1	1265	tags=12%, list=8%, signal=13%
GO_NEGATIVE_REGULATION_OF_LEUKOCYTE_CELL_CELL_ADHESION	GO_NEGATIVE_REGULATION_OF_LEUKOCYTE_CELL_CELL_ADHESION		104	0.437693	1.24171	0.115741	0.480879	1	2002	tags=21%, list=13%, signal=24%
GO_POSITIVE_REGULATION_OF_RESPONSE_TO_CYTOKINE_STIMULUS	GO_POSITIVE_REGULATION_OF_RESPONSE_TO_CYTOKINE_STIMULUS		53	0.490478	1.24109	0.172093	0.481758	1	2038	tags=25%, list=13%, signal=28%
GO_SEROTONIN_TRANSPORT	GO_SEROTONIN_TRANSPORT		18	0.588942	1.24101	0.189376	0.481353	1	1862	tags=17%, list=12%, signal=19%
GO_ANTIGEN_PROCESSING_AND_PRESENTATION_OF_PEPTIDE_ANTIGEN	GO_ANTIGEN_PROCESSING_AND_PRESENTATION_OF_PEPTIDE_ANTIGEN		170	0.411734	1.24048	0.0914127	0.481979	1	2276	tags=25%, list=15%, signal=29%
REACTOME_METAL_ION_SLC_TRANSPORTERS	REACTOME_METAL_ION_SLC_TRANSPORTERS		24	0.562693	1.24026	0.193333	0.481918	1	1116	tags=25%, list=7%, signal=27%
GO_SALIVARY_GLAND_DEVELOPMENT	GO_SALIVARY_GLAND_DEVELOPMENT		37	0.520378	1.23994	0.150224	0.482108	1	1703	tags=32%, list=11%, signal=36%
REACTOME_CELLULAR_HEXOSE_TRANSPORT	REACTOME_CELLULAR_HEXOSE_TRANSPORT		16	0.601658	1.23973	0.207143	0.482034	1	2860	tags=19%, list=18%, signal=23%
GO_FOREBRAIN_GENERATION_OF_NEURONS	GO_FOREBRAIN_GENERATION_OF_NEURONS		56	0.492569	1.23873	0.159145	0.483806	1	601	tags=23%, list=4%, signal=24%
KEGG_LEUKOCYTE_TRANSENDOTHELIAL_MIGRATION	KEGG_LEUKOCYTE_TRANSENDOTHELIAL_MIGRATION		102	0.443883	1.23869	0.110553	0.483327	1	1894	tags=24%, list=12%, signal=27%
GO_CIRCADIAN_RHYTHM	GO_CIRCADIAN_RHYTHM		200	0.410172	1.23844	0.0885417	0.48334	1	1300	tags=17%, list=8%, signal=18%
REACTOME_NRIF_SIGNALS_CELL_DEATH_FROM_THE_NUCLEUS	REACTOME_NRIF_SIGNALS_CELL_DEATH_FROM_THE_NUCLEUS		16	0.593438	1.2384	0.217295	0.482879	1	792	tags=31%, list=5%, signal=33%
GO_EXTRACELLULAR_STRUCTURE_ORGANIZATION	GO_EXTRACELLULAR_STRUCTURE_ORGANIZATION		344	0.379545	1.23811	0.0638889	0.483029	1	1781	tags=17%, list=11%, signal=18%
REACTOME_PURINERGIC_SIGNALING_IN_LEISHMANIASIS_INFECTION	REACTOME_PURINERGIC_SIGNALING_IN_LEISHMANIASIS_INFECTION		21	0.574919	1.23793	0.178744	0.482858	1	2275	tags=38%, list=15%, signal=45%
GO_CHROMATIN_ORGANIZATION_INVOLVED_IN_REGULATION_OF_TRANSCRIPTION	GO_CHROMATIN_ORGANIZATION_INVOLVED_IN_REGULATION_OF_TRANSCRIPTION		112	0.438114	1.23769	0.111399	0.482835	1	1691	tags=22%, list=11%, signal=25%
GO_CATECHOLAMINE_BIOSYNTHETIC_PROCESS	GO_CATECHOLAMINE_BIOSYNTHETIC_PROCESS		17	0.597143	1.23765	0.205314	0.482385	1	94	tags=6%, list=1%, signal=6%
GO_HEMATOPOIETIC_STEM_CELL_DIFFERENTIATION	GO_HEMATOPOIETIC_STEM_CELL_DIFFERENTIATION		85	0.446859	1.23713	0.121065	0.483038	1	2072	tags=25%, list=13%, signal=28%
GO_REGULATION_OF_DEFENSE_RESPONSE_TO_VIRUS_BY_VIRUS	GO_REGULATION_OF_DEFENSE_RESPONSE_TO_VIRUS_BY_VIRUS		28	0.535846	1.23613	0.172018	0.484799	1	1152	tags=18%, list=7%, signal=19%
GO_MULTICELLULAR_ORGANISMAL_RESPONSE_TO_STRESS	GO_MULTICELLULAR_ORGANISMAL_RESPONSE_TO_STRESS		70	0.461598	1.23573	0.145631	0.485119	1	1453	tags=13%, list=9%, signal=14%
GO_CENTRAL_NERVOUS_SYSTEM_NEURON_DIFFERENTIATION	GO_CENTRAL_NERVOUS_SYSTEM_NEURON_DIFFERENTIATION		171	0.410074	1.23562	0.0769231	0.484855	1	550	tags=12%, list=4%, signal=12%
GO_ADULT_BEHAVIOR	GO_ADULT_BEHAVIOR		118	0.4353	1.23538	0.121693	0.48489	1	381	tags=9%, list=2%, signal=9%
GO_BONE_MINERALIZATION	GO_BONE_MINERALIZATION		98	0.446198	1.23526	0.128019	0.48461	1	1570	tags=23%, list=10%, signal=26%
GO_MIDBRAIN_DEVELOPMENT	GO_MIDBRAIN_DEVELOPMENT		74	0.448624	1.23506	0.124688	0.484563	1	1814	tags=32%, list=12%, signal=37%
GO_POSITIVE_REGULATION_OF_TRANSMEMBRANE_RECEPTOR_PROTEIN_SERINE_THREONINE_KINASE_SIGNALING_PATHWAY	GO_POSITIVE_REGULATION_OF_TRANSMEMBRANE_RECEPTOR_PROTEIN_SERINE_THREONINE_KINASE_SIGNALING_PATHWAY		99	0.438627	1.23501	0.115023	0.484096	1	1383	tags=13%, list=9%, signal=14%
GO_PARASYMPATHETIC_NERVOUS_SYSTEM_DEVELOPMENT	GO_PARASYMPATHETIC_NERVOUS_SYSTEM_DEVELOPMENT		15	0.603729	1.23469	0.211268	0.484303	1	1575	tags=20%, list=10%, signal=22%
GO_ACTIN_FILAMENT_SEVERING	GO_ACTIN_FILAMENT_SEVERING		16	0.597937	1.23451	0.22335	0.484154	1	2406	tags=38%, list=16%, signal=44%
KEGG_GLUTATHIONE_METABOLISM	KEGG_GLUTATHIONE_METABOLISM		44	0.498212	1.2345	0.147392	0.483615	1	753	tags=18%, list=5%, signal=19%
GO_MUSCLE_HYPERTROPHY_IN_RESPONSE_TO_STRESS	GO_MUSCLE_HYPERTROPHY_IN_RESPONSE_TO_STRESS		21	0.573865	1.23349	0.21934	0.485475	1	1448	tags=38%, list=9%, signal=42%
GO_NEGATIVE_REGULATION_OF_RECEPTOR_SIGNALING_PATHWAY_VIA_STAT	GO_NEGATIVE_REGULATION_OF_RECEPTOR_SIGNALING_PATHWAY_VIA_STAT		21	0.563014	1.23306	0.224299	0.485982	1	1361	tags=33%, list=9%, signal=36%
GO_REGULATION_OF_CYSTEINE_TYPE_ENDOPEPTIDASE_ACTIVITY_INVOLVED_IN_APOPTOTIC_SIGNALING_PATHWAY	GO_REGULATION_OF_CYSTEINE_TYPE_ENDOPEPTIDASE_ACTIVITY_INVOLVED_IN_APOPTOTIC_SIGNALING_PATHWAY		17	0.575045	1.23284	0.201405	0.485945	1	59	tags=6%, list=0%, signal=6%
GO_REGULATION_OF_AUTOPHAGY	GO_REGULATION_OF_AUTOPHAGY		330	0.381877	1.23241	0.0693333	0.486361	1	2023	tags=23%, list=13%, signal=26%
GO_REGULATION_OF_SYNAPTIC_TRANSMISSION_DOPAMINERGIC	GO_REGULATION_OF_SYNAPTIC_TRANSMISSION_DOPAMINERGIC		16	0.577173	1.23074	0.191847	0.489688	1	126	tags=6%, list=1%, signal=6%
REACTOME_STRIATED_MUSCLE_CONTRACTION	REACTOME_STRIATED_MUSCLE_CONTRACTION		32	0.525342	1.23024	0.174129	0.490338	1	1429	tags=13%, list=9%, signal=14%
REACTOME_PROGRAMMED_CELL_DEATH	REACTOME_PROGRAMMED_CELL_DEATH		169	0.402651	1.22942	0.0954774	0.491797	1	2090	tags=24%, list=13%, signal=27%
GO_REGULATION_OF_ENDOPLASMIC_RETICULUM_STRESS_INDUCED_INTRINSIC_APOPTOTIC_SIGNALING_PATHWAY	GO_REGULATION_OF_ENDOPLASMIC_RETICULUM_STRESS_INDUCED_INTRINSIC_APOPTOTIC_SIGNALING_PATHWAY		29	0.533941	1.22928	0.196796	0.491563	1	1554	tags=34%, list=10%, signal=38%
GO_INTERLEUKIN_8_PRODUCTION	GO_INTERLEUKIN_8_PRODUCTION		62	0.468177	1.22922	0.147465	0.491179	1	2275	tags=27%, list=15%, signal=32%
GO_FOCAL_ADHESION_ASSEMBLY	GO_FOCAL_ADHESION_ASSEMBLY		82	0.456407	1.22853	0.143236	0.49229	1	1152	tags=20%, list=7%, signal=21%
GO_HUMORAL_IMMUNE_RESPONSE	GO_HUMORAL_IMMUNE_RESPONSE		132	0.433532	1.22846	0.114355	0.491889	1	1188	tags=9%, list=8%, signal=10%
GO_NEGATIVE_REGULATION_OF_VIRAL_LIFE_CYCLE	GO_NEGATIVE_REGULATION_OF_VIRAL_LIFE_CYCLE		62	0.466301	1.2284	0.130435	0.491482	1	1982	tags=27%, list=13%, signal=31%
GO_REGULATION_OF_MACROAUTOPHAGY	GO_REGULATION_OF_MACROAUTOPHAGY		171	0.413274	1.22807	0.120603	0.491704	1	1838	tags=25%, list=12%, signal=28%
GO_RESPONSE_TO_GLUCAGON	GO_RESPONSE_TO_GLUCAGON		30	0.529773	1.22774	0.1875	0.491946	1	623	tags=13%, list=4%, signal=14%
REACTOME_OVARIAN_TUMOR_DOMAIN_PROTEASES	REACTOME_OVARIAN_TUMOR_DOMAIN_PROTEASES		38	0.510079	1.22769	0.182051	0.4915	1	1911	tags=32%, list=12%, signal=36%
GO_MYD88_DEPENDENT_TOLL_LIKE_RECEPTOR_SIGNALING_PATHWAY	GO_MYD88_DEPENDENT_TOLL_LIKE_RECEPTOR_SIGNALING_PATHWAY		32	0.526824	1.22766	0.200903	0.491017	1	1359	tags=19%, list=9%, signal=21%
GO_ACTIVATION_OF_PROTEIN_KINASE_A_ACTIVITY	GO_ACTIVATION_OF_PROTEIN_KINASE_A_ACTIVITY		16	0.595066	1.22756	0.217073	0.490731	1	1882	tags=25%, list=12%, signal=28%
REACTOME_REGULATION_OF_MRNA_STABILITY_BY_PROTEINS_THAT_BIND_AU_RICH_ELEMENTS	REACTOME_REGULATION_OF_MRNA_STABILITY_BY_PROTEINS_THAT_BIND_AU_RICH_ELEMENTS		85	0.444084	1.22753	0.130641	0.490278	1	2079	tags=26%, list=13%, signal=30%
GO_PEPTIDYL_THREONINE_DEPHOSPHORYLATION	GO_PEPTIDYL_THREONINE_DEPHOSPHORYLATION		22	0.551988	1.22725	0.207729	0.490416	1	1940	tags=32%, list=13%, signal=36%
GO_REGULATION_OF_B_CELL_PROLIFERATION	GO_REGULATION_OF_B_CELL_PROLIFERATION		54	0.47528	1.22696	0.170213	0.490583	1	555	tags=9%, list=4%, signal=10%
KEGG_GAP_JUNCTION	KEGG_GAP_JUNCTION		82	0.440938	1.22676	0.131234	0.490504	1	913	tags=17%, list=6%, signal=18%
GO_CELLULAR_RESPONSE_TO_REACTIVE_OXYGEN_SPECIES	GO_CELLULAR_RESPONSE_TO_REACTIVE_OXYGEN_SPECIES		147	0.411247	1.22633	0.111675	0.491062	1	1138	tags=17%, list=7%, signal=18%
GO_NEGATIVE_REGULATION_OF_LEUKOCYTE_MIGRATION	GO_NEGATIVE_REGULATION_OF_LEUKOCYTE_MIGRATION		41	0.502414	1.22566	0.168203	0.492184	1	894	tags=12%, list=6%, signal=13%
GO_EPIDERMIS_MORPHOGENESIS	GO_EPIDERMIS_MORPHOGENESIS		25	0.545641	1.22548	0.197339	0.492069	1	891	tags=16%, list=6%, signal=17%
GO_RECEPTOR_SIGNALING_PATHWAY_VIA_STAT	GO_RECEPTOR_SIGNALING_PATHWAY_VIA_STAT		119	0.417875	1.22518	0.132832	0.492304	1	1612	tags=17%, list=10%, signal=19%
GO_POSITIVE_REGULATION_OF_LYMPHOCYTE_MEDIATED_IMMUNITY	GO_POSITIVE_REGULATION_OF_LYMPHOCYTE_MEDIATED_IMMUNITY		82	0.443315	1.22465	0.145278	0.492989	1	596	tags=7%, list=4%, signal=8%
GO_REGULATION_OF_MEGAKARYOCYTE_DIFFERENTIATION	GO_REGULATION_OF_MEGAKARYOCYTE_DIFFERENTIATION		55	0.480921	1.22423	0.137681	0.493486	1	1467	tags=20%, list=9%, signal=22%
REACTOME_PI_3K_CASCADE_FGFR3	REACTOME_PI_3K_CASCADE_FGFR3		17	0.597757	1.22355	0.233256	0.494569	1	1204	tags=29%, list=8%, signal=32%
REACTOME_DEACTIVATION_OF_THE_BETA_CATENIN_TRANSACTIVATING_COMPLEX	REACTOME_DEACTIVATION_OF_THE_BETA_CATENIN_TRANSACTIVATING_COMPLEX		41	0.49805	1.22329	0.180139	0.494667	1	1254	tags=27%, list=8%, signal=29%
GO_NEGATIVE_REGULATION_OF_MULTI_ORGANISM_PROCESS	GO_NEGATIVE_REGULATION_OF_MULTI_ORGANISM_PROCESS		20	0.56764	1.22295	0.216216	0.494946	1	689	tags=10%, list=4%, signal=10%
GO_NEGATIVE_REGULATION_OF_NUCLEAR_DIVISION	GO_NEGATIVE_REGULATION_OF_NUCLEAR_DIVISION		56	0.483333	1.22251	0.167064	0.495393	1	2121	tags=20%, list=14%, signal=23%
GO_POSITIVE_REGULATION_OF_ORGAN_GROWTH	GO_POSITIVE_REGULATION_OF_ORGAN_GROWTH		44	0.496549	1.22236	0.175676	0.495186	1	471	tags=14%, list=3%, signal=14%
GO_POSITIVE_REGULATION_OF_FIBROBLAST_PROLIFERATION	GO_POSITIVE_REGULATION_OF_FIBROBLAST_PROLIFERATION		45	0.484274	1.22182	0.157175	0.495911	1	913	tags=13%, list=6%, signal=14%
REACTOME_NEUTROPHIL_DEGRANULATION	REACTOME_NEUTROPHIL_DEGRANULATION		396	0.367049	1.2218	0.0623306	0.495411	1	1567	tags=18%, list=10%, signal=20%
GO_POSITIVE_REGULATION_OF_VASCULAR_ENDOTHELIAL_CELL_PROLIFERATION	GO_POSITIVE_REGULATION_OF_VASCULAR_ENDOTHELIAL_CELL_PROLIFERATION		15	0.595165	1.22157	0.20979	0.495471	1	469	tags=20%, list=3%, signal=21%
GO_NEGATIVE_REGULATION_OF_EXTRINSIC_APOPTOTIC_SIGNALING_PATHWAY	GO_NEGATIVE_REGULATION_OF_EXTRINSIC_APOPTOTIC_SIGNALING_PATHWAY		93	0.434341	1.22096	0.136038	0.49641	1	1250	tags=19%, list=8%, signal=21%
GO_CYTOPLASMIC_PATTERN_RECOGNITION_RECEPTOR_SIGNALING_PATHWAY	GO_CYTOPLASMIC_PATTERN_RECOGNITION_RECEPTOR_SIGNALING_PATHWAY		66	0.455721	1.22015	0.160756	0.497791	1	2038	tags=27%, list=13%, signal=31%
GO_POSITIVE_REGULATION_OF_VASCULAR_ENDOTHELIAL_GROWTH_FACTOR_PRODUCTION	GO_POSITIVE_REGULATION_OF_VASCULAR_ENDOTHELIAL_GROWTH_FACTOR_PRODUCTION		24	0.554352	1.22005	0.200483	0.49749	1	507	tags=8%, list=3%, signal=9%
GO_REGULATION_OF_T_CELL_ACTIVATION	GO_REGULATION_OF_T_CELL_ACTIVATION		270	0.384597	1.21912	0.0759162	0.499141	1	1619	tags=16%, list=10%, signal=17%
REACTOME_ACTIVATION_OF_SMO	REACTOME_ACTIVATION_OF_SMO		17	0.594991	1.21909	0.244656	0.498677	1	78	tags=12%, list=1%, signal=12%
GO_POSITIVE_REGULATION_OF_MAPK_CASCADE	GO_POSITIVE_REGULATION_OF_MAPK_CASCADE		468	0.364145	1.21887	0.0308989	0.498687	1	1607	tags=15%, list=10%, signal=16%
GO_SENSORY_PERCEPTION_OF_SMELL	GO_SENSORY_PERCEPTION_OF_SMELL		120	0.417091	1.21871	0.122596	0.498533	1	12	tags=1%, list=0%, signal=1%
GO_SOMITOGENESIS	GO_SOMITOGENESIS		58	0.4576	1.2186	0.159806	0.498236	1	770	tags=9%, list=5%, signal=9%
GO_TRANSITION_METAL_ION_TRANSPORT	GO_TRANSITION_METAL_ION_TRANSPORT		113	0.422579	1.21843	0.114286	0.498151	1	1384	tags=17%, list=9%, signal=18%
GO_POSITIVE_REGULATION_OF_PROTEOLYSIS	GO_POSITIVE_REGULATION_OF_PROTEOLYSIS		324	0.379869	1.21836	0.0816901	0.497812	1	1596	tags=17%, list=10%, signal=19%
REACTOME_METALLOPROTEASE_DUBS	REACTOME_METALLOPROTEASE_DUBS		26	0.535999	1.21775	0.193396	0.49866	1	1798	tags=31%, list=12%, signal=35%
GO_POSITIVE_REGULATION_OF_VASCULAR_ASSOCIATED_SMOOTH_MUSCLE_CELL_MIGRATION	GO_POSITIVE_REGULATION_OF_VASCULAR_ASSOCIATED_SMOOTH_MUSCLE_CELL_MIGRATION		16	0.588973	1.21753	0.211921	0.498612	1	71	tags=13%, list=0%, signal=13%
GO_RETINA_HOMEOSTASIS	GO_RETINA_HOMEOSTASIS		58	0.475229	1.21751	0.159794	0.498133	1	205	tags=7%, list=1%, signal=7%
GO_CEREBRAL_CORTEX_CELL_MIGRATION	GO_CEREBRAL_CORTEX_CELL_MIGRATION		40	0.489813	1.21685	0.190709	0.49908	1	930	tags=28%, list=6%, signal=29%
GO_ACTIN_CYTOSKELETON_REORGANIZATION	GO_ACTIN_CYTOSKELETON_REORGANIZATION		103	0.440605	1.21641	0.148325	0.499568	1	1826	tags=20%, list=12%, signal=23%
GO_MYELOID_LEUKOCYTE_CYTOKINE_PRODUCTION	GO_MYELOID_LEUKOCYTE_CYTOKINE_PRODUCTION		28	0.52923	1.21567	0.2	0.50079	1	1739	tags=25%, list=11%, signal=28%
REACTOME_MET_PROMOTES_CELL_MOTILITY	REACTOME_MET_PROMOTES_CELL_MOTILITY		41	0.50212	1.21562	0.178404	0.500353	1	2373	tags=27%, list=15%, signal=32%
GO_FATTY_ACID_DERIVATIVE_METABOLIC_PROCESS	GO_FATTY_ACID_DERIVATIVE_METABOLIC_PROCESS		125	0.419354	1.21426	0.124682	0.503151	1	744	tags=9%, list=5%, signal=9%
GO_NEGATIVE_REGULATION_OF_RESPONSE_TO_ENDOPLASMIC_RETICULUM_STRESS	GO_NEGATIVE_REGULATION_OF_RESPONSE_TO_ENDOPLASMIC_RETICULUM_STRESS		47	0.482504	1.21425	0.165116	0.502643	1	1720	tags=30%, list=11%, signal=33%
REACTOME_ACTIVATED_TAK1_MEDIATES_P38_MAPK_ACTIVATION	REACTOME_ACTIVATED_TAK1_MEDIATES_P38_MAPK_ACTIVATION		22	0.553592	1.21396	0.233645	0.502791	1	550	tags=14%, list=4%, signal=14%
GO_BONE_REMODELING	GO_BONE_REMODELING		81	0.438474	1.21293	0.138756	0.504645	1	1617	tags=17%, list=10%, signal=19%
GO_POSITIVE_REGULATION_OF_CELL_GROWTH	GO_POSITIVE_REGULATION_OF_CELL_GROWTH		153	0.40716	1.21246	0.117048	0.505273	1	895	tags=11%, list=6%, signal=12%
KEGG_VASOPRESSIN_REGULATED_WATER_REABSORPTION	KEGG_VASOPRESSIN_REGULATED_WATER_REABSORPTION		42	0.487013	1.21195	0.205011	0.506068	1	1350	tags=19%, list=9%, signal=21%
GO_RESPONSE_TO_DOPAMINE	GO_RESPONSE_TO_DOPAMINE		69	0.465146	1.2112	0.159353	0.507272	1	659	tags=9%, list=4%, signal=9%
GO_POSITIVE_REGULATION_OF_LEUKOCYTE_MEDIATED_IMMUNITY	GO_POSITIVE_REGULATION_OF_LEUKOCYTE_MEDIATED_IMMUNITY		112	0.423723	1.21109	0.109489	0.507012	1	1565	tags=12%, list=10%, signal=13%
GO_POSITIVE_REGULATION_OF_EPITHELIAL_TO_MESENCHYMAL_TRANSITION	GO_POSITIVE_REGULATION_OF_EPITHELIAL_TO_MESENCHYMAL_TRANSITION		44	0.488006	1.21105	0.181609	0.506573	1	1169	tags=23%, list=8%, signal=25%
GO_MONOCYTE_CHEMOTAXIS	GO_MONOCYTE_CHEMOTAXIS		42	0.494867	1.21102	0.1925	0.50611	1	629	tags=10%, list=4%, signal=10%
GO_POSITIVE_REGULATION_OF_MYOBLAST_DIFFERENTIATION	GO_POSITIVE_REGULATION_OF_MYOBLAST_DIFFERENTIATION		19	0.563119	1.2107	0.20802	0.506327	1	1523	tags=26%, list=10%, signal=29%
GO_MOTOR_NEURON_AXON_GUIDANCE	GO_MOTOR_NEURON_AXON_GUIDANCE		27	0.534235	1.21038	0.180556	0.506575	1	1753	tags=22%, list=11%, signal=25%
REACTOME_SHC1_EVENTS_IN_ERBB2_SIGNALING	REACTOME_SHC1_EVENTS_IN_ERBB2_SIGNALING		21	0.569313	1.21027	0.228833	0.506291	1	1775	tags=24%, list=11%, signal=27%
GO_NEGATIVE_REGULATION_OF_CHROMATIN_ORGANIZATION	GO_NEGATIVE_REGULATION_OF_CHROMATIN_ORGANIZATION		60	0.460443	1.20988	0.161137	0.506658	1	1815	tags=17%, list=12%, signal=19%
REACTOME_ZINC_TRANSPORTERS	REACTOME_ZINC_TRANSPORTERS		15	0.591186	1.2096	0.239905	0.506849	1	1116	tags=20%, list=7%, signal=22%
GO_RESPONSE_TO_CARBOHYDRATE	GO_RESPONSE_TO_CARBOHYDRATE		199	0.386142	1.20938	0.0982368	0.506828	1	1448	tags=19%, list=9%, signal=21%
GO_NEGATIVE_REGULATION_OF_CANONICAL_WNT_SIGNALING_PATHWAY	GO_NEGATIVE_REGULATION_OF_CANONICAL_WNT_SIGNALING_PATHWAY		172	0.397826	1.20914	0.106952	0.506865	1	2072	tags=26%, list=13%, signal=29%
GO_CONNECTIVE_TISSUE_DEVELOPMENT	GO_CONNECTIVE_TISSUE_DEVELOPMENT		226	0.387528	1.20882	0.0995261	0.50713	1	1619	tags=19%, list=10%, signal=21%
GO_REGULATION_OF_DENDRITE_EXTENSION	GO_REGULATION_OF_DENDRITE_EXTENSION		22	0.554818	1.20782	0.238426	0.508977	1	1078	tags=18%, list=7%, signal=20%
KEGG_STEROID_HORMONE_BIOSYNTHESIS	KEGG_STEROID_HORMONE_BIOSYNTHESIS		18	0.567125	1.20719	0.203747	0.509916	1	31	tags=6%, list=0%, signal=6%
REACTOME_SIGNALING_BY_ERBB2_ECD_MUTANTS	REACTOME_SIGNALING_BY_ERBB2_ECD_MUTANTS		16	0.580285	1.20704	0.217799	0.509762	1	1894	tags=44%, list=12%, signal=50%
GO_POSITIVE_REGULATION_OF_CARDIAC_MUSCLE_TISSUE_DEVELOPMENT	GO_POSITIVE_REGULATION_OF_CARDIAC_MUSCLE_TISSUE_DEVELOPMENT		41	0.504306	1.20684	0.2	0.509707	1	450	tags=12%, list=3%, signal=13%
GO_TISSUE_REGENERATION	GO_TISSUE_REGENERATION		63	0.454207	1.20668	0.149883	0.509525	1	1881	tags=24%, list=12%, signal=27%
GO_INTERFERON_ALPHA_PRODUCTION	GO_INTERFERON_ALPHA_PRODUCTION		22	0.548057	1.20595	0.22488	0.510742	1	2038	tags=36%, list=13%, signal=42%
GO_METAPHASE_ANAPHASE_TRANSITION_OF_CELL_CYCLE	GO_METAPHASE_ANAPHASE_TRANSITION_OF_CELL_CYCLE		59	0.455937	1.20576	0.191748	0.510619	1	1180	tags=8%, list=8%, signal=9%
GO_SIGNALING_RECEPTOR_LIGAND_PRECURSOR_PROCESSING	GO_SIGNALING_RECEPTOR_LIGAND_PRECURSOR_PROCESSING		25	0.527293	1.2057	0.2	0.510225	1	1211	tags=20%, list=8%, signal=22%
GO_REGULATION_OF_HYDROGEN_PEROXIDE_METABOLIC_PROCESS	GO_REGULATION_OF_HYDROGEN_PEROXIDE_METABOLIC_PROCESS		18	0.566317	1.20555	0.231818	0.510098	1	1152	tags=28%, list=7%, signal=30%
REACTOME_PEROXISOMAL_LIPID_METABOLISM	REACTOME_PEROXISOMAL_LIPID_METABOLISM		27	0.512294	1.20538	0.224747	0.509967	1	2780	tags=48%, list=18%, signal=59%
REACTOME_REGULATION_OF_KIT_SIGNALING	REACTOME_REGULATION_OF_KIT_SIGNALING		16	0.58106	1.20537	0.252772	0.509462	1	1909	tags=31%, list=12%, signal=36%
GO_GLIAL_CELL_MIGRATION	GO_GLIAL_CELL_MIGRATION		51	0.480302	1.2053	0.171913	0.509095	1	1644	tags=31%, list=11%, signal=35%
GO_CEREBRAL_CORTEX_RADIALLY_ORIENTED_CELL_MIGRATION	GO_CEREBRAL_CORTEX_RADIALLY_ORIENTED_CELL_MIGRATION		30	0.504333	1.20516	0.220049	0.508884	1	1268	tags=30%, list=8%, signal=33%
GO_MULTICELLULAR_ORGANISM_GROWTH	GO_MULTICELLULAR_ORGANISM_GROWTH		142	0.40792	1.20452	0.125301	0.509856	1	1609	tags=18%, list=10%, signal=20%
GO_REGULATION_OF_CELL_CELL_ADHESION	GO_REGULATION_OF_CELL_CELL_ADHESION		358	0.367938	1.20422	0.0691489	0.510156	1	1621	tags=18%, list=10%, signal=19%
GO_RELAXATION_OF_MUSCLE	GO_RELAXATION_OF_MUSCLE		28	0.512826	1.20422	0.19697	0.509646	1	1531	tags=25%, list=10%, signal=28%
GO_ANTIGEN_PROCESSING_AND_PRESENTATION	GO_ANTIGEN_PROCESSING_AND_PRESENTATION		202	0.394612	1.204	0.103448	0.509618	1	2276	tags=24%, list=15%, signal=27%
REACTOME_IRON_UPTAKE_AND_TRANSPORT	REACTOME_IRON_UPTAKE_AND_TRANSPORT		54	0.464238	1.20394	0.185012	0.509227	1	1880	tags=28%, list=12%, signal=32%
GO_NEGATIVE_REGULATION_OF_CELL_CYCLE_PHASE_TRANSITION	GO_NEGATIVE_REGULATION_OF_CELL_CYCLE_PHASE_TRANSITION		236	0.38641	1.2037	0.102426	0.509276	1	1194	tags=15%, list=8%, signal=16%
GO_APPENDAGE_DEVELOPMENT	GO_APPENDAGE_DEVELOPMENT		153	0.404015	1.20325	0.109974	0.50981	1	1753	tags=22%, list=11%, signal=24%
GO_ADIPOSE_TISSUE_DEVELOPMENT	GO_ADIPOSE_TISSUE_DEVELOPMENT		40	0.494431	1.20293	0.201456	0.510002	1	1421	tags=28%, list=9%, signal=30%
REACTOME_DDX58_IFIH1_MEDIATED_INDUCTION_OF_INTERFERON_ALPHA_BETA	REACTOME_DDX58_IFIH1_MEDIATED_INDUCTION_OF_INTERFERON_ALPHA_BETA		60	0.476121	1.20288	0.179907	0.509588	1	2038	tags=28%, list=13%, signal=33%
GO_REGULATION_OF_CARDIAC_MUSCLE_CELL_DIFFERENTIATION	GO_REGULATION_OF_CARDIAC_MUSCLE_CELL_DIFFERENTIATION		34	0.50049	1.20283	0.152993	0.509207	1	654	tags=12%, list=4%, signal=12%
REACTOME_ZBP1_DAI_MEDIATED_INDUCTION_OF_TYPE_I_IFNS	REACTOME_ZBP1_DAI_MEDIATED_INDUCTION_OF_TYPE_I_IFNS		20	0.56464	1.20251	0.225383	0.509457	1	1138	tags=20%, list=7%, signal=22%
GO_CELL_COMMUNICATION_BY_ELECTRICAL_COUPLING	GO_CELL_COMMUNICATION_BY_ELECTRICAL_COUPLING		29	0.517938	1.20242	0.207459	0.509155	1	940	tags=17%, list=6%, signal=18%
GO_BODY_FLUID_SECRETION	GO_BODY_FLUID_SECRETION		81	0.43197	1.20228	0.152913	0.50896	1	1466	tags=15%, list=9%, signal=16%
GO_ENDOTHELIAL_CELL_MIGRATION	GO_ENDOTHELIAL_CELL_MIGRATION		196	0.39861	1.20216	0.136919	0.508742	1	1528	tags=20%, list=10%, signal=22%
GO_NEGATIVE_REGULATION_OF_MUSCLE_HYPERTROPHY	GO_NEGATIVE_REGULATION_OF_MUSCLE_HYPERTROPHY		25	0.539035	1.20213	0.219907	0.508323	1	1612	tags=24%, list=10%, signal=27%
GO_NEGATIVE_REGULATION_OF_DNA_METABOLIC_PROCESS	GO_NEGATIVE_REGULATION_OF_DNA_METABOLIC_PROCESS		111	0.421624	1.20205	0.135897	0.507993	1	2704	tags=29%, list=17%, signal=35%
GO_ORGAN_INDUCTION	GO_ORGAN_INDUCTION		19	0.558397	1.20182	0.235443	0.508023	1	891	tags=16%, list=6%, signal=17%
GO_DOPAMINERGIC_NEURON_DIFFERENTIATION	GO_DOPAMINERGIC_NEURON_DIFFERENTIATION		25	0.535579	1.2015	0.22276	0.508206	1	55	tags=8%, list=0%, signal=8%
GO_HEMATOPOIETIC_PROGENITOR_CELL_DIFFERENTIATION	GO_HEMATOPOIETIC_PROGENITOR_CELL_DIFFERENTIATION		164	0.399291	1.2013	0.125628	0.508148	1	1086	tags=13%, list=7%, signal=14%
GO_GLAND_DEVELOPMENT	GO_GLAND_DEVELOPMENT		375	0.364781	1.20073	0.0692521	0.508883	1	1739	tags=18%, list=11%, signal=20%
GO_REGULATION_OF_CAMP_MEDIATED_SIGNALING	GO_REGULATION_OF_CAMP_MEDIATED_SIGNALING		45	0.473683	1.20026	0.181159	0.509483	1	2165	tags=22%, list=14%, signal=26%
GO_INTERLEUKIN_1_MEDIATED_SIGNALING_PATHWAY	GO_INTERLEUKIN_1_MEDIATED_SIGNALING_PATHWAY		97	0.421884	1.20008	0.137592	0.509362	1	2072	tags=25%, list=13%, signal=28%
GO_CARBOHYDRATE_TRANSMEMBRANE_TRANSPORT	GO_CARBOHYDRATE_TRANSMEMBRANE_TRANSPORT		94	0.420974	1.19969	0.145	0.509788	1	1820	tags=22%, list=12%, signal=25%
GO_REGULATION_OF_WNT_SIGNALING_PATHWAY_PLANAR_CELL_POLARITY_PATHWAY	GO_REGULATION_OF_WNT_SIGNALING_PATHWAY_PLANAR_CELL_POLARITY_PATHWAY		15	0.591726	1.1995	0.251765	0.509685	1	11	tags=7%, list=0%, signal=7%
REACTOME_FCERI_MEDIATED_MAPK_ACTIVATION	REACTOME_FCERI_MEDIATED_MAPK_ACTIVATION		30	0.513521	1.19946	0.221198	0.509262	1	2109	tags=27%, list=14%, signal=31%
GO_ESTABLISHMENT_OF_ENDOTHELIAL_BARRIER	GO_ESTABLISHMENT_OF_ENDOTHELIAL_BARRIER		43	0.483527	1.19871	0.168293	0.51052	1	1041	tags=21%, list=7%, signal=22%
REACTOME_TRANSPORT_OF_INORGANIC_CATIONS_ANIONS_AND_AMINO_ACIDS_OLIGOPEPTIDES	REACTOME_TRANSPORT_OF_INORGANIC_CATIONS_ANIONS_AND_AMINO_ACIDS_OLIGOPEPTIDES		94	0.422425	1.19812	0.131514	0.511417	1	940	tags=9%, list=6%, signal=9%
REACTOME_ESTROGEN_DEPENDENT_GENE_EXPRESSION	REACTOME_ESTROGEN_DEPENDENT_GENE_EXPRESSION		106	0.428134	1.19785	0.15	0.511511	1	1999	tags=23%, list=13%, signal=26%
GO_REGULATION_OF_PROTEIN_BINDING	GO_REGULATION_OF_PROTEIN_BINDING		193	0.391514	1.19734	0.11811	0.51224	1	1829	tags=18%, list=12%, signal=20%
HALLMARK_HEME_METABOLISM	HALLMARK_HEME_METABOLISM		182	0.403602	1.19663	0.125307	0.5134	1	1050	tags=16%, list=7%, signal=17%
GO_DEFENSE_RESPONSE_TO_BACTERIUM	GO_DEFENSE_RESPONSE_TO_BACTERIUM		139	0.400753	1.19592	0.132353	0.514595	1	1928	tags=13%, list=12%, signal=15%
GO_DIGESTIVE_SYSTEM_DEVELOPMENT	GO_DIGESTIVE_SYSTEM_DEVELOPMENT		121	0.413451	1.19564	0.166276	0.514729	1	1421	tags=15%, list=9%, signal=16%
GO_POSITIVE_REGULATION_OF_VASCULATURE_DEVELOPMENT	GO_POSITIVE_REGULATION_OF_VASCULATURE_DEVELOPMENT		162	0.405118	1.19494	0.129032	0.515786	1	1034	tags=15%, list=7%, signal=16%
GO_NEGATIVE_REGULATION_OF_GLIOGENESIS	GO_NEGATIVE_REGULATION_OF_GLIOGENESIS		39	0.491942	1.1947	0.212264	0.515832	1	274	tags=15%, list=2%, signal=16%
GO_NEGATIVE_REGULATION_OF_ADAPTIVE_IMMUNE_RESPONSE	GO_NEGATIVE_REGULATION_OF_ADAPTIVE_IMMUNE_RESPONSE		36	0.495308	1.19426	0.209246	0.516394	1	2282	tags=22%, list=15%, signal=26%
GO_REGULATION_OF_CELL_FATE_COMMITMENT	GO_REGULATION_OF_CELL_FATE_COMMITMENT		27	0.520848	1.19329	0.213777	0.518171	1	275	tags=11%, list=2%, signal=11%
GO_NONRIBOSOMAL_PEPTIDE_BIOSYNTHETIC_PROCESS	GO_NONRIBOSOMAL_PEPTIDE_BIOSYNTHETIC_PROCESS		18	0.568866	1.1932	0.26747	0.51786	1	624	tags=22%, list=4%, signal=23%
GO_NEURON_APOPTOTIC_PROCESS	GO_NEURON_APOPTOTIC_PROCESS		225	0.379879	1.19309	0.113208	0.517615	1	1512	tags=18%, list=10%, signal=20%
GO_POSITIVE_REGULATION_OF_TRANSMEMBRANE_TRANSPORT	GO_POSITIVE_REGULATION_OF_TRANSMEMBRANE_TRANSPORT		183	0.400083	1.19298	0.127273	0.517333	1	1515	tags=17%, list=10%, signal=19%
GO_POSITIVE_REGULATION_OF_CELL_DIVISION	GO_POSITIVE_REGULATION_OF_CELL_DIVISION		66	0.452908	1.19278	0.165049	0.517284	1	1150	tags=18%, list=7%, signal=20%
GO_FEMALE_GAMETE_GENERATION	GO_FEMALE_GAMETE_GENERATION		125	0.408188	1.19265	0.130864	0.517079	1	891	tags=9%, list=6%, signal=9%
REACTOME_DOWNSTREAM_SIGNALING_OF_ACTIVATED_FGFR3	REACTOME_DOWNSTREAM_SIGNALING_OF_ACTIVATED_FGFR3		24	0.528647	1.19237	0.232346	0.517206	1	1894	tags=33%, list=12%, signal=38%
GO_POSITIVE_REGULATION_OF_MAP_KINASE_ACTIVITY	GO_POSITIVE_REGULATION_OF_MAP_KINASE_ACTIVITY		244	0.38118	1.19203	0.130556	0.517514	1	1168	tags=13%, list=8%, signal=14%
GO_CELLULAR_RESPONSE_TO_FLUID_SHEAR_STRESS	GO_CELLULAR_RESPONSE_TO_FLUID_SHEAR_STRESS		18	0.553127	1.19152	0.221649	0.518281	1	826	tags=44%, list=5%, signal=47%
GO_REGULATION_OF_CALCIUM_MEDIATED_SIGNALING	GO_REGULATION_OF_CALCIUM_MEDIATED_SIGNALING		91	0.424748	1.19136	0.150895	0.518099	1	2445	tags=21%, list=16%, signal=25%
GO_REGULATION_OF_VASCULAR_PERMEABILITY	GO_REGULATION_OF_VASCULAR_PERMEABILITY		41	0.491758	1.19122	0.218605	0.51796	1	803	tags=15%, list=5%, signal=15%
REACTOME_NON_INTEGRIN_MEMBRANE_ECM_INTERACTIONS	REACTOME_NON_INTEGRIN_MEMBRANE_ECM_INTERACTIONS		59	0.46238	1.1908	0.20202	0.518461	1	1626	tags=25%, list=10%, signal=28%
GO_REGULATION_OF_ACTIN_FILAMENT_BASED_PROCESS	GO_REGULATION_OF_ACTIN_FILAMENT_BASED_PROCESS		364	0.364654	1.19063	0.0723861	0.518359	1	1826	tags=21%, list=12%, signal=23%
KEGG_P53_SIGNALING_PATHWAY	KEGG_P53_SIGNALING_PATHWAY		63	0.451433	1.19047	0.181818	0.518204	1	1571	tags=24%, list=10%, signal=26%
GO_BONE_RESORPTION	GO_BONE_RESORPTION		57	0.464546	1.19045	0.152882	0.517756	1	1499	tags=14%, list=10%, signal=15%
GO_MESENCHYMAL_CELL_PROLIFERATION	GO_MESENCHYMAL_CELL_PROLIFERATION		38	0.489838	1.19034	0.204225	0.517497	1	1254	tags=29%, list=8%, signal=31%
REACTOME_PROCESSIVE_SYNTHESIS_ON_THE_C_STRAND_OF_THE_TELOMERE	REACTOME_PROCESSIVE_SYNTHESIS_ON_THE_C_STRAND_OF_THE_TELOMERE		18	0.558921	1.19001	0.234884	0.51777	1	2222	tags=39%, list=14%, signal=45%
GO_RESPONSE_TO_CHEMOKINE	GO_RESPONSE_TO_CHEMOKINE		62	0.457717	1.18889	0.177829	0.519928	1	925	tags=13%, list=6%, signal=14%
REACTOME_TP53_REGULATES_TRANSCRIPTION_OF_GENES_INVOLVED_IN_CYTOCHROME_C_RELEASE	REACTOME_TP53_REGULATES_TRANSCRIPTION_OF_GENES_INVOLVED_IN_CYTOCHROME_C_RELEASE		19	0.554149	1.18888	0.249417	0.519439	1	1889	tags=32%, list=12%, signal=36%
GO_MAMMARY_GLAND_EPITHELIAL_CELL_DIFFERENTIATION	GO_MAMMARY_GLAND_EPITHELIAL_CELL_DIFFERENTIATION		15	0.581783	1.18866	0.275785	0.519457	1	316	tags=20%, list=2%, signal=20%
GO_ENDOCARDIAL_CUSHION_DEVELOPMENT	GO_ENDOCARDIAL_CUSHION_DEVELOPMENT		42	0.488669	1.18858	0.216346	0.519146	1	1400	tags=19%, list=9%, signal=21%
GO_MYELOID_DENDRITIC_CELL_ACTIVATION	GO_MYELOID_DENDRITIC_CELL_ACTIVATION		25	0.536745	1.18857	0.215247	0.518664	1	2993	tags=28%, list=19%, signal=35%
GO_CELL_CYCLE_G1_S_PHASE_TRANSITION	GO_CELL_CYCLE_G1_S_PHASE_TRANSITION		260	0.375314	1.18849	0.111111	0.518363	1	1736	tags=18%, list=11%, signal=20%
GO_ARTERY_MORPHOGENESIS	GO_ARTERY_MORPHOGENESIS		59	0.458448	1.18814	0.178484	0.518741	1	1617	tags=25%, list=10%, signal=28%
GO_MORPHOGENESIS_OF_AN_EPITHELIUM	GO_MORPHOGENESIS_OF_AN_EPITHELIUM		489	0.356248	1.18811	0.0701754	0.518297	1	1536	tags=16%, list=10%, signal=17%
GO_CARDIAC_CHAMBER_MORPHOGENESIS	GO_CARDIAC_CHAMBER_MORPHOGENESIS		115	0.407759	1.18808	0.141119	0.517881	1	1517	tags=17%, list=10%, signal=19%
GO_CARDIOBLAST_DIFFERENTIATION	GO_CARDIOBLAST_DIFFERENTIATION		16	0.593236	1.18754	0.263789	0.518648	1	275	tags=13%, list=2%, signal=13%
GO_INTERLEUKIN_17_PRODUCTION	GO_INTERLEUKIN_17_PRODUCTION		29	0.515232	1.18743	0.216895	0.518408	1	3125	tags=24%, list=20%, signal=30%
GO_POSITIVE_REGULATION_OF_NF_KAPPAB_TRANSCRIPTION_FACTOR_ACTIVITY	GO_POSITIVE_REGULATION_OF_NF_KAPPAB_TRANSCRIPTION_FACTOR_ACTIVITY		138	0.400745	1.1872	0.14359	0.518459	1	2834	tags=25%, list=18%, signal=31%
GO_NEGATIVE_REGULATION_OF_NF_KAPPAB_TRANSCRIPTION_FACTOR_ACTIVITY	GO_NEGATIVE_REGULATION_OF_NF_KAPPAB_TRANSCRIPTION_FACTOR_ACTIVITY		73	0.437522	1.18675	0.192488	0.519086	1	1512	tags=15%, list=10%, signal=17%
GO_REGULATION_OF_MORPHOGENESIS_OF_A_BRANCHING_STRUCTURE	GO_REGULATION_OF_MORPHOGENESIS_OF_A_BRANCHING_STRUCTURE		47	0.467242	1.18585	0.193237	0.520754	1	1739	tags=26%, list=11%, signal=29%
GO_RESPONSE_TO_THYROID_HORMONE	GO_RESPONSE_TO_THYROID_HORMONE		23	0.542441	1.18544	0.245327	0.521203	1	789	tags=22%, list=5%, signal=23%
REACTOME_NCAM_SIGNALING_FOR_NEURITE_OUT_GROWTH	REACTOME_NCAM_SIGNALING_FOR_NEURITE_OUT_GROWTH		62	0.446007	1.18538	0.182045	0.520839	1	1775	tags=26%, list=11%, signal=29%
GO_POSITIVE_REGULATION_OF_ALPHA_BETA_T_CELL_PROLIFERATION	GO_POSITIVE_REGULATION_OF_ALPHA_BETA_T_CELL_PROLIFERATION		17	0.565697	1.18532	0.244949	0.520483	1	1596	tags=18%, list=10%, signal=20%
GO_GLIAL_CELL_ACTIVATION	GO_GLIAL_CELL_ACTIVATION		47	0.473334	1.18525	0.189125	0.520174	1	542	tags=9%, list=3%, signal=9%
GO_REGULATION_OF_VIRAL_TRANSCRIPTION	GO_REGULATION_OF_VIRAL_TRANSCRIPTION		63	0.450086	1.18523	0.193384	0.51971	1	1051	tags=13%, list=7%, signal=14%
GO_NEGATIVE_REGULATION_OF_DNA_REPLICATION	GO_NEGATIVE_REGULATION_OF_DNA_REPLICATION		32	0.505437	1.18518	0.234867	0.519369	1	3083	tags=50%, list=20%, signal=62%
GO_DIGESTIVE_TRACT_MORPHOGENESIS	GO_DIGESTIVE_TRACT_MORPHOGENESIS		42	0.48411	1.18492	0.225962	0.519497	1	11	tags=5%, list=0%, signal=5%
GO_NEGATIVE_REGULATION_OF_RECEPTOR_SIGNALING_PATHWAY_VIA_JAK_STAT	GO_NEGATIVE_REGULATION_OF_RECEPTOR_SIGNALING_PATHWAY_VIA_JAK_STAT		20	0.539858	1.1847	0.275	0.519495	1	1361	tags=30%, list=9%, signal=33%
GO_CELLULAR_BIOGENIC_AMINE_METABOLIC_PROCESS	GO_CELLULAR_BIOGENIC_AMINE_METABOLIC_PROCESS		48	0.468359	1.18425	0.176471	0.520089	1	790	tags=10%, list=5%, signal=11%
GO_MICROTUBULE_DEPOLYMERIZATION	GO_MICROTUBULE_DEPOLYMERIZATION		44	0.472438	1.18401	0.217184	0.520192	1	1397	tags=23%, list=9%, signal=25%
GO_NEGATIVE_REGULATION_OF_RESPONSE_TO_BIOTIC_STIMULUS	GO_NEGATIVE_REGULATION_OF_RESPONSE_TO_BIOTIC_STIMULUS		72	0.436295	1.18389	0.169412	0.51999	1	2831	tags=22%, list=18%, signal=27%
GO_REGULATION_OF_CELL_GROWTH_INVOLVED_IN_CARDIAC_MUSCLE_CELL_DEVELOPMENT	GO_REGULATION_OF_CELL_GROWTH_INVOLVED_IN_CARDIAC_MUSCLE_CELL_DEVELOPMENT		17	0.561703	1.18382	0.251716	0.519656	1	13	tags=6%, list=0%, signal=6%
REACTOME_GLUTAMATE_NEUROTRANSMITTER_RELEASE_CYCLE	REACTOME_GLUTAMATE_NEUROTRANSMITTER_RELEASE_CYCLE		24	0.528269	1.18352	0.24537	0.519861	1	46	tags=4%, list=0%, signal=4%
GO_POSITIVE_REGULATION_OF_TUMOR_NECROSIS_FACTOR_BIOSYNTHETIC_PROCESS	GO_POSITIVE_REGULATION_OF_TUMOR_NECROSIS_FACTOR_BIOSYNTHETIC_PROCESS		19	0.555817	1.18324	0.245902	0.520046	1	1265	tags=21%, list=8%, signal=23%
REACTOME_SCF_SKP2_MEDIATED_DEGRADATION_OF_P27_P21	REACTOME_SCF_SKP2_MEDIATED_DEGRADATION_OF_P27_P21		60	0.45099	1.18212	0.199507	0.522353	1	2072	tags=28%, list=13%, signal=33%
GO_CONVERGENT_EXTENSION	GO_CONVERGENT_EXTENSION		15	0.577556	1.18184	0.234043	0.522544	1	11	tags=7%, list=0%, signal=7%
REACTOME_SMAD2_SMAD3_SMAD4_HETEROTRIMER_REGULATES_TRANSCRIPTION	REACTOME_SMAD2_SMAD3_SMAD4_HETEROTRIMER_REGULATES_TRANSCRIPTION		31	0.495148	1.18161	0.243373	0.522586	1	1051	tags=23%, list=7%, signal=24%
GO_REGULATION_OF_PEPTIDASE_ACTIVITY	GO_REGULATION_OF_PEPTIDASE_ACTIVITY		336	0.364078	1.18141	0.0945946	0.522602	1	1596	tags=20%, list=10%, signal=21%
GO_CELL_CHEMOTAXIS	GO_CELL_CHEMOTAXIS		233	0.384683	1.18122	0.101124	0.522582	1	1621	tags=16%, list=10%, signal=17%
GO_FC_EPSILON_RECEPTOR_SIGNALING_PATHWAY	GO_FC_EPSILON_RECEPTOR_SIGNALING_PATHWAY		108	0.413148	1.18121	0.171149	0.522103	1	2109	tags=25%, list=14%, signal=29%
GO_REGULATION_OF_REACTIVE_OXYGEN_SPECIES_METABOLIC_PROCESS	GO_REGULATION_OF_REACTIVE_OXYGEN_SPECIES_METABOLIC_PROCESS		160	0.393395	1.18112	0.138958	0.521825	1	1597	tags=23%, list=10%, signal=25%
GO_MODIFIED_AMINO_ACID_TRANSPORT	GO_MODIFIED_AMINO_ACID_TRANSPORT		23	0.540558	1.18096	0.235431	0.521707	1	487	tags=13%, list=3%, signal=13%
GO_NEGATIVE_REGULATION_OF_DEFENSE_RESPONSE	GO_NEGATIVE_REGULATION_OF_DEFENSE_RESPONSE		176	0.387304	1.1809	0.130769	0.521373	1	1617	tags=14%, list=10%, signal=16%
GO_POSITIVE_REGULATION_OF_T_CELL_MIGRATION	GO_POSITIVE_REGULATION_OF_T_CELL_MIGRATION		27	0.522267	1.18056	0.232446	0.52168	1	2300	tags=33%, list=15%, signal=39%
GO_NEURAL_NUCLEUS_DEVELOPMENT	GO_NEURAL_NUCLEUS_DEVELOPMENT		53	0.465959	1.18024	0.201995	0.522007	1	1814	tags=32%, list=12%, signal=36%
GO_REGULATION_OF_CELL_CYCLE_G1_S_PHASE_TRANSITION	GO_REGULATION_OF_CELL_CYCLE_G1_S_PHASE_TRANSITION		161	0.396696	1.18017	0.161692	0.521656	1	1194	tags=17%, list=8%, signal=18%
GO_AMEBOIDAL_TYPE_CELL_MIGRATION	GO_AMEBOIDAL_TYPE_CELL_MIGRATION		373	0.359691	1.17992	0.0973451	0.521762	1	1680	tags=19%, list=11%, signal=21%
GO_BLOOD_VESSEL_ENDOTHELIAL_CELL_MIGRATION	GO_BLOOD_VESSEL_ENDOTHELIAL_CELL_MIGRATION		111	0.407325	1.17978	0.158537	0.521646	1	1528	tags=20%, list=10%, signal=22%
GO_REGULATION_OF_ESTABLISHMENT_OR_MAINTENANCE_OF_CELL_POLARITY	GO_REGULATION_OF_ESTABLISHMENT_OR_MAINTENANCE_OF_CELL_POLARITY		25	0.517345	1.17969	0.197531	0.521334	1	596	tags=12%, list=4%, signal=12%
GO_STRIATED_MUSCLE_CELL_DIFFERENTIATION	GO_STRIATED_MUSCLE_CELL_DIFFERENTIATION		246	0.38289	1.17955	0.114206	0.521153	1	1448	tags=13%, list=9%, signal=14%
GO_NEGATIVE_REGULATION_OF_EPITHELIAL_TO_MESENCHYMAL_TRANSITION	GO_NEGATIVE_REGULATION_OF_EPITHELIAL_TO_MESENCHYMAL_TRANSITION		30	0.504924	1.17919	0.234339	0.521554	1	1166	tags=20%, list=8%, signal=22%
GO_PURINE_NUCLEOSIDE_BIOSYNTHETIC_PROCESS	GO_PURINE_NUCLEOSIDE_BIOSYNTHETIC_PROCESS		19	0.552437	1.17866	0.275938	0.5223	1	599	tags=16%, list=4%, signal=16%
GO_REGULATION_OF_MUSCLE_ADAPTATION	GO_REGULATION_OF_MUSCLE_ADAPTATION		76	0.426768	1.17832	0.194103	0.522655	1	1453	tags=16%, list=9%, signal=17%
GO_RESPONSE_TO_AMINO_ACID_STARVATION	GO_RESPONSE_TO_AMINO_ACID_STARVATION		48	0.469528	1.17827	0.201422	0.522293	1	1661	tags=23%, list=11%, signal=26%
REACTOME_SIGNALING_BY_INTERLEUKINS	REACTOME_SIGNALING_BY_INTERLEUKINS		391	0.358258	1.17723	0.104	0.524363	1	1807	tags=16%, list=12%, signal=17%
REACTOME_EPHA_MEDIATED_GROWTH_CONE_COLLAPSE	REACTOME_EPHA_MEDIATED_GROWTH_CONE_COLLAPSE		27	0.508784	1.17707	0.222738	0.524238	1	1166	tags=26%, list=8%, signal=28%
GO_RENAL_SYSTEM_PROCESS	GO_RENAL_SYSTEM_PROCESS		103	0.414383	1.17704	0.1575	0.523832	1	1462	tags=14%, list=9%, signal=15%
REACTOME_SIGNALING_BY_ERBB2_IN_CANCER	REACTOME_SIGNALING_BY_ERBB2_IN_CANCER		25	0.519201	1.17633	0.237668	0.524969	1	1894	tags=32%, list=12%, signal=36%
REACTOME_INTRACELLULAR_SIGNALING_BY_SECOND_MESSENGERS	REACTOME_INTRACELLULAR_SIGNALING_BY_SECOND_MESSENGERS		294	0.365327	1.17617	0.104558	0.524838	1	2113	tags=23%, list=14%, signal=27%
GO_SENSORY_PERCEPTION_OF_CHEMICAL_STIMULUS	GO_SENSORY_PERCEPTION_OF_CHEMICAL_STIMULUS		152	0.388146	1.17614	0.144385	0.52442	1	345	tags=1%, list=2%, signal=1%
GO_NEGATIVE_REGULATION_OF_EPITHELIAL_CELL_PROLIFERATION	GO_NEGATIVE_REGULATION_OF_EPITHELIAL_CELL_PROLIFERATION		115	0.4069	1.17586	0.176179	0.524581	1	1310	tags=17%, list=8%, signal=19%
GO_ERK1_AND_ERK2_CASCADE	GO_ERK1_AND_ERK2_CASCADE		251	0.369174	1.17535	0.115942	0.525273	1	1607	tags=16%, list=10%, signal=18%
GO_EXOCRINE_SYSTEM_DEVELOPMENT	GO_EXOCRINE_SYSTEM_DEVELOPMENT		47	0.472192	1.17535	0.184652	0.524801	1	1703	tags=30%, list=11%, signal=33%
GO_REGULATION_OF_CELL_DIVISION	GO_REGULATION_OF_CELL_DIVISION		143	0.402299	1.17534	0.145408	0.524322	1	1194	tags=15%, list=8%, signal=16%
GO_ACTIVATION_OF_MAPK_ACTIVITY	GO_ACTIVATION_OF_MAPK_ACTIVITY		144	0.395457	1.17496	0.14653	0.524769	1	1168	tags=13%, list=8%, signal=13%
REACTOME_MISMATCH_REPAIR	REACTOME_MISMATCH_REPAIR		15	0.572322	1.17467	0.254157	0.525037	1	3421	tags=53%, list=22%, signal=68%
GO_MULTICELLULAR_ORGANISMAL_HOMEOSTASIS	GO_MULTICELLULAR_ORGANISMAL_HOMEOSTASIS		447	0.36057	1.17421	0.10951	0.525693	1	1544	tags=14%, list=10%, signal=15%
REACTOME_OXIDATIVE_STRESS_INDUCED_SENESCENCE	REACTOME_OXIDATIVE_STRESS_INDUCED_SENESCENCE		81	0.437269	1.17364	0.20438	0.52652	1	1615	tags=23%, list=10%, signal=26%
GO_INCLUSION_BODY_ASSEMBLY	GO_INCLUSION_BODY_ASSEMBLY		21	0.53198	1.17348	0.251748	0.526395	1	726	tags=24%, list=5%, signal=25%
GO_IRON_ION_HOMEOSTASIS	GO_IRON_ION_HOMEOSTASIS		77	0.434808	1.17341	0.207595	0.526048	1	1464	tags=19%, list=9%, signal=21%
GO_LONG_CHAIN_FATTY_ACID_BIOSYNTHETIC_PROCESS	GO_LONG_CHAIN_FATTY_ACID_BIOSYNTHETIC_PROCESS		24	0.522412	1.17336	0.226415	0.525661	1	1902	tags=33%, list=12%, signal=38%
GO_PATTERN_SPECIFICATION_PROCESS	GO_PATTERN_SPECIFICATION_PROCESS		362	0.359637	1.17307	0.114286	0.525839	1	1026	tags=12%, list=7%, signal=12%
GO_POSITIVE_REGULATION_OF_MUSCLE_HYPERTROPHY	GO_POSITIVE_REGULATION_OF_MUSCLE_HYPERTROPHY		26	0.516122	1.173	0.244706	0.525531	1	128	tags=8%, list=1%, signal=8%
GO_MAMMARY_GLAND_DEVELOPMENT	GO_MAMMARY_GLAND_DEVELOPMENT		122	0.40563	1.17283	0.156627	0.525431	1	632	tags=10%, list=4%, signal=10%
REACTOME_G1_S_SPECIFIC_TRANSCRIPTION	REACTOME_G1_S_SPECIFIC_TRANSCRIPTION		28	0.513564	1.17282	0.261084	0.52496	1	2242	tags=36%, list=14%, signal=42%
GO_ACTIN_FILAMENT_ORGANIZATION	GO_ACTIN_FILAMENT_ORGANIZATION		401	0.358004	1.17254	0.0991254	0.525155	1	1522	tags=17%, list=10%, signal=19%
KEGG_DILATED_CARDIOMYOPATHY	KEGG_DILATED_CARDIOMYOPATHY		83	0.421314	1.17189	0.177384	0.526202	1	1626	tags=17%, list=10%, signal=19%
KEGG_LYSOSOME	KEGG_LYSOSOME		113	0.411031	1.17175	0.164319	0.526024	1	2044	tags=24%, list=13%, signal=27%
GO_REGULATION_OF_PROTEIN_CONTAINING_COMPLEX_ASSEMBLY	GO_REGULATION_OF_PROTEIN_CONTAINING_COMPLEX_ASSEMBLY		408	0.356017	1.17168	0.109195	0.525713	1	1816	tags=19%, list=12%, signal=21%
GO_POSITIVE_REGULATION_OF_RECEPTOR_SIGNALING_PATHWAY_VIA_STAT	GO_POSITIVE_REGULATION_OF_RECEPTOR_SIGNALING_PATHWAY_VIA_STAT		69	0.439403	1.17147	0.201456	0.525757	1	1361	tags=13%, list=9%, signal=14%
GO_RESPONSE_TO_ANTIBIOTIC	GO_RESPONSE_TO_ANTIBIOTIC		43	0.479	1.17056	0.204955	0.527443	1	1552	tags=19%, list=10%, signal=21%
GO_REGULATION_OF_NEUROINFLAMMATORY_RESPONSE	GO_REGULATION_OF_NEUROINFLAMMATORY_RESPONSE		29	0.505758	1.1704	0.244344	0.527359	1	520	tags=7%, list=3%, signal=7%
KEGG_VASCULAR_SMOOTH_MUSCLE_CONTRACTION	KEGG_VASCULAR_SMOOTH_MUSCLE_CONTRACTION		97	0.413471	1.16936	0.15641	0.529324	1	990	tags=16%, list=6%, signal=18%
GO_CELLULAR_RESPONSE_TO_STARVATION	GO_CELLULAR_RESPONSE_TO_STARVATION		149	0.396178	1.16894	0.168766	0.529903	1	1664	tags=21%, list=11%, signal=23%
GO_REGULATION_OF_MICROTUBULE_POLYMERIZATION	GO_REGULATION_OF_MICROTUBULE_POLYMERIZATION		48	0.456926	1.1688	0.230392	0.529763	1	1170	tags=19%, list=8%, signal=20%
GO_MUSCLE_ORGAN_DEVELOPMENT	GO_MUSCLE_ORGAN_DEVELOPMENT		346	0.361843	1.1687	0.123656	0.529565	1	1517	tags=14%, list=10%, signal=15%
GO_POSITIVE_REGULATION_OF_CYTOKINE_PRODUCTION	GO_POSITIVE_REGULATION_OF_CYTOKINE_PRODUCTION		367	0.363579	1.16841	0.112717	0.529743	1	1617	tags=13%, list=10%, signal=14%
GO_RESPONSE_TO_AMYLOID_BETA	GO_RESPONSE_TO_AMYLOID_BETA		42	0.474631	1.16774	0.211137	0.530781	1	1359	tags=24%, list=9%, signal=26%
REACTOME_SIGNALING_BY_ERYTHROPOIETIN	REACTOME_SIGNALING_BY_ERYTHROPOIETIN		24	0.511893	1.16712	0.265151	0.531798	1	2291	tags=33%, list=15%, signal=39%
GO_MAMMARY_GLAND_EPITHELIUM_DEVELOPMENT	GO_MAMMARY_GLAND_EPITHELIUM_DEVELOPMENT		63	0.43528	1.16685	0.195652	0.531967	1	322	tags=10%, list=2%, signal=10%
GO_B_CELL_APOPTOTIC_PROCESS	GO_B_CELL_APOPTOTIC_PROCESS		24	0.514311	1.16678	0.260674	0.531628	1	3851	tags=46%, list=25%, signal=61%
GO_MYELOID_LEUKOCYTE_MIGRATION	GO_MYELOID_LEUKOCYTE_MIGRATION		165	0.390367	1.16678	0.136598	0.531171	1	1621	tags=13%, list=10%, signal=15%
GO_POSITIVE_REGULATION_OF_ENDOCYTOSIS	GO_POSITIVE_REGULATION_OF_ENDOCYTOSIS		94	0.423181	1.16627	0.187648	0.531886	1	2046	tags=23%, list=13%, signal=27%
GO_REGULATION_OF_T_HELPER_CELL_DIFFERENTIATION	GO_REGULATION_OF_T_HELPER_CELL_DIFFERENTIATION		31	0.483129	1.16602	0.220297	0.53202	1	2282	tags=19%, list=15%, signal=23%
GO_POSITIVE_REGULATION_OF_RESPONSE_TO_BIOTIC_STIMULUS	GO_POSITIVE_REGULATION_OF_RESPONSE_TO_BIOTIC_STIMULUS		202	0.376568	1.16585	0.139726	0.531973	1	2601	tags=24%, list=17%, signal=28%
GO_ADENYLATE_CYCLASE_ACTIVATING_G_PROTEIN_COUPLED_RECEPTOR_SIGNALING_PATHWAY	GO_ADENYLATE_CYCLASE_ACTIVATING_G_PROTEIN_COUPLED_RECEPTOR_SIGNALING_PATHWAY		114	0.404772	1.16536	0.174479	0.53264	1	742	tags=12%, list=5%, signal=13%
GO_EMBRYONIC_DIGESTIVE_TRACT_DEVELOPMENT	GO_EMBRYONIC_DIGESTIVE_TRACT_DEVELOPMENT		28	0.510493	1.16514	0.269767	0.532681	1	94	tags=7%, list=1%, signal=7%
GO_MYELOID_LEUKOCYTE_MEDIATED_IMMUNITY	GO_MYELOID_LEUKOCYTE_MEDIATED_IMMUNITY		465	0.348733	1.16505	0.0835655	0.532391	1	1567	tags=17%, list=10%, signal=18%
REACTOME_ESR_MEDIATED_SIGNALING	REACTOME_ESR_MEDIATED_SIGNALING		172	0.387919	1.16493	0.165816	0.532245	1	1999	tags=22%, list=13%, signal=24%
REACTOME_SIGNALING_BY_NTRK3_TRKC_	REACTOME_SIGNALING_BY_NTRK3_TRKC_		16	0.582726	1.16474	0.277652	0.532188	1	1894	tags=38%, list=12%, signal=43%
GO_REGULATION_OF_CALCIUM_ION_TRANSPORT_INTO_CYTOSOL	GO_REGULATION_OF_CALCIUM_ION_TRANSPORT_INTO_CYTOSOL		85	0.420925	1.16446	0.190955	0.53241	1	2083	tags=22%, list=13%, signal=26%
GO_ALPHA_BETA_T_CELL_ACTIVATION	GO_ALPHA_BETA_T_CELL_ACTIVATION		128	0.398876	1.16385	0.163728	0.533458	1	2282	tags=17%, list=15%, signal=20%
REACTOME_CELL_EXTRACELLULAR_MATRIX_INTERACTIONS	REACTOME_CELL_EXTRACELLULAR_MATRIX_INTERACTIONS		18	0.549266	1.16362	0.295567	0.533515	1	1494	tags=28%, list=10%, signal=31%
HALLMARK_COAGULATION	HALLMARK_COAGULATION		118	0.401216	1.16344	0.164141	0.533477	1	1556	tags=14%, list=10%, signal=16%
GO_PROTEIN_PALMITOYLATION	GO_PROTEIN_PALMITOYLATION		34	0.491285	1.16342	0.240185	0.53305	1	2407	tags=26%, list=16%, signal=31%
REACTOME_INTERLEUKIN_1_FAMILY_SIGNALING	REACTOME_INTERLEUKIN_1_FAMILY_SIGNALING		123	0.400106	1.16296	0.198473	0.533707	1	1627	tags=19%, list=11%, signal=21%
GO_MUSCLE_CONTRACTION	GO_MUSCLE_CONTRACTION		307	0.361018	1.16255	0.116279	0.534226	1	1510	tags=16%, list=10%, signal=17%
GO_MITOTIC_CELL_CYCLE_ARREST	GO_MITOTIC_CELL_CYCLE_ARREST		15	0.584746	1.16204	0.285047	0.53499	1	555	tags=20%, list=4%, signal=21%
GO_MYELOID_CELL_HOMEOSTASIS	GO_MYELOID_CELL_HOMEOSTASIS		139	0.393097	1.1617	0.169576	0.535363	1	881	tags=14%, list=6%, signal=14%
REACTOME_VASOPRESSIN_REGULATES_RENAL_WATER_HOMEOSTASIS_VIA_AQUAPORINS	REACTOME_VASOPRESSIN_REGULATES_RENAL_WATER_HOMEOSTASIS_VIA_AQUAPORINS		40	0.468648	1.16106	0.24878	0.536382	1	625	tags=13%, list=4%, signal=13%
GO_T_CELL_ACTIVATION	GO_T_CELL_ACTIVATION		386	0.353825	1.16102	0.117647	0.536014	1	1619	tags=15%, list=10%, signal=16%
GO_ACUTE_PHASE_RESPONSE	GO_ACUTE_PHASE_RESPONSE		28	0.498536	1.16099	0.244332	0.535598	1	848	tags=18%, list=5%, signal=19%
GO_REGULATION_OF_APOPTOTIC_SIGNALING_PATHWAY	GO_REGULATION_OF_APOPTOTIC_SIGNALING_PATHWAY		371	0.35746	1.16099	0.138667	0.535149	1	1576	tags=20%, list=10%, signal=21%
GO_MUSCLE_TISSUE_DEVELOPMENT	GO_MUSCLE_TISSUE_DEVELOPMENT		344	0.358098	1.16067	0.146006	0.535403	1	1517	tags=15%, list=10%, signal=16%
GO_RESPONSE_TO_MECHANICAL_STIMULUS	GO_RESPONSE_TO_MECHANICAL_STIMULUS		188	0.380213	1.16003	0.161039	0.536487	1	1621	tags=19%, list=10%, signal=21%
GO_CARDIAC_SEPTUM_MORPHOGENESIS	GO_CARDIAC_SEPTUM_MORPHOGENESIS		71	0.430937	1.15999	0.213075	0.536112	1	1517	tags=21%, list=10%, signal=23%
GO_POSITIVE_REGULATION_OF_ACTIN_CYTOSKELETON_REORGANIZATION	GO_POSITIVE_REGULATION_OF_ACTIN_CYTOSKELETON_REORGANIZATION		18	0.550785	1.15996	0.294554	0.535699	1	1744	tags=22%, list=11%, signal=25%
GO_PROSTATE_GLAND_DEVELOPMENT	GO_PROSTATE_GLAND_DEVELOPMENT		42	0.458856	1.15974	0.25	0.535721	1	931	tags=17%, list=6%, signal=18%
GO_POSITIVE_REGULATION_OF_DNA_REPAIR	GO_POSITIVE_REGULATION_OF_DNA_REPAIR		70	0.435225	1.15974	0.215457	0.535268	1	1798	tags=24%, list=12%, signal=27%
GO_REGULATION_OF_EPITHELIAL_TO_MESENCHYMAL_TRANSITION	GO_REGULATION_OF_EPITHELIAL_TO_MESENCHYMAL_TRANSITION		83	0.423302	1.1595	0.19863	0.535324	1	1169	tags=18%, list=8%, signal=19%
GO_REGULATION_OF_PROTEIN_POLYMERIZATION	GO_REGULATION_OF_PROTEIN_POLYMERIZATION		211	0.37095	1.15864	0.134518	0.536966	1	1576	tags=18%, list=10%, signal=20%
KEGG_NITROGEN_METABOLISM	KEGG_NITROGEN_METABOLISM		21	0.520822	1.15838	0.261574	0.537119	1	224	tags=10%, list=1%, signal=10%
GO_REGULATION_OF_MAP_KINASE_ACTIVITY	GO_REGULATION_OF_MAP_KINASE_ACTIVITY		313	0.359313	1.15813	0.133333	0.537175	1	1168	tags=12%, list=8%, signal=13%
GO_POSITIVE_REGULATION_OF_PROTEIN_TYROSINE_KINASE_ACTIVITY	GO_POSITIVE_REGULATION_OF_PROTEIN_TYROSINE_KINASE_ACTIVITY		56	0.445269	1.15803	0.204176	0.536903	1	1166	tags=13%, list=8%, signal=13%
GO_POSITIVE_REGULATION_OF_LYMPHOCYTE_DIFFERENTIATION	GO_POSITIVE_REGULATION_OF_LYMPHOCYTE_DIFFERENTIATION		92	0.418121	1.1579	0.194896	0.536768	1	1881	tags=21%, list=12%, signal=23%
GO_POSITIVE_REGULATION_OF_GROWTH	GO_POSITIVE_REGULATION_OF_GROWTH		235	0.371529	1.15776	0.141414	0.536619	1	1703	tags=16%, list=11%, signal=18%
GO_NEGATIVE_REGULATION_OF_EPITHELIAL_CELL_MIGRATION	GO_NEGATIVE_REGULATION_OF_EPITHELIAL_CELL_MIGRATION		61	0.435216	1.15728	0.216216	0.537374	1	974	tags=21%, list=6%, signal=23%
GO_DNA_CATABOLIC_PROCESS_ENDONUCLEOLYTIC	GO_DNA_CATABOLIC_PROCESS_ENDONUCLEOLYTIC		30	0.497173	1.15712	0.227064	0.537294	1	191	tags=7%, list=1%, signal=7%
GO_RESPONSE_TO_AMINE	GO_RESPONSE_TO_AMINE		43	0.467145	1.15641	0.225951	0.538538	1	1964	tags=21%, list=13%, signal=24%
GO_EXTRACELLULAR_MATRIX_ASSEMBLY	GO_EXTRACELLULAR_MATRIX_ASSEMBLY		41	0.470089	1.15583	0.240566	0.539427	1	1954	tags=27%, list=13%, signal=31%
GO_FOREBRAIN_NEURON_DIFFERENTIATION	GO_FOREBRAIN_NEURON_DIFFERENTIATION		47	0.454752	1.15564	0.236111	0.539397	1	550	tags=21%, list=4%, signal=22%
GO_POSITIVE_REGULATION_BY_HOST_OF_VIRAL_TRANSCRIPTION	GO_POSITIVE_REGULATION_BY_HOST_OF_VIRAL_TRANSCRIPTION		17	0.561956	1.15468	0.307876	0.54125	1	378	tags=12%, list=2%, signal=12%
GO_GLIAL_CELL_APOPTOTIC_PROCESS	GO_GLIAL_CELL_APOPTOTIC_PROCESS		15	0.557028	1.15447	0.290398	0.541281	1	1500	tags=27%, list=10%, signal=29%
GO_NEGATIVE_REGULATION_OF_T_HELPER_CELL_DIFFERENTIATION	GO_NEGATIVE_REGULATION_OF_T_HELPER_CELL_DIFFERENTIATION		16	0.557587	1.15427	0.297921	0.541316	1	2867	tags=31%, list=19%, signal=38%
GO_REGULATION_OF_PROTEIN_SERINE_THREONINE_KINASE_ACTIVITY	GO_REGULATION_OF_PROTEIN_SERINE_THREONINE_KINASE_ACTIVITY		476	0.344787	1.15411	0.100649	0.541258	1	1517	tags=15%, list=10%, signal=16%
REACTOME_TP53_REGULATES_TRANSCRIPTION_OF_CELL_DEATH_GENES	REACTOME_TP53_REGULATES_TRANSCRIPTION_OF_CELL_DEATH_GENES		37	0.476283	1.15361	0.25	0.542007	1	1889	tags=19%, list=12%, signal=21%
GO_POSITIVE_REGULATION_OF_CELL_CYCLE_ARREST	GO_POSITIVE_REGULATION_OF_CELL_CYCLE_ARREST		78	0.429369	1.1536	0.200935	0.541568	1	911	tags=12%, list=6%, signal=12%
GO_RAB_PROTEIN_SIGNAL_TRANSDUCTION	GO_RAB_PROTEIN_SIGNAL_TRANSDUCTION		21	0.529017	1.15356	0.263547	0.541197	1	2301	tags=33%, list=15%, signal=39%
GO_REGULATION_OF_VACUOLE_ORGANIZATION	GO_REGULATION_OF_VACUOLE_ORGANIZATION		45	0.459515	1.15347	0.240291	0.54096	1	2066	tags=33%, list=13%, signal=38%
REACTOME_MOLECULES_ASSOCIATED_WITH_ELASTIC_FIBRES	REACTOME_MOLECULES_ASSOCIATED_WITH_ELASTIC_FIBRES		35	0.471743	1.15298	0.230159	0.541626	1	1241	tags=20%, list=8%, signal=22%
REACTOME_RAF_INDEPENDENT_MAPK1_3_ACTIVATION	REACTOME_RAF_INDEPENDENT_MAPK1_3_ACTIVATION		23	0.516722	1.1527	0.272947	0.541783	1	2242	tags=30%, list=14%, signal=36%
GO_PROTEIN_ACTIVATION_CASCADE	GO_PROTEIN_ACTIVATION_CASCADE		22	0.520896	1.15255	0.256351	0.541688	1	323	tags=9%, list=2%, signal=9%
GO_NEGATIVE_REGULATION_OF_MICROTUBULE_POLYMERIZATION_OR_DEPOLYMERIZATION	GO_NEGATIVE_REGULATION_OF_MICROTUBULE_POLYMERIZATION_OR_DEPOLYMERIZATION		38	0.477931	1.15124	0.255269	0.544349	1	1380	tags=24%, list=9%, signal=26%
GO_SULFUR_AMINO_ACID_METABOLIC_PROCESS	GO_SULFUR_AMINO_ACID_METABOLIC_PROCESS		36	0.48354	1.15101	0.237981	0.544472	1	613	tags=17%, list=4%, signal=17%
GO_NEGATIVE_REGULATION_OF_STEROID_METABOLIC_PROCESS	GO_NEGATIVE_REGULATION_OF_STEROID_METABOLIC_PROCESS		23	0.519067	1.15059	0.25	0.544954	1	203	tags=13%, list=1%, signal=13%
REACTOME_SIGNALING_BY_TGF_BETA_RECEPTOR_COMPLEX	REACTOME_SIGNALING_BY_TGF_BETA_RECEPTOR_COMPLEX		72	0.430976	1.15048	0.211679	0.544824	1	1514	tags=28%, list=10%, signal=31%
REACTOME_BIOLOGICAL_OXIDATIONS	REACTOME_BIOLOGICAL_OXIDATIONS		137	0.39233	1.15035	0.188776	0.54468	1	918	tags=10%, list=6%, signal=11%
KEGG_MATURITY_ONSET_DIABETES_OF_THE_YOUNG	KEGG_MATURITY_ONSET_DIABETES_OF_THE_YOUNG		17	0.555339	1.15019	0.303738	0.544621	1	242	tags=6%, list=2%, signal=6%
GO_REGULATION_OF_PROTEIN_DEACETYLATION	GO_REGULATION_OF_PROTEIN_DEACETYLATION		42	0.466363	1.15006	0.230958	0.544502	1	943	tags=19%, list=6%, signal=20%
GO_REGULATION_OF_CYTOKINE_PRODUCTION_INVOLVED_IN_IMMUNE_RESPONSE	GO_REGULATION_OF_CYTOKINE_PRODUCTION_INVOLVED_IN_IMMUNE_RESPONSE		65	0.429039	1.14904	0.230179	0.546416	1	1200	tags=15%, list=8%, signal=17%
GO_EAR_DEVELOPMENT	GO_EAR_DEVELOPMENT		195	0.374623	1.14886	0.162234	0.546411	1	766	tags=10%, list=5%, signal=11%
REACTOME_RECEPTOR_TYPE_TYROSINE_PROTEIN_PHOSPHATASES	REACTOME_RECEPTOR_TYPE_TYROSINE_PROTEIN_PHOSPHATASES		20	0.538624	1.14877	0.294964	0.546157	1	1585	tags=25%, list=10%, signal=28%
GO_VENTRICULAR_SEPTUM_MORPHOGENESIS	GO_VENTRICULAR_SEPTUM_MORPHOGENESIS		42	0.471003	1.14869	0.226164	0.545867	1	1517	tags=29%, list=10%, signal=32%
REACTOME_E3_UBIQUITIN_LIGASES_UBIQUITINATE_TARGET_PROTEINS	REACTOME_E3_UBIQUITIN_LIGASES_UBIQUITINATE_TARGET_PROTEINS		49	0.445539	1.14835	0.224939	0.546267	1	2050	tags=27%, list=13%, signal=30%
GO_REACTIVE_NITROGEN_SPECIES_METABOLIC_PROCESS	GO_REACTIVE_NITROGEN_SPECIES_METABOLIC_PROCESS		65	0.432947	1.14826	0.22276	0.546022	1	1554	tags=25%, list=10%, signal=27%
GO_RESPONSE_TO_AMPHETAMINE	GO_RESPONSE_TO_AMPHETAMINE		30	0.491799	1.14776	0.268116	0.546814	1	659	tags=13%, list=4%, signal=14%
GO_REGULATION_OF_CHROMOSOME_SEPARATION	GO_REGULATION_OF_CHROMOSOME_SEPARATION		63	0.428857	1.14769	0.205446	0.546513	1	1180	tags=8%, list=8%, signal=9%
REACTOME_AQUAPORIN_MEDIATED_TRANSPORT	REACTOME_AQUAPORIN_MEDIATED_TRANSPORT		46	0.454976	1.14714	0.259861	0.547347	1	625	tags=11%, list=4%, signal=11%
REACTOME_PTEN_REGULATION	REACTOME_PTEN_REGULATION		137	0.390216	1.14706	0.185464	0.5471	1	2085	tags=29%, list=13%, signal=33%
GO_REGULATION_OF_ASTROCYTE_DIFFERENTIATION	GO_REGULATION_OF_ASTROCYTE_DIFFERENTIATION		27	0.510121	1.14618	0.267416	0.548803	1	274	tags=19%, list=2%, signal=19%
GO_EXTRACELLULAR_VESICLE_BIOGENESIS	GO_EXTRACELLULAR_VESICLE_BIOGENESIS		22	0.525567	1.14557	0.295745	0.549843	1	885	tags=14%, list=6%, signal=14%
REACTOME_RHO_GTPASES_ACTIVATE_PKNS	REACTOME_RHO_GTPASES_ACTIVATE_PKNS		50	0.452046	1.14536	0.231678	0.549893	1	1152	tags=18%, list=7%, signal=19%
GO_MUSCLE_CELL_DEVELOPMENT	GO_MUSCLE_CELL_DEVELOPMENT		157	0.382547	1.14534	0.182292	0.549492	1	1517	tags=13%, list=10%, signal=14%
GO_REGULATION_OF_RECEPTOR_SIGNALING_PATHWAY_VIA_STAT	GO_REGULATION_OF_RECEPTOR_SIGNALING_PATHWAY_VIA_STAT		99	0.411702	1.14498	0.194774	0.549903	1	1361	tags=13%, list=9%, signal=14%
GO_CELLULAR_RESPONSE_TO_AMYLOID_BETA	GO_CELLULAR_RESPONSE_TO_AMYLOID_BETA		37	0.476282	1.14487	0.265909	0.549714	1	1359	tags=27%, list=9%, signal=30%
GO_SKELETAL_SYSTEM_DEVELOPMENT	GO_SKELETAL_SYSTEM_DEVELOPMENT		435	0.349228	1.14468	0.136111	0.549725	1	1619	tags=17%, list=10%, signal=18%
GO_RESPONSE_TO_LEUKEMIA_INHIBITORY_FACTOR	GO_RESPONSE_TO_LEUKEMIA_INHIBITORY_FACTOR		96	0.40729	1.14438	0.185185	0.549961	1	1421	tags=24%, list=9%, signal=26%
GO_REGULATION_OF_LONG_TERM_SYNAPTIC_POTENTIATION	GO_REGULATION_OF_LONG_TERM_SYNAPTIC_POTENTIATION		45	0.458624	1.14423	0.238095	0.549846	1	894	tags=16%, list=6%, signal=16%
GO_NEGATIVE_REGULATION_OF_JNK_CASCADE	GO_NEGATIVE_REGULATION_OF_JNK_CASCADE		33	0.483343	1.14364	0.275943	0.550819	1	498	tags=12%, list=3%, signal=12%
GO_CYTOKINE_PRODUCTION_INVOLVED_IN_IMMUNE_RESPONSE	GO_CYTOKINE_PRODUCTION_INVOLVED_IN_IMMUNE_RESPONSE		83	0.414556	1.14328	0.227603	0.551301	1	1310	tags=14%, list=8%, signal=16%
GO_MYELIN_MAINTENANCE	GO_MYELIN_MAINTENANCE		16	0.55991	1.14299	0.30254	0.551547	1	812	tags=19%, list=5%, signal=20%
REACTOME_INTERLEUKIN_3_INTERLEUKIN_5_AND_GM_CSF_SIGNALING	REACTOME_INTERLEUKIN_3_INTERLEUKIN_5_AND_GM_CSF_SIGNALING		45	0.450448	1.14285	0.231818	0.55139	1	2956	tags=33%, list=19%, signal=41%
GO_REGULATION_OF_GONAD_DEVELOPMENT	GO_REGULATION_OF_GONAD_DEVELOPMENT		15	0.553605	1.1428	0.3	0.551061	1	1575	tags=20%, list=10%, signal=22%
GO_I_KAPPAB_KINASE_NF_KAPPAB_SIGNALING	GO_I_KAPPAB_KINASE_NF_KAPPAB_SIGNALING		251	0.366715	1.14253	0.145299	0.551241	1	1612	tags=17%, list=10%, signal=19%
GO_NEPHRON_MORPHOGENESIS	GO_NEPHRON_MORPHOGENESIS		64	0.4236	1.14225	0.205955	0.551462	1	1536	tags=22%, list=10%, signal=24%
REACTOME_ACTIVATION_OF_IRF3_IRF7_MEDIATED_BY_TBK1_IKK_EPSILON	REACTOME_ACTIVATION_OF_IRF3_IRF7_MEDIATED_BY_TBK1_IKK_EPSILON		16	0.546017	1.14109	0.288889	0.553927	1	2038	tags=38%, list=13%, signal=43%
REACTOME_ENERGY_DEPENDENT_REGULATION_OF_MTOR_BY_LKB1_AMPK	REACTOME_ENERGY_DEPENDENT_REGULATION_OF_MTOR_BY_LKB1_AMPK		29	0.491412	1.14104	0.25058	0.553558	1	3035	tags=45%, list=20%, signal=56%
GO_REGULATION_OF_EPITHELIAL_CELL_MIGRATION	GO_REGULATION_OF_EPITHELIAL_CELL_MIGRATION		210	0.369514	1.14063	0.177945	0.554096	1	1776	tags=23%, list=11%, signal=25%
GO_EMBRYONIC_HINDLIMB_MORPHOGENESIS	GO_EMBRYONIC_HINDLIMB_MORPHOGENESIS		25	0.507269	1.14046	0.257919	0.554055	1	2149	tags=20%, list=14%, signal=23%
GO_REGULATION_OF_LYMPHOCYTE_CHEMOTAXIS	GO_REGULATION_OF_LYMPHOCYTE_CHEMOTAXIS		21	0.535435	1.14045	0.29199	0.553614	1	1744	tags=29%, list=11%, signal=32%
GO_RESPONSE_TO_PEPTIDE_HORMONE	GO_RESPONSE_TO_PEPTIDE_HORMONE		385	0.350217	1.14032	0.121662	0.553468	1	2013	tags=21%, list=13%, signal=24%
GO_DNA_UNWINDING_INVOLVED_IN_DNA_REPLICATION	GO_DNA_UNWINDING_INVOLVED_IN_DNA_REPLICATION		16	0.560083	1.13995	0.298329	0.55393	1	2528	tags=38%, list=16%, signal=45%
GO_REGULATION_OF_INTEGRIN_MEDIATED_SIGNALING_PATHWAY	GO_REGULATION_OF_INTEGRIN_MEDIATED_SIGNALING_PATHWAY		15	0.556229	1.1394	0.301149	0.554847	1	2002	tags=33%, list=13%, signal=38%
GO_POSITIVE_REGULATION_OF_CELL_ACTIVATION	GO_POSITIVE_REGULATION_OF_CELL_ACTIVATION		290	0.357259	1.13926	0.16624	0.554687	1	1619	tags=15%, list=10%, signal=16%
REACTOME_INTERLEUKIN_17_SIGNALING	REACTOME_INTERLEUKIN_17_SIGNALING		68	0.433153	1.13897	0.25679	0.554951	1	1707	tags=16%, list=11%, signal=18%
GO_PROTEIN_HOMOTETRAMERIZATION	GO_PROTEIN_HOMOTETRAMERIZATION		53	0.44111	1.13863	0.25	0.555317	1	810	tags=11%, list=5%, signal=12%
GO_REGULATION_OF_MEIOTIC_CELL_CYCLE	GO_REGULATION_OF_MEIOTIC_CELL_CYCLE		48	0.449326	1.13851	0.238876	0.555154	1	803	tags=8%, list=5%, signal=9%
GO_CELLULAR_RESPONSE_TO_PEPTIDE_HORMONE_STIMULUS	GO_CELLULAR_RESPONSE_TO_PEPTIDE_HORMONE_STIMULUS		280	0.361747	1.13832	0.171745	0.555127	1	2013	tags=24%, list=13%, signal=27%
GO_REGULATION_OF_AUTOPHAGOSOME_ASSEMBLY	GO_REGULATION_OF_AUTOPHAGOSOME_ASSEMBLY		36	0.473681	1.1382	0.266234	0.554937	1	1921	tags=31%, list=12%, signal=35%
GO_REGULATION_OF_SIGNALING_RECEPTOR_ACTIVITY	GO_REGULATION_OF_SIGNALING_RECEPTOR_ACTIVITY		146	0.38465	1.13796	0.192837	0.555101	1	1535	tags=18%, list=10%, signal=20%
GO_REGULATION_OF_ORGANELLE_ASSEMBLY	GO_REGULATION_OF_ORGANELLE_ASSEMBLY		178	0.376656	1.13784	0.179361	0.55492	1	1829	tags=20%, list=12%, signal=23%
GO_POSITIVE_REGULATION_OF_ERBB_SIGNALING_PATHWAY	GO_POSITIVE_REGULATION_OF_ERBB_SIGNALING_PATHWAY		36	0.471151	1.13779	0.279805	0.554598	1	2921	tags=36%, list=19%, signal=44%
GO_NEGATIVE_REGULATION_OF_WNT_SIGNALING_PATHWAY	GO_NEGATIVE_REGULATION_OF_WNT_SIGNALING_PATHWAY		205	0.367684	1.13769	0.165816	0.554388	1	2072	tags=25%, list=13%, signal=28%
REACTOME_ASSEMBLY_OF_THE_PRE_REPLICATIVE_COMPLEX	REACTOME_ASSEMBLY_OF_THE_PRE_REPLICATIVE_COMPLEX		68	0.422142	1.13745	0.24937	0.554494	1	2072	tags=28%, list=13%, signal=32%
GO_REGULATION_OF_CELL_MATRIX_ADHESION	GO_REGULATION_OF_CELL_MATRIX_ADHESION		112	0.397483	1.13665	0.194301	0.556028	1	1821	tags=23%, list=12%, signal=26%
GO_FORMATION_OF_PRIMARY_GERM_LAYER	GO_FORMATION_OF_PRIMARY_GERM_LAYER		114	0.393909	1.13582	0.199017	0.557589	1	1339	tags=12%, list=9%, signal=13%
GO_NEGATIVE_REGULATION_OF_IMMUNE_EFFECTOR_PROCESS	GO_NEGATIVE_REGULATION_OF_IMMUNE_EFFECTOR_PROCESS		98	0.396336	1.13507	0.208431	0.558985	1	2002	tags=19%, list=13%, signal=22%
GO_ANTIMICROBIAL_HUMORAL_RESPONSE	GO_ANTIMICROBIAL_HUMORAL_RESPONSE		45	0.457859	1.13499	0.269406	0.558729	1	658	tags=9%, list=4%, signal=9%
GO_NEGATIVE_REGULATION_OF_RHO_PROTEIN_SIGNAL_TRANSDUCTION	GO_NEGATIVE_REGULATION_OF_RHO_PROTEIN_SIGNAL_TRANSDUCTION		22	0.507247	1.13431	0.29717	0.55989	1	497	tags=18%, list=3%, signal=19%
REACTOME_NUCLEOTIDE_SALVAGE	REACTOME_NUCLEOTIDE_SALVAGE		22	0.524963	1.13347	0.278689	0.561512	1	50	tags=5%, list=0%, signal=5%
GO_REACTIVE_OXYGEN_SPECIES_METABOLIC_PROCESS	GO_REACTIVE_OXYGEN_SPECIES_METABOLIC_PROCESS		225	0.366834	1.1331	0.17602	0.561988	1	1597	tags=20%, list=10%, signal=22%
REACTOME_NEGATIVE_REGULATION_OF_MAPK_PATHWAY	REACTOME_NEGATIVE_REGULATION_OF_MAPK_PATHWAY		43	0.452607	1.13241	0.287736	0.563291	1	824	tags=14%, list=5%, signal=15%
KEGG_NOD_LIKE_RECEPTOR_SIGNALING_PATHWAY	KEGG_NOD_LIKE_RECEPTOR_SIGNALING_PATHWAY		52	0.440571	1.13236	0.237624	0.562948	1	1596	tags=15%, list=10%, signal=17%
GO_ARF_PROTEIN_SIGNAL_TRANSDUCTION	GO_ARF_PROTEIN_SIGNAL_TRANSDUCTION		19	0.518733	1.13235	0.286046	0.562509	1	317	tags=16%, list=2%, signal=16%
GO_OUTFLOW_TRACT_MORPHOGENESIS	GO_OUTFLOW_TRACT_MORPHOGENESIS		73	0.41506	1.13234	0.235577	0.562084	1	1400	tags=18%, list=9%, signal=19%
GO_ALPHA_BETA_T_CELL_DIFFERENTIATION	GO_ALPHA_BETA_T_CELL_DIFFERENTIATION		95	0.404738	1.13227	0.22488	0.561816	1	2282	tags=20%, list=15%, signal=23%
GO_NEGATIVE_REGULATION_OF_ENDOTHELIAL_CELL_APOPTOTIC_PROCESS	GO_NEGATIVE_REGULATION_OF_ENDOTHELIAL_CELL_APOPTOTIC_PROCESS		27	0.497517	1.13212	0.265589	0.561711	1	868	tags=15%, list=6%, signal=16%
REACTOME_MET_ACTIVATES_PTK2_SIGNALING	REACTOME_MET_ACTIVATES_PTK2_SIGNALING		30	0.485792	1.131	0.28972	0.564088	1	2373	tags=23%, list=15%, signal=28%
GO_NEGATIVE_REGULATION_OF_BLOOD_VESSEL_ENDOTHELIAL_CELL_MIGRATION	GO_NEGATIVE_REGULATION_OF_BLOOD_VESSEL_ENDOTHELIAL_CELL_MIGRATION		31	0.477881	1.13085	0.250633	0.564008	1	929	tags=23%, list=6%, signal=24%
REACTOME_DEGRADATION_OF_AXIN	REACTOME_DEGRADATION_OF_AXIN		55	0.436128	1.1308	0.252525	0.563674	1	2072	tags=31%, list=13%, signal=36%
GO_PEPTIDYL_L_CYSTEINE_S_PALMITOYLATION	GO_PEPTIDYL_L_CYSTEINE_S_PALMITOYLATION		21	0.519817	1.1307	0.294393	0.563463	1	2075	tags=24%, list=13%, signal=27%
REACTOME_PINK1_PRKN_MEDIATED_MITOPHAGY	REACTOME_PINK1_PRKN_MEDIATED_MITOPHAGY		22	0.506576	1.13061	0.298611	0.563235	1	554	tags=23%, list=4%, signal=24%
KEGG_SMALL_CELL_LUNG_CANCER	KEGG_SMALL_CELL_LUNG_CANCER		83	0.41975	1.13042	0.210989	0.563272	1	2181	tags=23%, list=14%, signal=27%
GO_GASTRULATION	GO_GASTRULATION		164	0.375252	1.13023	0.191847	0.5633	1	1956	tags=18%, list=13%, signal=20%
GO_POSITIVE_REGULATION_OF_CELLULAR_AMIDE_METABOLIC_PROCESS	GO_POSITIVE_REGULATION_OF_CELLULAR_AMIDE_METABOLIC_PROCESS		151	0.378814	1.13	0.19697	0.56337	1	1265	tags=15%, list=8%, signal=16%
GO_VASCULAR_PROCESS_IN_CIRCULATORY_SYSTEM	GO_VASCULAR_PROCESS_IN_CIRCULATORY_SYSTEM		160	0.379077	1.12892	0.180662	0.565589	1	974	tags=12%, list=6%, signal=13%
GO_NEGATIVE_REGULATION_OF_INTRINSIC_APOPTOTIC_SIGNALING_PATHWAY	GO_NEGATIVE_REGULATION_OF_INTRINSIC_APOPTOTIC_SIGNALING_PATHWAY		92	0.405167	1.12886	0.208232	0.565295	1	1621	tags=24%, list=10%, signal=27%
GO_POSITIVE_REGULATION_OF_SODIUM_ION_TRANSPORT	GO_POSITIVE_REGULATION_OF_SODIUM_ION_TRANSPORT		33	0.469185	1.12872	0.274359	0.565144	1	1511	tags=24%, list=10%, signal=27%
GO_MORPHOGENESIS_OF_A_BRANCHING_STRUCTURE	GO_MORPHOGENESIS_OF_A_BRANCHING_STRUCTURE		167	0.374787	1.12793	0.197297	0.566608	1	1644	tags=19%, list=11%, signal=21%
REACTOME_ELASTIC_FIBRE_FORMATION	REACTOME_ELASTIC_FIBRE_FORMATION		42	0.455131	1.12727	0.272076	0.567701	1	1241	tags=19%, list=8%, signal=21%
GO_POSITIVE_REGULATION_OF_LYMPHOCYTE_ACTIVATION	GO_POSITIVE_REGULATION_OF_LYMPHOCYTE_ACTIVATION		241	0.359757	1.12712	0.193717	0.567651	1	1619	tags=15%, list=10%, signal=17%
REACTOME_NEURONAL_SYSTEM	REACTOME_NEURONAL_SYSTEM		371	0.345645	1.12697	0.153646	0.56757	1	1585	tags=13%, list=10%, signal=15%
GO_DENDRITIC_CELL_CHEMOTAXIS	GO_DENDRITIC_CELL_CHEMOTAXIS		21	0.521603	1.12619	0.296482	0.569022	1	1324	tags=14%, list=9%, signal=16%
GO_RESPONSE_TO_OXIDATIVE_STRESS	GO_RESPONSE_TO_OXIDATIVE_STRESS		408	0.344632	1.12611	0.152174	0.56877	1	1712	tags=19%, list=11%, signal=21%
GO_COLUMNAR_CUBOIDAL_EPITHELIAL_CELL_DIFFERENTIATION	GO_COLUMNAR_CUBOIDAL_EPITHELIAL_CELL_DIFFERENTIATION		98	0.400014	1.12602	0.226636	0.568537	1	556	tags=10%, list=4%, signal=11%
GO_POSITIVE_REGULATION_OF_CALCIUM_ION_TRANSPORT_INTO_CYTOSOL	GO_POSITIVE_REGULATION_OF_CALCIUM_ION_TRANSPORT_INTO_CYTOSOL		45	0.448229	1.12601	0.276018	0.568121	1	2067	tags=24%, list=13%, signal=28%
GO_REGULATION_OF_TUBE_SIZE	GO_REGULATION_OF_TUBE_SIZE		118	0.388644	1.12565	0.198492	0.568561	1	974	tags=12%, list=6%, signal=13%
GO_EPITHELIAL_TUBE_MORPHOGENESIS	GO_EPITHELIAL_TUBE_MORPHOGENESIS		287	0.352063	1.12541	0.168901	0.568737	1	1383	tags=14%, list=9%, signal=15%
REACTOME_NCAM1_INTERACTIONS	REACTOME_NCAM1_INTERACTIONS		42	0.445613	1.12499	0.259901	0.56927	1	1258	tags=19%, list=8%, signal=21%
GO_SPLEEN_DEVELOPMENT	GO_SPLEEN_DEVELOPMENT		28	0.482616	1.12442	0.293427	0.570234	1	1601	tags=14%, list=10%, signal=16%
GO_ECTODERM_DEVELOPMENT	GO_ECTODERM_DEVELOPMENT		18	0.544467	1.12436	0.318072	0.5699	1	891	tags=22%, list=6%, signal=24%
GO_RESPONSE_TO_FLUID_SHEAR_STRESS	GO_RESPONSE_TO_FLUID_SHEAR_STRESS		32	0.473414	1.12427	0.275862	0.569708	1	1150	tags=31%, list=7%, signal=34%
GO_PRODUCTION_OF_MOLECULAR_MEDIATOR_OF_IMMUNE_RESPONSE	GO_PRODUCTION_OF_MOLECULAR_MEDIATOR_OF_IMMUNE_RESPONSE		170	0.375271	1.12404	0.200521	0.569799	1	1739	tags=15%, list=11%, signal=16%
GO_STRIATED_MUSCLE_CELL_PROLIFERATION	GO_STRIATED_MUSCLE_CELL_PROLIFERATION		62	0.426673	1.12398	0.240741	0.569479	1	812	tags=16%, list=5%, signal=17%
GO_REGULATION_OF_MICROTUBULE_POLYMERIZATION_OR_DEPOLYMERIZATION	GO_REGULATION_OF_MICROTUBULE_POLYMERIZATION_OR_DEPOLYMERIZATION		81	0.401885	1.12324	0.251928	0.570935	1	1751	tags=22%, list=11%, signal=25%
KEGG_NEUROACTIVE_LIGAND_RECEPTOR_INTERACTION	KEGG_NEUROACTIVE_LIGAND_RECEPTOR_INTERACTION		197	0.376315	1.12322	0.179348	0.570533	1	1531	tags=10%, list=10%, signal=11%
REACTOME_TCR_SIGNALING	REACTOME_TCR_SIGNALING		106	0.392117	1.12318	0.199541	0.570165	1	2072	tags=23%, list=13%, signal=26%
GO_REGULATION_OF_GLUCOSE_TRANSMEMBRANE_TRANSPORT	GO_REGULATION_OF_GLUCOSE_TRANSMEMBRANE_TRANSPORT		61	0.433408	1.12312	0.258794	0.569869	1	1151	tags=23%, list=7%, signal=25%
GO_HOMEOSTASIS_OF_NUMBER_OF_CELLS	GO_HOMEOSTASIS_OF_NUMBER_OF_CELLS		228	0.360371	1.12283	0.195767	0.570155	1	881	tags=11%, list=6%, signal=11%
REACTOME_RUNX1_REGULATES_TRANSCRIPTION_OF_GENES_INVOLVED_IN_DIFFERENTIATION_OF_HSCS	REACTOME_RUNX1_REGULATES_TRANSCRIPTION_OF_GENES_INVOLVED_IN_DIFFERENTIATION_OF_HSCS		88	0.408673	1.12244	0.246073	0.570672	1	2641	tags=30%, list=17%, signal=35%
GO_VENTRICULAR_SEPTUM_DEVELOPMENT	GO_VENTRICULAR_SEPTUM_DEVELOPMENT		69	0.415662	1.12232	0.261283	0.57048	1	1517	tags=25%, list=10%, signal=27%
GO_POSITIVE_REGULATION_OF_LEUKOCYTE_DEGRANULATION	GO_POSITIVE_REGULATION_OF_LEUKOCYTE_DEGRANULATION		23	0.508481	1.12228	0.31068	0.570121	1	2484	tags=22%, list=16%, signal=26%
REACTOME_RUNX1_REGULATES_GENES_INVOLVED_IN_MEGAKARYOCYTE_DIFFERENTIATION_AND_PLATELET_FUNCTION	REACTOME_RUNX1_REGULATES_GENES_INVOLVED_IN_MEGAKARYOCYTE_DIFFERENTIATION_AND_PLATELET_FUNCTION		54	0.432979	1.1221	0.243902	0.570138	1	1615	tags=20%, list=10%, signal=23%
GO_SOMITE_DEVELOPMENT	GO_SOMITE_DEVELOPMENT		75	0.408215	1.12209	0.248837	0.569705	1	770	tags=8%, list=5%, signal=8%
GO_LIMBIC_SYSTEM_DEVELOPMENT	GO_LIMBIC_SYSTEM_DEVELOPMENT		101	0.404781	1.12198	0.234146	0.569523	1	1146	tags=19%, list=7%, signal=20%
REACTOME_REGULATION_OF_PTEN_STABILITY_AND_ACTIVITY	REACTOME_REGULATION_OF_PTEN_STABILITY_AND_ACTIVITY		69	0.42067	1.1219	0.232099	0.569287	1	2072	tags=30%, list=13%, signal=35%
REACTOME_BUTYRATE_RESPONSE_FACTOR_1_BRF1_BINDS_AND_DESTABILIZES_MRNA	REACTOME_BUTYRATE_RESPONSE_FACTOR_1_BRF1_BINDS_AND_DESTABILIZES_MRNA		16	0.544	1.12155	0.303965	0.569646	1	37	tags=6%, list=0%, signal=6%
GO_POSITIVE_REGULATION_OF_LYMPHOCYTE_MIGRATION	GO_POSITIVE_REGULATION_OF_LYMPHOCYTE_MIGRATION		32	0.47539	1.12145	0.28673	0.569464	1	2300	tags=28%, list=15%, signal=33%
GO_REGULATION_OF_PATTERN_RECOGNITION_RECEPTOR_SIGNALING_PATHWAY	GO_REGULATION_OF_PATTERN_RECOGNITION_RECEPTOR_SIGNALING_PATHWAY		81	0.401356	1.12115	0.220812	0.5697	1	2721	tags=32%, list=18%, signal=39%
GO_PROTEASOMAL_UBIQUITIN_INDEPENDENT_PROTEIN_CATABOLIC_PROCESS	GO_PROTEASOMAL_UBIQUITIN_INDEPENDENT_PROTEIN_CATABOLIC_PROCESS		22	0.50531	1.12092	0.3125	0.569828	1	2592	tags=55%, list=17%, signal=65%
GO_POSITIVE_REGULATION_OF_ENDOTHELIAL_CELL_CHEMOTAXIS	GO_POSITIVE_REGULATION_OF_ENDOTHELIAL_CELL_CHEMOTAXIS		15	0.556257	1.1202	0.331034	0.571124	1	1453	tags=27%, list=9%, signal=29%
GO_PROTEIN_DNA_COMPLEX_SUBUNIT_ORGANIZATION	GO_PROTEIN_DNA_COMPLEX_SUBUNIT_ORGANIZATION		218	0.365156	1.11983	0.18984	0.571627	1	1733	tags=17%, list=11%, signal=18%
GO_REGULATION_OF_HEART_MORPHOGENESIS	GO_REGULATION_OF_HEART_MORPHOGENESIS		36	0.467571	1.11895	0.305882	0.573373	1	1254	tags=17%, list=8%, signal=18%
GO_APPENDAGE_MORPHOGENESIS	GO_APPENDAGE_MORPHOGENESIS		128	0.394778	1.1187	0.223325	0.573501	1	1753	tags=21%, list=11%, signal=24%
GO_INTRINSIC_APOPTOTIC_SIGNALING_PATHWAY_IN_RESPONSE_TO_OXIDATIVE_STRESS	GO_INTRINSIC_APOPTOTIC_SIGNALING_PATHWAY_IN_RESPONSE_TO_OXIDATIVE_STRESS		43	0.442779	1.11863	0.262651	0.573258	1	1443	tags=23%, list=9%, signal=26%
GO_NEGATIVE_REGULATION_OF_CELL_CYCLE_PROCESS	GO_NEGATIVE_REGULATION_OF_CELL_CYCLE_PROCESS		313	0.349551	1.11846	0.155125	0.573235	1	2259	tags=22%, list=15%, signal=25%
GO_POSITIVE_REGULATION_OF_CATABOLIC_PROCESS	GO_POSITIVE_REGULATION_OF_CATABOLIC_PROCESS		422	0.336248	1.1175	0.156522	0.575187	1	2109	tags=19%, list=14%, signal=22%
GO_ALPHA_BETA_T_CELL_PROLIFERATION	GO_ALPHA_BETA_T_CELL_PROLIFERATION		29	0.471769	1.11745	0.286052	0.57488	1	1997	tags=17%, list=13%, signal=20%
GO_MIDDLE_EAR_MORPHOGENESIS	GO_MIDDLE_EAR_MORPHOGENESIS		17	0.549369	1.11686	0.320482	0.575824	1	766	tags=24%, list=5%, signal=25%
GO_MACROAUTOPHAGY	GO_MACROAUTOPHAGY		299	0.34858	1.11647	0.189189	0.576326	1	2085	tags=23%, list=13%, signal=26%
GO_RESPONSE_TO_MITOCHONDRIAL_DEPOLARISATION	GO_RESPONSE_TO_MITOCHONDRIAL_DEPOLARISATION		21	0.52476	1.11638	0.316176	0.576083	1	402	tags=14%, list=3%, signal=15%
GO_NEURON_DEATH	GO_NEURON_DEATH		327	0.349809	1.11632	0.175978	0.575785	1	1512	tags=17%, list=10%, signal=19%
REACTOME_BINDING_AND_UPTAKE_OF_LIGANDS_BY_SCAVENGER_RECEPTORS	REACTOME_BINDING_AND_UPTAKE_OF_LIGANDS_BY_SCAVENGER_RECEPTORS		32	0.477216	1.11625	0.282238	0.575496	1	1625	tags=28%, list=10%, signal=31%
GO_REGULATION_OF_SYSTEMIC_ARTERIAL_BLOOD_PRESSURE	GO_REGULATION_OF_SYSTEMIC_ARTERIAL_BLOOD_PRESSURE		73	0.416665	1.11623	0.236277	0.575081	1	1528	tags=16%, list=10%, signal=18%
KEGG_GLIOMA	KEGG_GLIOMA		61	0.429149	1.11621	0.262899	0.574702	1	2113	tags=26%, list=14%, signal=30%
GO_ARTERY_DEVELOPMENT	GO_ARTERY_DEVELOPMENT		83	0.402425	1.11608	0.237864	0.574564	1	1617	tags=22%, list=10%, signal=24%
GO_EMBRYONIC_ORGAN_DEVELOPMENT	GO_EMBRYONIC_ORGAN_DEVELOPMENT		381	0.342227	1.11567	0.166667	0.575132	1	1254	tags=11%, list=8%, signal=12%
GO_REGULATION_OF_SYMBIOTIC_PROCESS	GO_REGULATION_OF_SYMBIOTIC_PROCESS		194	0.363383	1.11562	0.191892	0.574809	1	1143	tags=13%, list=7%, signal=14%
GO_IMPORT_INTO_CELL	GO_IMPORT_INTO_CELL		207	0.360686	1.11549	0.211587	0.574674	1	1516	tags=12%, list=10%, signal=13%
GO_APOPTOTIC_MITOCHONDRIAL_CHANGES	GO_APOPTOTIC_MITOCHONDRIAL_CHANGES		114	0.393123	1.11547	0.238979	0.574278	1	1158	tags=18%, list=7%, signal=19%
GO_CELLULAR_RESPONSE_TO_KETONE	GO_CELLULAR_RESPONSE_TO_KETONE		83	0.409237	1.11543	0.235	0.573907	1	1980	tags=24%, list=13%, signal=27%
GO_G_PROTEIN_COUPLED_RECEPTOR_SIGNALING_PATHWAY_COUPLED_TO_CYCLIC_NUCLEOTIDE_SECOND_MESSENGER	GO_G_PROTEIN_COUPLED_RECEPTOR_SIGNALING_PATHWAY_COUPLED_TO_CYCLIC_NUCLEOTIDE_SECOND_MESSENGER		197	0.369023	1.11527	0.220253	0.573848	1	742	tags=9%, list=5%, signal=9%
GO_AMINO_ACID_TRANSPORT	GO_AMINO_ACID_TRANSPORT		143	0.375354	1.11503	0.213399	0.573987	1	135	tags=3%, list=1%, signal=3%
GO_MEMBRANE_LIPID_CATABOLIC_PROCESS	GO_MEMBRANE_LIPID_CATABOLIC_PROCESS		33	0.470021	1.11501	0.291284	0.573576	1	1534	tags=21%, list=10%, signal=23%
GO_PROTEIN_KINASE_B_SIGNALING	GO_PROTEIN_KINASE_B_SIGNALING		228	0.355712	1.11498	0.200477	0.573196	1	1661	tags=14%, list=11%, signal=16%
REACTOME_NEUROTRANSMITTER_RECEPTORS_AND_POSTSYNAPTIC_SIGNAL_TRANSMISSION	REACTOME_NEUROTRANSMITTER_RECEPTORS_AND_POSTSYNAPTIC_SIGNAL_TRANSMISSION		182	0.367472	1.11487	0.192982	0.57301	1	1479	tags=15%, list=10%, signal=17%
GO_MESODERM_MORPHOGENESIS	GO_MESODERM_MORPHOGENESIS		65	0.426636	1.11463	0.260526	0.573141	1	961	tags=12%, list=6%, signal=13%
REACTOME_REGULATION_OF_BETA_CELL_DEVELOPMENT	REACTOME_REGULATION_OF_BETA_CELL_DEVELOPMENT		33	0.468914	1.11461	0.290476	0.572736	1	275	tags=9%, list=2%, signal=9%
GO_NEGATIVE_REGULATION_OF_CELLULAR_AMIDE_METABOLIC_PROCESS	GO_NEGATIVE_REGULATION_OF_CELLULAR_AMIDE_METABOLIC_PROCESS		146	0.373543	1.11457	0.220253	0.57239	1	783	tags=9%, list=5%, signal=9%
GO_NEGATIVE_REGULATION_OF_CELLULAR_RESPONSE_TO_INSULIN_STIMULUS	GO_NEGATIVE_REGULATION_OF_CELLULAR_RESPONSE_TO_INSULIN_STIMULUS		29	0.473125	1.1144	0.316854	0.572359	1	1484	tags=31%, list=10%, signal=34%
GO_NEGATIVE_REGULATION_OF_CALCIUM_MEDIATED_SIGNALING	GO_NEGATIVE_REGULATION_OF_CALCIUM_MEDIATED_SIGNALING		28	0.472238	1.11428	0.305361	0.572221	1	1511	tags=25%, list=10%, signal=28%
GO_REGULATION_OF_WNT_SIGNALING_PATHWAY	GO_REGULATION_OF_WNT_SIGNALING_PATHWAY		348	0.342989	1.11428	0.18232	0.571786	1	1376	tags=18%, list=9%, signal=19%
GO_KERATAN_SULFATE_BIOSYNTHETIC_PROCESS	GO_KERATAN_SULFATE_BIOSYNTHETIC_PROCESS		24	0.497151	1.11402	0.32634	0.572025	1	138	tags=8%, list=1%, signal=8%
GO_CD4_POSITIVE_ALPHA_BETA_T_CELL_ACTIVATION	GO_CD4_POSITIVE_ALPHA_BETA_T_CELL_ACTIVATION		84	0.399011	1.11334	0.256927	0.57332	1	2282	tags=19%, list=15%, signal=22%
HALLMARK_ESTROGEN_RESPONSE_EARLY	HALLMARK_ESTROGEN_RESPONSE_EARLY		189	0.360218	1.11275	0.193122	0.574289	1	1235	tags=14%, list=8%, signal=15%
GO_AUTOPHAGOSOME_ORGANIZATION	GO_AUTOPHAGOSOME_ORGANIZATION		93	0.404691	1.11256	0.266033	0.574334	1	1921	tags=26%, list=12%, signal=29%
GO_NEPHRON_EPITHELIUM_DEVELOPMENT	GO_NEPHRON_EPITHELIUM_DEVELOPMENT		93	0.390471	1.11232	0.25187	0.574509	1	1536	tags=23%, list=10%, signal=25%
GO_POSITIVE_REGULATION_OF_PROTEIN_AUTOPHOSPHORYLATION	GO_POSITIVE_REGULATION_OF_PROTEIN_AUTOPHOSPHORYLATION		26	0.489027	1.11214	0.317308	0.5745	1	2462	tags=38%, list=16%, signal=46%
GO_REGULATION_OF_NEURON_PROJECTION_REGENERATION	GO_REGULATION_OF_NEURON_PROJECTION_REGENERATION		29	0.470228	1.11147	0.300226	0.575674	1	972	tags=38%, list=6%, signal=40%
GO_CELL_GROWTH	GO_CELL_GROWTH		445	0.338149	1.1112	0.169096	0.575906	1	1751	tags=19%, list=11%, signal=21%
GO_POSITIVE_REGULATION_OF_CYTOKINE_BIOSYNTHETIC_PROCESS	GO_POSITIVE_REGULATION_OF_CYTOKINE_BIOSYNTHETIC_PROCESS		29	0.486813	1.11116	0.272727	0.575578	1	1739	tags=21%, list=11%, signal=23%
GO_AORTA_DEVELOPMENT	GO_AORTA_DEVELOPMENT		51	0.434542	1.1109	0.288945	0.575729	1	1517	tags=25%, list=10%, signal=28%
REACTOME_TRANSCRIPTION_OF_E2F_TARGETS_UNDER_NEGATIVE_CONTROL_BY_P107_RBL1_AND_P130_RBL2_IN_COMPLEX_WITH_HDAC1	REACTOME_TRANSCRIPTION_OF_E2F_TARGETS_UNDER_NEGATIVE_CONTROL_BY_P107_RBL1_AND_P130_RBL2_IN_COMPLEX_WITH_HDAC1		16	0.537137	1.11051	0.357918	0.576311	1	2242	tags=50%, list=14%, signal=58%
REACTOME_AUTOPHAGY	REACTOME_AUTOPHAGY		137	0.376439	1.11037	0.25187	0.576233	1	1340	tags=17%, list=9%, signal=18%
GO_SYNAPTIC_TRANSMISSION_CHOLINERGIC	GO_SYNAPTIC_TRANSMISSION_CHOLINERGIC		26	0.493206	1.1103	0.302961	0.575957	1	158	tags=4%, list=1%, signal=4%
REACTOME_NOD1_2_SIGNALING_PATHWAY	REACTOME_NOD1_2_SIGNALING_PATHWAY		35	0.467478	1.10851	0.307125	0.579949	1	550	tags=9%, list=4%, signal=9%
REACTOME_TICAM1_RIP1_MEDIATED_IKK_COMPLEX_RECRUITMENT	REACTOME_TICAM1_RIP1_MEDIATED_IKK_COMPLEX_RECRUITMENT		18	0.530244	1.10774	0.332584	0.581419	1	1232	tags=22%, list=8%, signal=24%
GO_POSITIVE_REGULATION_OF_PROTEIN_MATURATION	GO_POSITIVE_REGULATION_OF_PROTEIN_MATURATION		22	0.499597	1.10764	0.324766	0.581212	1	519	tags=14%, list=3%, signal=14%
GO_NEGATIVE_REGULATION_OF_LEUKOCYTE_APOPTOTIC_PROCESS	GO_NEGATIVE_REGULATION_OF_LEUKOCYTE_APOPTOTIC_PROCESS		45	0.444688	1.10708	0.279412	0.582156	1	2131	tags=18%, list=14%, signal=21%
GO_CARDIAC_EPITHELIAL_TO_MESENCHYMAL_TRANSITION	GO_CARDIAC_EPITHELIAL_TO_MESENCHYMAL_TRANSITION		30	0.477162	1.10689	0.299528	0.582194	1	1735	tags=30%, list=11%, signal=34%
GO_REGULATION_OF_LEUKOCYTE_MIGRATION	GO_REGULATION_OF_LEUKOCYTE_MIGRATION		178	0.363319	1.10672	0.227513	0.582163	1	1744	tags=15%, list=11%, signal=16%
GO_OLFACTORY_LOBE_DEVELOPMENT	GO_OLFACTORY_LOBE_DEVELOPMENT		31	0.481242	1.10621	0.315522	0.583028	1	471	tags=19%, list=3%, signal=20%
GO_AORTA_MORPHOGENESIS	GO_AORTA_MORPHOGENESIS		28	0.489811	1.10607	0.305211	0.582913	1	519	tags=21%, list=3%, signal=22%
REACTOME_GASTRIN_CREB_SIGNALLING_PATHWAY_VIA_PKC_AND_MAPK	REACTOME_GASTRIN_CREB_SIGNALLING_PATHWAY_VIA_PKC_AND_MAPK		17	0.519357	1.10599	0.336516	0.582656	1	1775	tags=18%, list=11%, signal=20%
GO_DORSAL_VENTRAL_PATTERN_FORMATION	GO_DORSAL_VENTRAL_PATTERN_FORMATION		73	0.413138	1.10594	0.27204	0.582346	1	1022	tags=16%, list=7%, signal=18%
GO_GLUTATHIONE_METABOLIC_PROCESS	GO_GLUTATHIONE_METABOLIC_PROCESS		43	0.440051	1.10577	0.283688	0.582331	1	767	tags=19%, list=5%, signal=20%
GO_NEGATIVE_REGULATION_OF_RESPONSE_TO_CYTOKINE_STIMULUS	GO_NEGATIVE_REGULATION_OF_RESPONSE_TO_CYTOKINE_STIMULUS		50	0.436103	1.10527	0.282238	0.583072	1	3301	tags=30%, list=21%, signal=38%
GO_OVULATION_CYCLE	GO_OVULATION_CYCLE		60	0.424358	1.10511	0.316901	0.583052	1	536	tags=12%, list=3%, signal=12%
REACTOME_JNK_C_JUN_KINASES_PHOSPHORYLATION_AND_ACTIVATION_MEDIATED_BY_ACTIVATED_HUMAN_TAK1	REACTOME_JNK_C_JUN_KINASES_PHOSPHORYLATION_AND_ACTIVATION_MEDIATED_BY_ACTIVATED_HUMAN_TAK1		21	0.512078	1.10464	0.321256	0.58372	1	550	tags=14%, list=4%, signal=15%
REACTOME_DAG_AND_IP3_SIGNALING	REACTOME_DAG_AND_IP3_SIGNALING		40	0.430712	1.10458	0.277778	0.583419	1	623	tags=13%, list=4%, signal=13%
GO_REGULATION_OF_ANIMAL_ORGAN_MORPHOGENESIS	GO_REGULATION_OF_ANIMAL_ORGAN_MORPHOGENESIS		231	0.354778	1.10444	0.187166	0.583356	1	1464	tags=16%, list=9%, signal=18%
REACTOME_TRIGLYCERIDE_METABOLISM	REACTOME_TRIGLYCERIDE_METABOLISM		27	0.477958	1.10438	0.300733	0.583076	1	990	tags=15%, list=6%, signal=16%
GO_ACTIVATION_OF_IMMUNE_RESPONSE	GO_ACTIVATION_OF_IMMUNE_RESPONSE		361	0.334946	1.10379	0.176301	0.584138	1	2078	tags=16%, list=13%, signal=18%
REACTOME_DNA_REPLICATION_PRE_INITIATION	REACTOME_DNA_REPLICATION_PRE_INITIATION		84	0.405943	1.10362	0.273171	0.584128	1	2072	tags=29%, list=13%, signal=33%
REACTOME_BILE_ACID_AND_BILE_SALT_METABOLISM	REACTOME_BILE_ACID_AND_BILE_SALT_METABOLISM		32	0.464598	1.10354	0.28833	0.583881	1	2055	tags=22%, list=13%, signal=25%
GO_POSITIVE_REGULATION_OF_EXTRINSIC_APOPTOTIC_SIGNALING_PATHWAY	GO_POSITIVE_REGULATION_OF_EXTRINSIC_APOPTOTIC_SIGNALING_PATHWAY		49	0.433977	1.10351	0.268623	0.583512	1	1499	tags=20%, list=10%, signal=23%
GO_CYCLIC_NUCLEOTIDE_BIOSYNTHETIC_PROCESS	GO_CYCLIC_NUCLEOTIDE_BIOSYNTHETIC_PROCESS		21	0.506074	1.10345	0.333333	0.583237	1	1882	tags=19%, list=12%, signal=22%
GO_ENDOTHELIAL_CELL_CHEMOTAXIS	GO_ENDOTHELIAL_CELL_CHEMOTAXIS		25	0.490241	1.10339	0.327543	0.582963	1	1453	tags=32%, list=9%, signal=35%
GO_RENAL_TUBULE_DEVELOPMENT	GO_RENAL_TUBULE_DEVELOPMENT		80	0.411201	1.10327	0.274232	0.582844	1	1536	tags=24%, list=10%, signal=26%
REACTOME_KERATAN_SULFATE_BIOSYNTHESIS	REACTOME_KERATAN_SULFATE_BIOSYNTHESIS		24	0.497151	1.10314	0.337408	0.582702	1	138	tags=8%, list=1%, signal=8%
GO_POSITIVE_REGULATION_OF_CARDIAC_MUSCLE_CELL_PROLIFERATION	GO_POSITIVE_REGULATION_OF_CARDIAC_MUSCLE_CELL_PROLIFERATION		23	0.492761	1.10314	0.348449	0.582281	1	450	tags=17%, list=3%, signal=18%
REACTOME_RESPONSE_OF_EIF2AK1_HRI_TO_HEME_DEFICIENCY	REACTOME_RESPONSE_OF_EIF2AK1_HRI_TO_HEME_DEFICIENCY		15	0.539308	1.10285	0.345708	0.582531	1	845	tags=27%, list=5%, signal=28%
GO_REGULATION_OF_GLIOGENESIS	GO_REGULATION_OF_GLIOGENESIS		113	0.379496	1.10267	0.253589	0.582521	1	1499	tags=21%, list=10%, signal=23%
GO_POSITIVE_REGULATION_OF_B_CELL_PROLIFERATION	GO_POSITIVE_REGULATION_OF_B_CELL_PROLIFERATION		37	0.446831	1.10254	0.295195	0.582419	1	555	tags=11%, list=4%, signal=11%
GO_REGULATION_OF_HISTONE_DEACETYLATION	GO_REGULATION_OF_HISTONE_DEACETYLATION		26	0.49397	1.10243	0.339024	0.582265	1	1608	tags=23%, list=10%, signal=26%
GO_DNA_DEPENDENT_DNA_REPLICATION	GO_DNA_DEPENDENT_DNA_REPLICATION		148	0.373861	1.10228	0.246883	0.582212	1	3223	tags=32%, list=21%, signal=41%
REACTOME_G1_S_DNA_DAMAGE_CHECKPOINTS	REACTOME_G1_S_DNA_DAMAGE_CHECKPOINTS		68	0.409492	1.10225	0.264706	0.581843	1	2072	tags=26%, list=13%, signal=30%
GO_REGULATION_OF_SUPEROXIDE_ANION_GENERATION	GO_REGULATION_OF_SUPEROXIDE_ANION_GENERATION		17	0.529917	1.10095	0.340136	0.584673	1	2299	tags=24%, list=15%, signal=28%
GO_CARDIAC_ATRIUM_MORPHOGENESIS	GO_CARDIAC_ATRIUM_MORPHOGENESIS		24	0.505273	1.10092	0.318605	0.584326	1	1775	tags=25%, list=11%, signal=28%
REACTOME_ATF4_ACTIVATES_GENES_IN_RESPONSE_TO_ENDOPLASMIC_RETICULUM_STRESS	REACTOME_ATF4_ACTIVATES_GENES_IN_RESPONSE_TO_ENDOPLASMIC_RETICULUM_STRESS		24	0.486269	1.10066	0.310427	0.584508	1	2079	tags=29%, list=13%, signal=34%
GO_POSITIVE_REGULATION_OF_GTPASE_ACTIVITY	GO_POSITIVE_REGULATION_OF_GTPASE_ACTIVITY		346	0.34226	1.10035	0.20977	0.584798	1	1994	tags=20%, list=13%, signal=22%
GO_REGULATION_OF_RESPONSE_TO_REACTIVE_OXYGEN_SPECIES	GO_REGULATION_OF_RESPONSE_TO_REACTIVE_OXYGEN_SPECIES		33	0.469386	1.10027	0.300231	0.584574	1	972	tags=18%, list=6%, signal=19%
GO_NEGATIVE_REGULATION_OF_REACTIVE_OXYGEN_SPECIES_METABOLIC_PROCESS	GO_NEGATIVE_REGULATION_OF_REACTIVE_OXYGEN_SPECIES_METABOLIC_PROCESS		52	0.427671	1.10015	0.288177	0.584445	1	1500	tags=23%, list=10%, signal=25%
GO_PH_REDUCTION	GO_PH_REDUCTION		51	0.430062	1.1001	0.286385	0.584123	1	2551	tags=25%, list=16%, signal=30%
GO_SUPEROXIDE_ANION_GENERATION	GO_SUPEROXIDE_ANION_GENERATION		25	0.491583	1.09955	0.300683	0.585059	1	2502	tags=20%, list=16%, signal=24%
REACTOME_REGULATION_OF_PTEN_GENE_TRANSCRIPTION	REACTOME_REGULATION_OF_PTEN_GENE_TRANSCRIPTION		59	0.425353	1.09945	0.287736	0.584879	1	1572	tags=31%, list=10%, signal=34%
GO_NEGATIVE_REGULATION_OF_HORMONE_SECRETION	GO_NEGATIVE_REGULATION_OF_HORMONE_SECRETION		53	0.416355	1.09938	0.289003	0.584619	1	894	tags=9%, list=6%, signal=10%
GO_CELL_COMMUNICATION_BY_ELECTRICAL_COUPLING_INVOLVED_IN_CARDIAC_CONDUCTION	GO_CELL_COMMUNICATION_BY_ELECTRICAL_COUPLING_INVOLVED_IN_CARDIAC_CONDUCTION		22	0.499614	1.09901	0.327146	0.585106	1	940	tags=18%, list=6%, signal=19%
GO_NEGATIVE_REGULATION_OF_VIRAL_GENOME_REPLICATION	GO_NEGATIVE_REGULATION_OF_VIRAL_GENOME_REPLICATION		45	0.440249	1.09828	0.311628	0.586392	1	1143	tags=18%, list=7%, signal=19%
GO_SARCOMERE_ORGANIZATION	GO_SARCOMERE_ORGANIZATION		39	0.452052	1.0982	0.311275	0.586139	1	1517	tags=15%, list=10%, signal=17%
GO_DNA_CONFORMATION_CHANGE	GO_DNA_CONFORMATION_CHANGE		285	0.348641	1.09803	0.223684	0.586157	1	1733	tags=15%, list=11%, signal=17%
GO_CARDIAC_SEPTUM_DEVELOPMENT	GO_CARDIAC_SEPTUM_DEVELOPMENT		105	0.380931	1.0977	0.227384	0.586597	1	1517	tags=19%, list=10%, signal=21%
GO_ERYTHROCYTE_HOMEOSTASIS	GO_ERYTHROCYTE_HOMEOSTASIS		116	0.384318	1.09717	0.263682	0.587505	1	881	tags=13%, list=6%, signal=14%
GO_REACTIVE_OXYGEN_SPECIES_BIOSYNTHETIC_PROCESS	GO_REACTIVE_OXYGEN_SPECIES_BIOSYNTHETIC_PROCESS		93	0.397745	1.09701	0.260759	0.587489	1	1552	tags=24%, list=10%, signal=26%
KEGG_COLORECTAL_CANCER	KEGG_COLORECTAL_CANCER		62	0.420093	1.09697	0.271028	0.587168	1	1722	tags=24%, list=11%, signal=27%
REACTOME_ORC1_REMOVAL_FROM_CHROMATIN	REACTOME_ORC1_REMOVAL_FROM_CHROMATIN		71	0.410444	1.0967	0.291566	0.587373	1	2072	tags=27%, list=13%, signal=31%
REACTOME_ANTIGEN_PRESENTATION_FOLDING_ASSEMBLY_AND_PEPTIDE_LOADING_OF_CLASS_I_MHC	REACTOME_ANTIGEN_PRESENTATION_FOLDING_ASSEMBLY_AND_PEPTIDE_LOADING_OF_CLASS_I_MHC		21	0.513426	1.0967	0.334135	0.586953	1	1245	tags=29%, list=8%, signal=31%
GO_NEGATIVE_REGULATION_OF_CELL_AGING	GO_NEGATIVE_REGULATION_OF_CELL_AGING		24	0.492686	1.09669	0.316159	0.586547	1	911	tags=21%, list=6%, signal=22%
GO_MAINTENANCE_OF_CELL_NUMBER	GO_MAINTENANCE_OF_CELL_NUMBER		154	0.367643	1.09615	0.249389	0.587476	1	1536	tags=16%, list=10%, signal=18%
GO_RESPONSE_TO_HEAT	GO_RESPONSE_TO_HEAT		155	0.368249	1.09611	0.272506	0.587143	1	1752	tags=16%, list=11%, signal=18%
GO_CELLULAR_RESPONSE_TO_RADIATION	GO_CELLULAR_RESPONSE_TO_RADIATION		173	0.358383	1.0961	0.225064	0.586746	1	1722	tags=20%, list=11%, signal=22%
REACTOME_SULFUR_AMINO_ACID_METABOLISM	REACTOME_SULFUR_AMINO_ACID_METABOLISM		26	0.489363	1.0958	0.360656	0.587051	1	2418	tags=31%, list=16%, signal=36%
GO_MUSCLE_CELL_DIFFERENTIATION	GO_MUSCLE_CELL_DIFFERENTIATION		324	0.338812	1.09572	0.198391	0.586831	1	1448	tags=14%, list=9%, signal=15%
GO_REGULATION_OF_NUCLEASE_ACTIVITY	GO_REGULATION_OF_NUCLEASE_ACTIVITY		18	0.530968	1.09548	0.356098	0.586974	1	582	tags=22%, list=4%, signal=23%
REACTOME_REGULATION_OF_TP53_ACTIVITY_THROUGH_METHYLATION	REACTOME_REGULATION_OF_TP53_ACTIVITY_THROUGH_METHYLATION		18	0.511218	1.09546	0.348315	0.586604	1	1500	tags=28%, list=10%, signal=31%
GO_POSITIVE_REGULATION_OF_MAST_CELL_ACTIVATION_INVOLVED_IN_IMMUNE_RESPONSE	GO_POSITIVE_REGULATION_OF_MAST_CELL_ACTIVATION_INVOLVED_IN_IMMUNE_RESPONSE		16	0.535841	1.09517	0.359909	0.586864	1	2484	tags=19%, list=16%, signal=22%
HALLMARK_ESTROGEN_RESPONSE_LATE	HALLMARK_ESTROGEN_RESPONSE_LATE		183	0.360134	1.09516	0.230024	0.586471	1	1621	tags=16%, list=10%, signal=18%
GO_MICROTUBULE_POLYMERIZATION_OR_DEPOLYMERIZATION	GO_MICROTUBULE_POLYMERIZATION_OR_DEPOLYMERIZATION		112	0.37886	1.09467	0.257985	0.587272	1	1751	tags=21%, list=11%, signal=23%
GO_MRNA_MODIFICATION	GO_MRNA_MODIFICATION		22	0.507554	1.09463	0.323913	0.586936	1	100	tags=5%, list=1%, signal=5%
REACTOME_CELL_SURFACE_INTERACTIONS_AT_THE_VASCULAR_WALL	REACTOME_CELL_SURFACE_INTERACTIONS_AT_THE_VASCULAR_WALL		104	0.387257	1.09433	0.287059	0.587227	1	1241	tags=16%, list=8%, signal=18%
GO_REGULATION_OF_DNA_TEMPLATED_TRANSCRIPTION_IN_RESPONSE_TO_STRESS	GO_REGULATION_OF_DNA_TEMPLATED_TRANSCRIPTION_IN_RESPONSE_TO_STRESS		112	0.384647	1.09426	0.259352	0.586981	1	1512	tags=25%, list=10%, signal=28%
GO_POSITIVE_REGULATION_OF_MESENCHYMAL_CELL_PROLIFERATION	GO_POSITIVE_REGULATION_OF_MESENCHYMAL_CELL_PROLIFERATION		22	0.502492	1.09425	0.333333	0.586563	1	1739	tags=45%, list=11%, signal=51%
KEGG_ADHERENS_JUNCTION	KEGG_ADHERENS_JUNCTION		72	0.404752	1.09422	0.269231	0.586251	1	1583	tags=24%, list=10%, signal=26%
REACTOME_SIGNALING_BY_MET	REACTOME_SIGNALING_BY_MET		77	0.403324	1.0941	0.286765	0.586118	1	2373	tags=26%, list=15%, signal=31%
GO_REGULATION_OF_EPITHELIAL_CELL_APOPTOTIC_PROCESS	GO_REGULATION_OF_EPITHELIAL_CELL_APOPTOTIC_PROCESS		70	0.41487	1.09372	0.276382	0.586603	1	929	tags=13%, list=6%, signal=14%
GO_REGULATION_OF_TRANSCRIPTION_INITIATION_FROM_RNA_POLYMERASE_II_PROMOTER	GO_REGULATION_OF_TRANSCRIPTION_INITIATION_FROM_RNA_POLYMERASE_II_PROMOTER		33	0.466664	1.09316	0.30787	0.587566	1	1835	tags=21%, list=12%, signal=24%
KEGG_CHRONIC_MYELOID_LEUKEMIA	KEGG_CHRONIC_MYELOID_LEUKEMIA		73	0.404551	1.09312	0.273399	0.587256	1	2023	tags=26%, list=13%, signal=30%
HALLMARK_COMPLEMENT	HALLMARK_COMPLEMENT		170	0.359973	1.09309	0.242424	0.586904	1	1748	tags=21%, list=11%, signal=24%
GO_REGULATION_OF_ACTIN_CYTOSKELETON_REORGANIZATION	GO_REGULATION_OF_ACTIN_CYTOSKELETON_REORGANIZATION		38	0.443254	1.09298	0.309955	0.586723	1	1826	tags=18%, list=12%, signal=21%
GO_POSITIVE_REGULATION_OF_PROTEIN_SERINE_THREONINE_KINASE_ACTIVITY	GO_POSITIVE_REGULATION_OF_PROTEIN_SERINE_THREONINE_KINASE_ACTIVITY		316	0.339819	1.09215	0.201072	0.588353	1	1359	tags=14%, list=9%, signal=15%
GO_DEFENSE_RESPONSE_TO_VIRUS	GO_DEFENSE_RESPONSE_TO_VIRUS		191	0.356147	1.09205	0.243781	0.588174	1	1200	tags=13%, list=8%, signal=14%
GO_NEGATIVE_REGULATION_OF_INTRACELLULAR_SIGNAL_TRANSDUCTION	GO_NEGATIVE_REGULATION_OF_INTRACELLULAR_SIGNAL_TRANSDUCTION		472	0.332127	1.0917	0.188623	0.588663	1	1712	tags=19%, list=11%, signal=21%
REACTOME_TELOMERE_EXTENSION_BY_TELOMERASE	REACTOME_TELOMERE_EXTENSION_BY_TELOMERASE		22	0.492517	1.09129	0.326291	0.589263	1	2222	tags=23%, list=14%, signal=26%
GO_LYSOSOMAL_TRANSPORT	GO_LYSOSOMAL_TRANSPORT		103	0.390077	1.09117	0.28833	0.589151	1	1123	tags=14%, list=7%, signal=15%
GO_REGULATION_OF_TRANSMEMBRANE_TRANSPORT	GO_REGULATION_OF_TRANSMEMBRANE_TRANSPORT		495	0.326019	1.09012	0.185792	0.591249	1	1554	tags=16%, list=10%, signal=17%
GO_CELLULAR_RESPONSE_TO_CAMP	GO_CELLULAR_RESPONSE_TO_CAMP		44	0.436122	1.08955	0.303738	0.592153	1	175	tags=7%, list=1%, signal=7%
GO_INTERSTRAND_CROSS_LINK_REPAIR	GO_INTERSTRAND_CROSS_LINK_REPAIR		53	0.420481	1.08943	0.302483	0.592027	1	2883	tags=34%, list=19%, signal=42%
REACTOME_TGF_BETA_RECEPTOR_SIGNALING_IN_EMT_EPITHELIAL_TO_MESENCHYMAL_TRANSITION_	REACTOME_TGF_BETA_RECEPTOR_SIGNALING_IN_EMT_EPITHELIAL_TO_MESENCHYMAL_TRANSITION_		16	0.511235	1.08927	0.330935	0.592006	1	1514	tags=38%, list=10%, signal=42%
GO_REGULATION_OF_RESPONSE_TO_CYTOKINE_STIMULUS	GO_REGULATION_OF_RESPONSE_TO_CYTOKINE_STIMULUS		155	0.358557	1.08923	0.244275	0.591676	1	2414	tags=22%, list=16%, signal=26%
GO_LIPID_TRANSLOCATION	GO_LIPID_TRANSLOCATION		40	0.443697	1.08876	0.303738	0.59242	1	1324	tags=15%, list=9%, signal=16%
GO_CELL_DEATH_IN_RESPONSE_TO_HYDROGEN_PEROXIDE	GO_CELL_DEATH_IN_RESPONSE_TO_HYDROGEN_PEROXIDE		25	0.471883	1.08819	0.329519	0.593433	1	972	tags=20%, list=6%, signal=21%
GO_REGULATION_OF_CELLULAR_RESPONSE_TO_GROWTH_FACTOR_STIMULUS	GO_REGULATION_OF_CELLULAR_RESPONSE_TO_GROWTH_FACTOR_STIMULUS		253	0.345345	1.08786	0.216285	0.593827	1	1169	tags=14%, list=8%, signal=15%
REACTOME_KERATINIZATION	REACTOME_KERATINIZATION		39	0.447729	1.08774	0.302381	0.593714	1	1582	tags=10%, list=10%, signal=11%
GO_POSITIVE_REGULATION_OF_IMMUNE_EFFECTOR_PROCESS	GO_POSITIVE_REGULATION_OF_IMMUNE_EFFECTOR_PROCESS		182	0.36114	1.0873	0.250689	0.594358	1	1599	tags=11%, list=10%, signal=12%
REACTOME_FORMATION_OF_THE_CORNIFIED_ENVELOPE	REACTOME_FORMATION_OF_THE_CORNIFIED_ENVELOPE		37	0.449407	1.08716	0.316062	0.594262	1	1582	tags=11%, list=10%, signal=12%
GO_NEGATIVE_REGULATION_OF_SMALL_GTPASE_MEDIATED_SIGNAL_TRANSDUCTION	GO_NEGATIVE_REGULATION_OF_SMALL_GTPASE_MEDIATED_SIGNAL_TRANSDUCTION		58	0.410555	1.08694	0.287469	0.594385	1	853	tags=17%, list=6%, signal=18%
GO_DEVELOPMENTAL_CELL_GROWTH	GO_DEVELOPMENTAL_CELL_GROWTH		214	0.348154	1.08651	0.233503	0.595021	1	1660	tags=21%, list=11%, signal=23%
GO_HEART_GROWTH	GO_HEART_GROWTH		84	0.399574	1.08646	0.285714	0.594726	1	1517	tags=18%, list=10%, signal=20%
GO_REGULATION_OF_EPIDERMAL_CELL_DIFFERENTIATION	GO_REGULATION_OF_EPIDERMAL_CELL_DIFFERENTIATION		50	0.43382	1.08638	0.329843	0.594529	1	2029	tags=26%, list=13%, signal=30%
GO_PROTEIN_HYDROXYLATION	GO_PROTEIN_HYDROXYLATION		27	0.461726	1.086	0.30622	0.595065	1	1781	tags=33%, list=11%, signal=38%
GO_RESPONSE_TO_VITAMIN	GO_RESPONSE_TO_VITAMIN		79	0.390997	1.08364	0.255474	0.600484	1	909	tags=10%, list=6%, signal=11%
GO_ACTIVATION_OF_PHOSPHOLIPASE_C_ACTIVITY	GO_ACTIVATION_OF_PHOSPHOLIPASE_C_ACTIVITY		28	0.472582	1.08361	0.325942	0.600113	1	1089	tags=14%, list=7%, signal=15%
GO_NEGATIVE_REGULATION_OF_BMP_SIGNALING_PATHWAY	GO_NEGATIVE_REGULATION_OF_BMP_SIGNALING_PATHWAY		45	0.439391	1.0836	0.309002	0.599728	1	86	tags=4%, list=1%, signal=4%
GO_POSITIVE_REGULATION_OF_RELEASE_OF_SEQUESTERED_CALCIUM_ION_INTO_CYTOSOL	GO_POSITIVE_REGULATION_OF_RELEASE_OF_SEQUESTERED_CALCIUM_ION_INTO_CYTOSOL		34	0.453188	1.08359	0.335784	0.599313	1	1941	tags=26%, list=13%, signal=30%
GO_REGULATION_OF_VASOCONSTRICTION	GO_REGULATION_OF_VASOCONSTRICTION		50	0.424473	1.08261	0.311594	0.601256	1	2067	tags=18%, list=13%, signal=21%
GO_REGULATION_OF_RESPONSE_TO_DNA_DAMAGE_STIMULUS	GO_REGULATION_OF_RESPONSE_TO_DNA_DAMAGE_STIMULUS		216	0.346671	1.08246	0.229111	0.601186	1	2366	tags=24%, list=15%, signal=28%
GO_DNA_LIGATION	GO_DNA_LIGATION		17	0.520014	1.08189	0.372093	0.602134	1	798	tags=12%, list=5%, signal=12%
GO_NEGATIVE_REGULATION_OF_PHOSPHORYLATION	GO_NEGATIVE_REGULATION_OF_PHOSPHORYLATION		421	0.331109	1.08188	0.207977	0.601742	1	1982	tags=20%, list=13%, signal=22%
GO_CELLULAR_RESPONSE_TO_EXTERNAL_STIMULUS	GO_CELLULAR_RESPONSE_TO_EXTERNAL_STIMULUS		295	0.342007	1.08127	0.234332	0.602831	1	1683	tags=18%, list=11%, signal=20%
GO_CELLULAR_RESPONSE_TO_CHEMICAL_STRESS	GO_CELLULAR_RESPONSE_TO_CHEMICAL_STRESS		321	0.335714	1.08121	0.229651	0.602565	1	1572	tags=18%, list=10%, signal=20%
GO_CARDIAC_MUSCLE_CELL_PROLIFERATION	GO_CARDIAC_MUSCLE_CELL_PROLIFERATION		49	0.426274	1.08118	0.325359	0.602212	1	812	tags=16%, list=5%, signal=17%
REACTOME_TRIGLYCERIDE_CATABOLISM	REACTOME_TRIGLYCERIDE_CATABOLISM		17	0.511197	1.0808	0.355705	0.602765	1	990	tags=24%, list=6%, signal=25%
GO_REGULATION_OF_RESPONSE_TO_INTERFERON_GAMMA	GO_REGULATION_OF_RESPONSE_TO_INTERFERON_GAMMA		24	0.47347	1.08068	0.347932	0.602638	1	2414	tags=38%, list=16%, signal=44%
GO_NEGATIVE_REGULATION_OF_MITOCHONDRION_ORGANIZATION	GO_NEGATIVE_REGULATION_OF_MITOCHONDRION_ORGANIZATION		58	0.417059	1.08026	0.299107	0.60326	1	1305	tags=21%, list=8%, signal=23%
GO_RETINA_DEVELOPMENT_IN_CAMERA_TYPE_EYE	GO_RETINA_DEVELOPMENT_IN_CAMERA_TYPE_EYE		141	0.355146	1.08014	0.261845	0.603133	1	974	tags=11%, list=6%, signal=12%
GO_POSITIVE_REGULATION_OF_INNATE_IMMUNE_RESPONSE	GO_POSITIVE_REGULATION_OF_INNATE_IMMUNE_RESPONSE		172	0.357537	1.08007	0.260982	0.602874	1	2276	tags=20%, list=15%, signal=24%
REACTOME_REGULATION_OF_RUNX3_EXPRESSION_AND_ACTIVITY	REACTOME_REGULATION_OF_RUNX3_EXPRESSION_AND_ACTIVITY		55	0.420753	1.07975	0.304762	0.60325	1	2072	tags=29%, list=13%, signal=33%
GO_PURINERGIC_NUCLEOTIDE_RECEPTOR_SIGNALING_PATHWAY	GO_PURINERGIC_NUCLEOTIDE_RECEPTOR_SIGNALING_PATHWAY		28	0.467255	1.07963	0.362353	0.603097	1	1531	tags=18%, list=10%, signal=20%
GO_ENTRY_INTO_HOST	GO_ENTRY_INTO_HOST		125	0.371529	1.07956	0.280323	0.60286	1	891	tags=11%, list=6%, signal=12%
GO_ADAPTIVE_THERMOGENESIS	GO_ADAPTIVE_THERMOGENESIS		144	0.359616	1.07946	0.246883	0.602674	1	845	tags=10%, list=5%, signal=11%
GO_REGULATION_OF_CELL_SUBSTRATE_JUNCTION_ORGANIZATION	GO_REGULATION_OF_CELL_SUBSTRATE_JUNCTION_ORGANIZATION		65	0.407705	1.07919	0.312195	0.602893	1	1152	tags=20%, list=7%, signal=22%
GO_NEGATIVE_REGULATION_OF_CELL_ADHESION	GO_NEGATIVE_REGULATION_OF_CELL_ADHESION		243	0.347283	1.07913	0.240541	0.602635	1	942	tags=13%, list=6%, signal=13%
HALLMARK_ANDROGEN_RESPONSE	HALLMARK_ANDROGEN_RESPONSE		96	0.381502	1.07833	0.280397	0.604182	1	1600	tags=29%, list=10%, signal=32%
GO_NEGATIVE_REGULATION_OF_DNA_DEPENDENT_DNA_REPLICATION	GO_NEGATIVE_REGULATION_OF_DNA_DEPENDENT_DNA_REPLICATION		19	0.514254	1.07831	0.364896	0.603797	1	3083	tags=53%, list=20%, signal=66%
GO_POSITIVE_REGULATION_OF_DEPHOSPHORYLATION	GO_POSITIVE_REGULATION_OF_DEPHOSPHORYLATION		53	0.412947	1.07816	0.318605	0.603793	1	1030	tags=17%, list=7%, signal=18%
REACTOME_MUSCLE_CONTRACTION	REACTOME_MUSCLE_CONTRACTION		178	0.352683	1.07743	0.238095	0.60523	1	1065	tags=14%, list=7%, signal=15%
[truncated: 1,285 more rows]

## Sheet: GSEA_report_for_Hopxlow cells
NAME	GS<br> follow link to MSigDB	GS DETAILS	SIZE	ES	NES	NOM p-val	FDR q-val	FWER p-val	RANK AT MAX	LEADING EDGE
[truncated: 2,322 more rows]
