# Supplementary material for: Single-cell analysis of the postnatal dorsal V-SVZ reveals a role for Bmpr1a signaling in silencing pallial germinal activity
Source: Sci Adv. 2023 May 5;9(18):eabq7553. doi: 10.1126/sciadv.abq7553 (PMC10162676; doi:10.1126/sciadv.abq7553)
Supplement: Supplementary file 2 — Tables S1 to S7 [file sciadv.abq7553_tables_s1_to_s7.zip › abq7553_Table_S5.xlsx]

## Sheet: GSEA_pallial vs subpallial qNSC
Name	Group	NES	FDR	NES_norm	FDR_norm
GO CELL CELL ADHESION VIA PLASMA MEMBRANE ADHESION MOLECULES	Pallial1	1.8795	0.0023	1	0.01
GO CELL CELL ADHESION VIA PLASMA MEMBRANE ADHESION MOLECULES	Pallial2	1.3774	0.2745	0.732854	0.1
GO CELL COMMUNICATION BY ELECTRICAL COUPLING	Pallial1	1.8572	0.0027	0.988135	0.01
GO CELL COMMUNICATION BY ELECTRICAL COUPLING	Pallial2	1.7032	0.0971	0.906198	0.1
GO CHONDROITIN SULFATE BIOSYNTHETIC PROCESS	Pallial1	1.7532	0.0106	0.932801	0.05
GO CHONDROITIN SULFATE BIOSYNTHETIC PROCESS	Pallial2	1.5237	0.1953	0.810694	0.1
GO CILIUM MOVEMENT	Pallial1	1.8366	0.0032	0.977175	0.01
GO CILIUM MOVEMENT	Pallial2	1.7381	0.0855	0.924767	0.1
GO DETECTION OF BIOTIC STIMULUS	Pallial2	1.9076	0.0215	1.01495	0.05
GO DETECTION OF BIOTIC STIMULUS	Pallial1	1.4833	0.0929	0.789199	0.1
GO DETECTION OF EXTERNAL BIOTIC STIMULUS	Pallial2	2.001	0.0053	1.06464	0.01
GO DETECTION OF EXTERNAL BIOTIC STIMULUS	Pallial1	1.3944	0.1431	0.741899	0.1
GO EXTRACELLULAR MATRIX DISASSEMBLY	Pallial1	1.7125	0.0166	0.911147	0.05
GO EXTRACELLULAR MATRIX DISASSEMBLY	Pallial2	1.6441	0.1249	0.874754	0.1
GO EXTRACELLULAR STRUCTURE ORGANIZATION	Pallial1	1.9785	0.0005	1.05267	0.001
GO EXTRACELLULAR STRUCTURE ORGANIZATION	Pallial2	1.7168	0.0954	0.913434	0.1
GO FATTY ACID METABOLIC PROCESS	Pallial1	1.7981	0.0059	0.956691	0.01
GO FATTY ACID METABOLIC PROCESS	Pallial2	1.2626	0.3572	0.671774	0.1
GO INTEGRIN MEDIATED SIGNALING PATHWAY	Pallial1	1.8244	0.0037	0.970684	0.01
GO INTEGRIN MEDIATED SIGNALING PATHWAY	Pallial2	1.7286	0.0896	0.919713	0.1
GO LONG CHAIN FATTY ACID METABOLIC PROCESS	Pallial1	1.7811	0.0073	0.947646	0.01
GO LONG CHAIN FATTY ACID METABOLIC PROCESS	Pallial2	1.821	0.0506	0.968875	0.1
GO NEGATIVE REGULATION OF TISSUE REMODELING	Pallial1	1.6858	0.0214	0.896941	0.05
GO NEGATIVE REGULATION OF TISSUE REMODELING	Pallial2	1.5602	0.1706	0.830114	0.1
GO POSITIVE REGULATION OF CELL KILLING	Pallial2	1.9761	0.0089	1.0514	0.01
GO POSITIVE REGULATION OF CELL KILLING	Pallial1	1.5143	0.0771	0.805693	0.1
GO REGULATION OF HOMOTYPIC CELL CELL ADHESION	Pallial1	1.5778	0.0513	0.839479	0.1
GO REGULATION OF HOMOTYPIC CELL CELL ADHESION	Pallial2	1.1659	0.4383	0.620325	0.1
GO SYNAPTIC TRANSMISSION CHOLINERGIC	Pallial1	1.6931	0.0201	0.900825	0.05
GO SYNAPTIC TRANSMISSION CHOLINERGIC	Pallial2	1.7997	0.059	0.957542	0.1
GO SYNAPTIC TRANSMISSION GLUTAMATERGIC	Pallial1	1.5784	0.051	0.839798	0.1
GO SYNAPTIC TRANSMISSION GLUTAMATERGIC	Pallial2	1.2078	0.4035	0.642618	0.1
GO UNSATURATED FATTY ACID METABOLIC PROCESS	Pallial1	1.6139	0.0399	0.858686	0.05
GO UNSATURATED FATTY ACID METABOLIC PROCESS	Pallial2	1.7569	0.0835	0.93477	0.1
GO VASCULOGENESIS	Pallial1	1.4834	0.093	0.789252	0.1
GO VASCULOGENESIS	Pallial2	1.3971	0.2622	0.743336	0.1
HALLMARK CHOLESTEROL HOMEOSTASIS	Pallial1	1.7471	0.0111	0.929556	0.05
HALLMARK CHOLESTEROL HOMEOSTASIS	Pallial2	1.0123	0.6014	0.538601	0.1
HALLMARK INFLAMMATORY RESPONSE	Pallial2	1.968	0.01	1.04709	0.01
HALLMARK INFLAMMATORY RESPONSE	Pallial1	1.7561	0.0103	0.934344	0.05
HALLMARK TGF BETA SIGNALING	Pallial2	1.8835	0.0304	1.00213	0.05
HALLMARK TGF BETA SIGNALING	Pallial1	0.8888	0.7719	0.472892	0.1
KEGG ECM RECEPTOR INTERACTION	Pallial1	1.9415	0.0007	1.03299	0.001
KEGG ECM RECEPTOR INTERACTION	Pallial2	1.9864	0.007	1.05688	0.01
REACTOME ECM PROTEOGLYCANS	Pallial1	2.0646	0	1.09848	0.001
REACTOME ECM PROTEOGLYCANS	Pallial2	2.1116	0.0003	1.12349	0.001
REACTOME NCAM1 INTERACTIONS	Pallial1	1.7427	0.0118	0.927215	0.05
REACTOME NCAM1 INTERACTIONS	Pallial2	1.5882	0.1523	0.845012	0.1

## Sheet: Subpallial qNSC trajectory
Name	Group	NES	FDR	NES_norm	FDR_norm
GO CELL CELL ADHESION VIA PLASMA MEMBRANE ADHESION MOLECULES	Subpallial1	1.7026	0.0183	1	0.05
GO CELL CELL ADHESION VIA PLASMA MEMBRANE ADHESION MOLECULES	Subpallial2	1.8343	0.0053	1.07735	0.01
GO CELL COMMUNICATION BY ELECTRICAL COUPLING	Subpallial1	1.7002	0.0187	0.99859	0.05
GO CELL COMMUNICATION BY ELECTRICAL COUPLING	Subpallial2	1.8539	0.0042	1.08886	0.01
GO CHONDROITIN SULFATE BIOSYNTHETIC PROCESS	Subpallial1	1.7923	0.0074	1.05268	0.01
GO CHONDROITIN SULFATE BIOSYNTHETIC PROCESS	Subpallial2	1.8434	0.0046	1.0827	0.01
GO CILIUM MOVEMENT	Subpallial1	1.6868	0.0204	0.99072	0.05
GO CILIUM MOVEMENT	Subpallial2	2.0884	0	1.22659	0.001
GO DETECTION OF BIOTIC STIMULUS	Subpallial1	1.0939	0.4043	0.642488	0.1
GO DETECTION OF BIOTIC STIMULUS	Subpallial2	1.618	0.0442	0.950311	0.05
GO DETECTION OF EXTERNAL BIOTIC STIMULUS	Subpallial1	1.2393	0.236	0.727887	0.1
GO DETECTION OF EXTERNAL BIOTIC STIMULUS	Subpallial2	1.6822	0.0267	0.988018	0.05
GO EXTRACELLULAR MATRIX DISASSEMBLY	Subpallial1	1.7141	0.0163	1.00675	0.05
GO EXTRACELLULAR MATRIX DISASSEMBLY	Subpallial2	2.0712	0	1.21649	0.001
GO EXTRACELLULAR STRUCTURE ORGANIZATION	Subpallial1	2.0178	0.0005	1.18513	0.001
GO EXTRACELLULAR STRUCTURE ORGANIZATION	Subpallial2	2.0286	0.0001	1.19147	0.001
GO FATTY ACID METABOLIC PROCESS	Subpallial1	1.869	0.0032	1.09773	0.01
GO FATTY ACID METABOLIC PROCESS	Subpallial2	1.8588	0.0039	1.09174	0.01
GO INTEGRIN MEDIATED SIGNALING PATHWAY	Subpallial1	1.6467	0.0286	0.967168	0.05
GO INTEGRIN MEDIATED SIGNALING PATHWAY	Subpallial2	1.9555	0.0005	1.14854	0.001
GO LONG CHAIN FATTY ACID METABOLIC PROCESS	Subpallial1	1.7848	0.0083	1.04828	0.01
GO LONG CHAIN FATTY ACID METABOLIC PROCESS	Subpallial2	1.9418	0.0011	1.14049	0.01
GO NEGATIVE REGULATION OF TISSUE REMODELING	Subpallial1	1.7239	0.0148	1.01251	0.05
GO NEGATIVE REGULATION OF TISSUE REMODELING	Subpallial2	1.8012	0.0075	1.05791	0.01
GO POSITIVE REGULATION OF CELL KILLING	Subpallial1	0.9933	0.5649	0.583402	0.1
GO POSITIVE REGULATION OF CELL KILLING	Subpallial2	1.835	0.0053	1.07776	0.01
GO REGULATION OF HOMOTYPIC CELL CELL ADHESION	Subpallial1	1.8001	0.0069	1.05727	0.01
GO REGULATION OF HOMOTYPIC CELL CELL ADHESION	Subpallial2	1.9547	0.0005	1.14807	0.001
GO SYNAPTIC TRANSMISSION CHOLINERGIC	Subpallial1	1.6745	0.0222	0.983496	0.05
GO SYNAPTIC TRANSMISSION CHOLINERGIC	Subpallial2	1.7024	0.0219	0.999883	0.05
GO SYNAPTIC TRANSMISSION GLUTAMATERGIC	Subpallial1	1.6895	0.0199	0.992306	0.05
GO SYNAPTIC TRANSMISSION GLUTAMATERGIC	Subpallial2	1.6628	0.0312	0.976624	0.05
GO UNSATURATED FATTY ACID METABOLIC PROCESS	Subpallial1	1.6465	0.0286	0.96705	0.05
GO UNSATURATED FATTY ACID METABOLIC PROCESS	Subpallial2	1.6827	0.0267	0.988312	0.05
GO VASCULOGENESIS	Subpallial1	1.6239	0.034	0.953777	0.05
GO VASCULOGENESIS	Subpallial2	1.6158	0.0448	0.949019	0.05
HALLMARK CHOLESTEROL HOMEOSTASIS	Subpallial1	1.7909	0.0075	1.05186	0.01
HALLMARK CHOLESTEROL HOMEOSTASIS	Subpallial2	1.7474	0.0146	1.02631	0.05
HALLMARK INFLAMMATORY RESPONSE	Subpallial1	2.0743	0.0002	1.21831	0.001
HALLMARK INFLAMMATORY RESPONSE	Subpallial2	1.8802	0.0028	1.10431	0.01
HALLMARK TGF BETA SIGNALING	Subpallial1	1.6069	0.0378	0.943792	0.05
HALLMARK TGF BETA SIGNALING	Subpallial2	1.0227	0.5409	0.60067	0.1
KEGG ECM RECEPTOR INTERACTION	Subpallial1	2.0204	0.0005	1.18666	0.001
KEGG ECM RECEPTOR INTERACTION	Subpallial2	1.9155	0.0015	1.12504	0.01
REACTOME ECM PROTEOGLYCANS	Subpallial1	2.1225	0.0002	1.24662	0.001
REACTOME ECM PROTEOGLYCANS	Subpallial2	2.0335	0.0001	1.19435	0.001
REACTOME NCAM1 INTERACTIONS	Subpallial1	1.6984	0.0188	0.997533	0.05
REACTOME NCAM1 INTERACTIONS	Subpallial2	1.9256	0.0012	1.13098	0.01
