# Supplementary material for: Single-cell analysis of the postnatal dorsal V-SVZ reveals a role for Bmpr1a signaling in silencing pallial germinal activity
Source: Sci Adv. 2023 May 5;9(18):eabq7553. doi: 10.1126/sciadv.abq7553 (PMC10162676; doi:10.1126/sciadv.abq7553)
Supplement: Supplementary file 2 — Tables S1 to S7 [file sciadv.abq7553_tables_s1_to_s7.zip › abq7553_Table_S6.xlsx]

## Sheet: ORA_GLU cells enriched
ID	Description	GeneRatio	BgRatio	pvalue	p.adjust	qvalue	geneID	Count
GO:0030900	forebrain development	45/484	393/23328	1.16807e-20	5.01221e-17	3.54849e-17	Eomes/Neurog2/Mdga1/Emx1/Lhx2/Neurod1/Tbr1/Btg2/Plcb1/Fezf2/Tfap2c/Nrg1/Id2/Fabp7/Tox/Pou3f1/Neurod6/Zbtb18/Sema5a/Fgfr1/Dbi/Pou3f2/Epha5/Dab1/Lrp8/Dmrta2/Atp1b2/Notch1/Mdk/Slc1a2/Tmem108/Emx2/Pou3f3/Atp1a2/Twsg1/E2f1/Hdac1/Hes5/Pgap1/Syne2/Dync2h1/Hap1/Ascl1/Ntrk2/Cdon	45
GO:0021537	telencephalon development	33/484	252/23328	3.40273e-17	7.30057e-14	5.16857e-14	Eomes/Mdga1/Emx1/Lhx2/Neurod1/Btg2/Plcb1/Fezf2/Tfap2c/Nrg1/Id2/Neurod6/Zbtb18/Fgfr1/Dbi/Pou3f2/Epha5/Dab1/Lrp8/Dmrta2/Atp1b2/Mdk/Slc1a2/Tmem108/Emx2/Pou3f3/Atp1a2/Hdac1/Hes5/Syne2/Ascl1/Ntrk2/Cdon	33
GO:0021543	pallium development	26/484	157/23328	2.50015e-16	3.57605e-13	2.53173e-13	Eomes/Mdga1/Emx1/Lhx2/Neurod1/Btg2/Plcb1/Fezf2/Tfap2c/Neurod6/Zbtb18/Fgfr1/Pou3f2/Epha5/Dab1/Lrp8/Dmrta2/Mdk/Tmem108/Emx2/Pou3f3/Hdac1/Syne2/Ascl1/Ntrk2/Cdon	26
GO:0042063	gliogenesis	34/484	338/23328	3.37756e-14	3.62327e-11	2.56517e-11	Emx1/Lingo1/Neurod4/Nrg1/Id2/Pou3f1/Ptn/Tenm4/Dbi/Pou3f2/Dab1/Lrp8/Cd9/Atp1b2/Notch1/Gfap/Mdk/Mt3/Dag1/Cdk6/Exoc4/Igf1/Ptpra/E2f1/Hdac1/Hes5/Zcchc24/Kcnj10/Plpp3/Syne2/Nfe2l1/Epha4/Ascl1/Ntrk2	34
GO:0045666	positive regulation of neuron differentiation	39/484	472/23328	2.5533e-13	2.19124e-10	1.55133e-10	Neurog2/Neurod1/Pcp4/Fezf2/Plppr5/Nrg1/Tox/Ptn/Ptprd/Enc1/Sema5a/Ptprf/Fgfr1/Dab1/Nlgn1/Lrp8/Atp1b2/Mmd2/Nedd4l/Mdk/Cbfa2t2/Apoe/Cdh4/Nfe2l2/Rnd2/Hspa5/Ncoa1/Mif/Eif4g1/Epha4/Tcf4/Negr1/Hap1/Elavl4/Syt4/Ascl1/Nbl1/Ntrk2/Cdon	39
GO:0021987	cerebral cortex development	19/484	108/23328	8.91718e-13	6.37727e-10	4.51491e-10	Eomes/Mdga1/Emx1/Lhx2/Plcb1/Tfap2c/Zbtb18/Fgfr1/Pou3f2/Dab1/Lrp8/Dmrta2/Mdk/Emx2/Pou3f3/Syne2/Ascl1/Ntrk2/Cdon	19
GO:0010001	glial cell differentiation	26/484	249/23328	1.60543e-11	9.84127e-09	6.96731e-09	Emx1/Lingo1/Neurod4/Nrg1/Id2/Pou3f1/Ptn/Tenm4/Pou3f2/Dab1/Notch1/Gfap/Mdk/Mt3/Dag1/Exoc4/Igf1/Ptpra/Hdac1/Hes5/Kcnj10/Plpp3/Nfe2l1/Epha4/Ascl1/Ntrk2	26
GO:0021761	limbic system development	17/484	99/23328	2.13708e-11	1.14627e-08	8.11526e-09	Neurod1/Tbr1/Btg2/Fezf2/Neurod6/Zbtb18/Fgfr1/Pou3f2/Epha5/Dab1/Lrp8/Mdk/Tmem108/Emx2/Atp1a2/Hdac1/Hap1	17
GO:0098742	cell-cell adhesion via plasma-membrane adhesion molecules	23/484	209/23328	8.37438e-11	3.99272e-08	2.82672e-08	Celsr1/Mdga1/Unc5d/Tenm1/Pcdh8/Cd164/Ptprd/Cdh10/Igsf21/Tenm4/Ptprf/Cadm3/Celsr2/Dab1/Nlgn1/Alcam/Nrxn1/Adgrl1/Gpc6/Cdh4/Clstn1/Pcdh10/Klf4	23
GO:0051961	negative regulation of nervous system development	30/484	365/23328	1.79154e-10	7.68748e-08	5.4425e-08	Mdga1/Lhx2/Lingo1/Fezf2/Neo1/Nrg1/Id2/Ptn/Sema5a/Sema3c/Zhx2/Id1/Prag1/Dab1/Nlgn1/Itm2c/Ntm/Atp1b2/Notch1/Gfap/Mt3/Apoe/Cpe/Sema5b/Hes5/Epha4/Syt4/Jag1/Ascl1/Calr	30
GO:0061351	neural precursor cell proliferation	21/484	191/23328	5.67329e-10	2.05244e-07	1.45306e-07	Emx1/Lhx2/Slc16a2/Btg2/Neurod4/Id2/Fabp7/Tox/Ptn/Fgfr1/Pou3f2/Dmrta2/Foxo1/Notch1/Mdk/Igf1/Emx2/Pou3f3/Gng5/Ascl1/Cdon	21
GO:0050768	negative regulation of neurogenesis	28/484	337/23328	5.73974e-10	2.05244e-07	1.45306e-07	Lhx2/Lingo1/Fezf2/Neo1/Nrg1/Id2/Ptn/Sema5a/Sema3c/Zhx2/Id1/Prag1/Dab1/Nlgn1/Itm2c/Ntm/Atp1b2/Notch1/Gfap/Mt3/Apoe/Sema5b/Hes5/Epha4/Syt4/Jag1/Ascl1/Calr	28
GO:0010721	negative regulation of cell development	29/484	387/23328	3.06181e-09	1.01063e-06	7.15497e-07	Lhx2/Lingo1/Fezf2/Neo1/Nrg1/Id2/Ptn/Sema5a/Sema3c/Zhx2/Id1/Prag1/Dab1/Nlgn1/Itm2c/Ntm/Atp1b2/Notch1/Gfap/Mt3/Apoe/Igf1/Sema5b/Hes5/Epha4/Syt4/Jag1/Ascl1/Calr	29
GO:0014013	regulation of gliogenesis	18/484	154/23328	3.64365e-09	1.11678e-06	7.90644e-07	Emx1/Lingo1/Id2/Ptn/Tenm4/Dab1/Atp1b2/Notch1/Gfap/Mdk/Dag1/Igf1/Ptpra/E2f1/Hdac1/Hes5/Zcchc24/Epha4	18
GO:0007157	heterophilic cell-cell adhesion via plasma membrane cell adhesion molecules	11/484	49/23328	3.91905e-09	1.12111e-06	7.93711e-07	Tenm1/Cd164/Ptprd/Igsf21/Tenm4/Cadm3/Nlgn1/Alcam/Nrxn1/Adgrl1/Cdh4	11
GO:0010976	positive regulation of neuron projection development	28/484	372/23328	5.2198e-09	1.39988e-06	9.91075e-07	Pcp4/Plppr5/Nrg1/Tox/Ptn/Ptprd/Enc1/Sema5a/Ptprf/Fgfr1/Nlgn1/Lrp8/Atp1b2/Nedd4l/Mdk/Cbfa2t2/Apoe/Cdh4/Nfe2l2/Rnd2/Hspa5/Mif/Epha4/Negr1/Hap1/Elavl4/Syt4/Ntrk2	28
GO:0048709	oligodendrocyte differentiation	15/484	110/23328	8.86267e-09	2.23704e-06	1.58376e-06	Lingo1/Nrg1/Id2/Ptn/Tenm4/Notch1/Mdk/Dag1/Exoc4/Ptpra/Hdac1/Hes5/Kcnj10/Ascl1/Ntrk2	15
GO:0001503	ossification	28/484	394/23328	1.81635e-08	4.32997e-06	3.06549e-06	Sfrp1/Id2/Dhrs3/Zhx3/Mn1/Ptn/Wwtr1/Pkdcc/Fgfr1/Id1/S1pr1/Cbs/Notch1/Mdk/Cebpd/Cdk6/Smad1/Mtss1/Igf1/Tob2/Erh/Gpm6b/Tob1/Jund/Thra/Twsg1/Jag1/Junb	28
GO:2000177	regulation of neural precursor cell proliferation	15/484	118/23328	2.34307e-08	5.1841e-06	3.67018e-06	Emx1/Lhx2/Slc16a2/Btg2/Id2/Tox/Ptn/Dmrta2/Foxo1/Notch1/Mdk/Igf1/Gng5/Ascl1/Cdon	15
GO:0051271	negative regulation of cellular component movement	25/484	326/23328	2.41627e-08	5.1841e-06	3.67018e-06	Ptprk/Sfrp1/Plcb1/Nrg1/Cnih2/Ptn/Cd63/Sema5a/Sema3c/Rhob/Ddt/Limch1/Cd9/Atp1b2/Notch1/Dag1/Apoe/Dach1/Nfe2l2/Sema5b/Klf4/Mif/Jag1/Nbl1/Calr	25
GO:0031346	positive regulation of cell projection organization	31/484	478/23328	2.60947e-08	5.33201e-06	3.7749e-06	Pcp4/Plppr5/Tenm1/Nrg1/Tox/Ptn/Ptprd/Enc1/Sema5a/Ptprf/Fgfr1/Plce1/Nlgn1/Lrp8/Atp1b2/Nedd4l/Mdk/Cbfa2t2/Auts2/Apoe/Cdh4/Nfe2l2/Rnd2/Hspa5/Mif/Epha4/Negr1/Hap1/Elavl4/Syt4/Ntrk2	31
GO:0030278	regulation of ossification	21/484	241/23328	3.67488e-08	7.08962e-06	5.01923e-06	Sfrp1/Id2/Dhrs3/Zhx3/Ptn/Pkdcc/Fgfr1/Id1/S1pr1/Notch1/Mdk/Cebpd/Cdk6/Smad1/Igf1/Tob2/Gpm6b/Tob1/Jund/Twsg1/Jag1	21
GO:0021766	hippocampus development	12/484	74/23328	3.80008e-08	7.08962e-06	5.01923e-06	Neurod1/Btg2/Fezf2/Neurod6/Zbtb18/Epha5/Dab1/Lrp8/Mdk/Tmem108/Emx2/Hdac1	12
GO:0021542	dentate gyrus development	7/484	18/23328	4.13838e-08	7.39908e-06	5.23832e-06	Neurod1/Btg2/Fezf2/Neurod6/Mdk/Tmem108/Emx2	7
GO:0050803	regulation of synapse structure or activity	23/484	289/23328	4.47126e-08	7.67446e-06	5.43328e-06	Mdga1/Slc17a6/Pcdh8/Ptn/Tanc1/Ptprd/Lrrn3/Dgkb/Ptprf/Prnp/Nlgn1/Lrp8/Nrxn1/Adgrl1/Gpc6/Dag1/Apoe/Lrrtm2/Clstn1/Hspa8/Eif4g1/Epha4/Ntrk2	23
GO:0050673	epithelial cell proliferation	29/484	438/23328	4.74724e-08	7.83478e-06	5.54678e-06	Ptprk/Sfrp1/Zfp703/Tfap2c/Id2/Fabp7/Ptn/Sema5a/Fgfr1/Id1/Notch1/Mdk/Cyba/Jun/Cdk6/Mtss1/Apoe/Igf1/Klf9/Ctsl/Glul/Adk/Hes5/Alms1/Ift74/Zfp36/Nr4a1/Tcf19/Zfp36l1	29
GO:0045165	cell fate commitment	23/484	292/23328	5.40476e-08	8.58956e-06	6.08114e-06	Eomes/Neurog2/Neurod1/Tbr1/Sfrp1/Neurod4/Fezf2/Tfap2c/Prrx1/Nrg1/Id2/Tox/Tenm4/Fgfr1/Pou3f2/Dmrta2/Notch1/Smad1/Ctsl/Hes5/Nfe2l1/Ascl1/Cdon	23
GO:0050807	regulation of synapse organization	22/484	277/23328	9.1069e-08	1.39563e-05	9.88064e-06	Mdga1/Pcdh8/Ptn/Tanc1/Ptprd/Lrrn3/Dgkb/Ptprf/Prnp/Nlgn1/Lrp8/Nrxn1/Adgrl1/Gpc6/Dag1/Apoe/Lrrtm2/Clstn1/Hspa8/Eif4g1/Epha4/Ntrk2	22
GO:0050808	synapse organization	30/484	479/23328	9.45378e-08	1.39883e-05	9.9033e-06	Mdga1/Nrg1/Atp2b2/Pcdh8/Ptn/Tanc1/Ptprd/Lrrn3/Igsf21/Dgkb/Snta1/Ptprf/Prnp/Myo6/Epha5/Nlgn1/Lrp8/Nrxn1/Adgrl1/Gpc6/Dag1/Apoe/Lrrtm2/Tmem108/Dgkz/Clstn1/Hspa8/Eif4g1/Epha4/Ntrk2	30
GO:0010769	regulation of cell morphogenesis involved in differentiation	25/484	351/23328	1.01719e-07	1.45493e-05	1.03004e-05	Tnik/Tbr1/Fezf2/Nrg1/Lzts1/Ptprd/Sema5a/Sema3c/Ptprf/Pou3f2/Id1/Brsk2/Dab1/Nlgn1/Lrp8/Nedd4l/Mdk/Apoe/Cdh4/Sdc2/Rnd2/Sema5b/Epha4/Ntrk2/Calr	25
GO:0021953	central nervous system neuron differentiation	20/484	235/23328	1.14427e-07	1.5839e-05	1.12135e-05	Eomes/Neurog2/Emx1/Unc5d/Lingo1/Tbr1/Sfrp1/Btg2/Fezf2/Tfap2c/Atp2b2/Tox/Fgfr1/Nrxn1/Hes5/Nfe2l1/Epha4/Dync2h1/Ascl1/Ntrk2	20
GO:0048713	regulation of oligodendrocyte differentiation	10/484	53/23328	1.1816e-07	1.58445e-05	1.12174e-05	Lingo1/Id2/Ptn/Tenm4/Notch1/Mdk/Dag1/Ptpra/Hdac1/Hes5	10
GO:0045665	negative regulation of neuron differentiation	21/484	259/23328	1.26079e-07	1.63941e-05	1.16065e-05	Fezf2/Neo1/Id2/Sema5a/Sema3c/Zhx2/Id1/Prag1/Dab1/Nlgn1/Itm2c/Ntm/Notch1/Gfap/Apoe/Sema5b/Hes5/Epha4/Jag1/Ascl1/Calr	21
GO:0040013	negative regulation of locomotion	23/484	326/23328	3.90648e-07	4.81265e-05	3.4072e-05	Ptprk/Sfrp1/Plcb1/Nrg1/Ptn/Cd63/Sema5a/Sema3c/Rhob/Ddt/Limch1/Atp1b2/Notch1/Dag1/Apoe/Dach1/Nfe2l2/Sema5b/Klf4/Mif/Jag1/Nbl1/Calr	23
GO:1901214	regulation of neuron death	25/484	377/23328	3.92549e-07	4.81265e-05	3.4072e-05	Ppp2r2b/Ddit4/Btg2/Pcp4/Neo1/Egln3/Fos/Tfap2d/Ptprf/Prnp/Egr1/Trim2/Hrk/Mdk/Mt3/Jun/Apoe/Igf1/Ncoa7/Gclm/Nenf/Hdac1/Chga/Ascl1/Ntrk2	25
GO:0003002	regionalization	25/484	379/23328	4.33131e-07	5.16268e-05	3.65502e-05	Eomes/Celsr1/Emx1/Lhx2/Neurod1/Tbr1/Sfrp1/Btg2/Fezf2/Mllt3/Pcdh8/Sema3c/Fgfr1/Celsr2/Dmrta2/Notch1/Hes6/Nme7/Emx2/Hes5/Pgap1/Dync2h1/Ascl1/Nbl1/Cdon	25
GO:0045685	regulation of glial cell differentiation	12/484	92/23328	4.48333e-07	5.19946e-05	3.68105e-05	Lingo1/Id2/Ptn/Tenm4/Dab1/Notch1/Mdk/Dag1/Ptpra/Hdac1/Hes5/Epha4	12
GO:0032970	regulation of actin filament-based process	26/484	410/23328	5.41026e-07	6.10932e-05	4.32521e-05	Celsr1/Pdlim4/Pam/Tenm1/Atp1a1/Sema5a/Rhob/Id1/Epha5/S1pr1/Limch1/Cotl1/Rhoc/Mdk/Mtss1/Lima1/Mphosph8/Sptbn1/Rnd2/Gpm6b/Atp1a2/Fxyd1/Tmod2/Ctsl/Atp2a2/Alms1	26
GO:0031099	regeneration	15/484	150/23328	5.73839e-07	6.3137e-05	4.4699e-05	Neo1/Prrx1/Ptn/Ptprf/Cd9/Gfap/Mdk/Jun/Igf1/Hopx/Pkm/Cd81/Klf4/Mif/Epha4	15
GO:0045995	regulation of embryonic development	14/484	134/23328	8.01292e-07	8.59586e-05	6.0856e-05	Celsr1/Sfrp1/Plcb1/Lama2/Tenm4/Fgfr1/Notch1/Stk3/Dag1/Igf1/Nfe2l2/Hspa5/Hes5/Klf4	14
GO:0071248	cellular response to metal ion	15/484	156/23328	9.49497e-07	9.93729e-05	7.03529e-05	Id2/Fos/Prnp/Nlgn1/Fosb/Nrxn1/Mt3/Jun/Nfe2l2/Jund/Nfe2l1/Cpne3/Mt2/Syt4/Junb	15
GO:0021871	forebrain regionalization	7/484	27/23328	9.82184e-07	0.000100346	7.10422e-05	Eomes/Emx1/Lhx2/Fezf2/Dmrta2/Emx2/Pgap1	7
GO:0021782	glial cell development	13/484	118/23328	1.07976e-06	0.00010775	7.62836e-05	Nrg1/Id2/Pou3f1/Tenm4/Pou3f2/Gfap/Mdk/Mt3/Dag1/Hes5/Kcnj10/Ascl1/Ntrk2	13
GO:0007409	axonogenesis	28/484	482/23328	1.14259e-06	0.000111429	7.88882e-05	Neurog2/Lhx2/Unc5d/Tbr1/Fezf2/Neo1/Nrn1/Nrg1/Lama2/Sema5a/Sema3c/Pou3f2/Brsk2/Epha5/Dab1/Alcam/Notch1/Dag1/Auts2/Apoe/Cdh4/Rnd2/Sema5b/Dst/Apbb2/Rnf165/Epha4/Ntrk2	28
GO:0007611	learning or memory	21/484	299/23328	1.34363e-06	0.000128123	9.0707e-05	Tbr1/Btg2/Plcb1/Ptn/Tanc1/Prnp/Dbi/Egr1/Meis2/Nrxn1/Mdk/Pde1b/Jun/Apoe/Igf1/Atp1a2/Thra/Tmod2/Elavl4/Syt4/Ntrk2	21
GO:0001649	osteoblast differentiation	17/484	205/23328	1.46067e-06	0.000136255	9.64644e-05	Sfrp1/Id2/Zhx3/Wwtr1/Fgfr1/Id1/Notch1/Cebpd/Cdk6/Smad1/Igf1/Erh/Tob1/Jund/Twsg1/Jag1/Junb	17
GO:0030336	negative regulation of cell migration	20/484	278/23328	1.65602e-06	0.000151191	0.000107039	Ptprk/Sfrp1/Plcb1/Nrg1/Ptn/Cd63/Rhob/Ddt/Limch1/Atp1b2/Notch1/Dag1/Apoe/Dach1/Nfe2l2/Klf4/Mif/Jag1/Nbl1/Calr	20
GO:0086009	membrane repolarization	8/484	41/23328	1.69692e-06	0.000151698	0.000107397	Cacna2d1/Atp1a1/Snta1/Atp1b2/Nedd4l/Kcnn2/Atp1b1/Akap7	8
GO:0034249	negative regulation of cellular amide metabolic process	15/484	164/23328	1.78971e-06	0.000156727	0.000110958	Btg2/Enc1/Prnp/Apoe/Igf1/Tob1/Ago1/Eif4g1/Zfp36/Hap1/Ntrk2/Zfp36l1/Calr/Zfp36l2/Paip2b	15
GO:0016358	dendrite development	21/484	306/23328	1.94369e-06	0.000166807	0.000118094	Tnik/Fezf2/Nrg1/Ptn/Lzts1/Ptprd/Prex2/Ptprf/Myo6/Celsr2/Id1/Epha5/Dab1/Nlgn1/Lrp8/Nedd4l/Apoe/Sdc2/Epha4/Elavl4/Ntrk2	21
GO:0021885	forebrain cell migration	10/484	71/23328	2.00456e-06	0.000168659	0.000119405	Mdga1/Fezf2/Nrg1/Fgfr1/Pou3f2/Dab1/Lrp8/Emx2/Pou3f3/Syne2	10
GO:0007626	locomotory behavior	19/484	258/23328	2.13099e-06	0.000175847	0.000124494	Celsr1/Fezf2/Nrg1/Id2/Atp2b2/Prex2/Pbx3/Myo6/Egr1/Dab1/Pde1b/Apoe/Vps13a/Nav2/Atp1a2/Kcnj10/Epha4/Negr1/Elavl4	19
GO:0001764	neuron migration	16/484	189/23328	2.26595e-06	0.000183456	0.000129881	Neurog2/Celsr1/Mdga1/Unc5d/Ddit4/Neurod4/Fezf2/Neo1/Nrg1/Celsr2/Dab1/Mdk/Auts2/Apbb2/Ascl1/Ntrk2	16
GO:0070997	neuron death	25/484	416/23328	2.35685e-06	0.000187282	0.00013259	Ppp2r2b/Ddit4/Btg2/Pcp4/Neo1/Egln3/Fos/Tfap2d/Ptprf/Prnp/Egr1/Trim2/Hrk/Mdk/Mt3/Jun/Apoe/Igf1/Ncoa7/Gclm/Nenf/Hdac1/Chga/Ascl1/Ntrk2	25
GO:0050890	cognition	22/484	336/23328	2.40656e-06	0.000187323	0.000132619	Tbr1/Btg2/Plcb1/Ptn/Tanc1/Prnp/Dbi/Egr1/Meis2/Nrxn1/Mdk/Pde1b/Jun/Apoe/Igf1/Atp1a2/Thra/Tmod2/Magt1/Elavl4/Syt4/Ntrk2	22
GO:0045667	regulation of osteoblast differentiation	14/484	147/23328	2.44467e-06	0.000187323	0.000132619	Sfrp1/Id2/Zhx3/Fgfr1/Id1/Notch1/Cebpd/Cdk6/Smad1/Igf1/Tob1/Jund/Twsg1/Jag1	14
GO:0014015	positive regulation of gliogenesis	11/484	91/23328	2.90789e-06	0.000218908	0.00015498	Id2/Ptn/Tenm4/Notch1/Gfap/Mdk/Dag1/Igf1/Ptpra/E2f1/Hdac1	11
GO:0007389	pattern specification process	27/484	478/23328	3.00438e-06	0.000219489	0.000155392	Eomes/Celsr1/Emx1/Lhx2/Neurod1/Tbr1/Sfrp1/Btg2/Fezf2/Mllt3/Pcdh8/Sema3c/Fgfr1/Celsr2/Meis2/Dmrta2/Notch1/Hes6/Nme7/Emx2/Hes5/Pgap1/Ift74/Dync2h1/Ascl1/Nbl1/Cdon	27
GO:0030902	hindbrain development	15/484	171/23328	3.01792e-06	0.000219489	0.000155392	Neurod1/Tbr1/Atp2b2/Zbtb18/Dab1/Cbs/Atp1b2/Nrxn1/Mdk/Smad1/Igf1/Nav2/Hspa5/Hap1/Ascl1	15
GO:2000146	negative regulation of cell motility	20/484	291/23328	3.329e-06	0.000238079	0.000168553	Ptprk/Sfrp1/Plcb1/Nrg1/Ptn/Cd63/Rhob/Ddt/Limch1/Atp1b2/Notch1/Dag1/Apoe/Dach1/Nfe2l2/Klf4/Mif/Jag1/Nbl1/Calr	20
GO:0099560	synaptic membrane adhesion	7/484	32/23328	3.40309e-06	0.000239388	0.000169479	Mdga1/Pcdh8/Ptprd/Ptprf/Nlgn1/Nrxn1/Gpc6	7
GO:0002028	regulation of sodium ion transport	11/484	93/23328	3.60902e-06	0.000249779	0.000176836	Plcb1/Atp1a1/Snta1/Nkain4/Fxyd6/Atp1b2/Nedd4l/Wnk2/Atp1b1/Atp1a2/Fxyd1	11
GO:0050678	regulation of epithelial cell proliferation	23/484	372/23328	3.73191e-06	0.000254185	0.000179955	Ptprk/Sfrp1/Zfp703/Ptn/Sema5a/Fgfr1/Id1/Notch1/Mdk/Cyba/Jun/Cdk6/Mtss1/Apoe/Igf1/Klf9/Ctsl/Glul/Hes5/Ift74/Zfp36/Nr4a1/Zfp36l1	23
GO:0099175	regulation of postsynapse organization	13/484	132/23328	3.84393e-06	0.000257723	0.00018246	Ptn/Tanc1/Ptprd/Dgkb/Ptprf/Prnp/Nlgn1/Lrp8/Nrxn1/Apoe/Lrrtm2/Hspa8/Epha4	13
GO:0098727	maintenance of cell number	15/484	175/23328	4.01774e-06	0.000265233	0.000187777	Eomes/Sfrp1/Tfap2c/Prrx1/Prdm16/Ptn/Zhx2/Fgfr1/Foxo1/Igf1/Tead1/Hes5/Klf4/Smc5/Zfp36l2	15
GO:0043618	regulation of transcription from RNA polymerase II promoter in response to stress	8/484	46/23328	4.23151e-06	0.000275112	0.000194771	Egr1/Notch1/Jun/Nfe2l2/Dnajb1/Klf2/Ppp1r15a/Nfe2l1	8
GO:0099173	postsynapse organization	16/484	200/23328	4.71963e-06	0.000302268	0.000213996	Ptn/Tanc1/Ptprd/Dgkb/Ptprf/Prnp/Epha5/Nlgn1/Lrp8/Nrxn1/Apoe/Lrrtm2/Tmem108/Dgkz/Hspa8/Epha4	16
GO:0009991	response to extracellular stimulus	23/484	378/23328	4.8624e-06	0.000306832	0.000217228	Fos/Dnajc15/Pdia3/Brsk2/Cbs/Foxo1/Nim1k/Hrk/Mt3/Slc1a2/Jun/Apoe/Pcsk1n/Nfe2l2/Hspa5/Nenf/Ncoa1/Glul/Alad/Pik3c2a/Sesn3/Eif4g1/Zfp36	23
GO:0031102	neuron projection regeneration	9/484	62/23328	5.05813e-06	0.000314557	0.000222697	Neo1/Prrx1/Ptn/Ptprf/Gfap/Jun/Klf4/Mif/Epha4	9
GO:0048663	neuron fate commitment	10/484	79/23328	5.39444e-06	0.000327018	0.000231518	Tbr1/Fezf2/Tfap2c/Prrx1/Nrg1/Id2/Pou3f2/Dmrta2/Notch1/Ascl1	10
GO:0060560	developmental growth involved in morphogenesis	19/484	275/23328	5.41092e-06	0.000327018	0.000231518	Emx1/Kif26b/Lhx2/Sfrp1/Nrn1/Tfap2c/Nrg1/Sema5a/Sema3c/S1pr1/Notch1/Nedd4l/Auts2/Apoe/Tmem108/Cdh4/Rnd2/Sema5b/Syt4	19
GO:0021700	developmental maturation	21/484	327/23328	5.4954e-06	0.000327511	0.000231867	Neurog2/Plcb1/Id2/Igsf21/Cd63/Fam210b/Fgfr1/S1pr1/Nrxn1/Notch1/Adgrl1/Dag1/Igf1/Sclt1/Clstn1/Klf2/Ctsl/Hes5/Syt4/Ascl1/Srrm4	21
GO:0007264	small GTPase mediated signal transduction	25/484	437/23328	5.6002e-06	0.000329184	0.000233052	Celsr1/Nrg1/Fgd4/Heg1/Abca1/Prex2/Rhob/Psd3/Plce1/Prag1/Dab1/Mmd2/Rhoc/Notch1/Plcd4/Auts2/Jun/Apoe/Igf1/Mras/Rnd2/Dgkz/Cdc42bpa/Arhgef12/Cdon	25
GO:0007411	axon guidance	18/484	251/23328	5.70342e-06	0.000330721	0.00023414	Neurog2/Lhx2/Unc5d/Tbr1/Fezf2/Neo1/Lama2/Sema5a/Sema3c/Epha5/Alcam/Notch1/Dag1/Cdh4/Sema5b/Apbb2/Rnf165/Epha4	18
GO:0045444	fat cell differentiation	18/484	252/23328	6.02656e-06	0.000340263	0.000240895	Sfrp1/Plcb1/Id2/Prdm16/Wwtr1/Foxo1/Creb5/Stk3/Cebpd/Igf1/E2f1/Alms1/Klf4/Zfp36/Jag1/Nr4a1/Zfp36l1/Zfp36l2	18
GO:0097485	neuron projection guidance	18/484	252/23328	6.02656e-06	0.000340263	0.000240895	Neurog2/Lhx2/Unc5d/Tbr1/Fezf2/Neo1/Lama2/Sema5a/Sema3c/Epha5/Alcam/Notch1/Dag1/Cdh4/Sema5b/Apbb2/Rnf165/Epha4	18
GO:1901615	organic hydroxy compound metabolic process	27/484	498/23328	6.38817e-06	0.000348457	0.000246697	Slco1c1/Slc16a2/Plcb1/Dhrs3/Atp2b2/Ly6e/Abca1/Fgfr1/Ddt/Soat1/Maob/Glo1/Por/Mt3/Itpk1/Pde1b/Apoe/Lima1/Grk3/Tpi1/Scp2/Hdlbp/Ctsl/Gde1/Plpp3/Nfe2l1/Ldhb	27
GO:0097106	postsynaptic density organization	7/484	35/23328	6.44278e-06	0.000348457	0.000246697	Ptprd/Nlgn1/Nrxn1/Lrrtm2/Tmem108/Dgkz/Hspa8	7
GO:0036376	sodium ion export across plasma membrane	5/484	14/23328	6.45863e-06	0.000348457	0.000246697	Atp1a1/Atp1b2/Atp1b1/Atp1a2/Fxyd1	5
GO:0048813	dendrite morphogenesis	15/484	182/23328	6.49652e-06	0.000348457	0.000246697	Tnik/Ptn/Lzts1/Ptprd/Prex2/Ptprf/Celsr2/Id1/Epha5/Nlgn1/Lrp8/Nedd4l/Sdc2/Epha4/Elavl4	15
GO:1902305	regulation of sodium ion transmembrane transport	9/484	64/23328	6.61951e-06	0.000350671	0.000248264	Plcb1/Snta1/Fxyd6/Atp1b2/Nedd4l/Wnk2/Atp1b1/Atp1a2/Fxyd1	9
GO:0071496	cellular response to external stimulus	19/484	280/23328	7.00952e-06	0.000366803	0.000259685	Atp1a1/Fos/Dnajc15/Pdia3/Brsk2/Foxo1/Nim1k/Hrk/Dag1/Slc1a2/Jun/Nfe2l2/Atp1a2/Hspa5/Ncoa1/Glul/Pik3c2a/Sesn3/Eif4g1	19
GO:0031345	negative regulation of cell projection organization	16/484	207/23328	7.32332e-06	0.000376801	0.000266763	Neo1/Sema5a/Sema3c/Ptprf/Prnp/Id1/Prag1/Dab1/Nlgn1/Itm2c/Ntm/Nrxn1/Gfap/Apoe/Sema5b/Epha4	16
GO:0090287	regulation of cellular response to growth factor stimulus	19/484	281/23328	7.37619e-06	0.000376801	0.000266763	Sfrp1/Neo1/Zfp703/Prdm16/Cd63/Dok5/Ptprf/Fgfr1/Nrxn1/Notch1/Tmem108/Pmepa1/Tob1/Hspa5/Twsg1/Hes5/Rnf165/Tcf4/Nbl1	19
GO:0032956	regulation of actin cytoskeleton organization	22/484	361/23328	7.60977e-06	0.000379692	0.00026881	Celsr1/Pdlim4/Pam/Tenm1/Sema5a/Rhob/Id1/Epha5/S1pr1/Limch1/Cotl1/Rhoc/Mdk/Mtss1/Lima1/Mphosph8/Sptbn1/Rnd2/Gpm6b/Tmod2/Ctsl/Alms1	22
GO:1904062	regulation of cation transmembrane transport	22/484	361/23328	7.60977e-06	0.000379692	0.00026881	Plcb1/Cacna2d1/Cnih2/Gem/Cd63/Snta1/Prnp/Dbi/Fxyd6/Nlgn1/Atp1b2/Nrxn1/Nedd4l/Cyba/Wnk2/Atp1b1/Akap7/Cacng5/Atp1a2/Fxyd1/Pik3c2a/Hap1	22
GO:0001505	regulation of neurotransmitter levels	18/484	257/23328	7.90293e-06	0.000389787	0.000275957	Nrn1/Cplx2/Slc17a6/Syn2/Myo6/Nlgn1/Maob/Nrxn1/Gfap/Pde1b/Slc1a2/Erc1/Gpm6b/Atp1a2/Atp2a2/Kcnj10/Syt4/Ntrk2	18
GO:0043620	regulation of DNA-templated transcription in response to stress	8/484	51/23328	9.43011e-06	0.000454028	0.000321438	Egr1/Notch1/Jun/Nfe2l2/Dnajb1/Klf2/Ppp1r15a/Nfe2l1	8
GO:0071280	cellular response to copper ion	5/484	15/23328	9.52284e-06	0.000454028	0.000321438	Prnp/Mt3/Nfe2l2/Nfe2l1/Mt2	5
GO:1902969	mitotic DNA replication	5/484	15/23328	9.52284e-06	0.000454028	0.000321438	Fgfr1/Mcm4/Mcm2/Mcm6/Mcm3	5
GO:0022029	telencephalon cell migration	9/484	68/23328	1.10074e-05	0.000517721	0.000366531	Mdga1/Fezf2/Nrg1/Fgfr1/Pou3f2/Dab1/Lrp8/Pou3f3/Syne2	9
GO:0034329	cell junction assembly	24/484	426/23328	1.11001e-05	0.000517721	0.000366531	Mdga1/Ptprk/Zfp703/Nrg1/Heg1/Ptprd/Cdh10/Lrrn3/Myo6/Limch1/Nlgn1/Cd9/Nrxn1/Rhoc/Adgrl1/Nedd4l/Gpc6/Lrrtm2/Clstn1/Gpm6b/Dst/Eif4g1/Cldn10/Ntrk2	24
GO:0010959	regulation of metal ion transport	24/484	427/23328	1.15385e-05	0.00053147	0.000376264	Plcb1/Cacna2d1/Stc2/Atp1a1/Atp2b2/Gem/Cd63/Snta1/Nkain4/Prnp/Dbi/Fxyd6/Atp1b2/Nedd4l/Cyba/Igf1/Wnk2/Atp1b1/Akap7/Atp1a2/Fxyd1/Pik3c2a/Mif/Hap1	24
GO:0045598	regulation of fat cell differentiation	13/484	146/23328	1.16425e-05	0.00053147	0.000376264	Sfrp1/Id2/Prdm16/Wwtr1/Foxo1/Stk3/Igf1/E2f1/Alms1/Zfp36/Jag1/Zfp36l1/Zfp36l2	13
GO:0030048	actin filament-based movement	12/484	126/23328	1.27393e-05	0.000575413	0.000407374	Cacna2d1/Atp1a1/Snta1/Myo6/Limch1/Nedd4l/Kcnn2/Atp1a2/Fxyd1/Atp2a2/Apbb2/Syne2	12
GO:0031667	response to nutrient levels	21/484	346/23328	1.29938e-05	0.000580797	0.000411186	Dnajc15/Pdia3/Brsk2/Cbs/Foxo1/Nim1k/Hrk/Mt3/Jun/Apoe/Pcsk1n/Nfe2l2/Hspa5/Nenf/Ncoa1/Glul/Alad/Pik3c2a/Sesn3/Eif4g1/Zfp36	21
GO:0031668	cellular response to extracellular stimulus	16/484	217/23328	1.32615e-05	0.000586652	0.000415331	Fos/Dnajc15/Pdia3/Brsk2/Foxo1/Nim1k/Hrk/Slc1a2/Jun/Nfe2l2/Hspa5/Ncoa1/Glul/Pik3c2a/Sesn3/Eif4g1	16
GO:0021978	telencephalon regionalization	5/484	16/23328	1.36155e-05	0.000590141	0.000417801	Eomes/Emx1/Lhx2/Dmrta2/Emx2	5
GO:1902430	negative regulation of amyloid-beta formation	5/484	16/23328	1.36155e-05	0.000590141	0.000417801	Prnp/Apoe/Igf1/Hap1/Ntrk2	5
GO:2000179	positive regulation of neural precursor cell proliferation	9/484	70/23328	1.40037e-05	0.000595501	0.000421597	Lhx2/Tox/Dmrta2/Notch1/Mdk/Igf1/Gng5/Ascl1/Cdon	9
GO:0030705	cytoskeleton-dependent intracellular transport	15/484	194/23328	1.40167e-05	0.000595501	0.000421597	Cnih2/Myo6/Wdr34/Tmem108/Ap3s1/Ift22/Nme7/Kif1b/Hspa8/Dst/Ift74/Syne2/Dync2h1/Hap1/Syt4	15
GO:0019827	stem cell population maintenance	14/484	171/23328	1.41759e-05	0.000596276	0.000422145	Eomes/Sfrp1/Tfap2c/Prrx1/Prdm16/Ptn/Zhx2/Fgfr1/Foxo1/Tead1/Hes5/Klf4/Smc5/Zfp36l2	14
GO:0035914	skeletal muscle cell differentiation	10/484	88/23328	1.43128e-05	0.000596276	0.000422145	Eomes/Btg2/Hivep3/Fos/Hlf/Egr1/Dmrta2/Notch1/Nr4a1/Cdon	10
GO:0045687	positive regulation of glial cell differentiation	8/484	54/23328	1.45926e-05	0.000602084	0.000426257	Id2/Ptn/Tenm4/Notch1/Mdk/Dag1/Ptpra/Hdac1	8
GO:0043523	regulation of neuron apoptotic process	18/484	270/23328	1.54659e-05	0.000630815	0.000446598	Ppp2r2b/Btg2/Pcp4/Egln3/Tfap2d/Ptprf/Prnp/Egr1/Trim2/Hrk/Mdk/Mt3/Jun/Apoe/Gclm/Hdac1/Ascl1/Ntrk2	18
GO:0002065	columnar/cuboidal epithelial cell differentiation	13/484	150/23328	1.55829e-05	0.000630815	0.000446598	Emx1/Neurod1/Foxp4/Atp2b2/Fgfr1/Myo6/Notch1/Cbfa2t2/Cdk6/Hes5/Nfe2l1/Jag1/Ascl1	13
GO:0070570	regulation of neuron projection regeneration	7/484	40/23328	1.63321e-05	0.000654962	0.000463693	Neo1/Prrx1/Ptn/Ptprf/Klf4/Mif/Epha4	7
GO:0050773	regulation of dendrite development	15/484	197/23328	1.68194e-05	0.000668259	0.000473106	Tnik/Nrg1/Ptn/Lzts1/Ptprd/Ptprf/Id1/Nlgn1/Lrp8/Nedd4l/Apoe/Sdc2/Epha4/Elavl4/Ntrk2	15
GO:0048638	regulation of developmental growth	23/484	409/23328	1.7376e-05	0.000684041	0.000484279	Sfrp1/Plcb1/Wwc1/Stc2/Nrg1/Sema5a/Sema3c/Fgfr1/Pou3f2/Notch1/Ppib/Stk3/Por/Nedd4l/Gamt/Apoe/Igf1/Cdh4/Hopx/Rnd2/Sema5b/Alms1/Syt4	23
GO:0010038	response to metal ion	18/484	274/23328	1.88419e-05	0.000735006	0.000520361	Pam/Id2/Fos/Prnp/Nlgn1/Fosb/Nrxn1/Nedd4l/Mt3/Jun/Nfe2l2/Jund/Alad/Nfe2l1/Cpne3/Mt2/Syt4/Junb	18
GO:0099084	postsynaptic specialization organization	7/484	41/23328	1.93452e-05	0.00074784	0.000529448	Ptprd/Nlgn1/Nrxn1/Lrrtm2/Tmem108/Dgkz/Hspa8	7
GO:0032102	negative regulation of response to external stimulus	22/484	384/23328	1.98715e-05	0.000761327	0.000538996	Adamts18/Serping1/Neo1/Fabp7/Uaca/Sema5a/Sema3c/Ddt/Cd9/Nrxn1/Notch1/Mdk/Apoe/Igf1/Sema5b/Nenf/Mif/Epha4/Zfp36/Nbl1/Pdgfa/Socs3	22
GO:0030099	myeloid cell differentiation	23/484	414/23328	2.10491e-05	0.000799308	0.000565885	Sfrp1/Plcb1/Cbfa2t3/Id2/Prdm16/Cdk5rap3/Fos/Tmem178/Fam210b/Meis2/Glo1/Jun/Cdk6/Tob2/Thra/Klf2/Cd81/Smap1/Nfe2l1/Zfp36/Jag1/Junb/Zfp36l1	23
GO:0098657	import into cell	17/484	251/23328	2.16717e-05	0.00081573	0.000577511	Slc16a2/Atp1a1/Slc17a6/Prnp/Myo6/Atp1b2/Slc1a3/Gfap/Slc1a2/Wnk2/Atp1b1/Cacng5/Acsl3/Gpm6b/Atp1a2/Kcnj10/Hap1	17
GO:0071241	cellular response to inorganic substance	16/484	227/23328	2.31558e-05	0.000864013	0.000611694	Id2/Fos/Prnp/Nlgn1/Fosb/Foxo1/Nrxn1/Mt3/Jun/Nfe2l2/Jund/Nfe2l1/Cpne3/Mt2/Syt4/Junb	16
GO:1903707	negative regulation of hemopoiesis	13/484	157/23328	2.53435e-05	0.000937492	0.000663715	Sfrp1/Id2/Prdm16/Tmem178/Meis2/Notch1/Mdk/Cdk6/Nfe2l2/Tob2/Hes5/Zfp36/Zfp36l1	13
GO:1900153	positive regulation of nuclear-transcribed mRNA catabolic process deadenylation-dependent decay	5/484	18/23328	2.58058e-05	0.000938411	0.000664366	Btg2/Tob1/Zfp36/Zfp36l1/Zfp36l2	5
GO:1902992	negative regulation of amyloid precursor protein catabolic process	5/484	18/23328	2.58058e-05	0.000938411	0.000664366	Prnp/Apoe/Igf1/Hap1/Ntrk2	5
GO:0071383	cellular response to steroid hormone stimulus	13/484	159/23328	2.89693e-05	0.0010446	0.000739544	Sfrp1/Ddit4/Sstr2/Atp1a1/Igf1/Klf9/Atp1a2/Hdac1/Zfp36/Ntrk2/Zfp36l1/Calr/Zfp36l2	13
GO:0048714	positive regulation of oligodendrocyte differentiation	6/484	30/23328	3.00746e-05	0.00107488	0.000760985	Ptn/Tenm4/Mdk/Dag1/Ptpra/Hdac1	6
GO:0060070	canonical Wnt signaling pathway	18/484	284/23328	3.03296e-05	0.00107488	0.000760985	Sfrp1/Zfp703/Mllt3/Tle4/Wwtr1/Sema5a/Egr1/Fam53b/Foxo1/Notch1/Stk3/Mdk/Apoe/Wnk2/Thra/Hdac1/Klf4/Plpp3	18
GO:0071277	cellular response to calcium ion	9/484	77/23328	3.05607e-05	0.00107488	0.000760985	Fos/Nlgn1/Fosb/Nrxn1/Jun/Jund/Cpne3/Syt4/Junb	9
GO:0032412	regulation of ion transmembrane transporter activity	17/484	259/23328	3.2311e-05	0.00112053	0.000793303	Plcb1/Cacna2d1/Cnih2/Gem/Prnp/Fxyd6/Nlgn1/Atp1b2/Nrxn1/Nedd4l/Wnk2/Atp1b1/Akap7/Cacng5/Atp1a2/Fxyd1/Hap1	17
GO:0007178	transmembrane receptor protein serine/threonine kinase signaling pathway	21/484	368/23328	3.23808e-05	0.00112053	0.000793303	Ptprk/Sfrp1/Neo1/Zfp703/Prdm16/Wwtr1/Fos/Egr1/Id1/Notch1/Jun/Smad1/Akap7/Sptbn1/Pmepa1/Tob1/Hspa5/Twsg1/Hes5/Rnf165/Nbl1	21
GO:0008544	epidermis development	19/484	313/23328	3.3249e-05	0.00114137	0.000808056	Celsr1/Lhx2/Tfap2c/Atp2b2/Pou3f1/Fgfr1/Myo6/Dbi/Pou3f2/Notch1/Ctsl/Hdac1/Hes5/Ift74/Klf4/Zfp36/Jag1/Zfp36l1/Pdgfa	19
GO:0060828	regulation of canonical Wnt signaling pathway	16/484	234/23328	3.3532e-05	0.00114195	0.000808467	Sfrp1/Zfp703/Mllt3/Tle4/Wwtr1/Sema5a/Egr1/Fam53b/Foxo1/Notch1/Stk3/Mdk/Apoe/Wnk2/Thra/Hdac1	16
GO:0060563	neuroepithelial cell differentiation	9/484	78/23328	3.39208e-05	0.0011461	0.000811401	Emx1/Atp2b2/Fgfr1/Myo6/Notch1/Hes5/Nfe2l1/Jag1/Ascl1	9
GO:1904019	epithelial cell apoptotic process	11/484	118/23328	3.56053e-05	0.00119361	0.00084504	Neurod1/Sema5a/Stk3/Mdk/Igf1/Nfe2l2/E2f1/Hdac1/Spop/Zfp36/Zfp36l1	11
GO:1903034	regulation of response to wounding	14/484	186/23328	3.63076e-05	0.00120772	0.000855028	Adamts18/Serping1/Neo1/Ptn/Ptprf/Cd9/Mdk/Apoe/Nfe2l2/Klf4/Plpp3/Mif/Epha4/Pdgfa	14
GO:0016055	Wnt signaling pathway	23/484	430/23328	3.79857e-05	0.00125382	0.000887667	Celsr1/Tnik/Sfrp1/Zfp703/Mllt3/Tle4/Wwtr1/Sema5a/Egr1/Celsr2/Fam53b/Foxo1/Notch1/Stk3/Mdk/Apoe/Cpe/Wnk2/Daam1/Thra/Hdac1/Klf4/Plpp3	23
GO:0010970	transport along microtubule	13/484	164/23328	4.00827e-05	0.00131294	0.000929518	Cnih2/Wdr34/Tmem108/Ap3s1/Ift22/Nme7/Kif1b/Hspa8/Dst/Ift74/Syne2/Dync2h1/Hap1	13
GO:0198738	cell-cell signaling by wnt	23/484	432/23328	4.07967e-05	0.00131764	0.00093285	Celsr1/Tnik/Sfrp1/Zfp703/Mllt3/Tle4/Wwtr1/Sema5a/Egr1/Celsr2/Fam53b/Foxo1/Notch1/Stk3/Mdk/Apoe/Cpe/Wnk2/Daam1/Thra/Hdac1/Klf4/Plpp3	23
GO:0031669	cellular response to nutrient levels	14/484	188/23328	4.08404e-05	0.00131764	0.00093285	Dnajc15/Pdia3/Brsk2/Foxo1/Nim1k/Hrk/Jun/Nfe2l2/Hspa5/Ncoa1/Glul/Pik3c2a/Sesn3/Eif4g1	14
GO:0022037	metencephalon development	11/484	121/23328	4.49401e-05	0.00143419	0.00101536	Neurod1/Atp2b2/Zbtb18/Dab1/Cbs/Nrxn1/Mdk/Nav2/Hspa5/Hap1/Ascl1	11
GO:1900151	regulation of nuclear-transcribed mRNA catabolic process deadenylation-dependent decay	5/484	20/23328	4.51214e-05	0.00143419	0.00101536	Btg2/Tob1/Zfp36/Zfp36l1/Zfp36l2	5
GO:0045668	negative regulation of osteoblast differentiation	8/484	64/23328	5.17926e-05	0.00163413	0.00115692	Sfrp1/Id2/Fgfr1/Id1/Notch1/Cdk6/Tob1/Twsg1	8
GO:0022898	regulation of transmembrane transporter activity	17/484	270/23328	5.4417e-05	0.0017044	0.00120667	Plcb1/Cacna2d1/Cnih2/Gem/Prnp/Fxyd6/Nlgn1/Atp1b2/Nrxn1/Nedd4l/Wnk2/Atp1b1/Akap7/Cacng5/Atp1a2/Fxyd1/Hap1	17
GO:0042326	negative regulation of phosphorylation	24/484	471/23328	5.57887e-05	0.00173378	0.00122746	Sfrp1/Ddit4/Pcp4/Cbfa2t3/Pkib/Heg1/Cdk5rap3/Wwtr1/Dnajc15/Prnp/Foxo1/Dag1/Prkar2a/Jun/Apoe/Igf1/Wnk2/Pmepa1/Ppp1r15a/Klf4/Pkia/Plpp3/Eif4g1/Socs3	24
GO:0051963	regulation of synapse assembly	11/484	124/23328	5.63067e-05	0.00173378	0.00122746	Mdga1/Ptprd/Lrrn3/Nlgn1/Nrxn1/Adgrl1/Gpc6/Lrrtm2/Clstn1/Eif4g1/Ntrk2	11
GO:0051402	neuron apoptotic process	18/484	298/23328	5.67817e-05	0.00173378	0.00122746	Ppp2r2b/Btg2/Pcp4/Egln3/Tfap2d/Ptprf/Prnp/Egr1/Trim2/Hrk/Mdk/Mt3/Jun/Apoe/Gclm/Hdac1/Ascl1/Ntrk2	18
GO:0051056	regulation of small GTPase mediated signal transduction	17/484	271/23328	5.69712e-05	0.00173378	0.00122746	Nrg1/Fgd4/Heg1/Abca1/Prex2/Psd3/Plce1/Prag1/Mmd2/Notch1/Auts2/Apoe/Igf1/Dgkz/Cdc42bpa/Arhgef12/Cdon	17
GO:0006836	neurotransmitter transport	16/484	245/23328	5.82e-05	0.00175871	0.00124511	Nrn1/Cplx2/Slc17a6/Syn2/Myo6/Nlgn1/Nrxn1/Gfap/Slc1a2/Erc1/Gpm6b/Atp1a2/Atp2a2/Kcnj10/Syt4/Ntrk2	16
GO:0045778	positive regulation of ossification	10/484	104/23328	6.16292e-05	0.00184931	0.00130925	Zhx3/Ptn/Pkdcc/Cebpd/Smad1/Igf1/Tob2/Gpm6b/Jund/Jag1	10
GO:0042445	hormone metabolic process	14/484	196/23328	6.43068e-05	0.0019051	0.00134875	Slco1c1/Slc16a2/Stc2/Dhrs3/Atp1a1/Egr1/Selenom/Por/H2-Ke6/Igf1/Cpe/Pcsk1n/Scp2/Ctsl	14
GO:0042982	amyloid precursor protein metabolic process	8/484	66/23328	6.48204e-05	0.0019051	0.00134875	Prnp/Soat1/Itm2c/Apoe/Igf1/Epha4/Hap1/Ntrk2	8
GO:2000736	regulation of stem cell differentiation	8/484	66/23328	6.48204e-05	0.0019051	0.00134875	Ptn/Sema3c/Notch1/Cdk6/Nfe2l2/Hes5/Jag1/Zfp36l2	8
GO:0030324	lung development	15/484	222/23328	6.71306e-05	0.00195958	0.00138732	Celsr1/Foxp4/Heg1/Pkdcc/Fgfr1/Id1/Notch1/Dag1/Igf1/Hopx/Man1a2/Thra/Klf2/Ascl1/Pdgfa	15
GO:0034101	erythrocyte homeostasis	12/484	149/23328	6.76029e-05	0.00196003	0.00138764	Plcb1/Id2/Cdk5rap3/Fam210b/Cdk6/Prdx1/Thra/Klf2/Smap1/Nfe2l1/Zfp36/Zfp36l1	12
GO:0090090	negative regulation of canonical Wnt signaling pathway	11/484	127/23328	7.00572e-05	0.00201755	0.00142837	Sfrp1/Mllt3/Tle4/Wwtr1/Egr1/Foxo1/Notch1/Stk3/Mdk/Apoe/Hdac1	11
GO:0086003	cardiac muscle cell contraction	8/484	67/23328	7.22907e-05	0.002068	0.00146408	Cacna2d1/Atp1a1/Snta1/Nedd4l/Kcnn2/Atp1a2/Fxyd1/Atp2a2	8
GO:0048708	astrocyte differentiation	9/484	86/23328	7.39042e-05	0.00208466	0.00147587	Id2/Pou3f2/Dab1/Notch1/Gfap/Mt3/Hes5/Plpp3/Epha4	9
GO:1902307	positive regulation of sodium ion transmembrane transport	5/484	22/23328	7.40582e-05	0.00208466	0.00147587	Plcb1/Atp1b2/Wnk2/Atp1b1/Fxyd1	5
GO:0010837	regulation of keratinocyte proliferation	6/484	35/23328	7.53022e-05	0.00208466	0.00147587	Ptprk/Mdk/Klf9/Ctsl/Zfp36/Zfp36l1	6
GO:0046686	response to cadmium ion	6/484	35/23328	7.53022e-05	0.00208466	0.00147587	Fos/Prnp/Mt3/Jun/Alad/Mt2	6
GO:1902003	regulation of amyloid-beta formation	6/484	35/23328	7.53022e-05	0.00208466	0.00147587	Prnp/Apoe/Igf1/Epha4/Hap1/Ntrk2	6
GO:0030323	respiratory tube development	15/484	225/23328	7.81108e-05	0.00214855	0.00152111	Celsr1/Foxp4/Heg1/Pkdcc/Fgfr1/Id1/Notch1/Dag1/Igf1/Hopx/Man1a2/Thra/Klf2/Ascl1/Pdgfa	15
GO:0000727	double-strand break repair via break-induced replication	4/484	12/23328	7.93689e-05	0.00215552	0.00152604	Mcm4/Mcm2/Mcm6/Mcm3	4
GO:1900272	negative regulation of long-term synaptic potentiation	4/484	12/23328	7.93689e-05	0.00215552	0.00152604	Ptn/Prnp/Apoe/Epha4	4
GO:0010977	negative regulation of neuron projection development	13/484	176/23328	8.29882e-05	0.00223964	0.00158559	Neo1/Sema5a/Sema3c/Id1/Prag1/Dab1/Nlgn1/Itm2c/Ntm/Gfap/Apoe/Sema5b/Epha4	13
GO:0032409	regulation of transporter activity	17/484	280/23328	8.51628e-05	0.00228396	0.00161697	Plcb1/Cacna2d1/Cnih2/Gem/Prnp/Fxyd6/Nlgn1/Atp1b2/Nrxn1/Nedd4l/Wnk2/Atp1b1/Akap7/Cacng5/Atp1a2/Fxyd1/Hap1	17
GO:0033260	nuclear DNA replication	6/484	36/23328	8.87914e-05	0.00234476	0.00166002	Fgfr1/Dach1/Mcm4/Mcm2/Mcm6/Mcm3	6
GO:0048679	regulation of axon regeneration	6/484	36/23328	8.87914e-05	0.00234476	0.00166002	Neo1/Ptn/Ptprf/Klf4/Mif/Epha4	6
GO:0060541	respiratory system development	16/484	254/23328	8.90693e-05	0.00234476	0.00166002	Celsr1/Foxp4/Heg1/Pkdcc/Fgfr1/Id1/Notch1/Dag1/Igf1/Hopx/Man1a2/Thra/Klf2/Pou2f1/Ascl1/Pdgfa	16
GO:0001933	negative regulation of protein phosphorylation	22/484	425/23328	8.99977e-05	0.00235476	0.0016671	Sfrp1/Ddit4/Pcp4/Pkib/Heg1/Cdk5rap3/Wwtr1/Prnp/Foxo1/Dag1/Prkar2a/Jun/Apoe/Igf1/Wnk2/Pmepa1/Ppp1r15a/Klf4/Pkia/Plpp3/Eif4g1/Socs3	22
GO:0021549	cerebellum development	10/484	109/23328	9.182e-05	0.00238788	0.00169054	Neurod1/Atp2b2/Zbtb18/Dab1/Cbs/Nrxn1/Mdk/Nav2/Hspa5/Hap1	10
GO:0010996	response to auditory stimulus	5/484	23/23328	9.30234e-05	0.0023902	0.00169219	Ptn/Nrxn1/Slc1a3/Mdk/Atp1a2	5
GO:0034405	response to fluid shear stress	5/484	23/23328	9.30234e-05	0.0023902	0.00169219	Abca1/Mtss1/Nfe2l2/Klf2/Klf4	5
GO:0007156	homophilic cell adhesion via plasma membrane adhesion molecules	10/484	110/23328	9.91617e-05	0.002527	0.00178904	Celsr1/Pcdh8/Cdh10/Igsf21/Ptprf/Cadm3/Celsr2/Cdh4/Clstn1/Pcdh10	10
GO:0034765	regulation of ion transmembrane transport	24/484	489/23328	9.95252e-05	0.002527	0.00178904	Plcb1/Cacna2d1/Cnih2/Gem/Cd63/Snta1/Prnp/Dbi/Fxyd6/Nlgn1/Atp1b2/Nrxn1/Nedd4l/Tpcn1/Cyba/Wnk2/Atp1b1/Akap7/Cacng5/Atp1a2/Fxyd1/Pik3c2a/Kcnj10/Hap1	24
GO:0045927	positive regulation of growth	18/484	312/23328	0.000101934	0.00257294	0.00182156	Sfrp1/Plcb1/Nrg1/Sema5a/Fgfr1/Pou3f2/Notch1/Ppib/Nedd4l/Cyba/Apoe/Igf1/Cdh4/Hopx/Rnd2/Cd81/Eif4g1/Syt4	18
GO:0009952	anterior/posterior pattern specification	15/484	231/23328	0.000104867	0.00263148	0.00186301	Celsr1/Neurod1/Sfrp1/Btg2/Fezf2/Mllt3/Pcdh8/Sema3c/Celsr2/Notch1/Hes6/Emx2/Hes5/Pgap1/Cdon	15
GO:0021795	cerebral cortex cell migration	7/484	53/23328	0.000107044	0.00265507	0.00187971	Mdga1/Fgfr1/Pou3f2/Dab1/Lrp8/Pou3f3/Syne2	7
GO:0031103	axon regeneration	7/484	53/23328	0.000107044	0.00265507	0.00187971	Neo1/Ptn/Ptprf/Jun/Klf4/Mif/Epha4	7
GO:0009611	response to wounding	24/484	492/23328	0.000109236	0.00269386	0.00190717	Celsr1/Adamts18/Serping1/Neo1/Ptn/Ptprf/Cd9/Slc1a3/Gfap/Mdk/Slc1a2/Jun/Apoe/Igf1/Nfe2l2/Dst/Klf4/Plpp3/Mif/Epha4/Zfp36/Zfp36l1/Pdgfa/Zfp36l2	24
GO:0021877	forebrain neuron fate commitment	4/484	13/23328	0.000112767	0.00273379	0.00193544	Tbr1/Fezf2/Tfap2c/Ascl1	4
GO:0097090	presynaptic membrane organization	4/484	13/23328	0.000112767	0.00273379	0.00193544	Ptprd/Nlgn1/Nrxn1/Apoe	4
GO:0097201	negative regulation of transcription from RNA polymerase II promoter in response to stress	4/484	13/23328	0.000112767	0.00273379	0.00193544	Jun/Dnajb1/Ppp1r15a/Nfe2l1	4
GO:0042493	response to drug	16/484	260/23328	0.000116886	0.00281774	0.00199487	Emx1/Pam/Sfrp1/Atp1a1/Fos/Prnp/Myo6/Slc1a3/Slc1a2/Jun/Smad1/Nfe2l2/Emx2/Gclm/Ncoa1/Alad	16
GO:0014014	negative regulation of gliogenesis	7/484	54/23328	0.000120814	0.00286487	0.00202824	Lingo1/Id2/Ptn/Dab1/Atp1b2/Notch1/Hes5	7
GO:2000649	regulation of sodium ion transmembrane transporter activity	7/484	54/23328	0.000120814	0.00286487	0.00202824	Plcb1/Fxyd6/Nedd4l/Wnk2/Atp1b1/Atp1a2/Fxyd1	7
GO:0050770	regulation of axonogenesis	14/484	208/23328	0.000121342	0.00286487	0.00202824	Tbr1/Fezf2/Nrg1/Sema5a/Sema3c/Pou3f2/Brsk2/Dab1/Apoe/Cdh4/Rnd2/Sema5b/Epha4/Ntrk2	14
GO:0021799	cerebral cortex radially oriented cell migration	6/484	38/23328	0.000121512	0.00286487	0.00202824	Mdga1/Pou3f2/Dab1/Lrp8/Pou3f3/Syne2	6
GO:0097120	receptor localization to synapse	8/484	73/23328	0.000133682	0.00313459	0.00221919	Tnik/Cnih2/Nlgn1/Nrxn1/Gpc6/Dag1/Cacng5/Clstn1	8
GO:0050922	negative regulation of chemotaxis	7/484	55/23328	0.000135987	0.0031713	0.00224518	Sema5a/Sema3c/Ddt/Notch1/Sema5b/Mif/Nbl1	7
GO:0046688	response to copper ion	5/484	25/23328	0.000141938	0.0032745	0.00231824	Prnp/Mt3/Nfe2l2/Nfe2l1/Mt2	5
GO:2000737	negative regulation of stem cell differentiation	5/484	25/23328	0.000141938	0.0032745	0.00231824	Notch1/Nfe2l2/Hes5/Jag1/Zfp36l2	5
GO:0006979	response to oxidative stress	21/484	409/23328	0.000144731	0.00332107	0.00235122	Ptprk/Stc2/Uaca/Fos/Prnp/Rhob/Cst3/Aldh2/Foxo1/Mt3/Jun/Apoe/Nfe2l2/Ncoa7/Gpx4/Prdx1/Gclm/Atp2a2/Hdac1/Sesn3/Nfe2l1	21
GO:0070252	actin-mediated cell contraction	9/484	94/23328	0.000147734	0.00333837	0.00236346	Cacna2d1/Atp1a1/Snta1/Limch1/Nedd4l/Kcnn2/Atp1a2/Fxyd1/Atp2a2	9
GO:1904035	regulation of epithelial cell apoptotic process	9/484	94/23328	0.000147734	0.00333837	0.00236346	Neurod1/Sema5a/Mdk/Igf1/Nfe2l2/Hdac1/Spop/Zfp36/Zfp36l1	9
GO:0030218	erythrocyte differentiation	11/484	138/23328	0.000147819	0.00333837	0.00236346	Plcb1/Id2/Cdk5rap3/Fam210b/Cdk6/Thra/Klf2/Smap1/Nfe2l1/Zfp36/Zfp36l1	11
GO:0048732	gland development	23/484	471/23328	0.000148862	0.00334433	0.00236768	Sfrp1/Zfp703/Tfap2c/Id2/Atp2b2/Ptn/Cdk5rap3/Ly6e/Sema3c/Fgfr1/Pou3f2/Aprt/Notch1/Mdk/Dag1/Jun/Igf1/Pkm/Thra/Twsg1/Arhgap5/Ascl1/Pdgfa	23
GO:0042446	hormone biosynthetic process	7/484	56/23328	0.000152669	0.00341199	0.00241558	Stc2/Atp1a1/Egr1/Por/H2-Ke6/Igf1/Scp2	7
GO:0006813	potassium ion transport	15/484	240/23328	0.00015991	0.00353697	0.00250407	Atp1a1/Cd63/Prnp/Atp1b2/Slc1a3/Nedd4l/Kcnn2/Wnk2/Atp1b1/Akap7/Atp1a2/Fxyd1/Kcnj10/Mif/Kcnk10	15
GO:0046578	regulation of Ras protein signal transduction	15/484	240/23328	0.00015991	0.00353697	0.00250407	Nrg1/Fgd4/Heg1/Abca1/Prex2/Psd3/Plce1/Prag1/Mmd2/Notch1/Auts2/Apoe/Igf1/Dgkz/Arhgef12	15
GO:1903670	regulation of sprouting angiogenesis	8/484	75/23328	0.000161835	0.00356119	0.00252121	Notch1/Jak1/Smad1/Pkm/Klf2/Glul/Pik3c2a/Klf4	8
GO:0001504	neurotransmitter uptake	6/484	40/23328	0.00016313	0.00357139	0.00252843	Slc17a6/Gfap/Slc1a2/Gpm6b/Atp1a2/Kcnj10	6
GO:0006986	response to unfolded protein	10/484	117/23328	0.000165835	0.00359392	0.00254439	Pdia6/Stc2/Cdk5rap3/Hspa4l/Nfe2l2/Manf/Hspa5/Hspa8/Ppp1r15a/Calr	10
GO:0048814	regulation of dendrite morphogenesis	10/484	117/23328	0.000165835	0.00359392	0.00254439	Tnik/Lzts1/Ptprd/Ptprf/Id1/Nlgn1/Lrp8/Nedd4l/Sdc2/Epha4	10
GO:0048839	inner ear development	14/484	215/23328	0.000171699	0.00368381	0.00260802	Celsr1/Neurod1/Prrx1/Atp2b2/Fgfr1/Myo6/Notch1/Cebpd/Igf1/Hes5/Alms1/Mcm2/Epha4/Jag1	14
GO:1901888	regulation of cell junction assembly	14/484	215/23328	0.000171699	0.00368381	0.00260802	Mdga1/Ptprd/Lrrn3/Limch1/Nlgn1/Nrxn1/Adgrl1/Nedd4l/Gpc6/Lrrtm2/Clstn1/Gpm6b/Eif4g1/Ntrk2	14
GO:0034205	amyloid-beta formation	6/484	41/23328	0.000187779	0.00393786	0.00278789	Prnp/Apoe/Igf1/Epha4/Hap1/Ntrk2	6
GO:0044786	cell cycle DNA replication	6/484	41/23328	0.000187779	0.00393786	0.00278789	Fgfr1/Dach1/Mcm4/Mcm2/Mcm6/Mcm3	6
GO:1902991	regulation of amyloid precursor protein catabolic process	6/484	41/23328	0.000187779	0.00393786	0.00278789	Prnp/Apoe/Igf1/Epha4/Hap1/Ntrk2	6
GO:0007416	synapse assembly	13/484	191/23328	0.000188362	0.00393786	0.00278789	Mdga1/Nrg1/Ptprd/Lrrn3/Myo6/Nlgn1/Nrxn1/Adgrl1/Gpc6/Lrrtm2/Clstn1/Eif4g1/Ntrk2	13
GO:0010594	regulation of endothelial cell migration	12/484	166/23328	0.000189002	0.00393786	0.00278789	Sema5a/Fgfr1/Rhob/Notch1/Apoe/Igf1/Nfe2l2/Glul/Pik3c2a/Klf4/Plpp3/Calr	12
GO:0048639	positive regulation of developmental growth	14/484	217/23328	0.000189047	0.00393786	0.00278789	Plcb1/Nrg1/Sema5a/Fgfr1/Pou3f2/Notch1/Ppib/Nedd4l/Apoe/Igf1/Cdh4/Hopx/Rnd2/Syt4	14
GO:0048545	response to steroid hormone	14/484	218/23328	0.000198273	0.0041101	0.00290982	Sfrp1/Ddit4/Sstr2/Atp1a1/Igf1/Klf9/Atp1a2/Ncoa1/Hdac1/Zfp36/Ntrk2/Zfp36l1/Calr/Zfp36l2	14
GO:0035725	sodium ion transmembrane transport	11/484	143/23328	0.000202302	0.0041269	0.00292172	Plcb1/Atp1a1/Snta1/Fxyd6/Atp1b2/Nedd4l/Tpcn1/Wnk2/Atp1b1/Atp1a2/Fxyd1	11
GO:0042391	regulation of membrane potential	22/484	450/23328	0.00020286	0.0041269	0.00292172	Cacna2d1/Cnih2/Atp1a1/Ptn/Snta1/Gabra4/Nlgn1/Atp1b2/Nrxn1/Nedd4l/Jun/Kcnn2/Tmem108/Atp1b1/Akap7/Fxyd1/Gclm/Atp2a2/Ndufc2/Kcnj10/Kcnk10/Ntrk2	22
GO:0030279	negative regulation of ossification	9/484	98/23328	0.000203205	0.0041269	0.00292172	Sfrp1/Id2/Fgfr1/Id1/Notch1/Mdk/Cdk6/Tob1/Twsg1	9
GO:0071695	anatomical structure maturation	16/484	273/23328	0.000204336	0.0041269	0.00292172	Neurog2/Plcb1/Id2/Fam210b/Fgfr1/S1pr1/Nrxn1/Notch1/Dag1/Igf1/Sclt1/Klf2/Ctsl/Hes5/Ascl1/Srrm4	16
GO:0021781	glial cell fate commitment	4/484	15/23328	0.000208296	0.0041269	0.00292172	Nrg1/Hes5/Nfe2l1/Ascl1	4
GO:0030007	cellular potassium ion homeostasis	4/484	15/23328	0.000208296	0.0041269	0.00292172	Atp1a1/Atp1b2/Atp1b1/Atp1a2	4
GO:0098917	retrograde trans-synaptic signaling	4/484	15/23328	0.000208296	0.0041269	0.00292172	Plcb1/Nlgn1/Dag1/Syt4	4
GO:0046885	regulation of hormone biosynthetic process	5/484	27/23328	0.000208424	0.0041269	0.00292172	Stc2/Atp1a1/Egr1/Por/Igf1	5
GO:1905809	negative regulation of synapse organization	5/484	27/23328	0.000208424	0.0041269	0.00292172	Mdga1/Ptn/Prnp/Nlgn1/Apoe	5
GO:0009913	epidermal cell differentiation	13/484	193/23328	0.000208701	0.0041269	0.00292172	Tfap2c/Atp2b2/Pou3f1/Fgfr1/Myo6/Notch1/Hdac1/Hes5/Ift74/Klf4/Zfp36/Jag1/Zfp36l1	13
GO:0010765	positive regulation of sodium ion transport	6/484	42/23328	0.000215275	0.00423737	0.00299993	Plcb1/Atp1b2/Nedd4l/Wnk2/Atp1b1/Fxyd1	6
GO:0002573	myeloid leukocyte differentiation	14/484	220/23328	0.000217896	0.00426937	0.00302258	Sfrp1/Plcb1/Cbfa2t3/Id2/Prdm16/Fos/Tmem178/Glo1/Jun/Cdk6/Tob2/Cd81/Junb/Zfp36l1	14
GO:0030111	regulation of Wnt signaling pathway	17/484	304/23328	0.000227951	0.00443504	0.00313987	Sfrp1/Zfp703/Mllt3/Tle4/Wwtr1/Sema5a/Egr1/Fam53b/Foxo1/Notch1/Stk3/Mdk/Apoe/Wnk2/Thra/Hdac1/Plpp3	17
GO:0072073	kidney epithelium development	11/484	145/23328	0.000228418	0.00443504	0.00313987	Kif26b/Sfrp1/Wwtr1/Fgfr1/Notch1/Smad1/Mtss1/Pou3f3/Hes5/Epha4/Jag1	11
GO:0099111	microtubule-based transport	13/484	195/23328	0.000230895	0.00446292	0.00315961	Cnih2/Wdr34/Tmem108/Ap3s1/Ift22/Nme7/Kif1b/Hspa8/Dst/Ift74/Syne2/Dync2h1/Hap1	13
GO:0019216	regulation of lipid metabolic process	19/484	363/23328	0.000232613	0.00447597	0.00316884	Zbtb20/Id2/Atp1a1/Thrsp/Dnajc15/Dbi/Egr1/Por/Asxl3/Apoe/Igf1/Crtc3/Scp2/Dgkz/Acsl3/Thra/Cd81/Nfe2l1/Pdgfa	19
GO:1903706	regulation of hemopoiesis	21/484	424/23328	0.000236255	0.00452576	0.0032041	Sfrp1/Id2/Tox/Prdm16/Ptn/Fos/Tmem178/Fam210b/Meis2/Notch1/Mdk/Jun/Cdk6/Nfe2l2/Tob2/Hes5/Smap1/Zfp36/Jag1/Zfp36l1/Zfp36l2	21
GO:0034976	response to endoplasmic reticulum stress	15/484	249/23328	0.00023847	0.00454789	0.00321976	Pdia6/Stc2/Cdk5rap3/Pdia3/Brsk2/Jun/Nfe2l2/Manf/Erp29/Hspa5/Ppp1r15a/Eif4g1/Nfe2l1/Spop/Calr	15
GO:0043491	protein kinase B signaling	13/484	196/23328	0.000242729	0.00460862	0.00326276	Lingo1/Nrg1/Sema5a/Fgfr1/Nrxn1/Stk3/Dag1/Igf1/Sesn3/Klf4/Ntrk2/Zfp36l1/Pdgfa	13
GO:0002040	sprouting angiogenesis	10/484	123/23328	0.000249831	0.00472257	0.00334343	Sema5a/Notch1/Jak1/Smad1/Pkm/Klf2/Glul/Pik3c2a/Klf4/Nr4a1	10
GO:0051965	positive regulation of synapse assembly	8/484	80/23328	0.000254089	0.00478201	0.00338551	Ptprd/Lrrn3/Nlgn1/Nrxn1/Adgrl1/Lrrtm2/Clstn1/Ntrk2	8
GO:1901215	negative regulation of neuron death	15/484	251/23328	0.000259873	0.0048695	0.00344745	Btg2/Pcp4/Neo1/Tfap2d/Mdk/Mt3/Jun/Apoe/Igf1/Ncoa7/Gclm/Nenf/Hdac1/Chga/Ntrk2	15
GO:0045637	regulation of myeloid cell differentiation	14/484	224/23328	0.000262203	0.00487061	0.00344824	Sfrp1/Id2/Prdm16/Fos/Tmem178/Fam210b/Meis2/Jun/Cdk6/Tob2/Smap1/Zfp36/Jag1/Zfp36l1	14
GO:0050920	regulation of chemotaxis	14/484	224/23328	0.000262203	0.00487061	0.00344824	Tbr1/Fezf2/Ptn/Sema5a/Sema3c/Fgfr1/Ddt/S1pr1/Notch1/Mdk/Sema5b/Mif/Nbl1/Calr	14
GO:1990138	neuron projection extension	13/484	198/23328	0.00026796	0.00495611	0.00350877	Emx1/Lhx2/Nrn1/Nrg1/Sema5a/Sema3c/Nedd4l/Auts2/Apoe/Tmem108/Cdh4/Sema5b/Syt4	13
GO:0048715	negative regulation of oligodendrocyte differentiation	4/484	16/23328	0.00027319	0.00500964	0.00354667	Lingo1/Id2/Notch1/Hes5	4
GO:0071498	cellular response to fluid shear stress	4/484	16/23328	0.00027319	0.00500964	0.00354667	Mtss1/Nfe2l2/Klf2/Klf4	4
GO:0032350	regulation of hormone metabolic process	6/484	44/23328	0.00027973	0.00506465	0.00358561	Slco1c1/Stc2/Atp1a1/Egr1/Por/Igf1	6
GO:0071385	cellular response to glucocorticoid stimulus	6/484	44/23328	0.00027973	0.00506465	0.00358561	Ddit4/Sstr2/Klf9/Zfp36/Zfp36l1/Zfp36l2	6
GO:1902895	positive regulation of pri-miRNA transcription by RNA polymerase II	6/484	44/23328	0.00027973	0.00506465	0.00358561	Fos/Egr1/Jun/Smad1/Tead1/Klf4	6
GO:0002683	negative regulation of immune system process	22/484	462/23328	0.000292061	0.00526569	0.00372794	Sfrp1/Serping1/Plcb1/Id2/Prdm16/Tmem178/Prnp/Ddt/Meis2/Notch1/Mdk/Cdk6/Igf1/Nfe2l2/Dgkz/Tob2/Twsg1/Hes5/Mif/Zfp36/Nbl1/Zfp36l1	22
GO:0071805	potassium ion transmembrane transport	13/484	200/23328	0.0002954	0.00530361	0.00375479	Atp1a1/Cd63/Prnp/Atp1b2/Slc1a3/Nedd4l/Kcnn2/Wnk2/Atp1b1/Akap7/Atp1a2/Kcnj10/Kcnk10	13
GO:1901216	positive regulation of neuron death	10/484	126/23328	0.000303664	0.00542926	0.00384375	Ppp2r2b/Ddit4/Fos/Ptprf/Prnp/Egr1/Hrk/Jun/Apoe/Ascl1	10
GO:0060048	cardiac muscle contraction	10/484	127/23328	0.00032363	0.00576223	0.00407948	Cacna2d1/Atp1a1/Snta1/Nedd4l/Kcnn2/Atp1b1/Atp1a2/Fxyd1/Atp2a2/Chga	10
GO:0001708	cell fate specification	9/484	105/23328	0.000341627	0.00605753	0.00428854	Eomes/Tbr1/Tenm4/Fgfr1/Pou3f2/Dmrta2/Notch1/Ascl1/Cdon	9
GO:0019693	ribose phosphate metabolic process	18/484	345/23328	0.000350176	0.00618356	0.00437777	Zbtb20/Ddit4/Cbfa2t3/Atp2b2/Aprt/Acadsb/Rpia/Igf1/Tpi1/Nme7/Scp2/Acaca/Pkm/Acsl3/Ndufc2/Acot1/Mif/Impdh2	18
GO:0043616	keratinocyte proliferation	6/484	46/23328	0.000358431	0.00626947	0.00443859	Ptprk/Mdk/Klf9/Ctsl/Zfp36/Zfp36l1	6
GO:0071384	cellular response to corticosteroid stimulus	6/484	46/23328	0.000358431	0.00626947	0.00443859	Ddit4/Sstr2/Klf9/Zfp36/Zfp36l1/Zfp36l2	6
GO:0042594	response to starvation	12/484	178/23328	0.000359485	0.00626947	0.00443859	Dnajc15/Brsk2/Foxo1/Nim1k/Hrk/Jun/Nfe2l2/Hspa5/Glul/Pik3c2a/Sesn3/Zfp36	12
GO:0001655	urogenital system development	19/484	376/23328	0.000360885	0.00626947	0.00443859	Kif26b/Sfrp1/Id2/Wwtr1/Fgfr1/Egr1/Plce1/Notch1/Smad1/Mtss1/Igf1/Hells/Emx2/Pou3f3/Hes5/Epha4/Dync2h1/Jag1/Pdgfa	19
GO:0031503	protein-containing complex localization	15/484	259/23328	0.000362903	0.00627911	0.00444541	Tnik/Cnih2/Myo6/Nlgn1/Wdr34/Nrxn1/Gpc6/Dag1/Ift22/Nme7/Cacng5/Clstn1/Ift74/Dync2h1/Hap1	15
GO:0022612	gland morphogenesis	11/484	154/23328	0.000384047	0.00661826	0.00468552	Sfrp1/Tfap2c/Ptn/Sema3c/Fgfr1/Notch1/Mdk/Dag1/Igf1/Twsg1/Pdgfa	11
GO:0045860	positive regulation of protein kinase activity	21/484	440/23328	0.000386624	0.00663602	0.0046981	Tnik/Tenm1/Nrg1/Fgd4/Fgfr1/Prnp/Egr1/Plce1/Dab1/Lrp8/Nrxn1/Mmd2/Stk3/Dag1/Igf1/Erp29/Tead1/Cd81/Mif/Epha4/Pdgfa	21
GO:0042246	tissue regeneration	7/484	65/23328	0.000390487	0.00667562	0.00472613	Ptn/Cd9/Mdk/Igf1/Hopx/Pkm/Cd81	7
GO:0034248	regulation of cellular amide metabolic process	20/484	410/23328	0.000401002	0.00682817	0.00483414	Btg2/Enc1/Prnp/Apoe/Igf1/Nfe2l2/Pkm/Tob1/Ago1/Ppp1r15a/Eif4g1/Epha4/Zfp36/Hap1/Elavl4/Ntrk2/Zfp36l1/Calr/Zfp36l2/Paip2b	20
GO:0022011	myelination in peripheral nervous system	5/484	31/23328	0.000409721	0.00685097	0.00485027	Nrg1/Pou3f1/Pou3f2/Dag1/Ntrk2	5
GO:0032292	peripheral nervous system axon ensheathment	5/484	31/23328	0.000409721	0.00685097	0.00485027	Nrg1/Pou3f1/Pou3f2/Dag1/Ntrk2	5
GO:0048011	neurotrophin TRK receptor signaling pathway	5/484	31/23328	0.000409721	0.00685097	0.00485027	Ddit4/Dok5/Ptprf/Tmem108/Hap1	5
GO:0055075	potassium ion homeostasis	5/484	31/23328	0.000409721	0.00685097	0.00485027	Atp1a1/Atp1b2/Atp1b1/Atp1a2/Kcnj10	5
GO:0071900	regulation of protein serine/threonine kinase activity	21/484	442/23328	0.000410324	0.00685097	0.00485027	Tnik/Sfrp1/Tenm1/Fgd4/Pkib/Heg1/Cdk5rap3/Fgfr1/Plce1/Cbs/Nrxn1/Prkar2a/Apoe/Igf1/Erp29/Tead1/Cd81/Pkia/Mif/Epha4/Pdgfa	21
GO:0007265	Ras protein signal transduction	18/484	350/23328	0.000415514	0.00691075	0.00489259	Celsr1/Nrg1/Fgd4/Heg1/Abca1/Prex2/Psd3/Plce1/Prag1/Mmd2/Notch1/Auts2/Jun/Apoe/Igf1/Mras/Dgkz/Arhgef12	18
GO:0010632	regulation of epithelial cell migration	14/484	235/23328	0.000425968	0.00705725	0.00499632	Cd63/Sema5a/Fgfr1/Rhob/Notch1/Jun/Apoe/Igf1/Nfe2l2/Glul/Pik3c2a/Klf4/Plpp3/Calr	14
GO:0009267	cellular response to starvation	11/484	156/23328	0.000428643	0.00707425	0.00500835	Dnajc15/Brsk2/Foxo1/Nim1k/Hrk/Jun/Nfe2l2/Hspa5/Glul/Pik3c2a/Sesn3	11
GO:0050679	positive regulation of epithelial cell proliferation	13/484	208/23328	0.00043045	0.00707686	0.00501019	Sfrp1/Zfp703/Ptn/Sema5a/Fgfr1/Id1/Notch1/Mdk/Cyba/Jun/Igf1/Glul/Nr4a1	13
GO:1900006	positive regulation of dendrite development	9/484	109/23328	0.000450697	0.00738146	0.00522584	Nrg1/Ptn/Ptprd/Ptprf/Nlgn1/Lrp8/Apoe/Epha4/Elavl4	9
GO:1990573	potassium ion import across plasma membrane	6/484	48/23328	0.000453466	0.00739856	0.00523795	Atp1a1/Atp1b2/Wnk2/Atp1b1/Atp1a2/Kcnj10	6
GO:0006066	alcohol metabolic process	17/484	323/23328	0.000458833	0.00745777	0.00527987	Plcb1/Dhrs3/Abca1/Fgfr1/Soat1/Por/Mt3/Itpk1/Apoe/Lima1/Grk3/Tpi1/Scp2/Hdlbp/Gde1/Plpp3/Nfe2l1	17
GO:0048863	stem cell differentiation	14/484	237/23328	0.000463605	0.0075069	0.00531465	Eomes/Sfrp1/Mllt3/Ptn/Sema5a/Sema3c/Notch1/Cdk6/Nfe2l2/Sema5b/Hes5/Jag1/Ascl1/Zfp36l2	14
GO:0006163	purine nucleotide metabolic process	18/484	354/23328	0.000475145	0.00760852	0.0053866	Zbtb20/Ddit4/Cbfa2t3/Atp2b2/Aprt/Acadsb/Igf1/Tpi1/Nme7/Scp2/Acaca/Pkm/Acsl3/Adk/Ndufc2/Acot1/Mif/Impdh2	18
GO:0014706	striated muscle tissue development	21/484	447/23328	0.000475199	0.00760852	0.0053866	Eomes/Btg2/Hivep3/Nrg1/Id2/Heg1/Zbtb18/Fos/Ly6e/Sema3c/Tenm4/Hlf/Fgfr1/Egr1/S1pr1/Dmrta2/Notch1/Smad1/Igf1/Nr4a1/Cdon	21
GO:0009150	purine ribonucleotide metabolic process	17/484	324/23328	0.0004752	0.00760852	0.0053866	Zbtb20/Ddit4/Cbfa2t3/Atp2b2/Aprt/Acadsb/Igf1/Tpi1/Nme7/Scp2/Acaca/Pkm/Acsl3/Ndufc2/Acot1/Mif/Impdh2	17
GO:1902473	regulation of protein localization to synapse	5/484	32/23328	0.000477389	0.00761516	0.0053913	Tnik/Cnih2/Nlgn1/Gpc6/Dag1	5
GO:0046890	regulation of lipid biosynthetic process	12/484	184/23328	0.000484888	0.00770612	0.00545569	Zbtb20/Atp1a1/Thrsp/Dbi/Egr1/Por/Asxl3/Apoe/Igf1/Scp2/Acsl3/Pdgfa	12
GO:0034620	cellular response to unfolded protein	8/484	88/23328	0.000487853	0.00772464	0.00546881	Pdia6/Stc2/Cdk5rap3/Nfe2l2/Hspa5/Hspa8/Ppp1r15a/Calr	8
GO:0048588	developmental cell growth	15/484	267/23328	0.000499224	0.00787563	0.0055757	Emx1/Lhx2/Nrn1/Nrg1/Sema5a/Sema3c/Nedd4l/Auts2/Apoe/Igf1/Tmem108/Cdh4/Rnd2/Sema5b/Syt4	15
GO:1903018	regulation of glycoprotein metabolic process	6/484	49/23328	0.0005078	0.00798158	0.00565071	Plcb1/Cst3/Soat1/Itm2c/Mt3/Igf1	6
GO:0001654	eye development	20/484	418/23328	0.000511818	0.00801537	0.00567463	Lhx2/Neurod1/Adamts18/Neurod4/Slc17a6/Ptn/Zhx2/Pbx3/Meis2/Jun/Fat1/Twsg1/Hdac1/Hes5/Alms1/Klf4/Pou2f1/Jag1/Ntrk2/Cdon	20
GO:0030968	endoplasmic reticulum unfolded protein response	7/484	68/23328	0.000515544	0.00801643	0.00567539	Pdia6/Stc2/Cdk5rap3/Nfe2l2/Hspa5/Ppp1r15a/Calr	7
GO:0043542	endothelial cell migration	13/484	212/23328	0.000515622	0.00801643	0.00567539	Sema5a/Fgfr1/Rhob/Notch1/Apoe/Igf1/Nfe2l2/Glul/Pik3c2a/Klf4/Plpp3/Nr4a1/Calr	13
GO:0001656	metanephros development	8/484	89/23328	0.000526484	0.00812642	0.00575325	Kif26b/Id2/Wwtr1/Egr1/Mtss1/Pou3f3/Hes5/Pdgfa	8
GO:0042490	mechanoreceptor differentiation	8/484	89/23328	0.000526484	0.00812642	0.00575325	Atp2b2/Fgfr1/Myo6/Notch1/Hes5/Alms1/Jag1/Ntrk2	8
GO:0007517	muscle organ development	20/484	420/23328	0.000543359	0.00835682	0.00591637	Eomes/Btg2/Hivep3/Nrg1/Heg1/Cd164/Zbtb18/Fos/Ly6e/Hlf/Fgfr1/Egr1/S1pr1/Dmrta2/Notch1/Dag1/Mtss1/Igf1/Nr4a1/Cdon	20
GO:0060487	lung epithelial cell differentiation	5/484	33/23328	0.000553134	0.00842654	0.00596573	Foxp4/Igf1/Thra/Klf2/Ascl1	5
GO:0010544	negative regulation of platelet activation	4/484	19/23328	0.000553783	0.00842654	0.00596573	Adamts18/Cd9/Apoe/Pdgfa	4
GO:0032352	positive regulation of hormone metabolic process	4/484	19/23328	0.000553783	0.00842654	0.00596573	Slco1c1/Egr1/Por/Igf1	4
GO:0030178	negative regulation of Wnt signaling pathway	11/484	161/23328	0.000559463	0.00845617	0.00598671	Sfrp1/Mllt3/Tle4/Wwtr1/Egr1/Foxo1/Notch1/Stk3/Mdk/Apoe/Hdac1	11
GO:0002262	myeloid cell homeostasis	12/484	187/23328	0.000560273	0.00845617	0.00598671	Plcb1/Id2/Cdk5rap3/Fam210b/Cdk6/Prdx1/Thra/Klf2/Smap1/Nfe2l1/Zfp36/Zfp36l1	12
GO:0045600	positive regulation of fat cell differentiation	7/484	69/23328	0.000563659	0.00845617	0.00598671	Sfrp1/Id2/Prdm16/Stk3/Igf1/Zfp36/Zfp36l1	7
GO:0048678	response to axon injury	7/484	69/23328	0.000563659	0.00845617	0.00598671	Neo1/Ptn/Ptprf/Jun/Klf4/Mif/Epha4	7
GO:0045646	regulation of erythrocyte differentiation	6/484	50/23328	0.000567067	0.00845617	0.00598671	Id2/Fam210b/Cdk6/Smap1/Zfp36/Zfp36l1	6
GO:1903035	negative regulation of response to wounding	8/484	90/23328	0.000567555	0.00845617	0.00598671	Adamts18/Serping1/Neo1/Cd9/Mdk/Apoe/Epha4/Pdgfa	8
GO:0150063	visual system development	20/484	422/23328	0.000576571	0.00856079	0.00606077	Lhx2/Neurod1/Adamts18/Neurod4/Slc17a6/Ptn/Zhx2/Pbx3/Meis2/Jun/Fat1/Twsg1/Hdac1/Hes5/Alms1/Klf4/Pou2f1/Jag1/Ntrk2/Cdon	20
GO:0010770	positive regulation of cell morphogenesis involved in differentiation	12/484	188/23328	0.000587493	0.00869287	0.00615428	Nrg1/Ptprd/Sema5a/Ptprf/Lrp8/Mdk/Apoe/Cdh4/Rnd2/Epha4/Ntrk2/Calr	12
GO:0034764	positive regulation of transmembrane transport	14/484	243/23328	0.00059397	0.00875851	0.00620075	Plcb1/Cacna2d1/Dbi/Atp1b2/Nedd4l/Slc1a2/Igf1/Wnk2/Atp1b1/Akap7/Nfe2l2/Fxyd1/Mif/Hap1	14
GO:0035264	multicellular organism growth	13/484	216/23328	0.000614648	0.00903237	0.00639464	Stc2/Heg1/Wwtr1/Pkdcc/Pou3f2/Ppib/Selenom/Gamt/Slc1a2/Igf1/Klf2/Alms1/Zfp36l1	13
GO:0015672	monovalent inorganic cation transport	22/484	489/23328	0.000627491	0.00914965	0.00647767	Plcb1/Atp1a1/Slc17a6/Cd63/Snta1/Nkain4/Prnp/Fxyd6/Atp1b2/Slc1a3/Nedd4l/Tpcn1/Kcnn2/Wnk2/Atp1b1/Akap7/Atp1a2/Fxyd1/Kcnj10/Mif/Atp6v0e/Kcnk10	22
GO:0042987	amyloid precursor protein catabolic process	6/484	51/23328	0.000631567	0.00914965	0.00647767	Prnp/Apoe/Igf1/Epha4/Hap1/Ntrk2	6
GO:0099054	presynapse assembly	6/484	51/23328	0.000631567	0.00914965	0.00647767	Mdga1/Ptprd/Nlgn1/Nrxn1/Gpc6/Eif4g1	6
GO:0014044	Schwann cell development	5/484	34/23328	0.000637554	0.00914965	0.00647767	Nrg1/Pou3f1/Pou3f2/Dag1/Ntrk2	5
GO:0048710	regulation of astrocyte differentiation	5/484	34/23328	0.000637554	0.00914965	0.00647767	Id2/Dab1/Notch1/Hes5/Epha4	5
GO:0060479	lung cell differentiation	5/484	34/23328	0.000637554	0.00914965	0.00647767	Foxp4/Igf1/Thra/Klf2/Ascl1	5
GO:1905606	regulation of presynapse assembly	5/484	34/23328	0.000637554	0.00914965	0.00647767	Mdga1/Nlgn1/Nrxn1/Gpc6/Eif4g1	5
GO:0072001	renal system development	17/484	333/23328	0.000646589	0.00924214	0.00654315	Kif26b/Sfrp1/Id2/Wwtr1/Fgfr1/Egr1/Plce1/Notch1/Smad1/Mtss1/Emx2/Pou3f3/Hes5/Epha4/Dync2h1/Jag1/Pdgfa	17
GO:0048880	sensory system development	20/484	426/23328	0.000648307	0.00924214	0.00654315	Lhx2/Neurod1/Adamts18/Neurod4/Slc17a6/Ptn/Zhx2/Pbx3/Meis2/Jun/Fat1/Twsg1/Hdac1/Hes5/Alms1/Klf4/Pou2f1/Jag1/Ntrk2/Cdon	20
GO:0048015	phosphatidylinositol-mediated signaling	11/484	164/23328	0.000652849	0.00927607	0.00656717	Plcb1/Nrg1/Prex2/Plce1/Plcd4/Igf1/Pik3c2a/Klf4/Ntrk2/Zfp36l1/Pdgfa	11
GO:0022407	regulation of cell-cell adhesion	20/484	427/23328	0.000667403	0.00939534	0.00665161	Mdga1/Kif26b/Adamts18/Zfp703/Pcdh8/Prnp/Celsr2/Myo10/Cd9/Notch1/Jak1/Magi1/Mdk/Igf1/Cd81/Twsg1/Adk/Klf4/Plpp3/Jag1	20
GO:0009259	ribonucleotide metabolic process	17/484	334/23328	0.000668555	0.00939534	0.00665161	Zbtb20/Ddit4/Cbfa2t3/Atp2b2/Aprt/Acadsb/Igf1/Tpi1/Nme7/Scp2/Acaca/Pkm/Acsl3/Ndufc2/Acot1/Mif/Impdh2	17
GO:0043583	ear development	14/484	246/23328	0.000670044	0.00939534	0.00665161	Celsr1/Neurod1/Prrx1/Atp2b2/Fgfr1/Myo6/Notch1/Cebpd/Igf1/Hes5/Alms1/Mcm2/Epha4/Jag1	14
GO:0072521	purine-containing compound metabolic process	19/484	396/23328	0.000677607	0.00939534	0.00665161	Zbtb20/Ddit4/Cbfa2t3/Atp2b2/Aprt/Gamt/Acadsb/Igf1/Tpi1/Nme7/Scp2/Acaca/Pkm/Acsl3/Adk/Ndufc2/Acot1/Mif/Impdh2	19
GO:0006883	cellular sodium ion homeostasis	4/484	20/23328	0.000680948	0.00939534	0.00665161	Atp1a1/Atp1b2/Atp1b1/Atp1a2	4
GO:0009163	nucleoside biosynthetic process	4/484	20/23328	0.000680948	0.00939534	0.00665161	Aprt/Nme7/Adk/Impdh2	4
GO:0042451	purine nucleoside biosynthetic process	4/484	20/23328	0.000680948	0.00939534	0.00665161	Aprt/Nme7/Adk/Impdh2	4
GO:0042455	ribonucleoside biosynthetic process	4/484	20/23328	0.000680948	0.00939534	0.00665161	Aprt/Nme7/Adk/Impdh2	4
GO:0046129	purine ribonucleoside biosynthetic process	4/484	20/23328	0.000680948	0.00939534	0.00665161	Aprt/Nme7/Adk/Impdh2	4
GO:0090092	regulation of transmembrane receptor protein serine/threonine kinase signaling pathway	14/484	247/23328	0.000697169	0.00957324	0.00677755	Sfrp1/Neo1/Zfp703/Prdm16/Wwtr1/Notch1/Sptbn1/Pmepa1/Tob1/Hspa5/Twsg1/Hes5/Rnf165/Nbl1	14
GO:1904375	regulation of protein localization to cell periphery	10/484	140/23328	0.00069973	0.00957324	0.00677755	Tnik/Lypd1/Pkdcc/Prnp/Nrxn1/Gpc6/Dag1/Sptbn1/Acsl3/Lztfl1	10
GO:0042491	inner ear auditory receptor cell differentiation	6/484	52/23328	0.000701609	0.00957324	0.00677755	Atp2b2/Fgfr1/Myo6/Notch1/Hes5/Jag1	6
GO:0061448	connective tissue development	15/484	276/23328	0.000702766	0.00957324	0.00677755	Prrx1/Id2/Pkdcc/Fgfr1/Egr1/Cbs/Creb5/Notch1/Selenom/Por/Mdk/Smad1/Igf1/Thra/Hes5	15
GO:0051896	regulation of protein kinase B signaling	11/484	166/23328	0.000722044	0.00980472	0.00694143	Nrg1/Sema5a/Fgfr1/Nrxn1/Stk3/Dag1/Igf1/Sesn3/Klf4/Ntrk2/Pdgfa	11
GO:0021846	cell proliferation in forebrain	5/484	35/23328	0.000731263	0.00986745	0.00698585	Fabp7/Fgfr1/Pou3f2/Emx2/Pou3f3	5
GO:0045686	negative regulation of glial cell differentiation	5/484	35/23328	0.000731263	0.00986745	0.00698585	Lingo1/Id2/Dab1/Notch1/Hes5	5
GO:0035966	response to topologically incorrect protein	10/484	141/23328	0.000739499	0.00991622	0.00702037	Pdia6/Stc2/Cdk5rap3/Hspa4l/Nfe2l2/Manf/Hspa5/Hspa8/Ppp1r15a/Calr	10
GO:1902652	secondary alcohol metabolic process	10/484	141/23328	0.000739499	0.00991622	0.00702037	Abca1/Fgfr1/Soat1/Por/Mt3/Apoe/Lima1/Scp2/Hdlbp/Nfe2l1	10

## Sheet: ORA_GABA cells enriched
ID	Description	GeneRatio	BgRatio	pvalue	p.adjust	qvalue	geneID	Count
GO:0000819	sister chromatid segregation	23/278	181/23328	3.20509e-17	9.93579e-14	7.7597e-14	Smc4/Nusap1/Birc5/Cdca8/Pttg1/Cenpe/Racgap1/Ccnb1/Ube2c/Ttk/Cit/Aurkb/Fbxw7/Fbxo5/Ndc80/Ncapg/Incenp/Kif22/Sgo2a/Psrc1/Top2a/Tacc3/Cdc20	23
GO:0000070	mitotic sister chromatid segregation	21/278	151/23328	1.21819e-16	1.29865e-13	1.01423e-13	Smc4/Nusap1/Birc5/Cdca8/Pttg1/Cenpe/Racgap1/Ccnb1/Ube2c/Ttk/Cit/Aurkb/Fbxo5/Ndc80/Ncapg/Incenp/Kif22/Sgo2a/Psrc1/Tacc3/Cdc20	21
GO:0098813	nuclear chromosome segregation	26/278	262/23328	1.25676e-16	1.29865e-13	1.01423e-13	Smc4/Nusap1/Birc5/Cdca8/Pttg1/Cenpe/Racgap1/Rcc2/Ccnb1/Ube2c/Ttk/Cit/Actr3/Aurkb/Fbxw7/Fbxo5/Ndc80/Ncapg/Incenp/Kif22/Cenpf/Sgo2a/Psrc1/Top2a/Tacc3/Cdc20	26
GO:0140014	mitotic nuclear division	25/278	268/23328	2.12286e-15	1.58646e-12	1.239e-12	Smc4/Nusap1/Birc5/Cdkn1b/Cdca8/Pttg1/Cenpe/Racgap1/Ccnb1/Ube2c/Ttk/Cit/Aurkb/Fbxo5/Aurka/Ndc80/Ncapg/Incenp/Kif22/Kif11/Sgo2a/Psrc1/Ube2s/Tacc3/Cdc20	25
GO:0007059	chromosome segregation	27/278	324/23328	2.55881e-15	1.58646e-12	1.239e-12	Ube2i/Smc4/Nusap1/Birc5/Cdca8/Pttg1/Cenpe/Racgap1/Rcc2/Ccnb1/Ube2c/Ttk/Cit/Actr3/Aurkb/Fbxw7/Fbxo5/Ndc80/Ncapg/Incenp/Kif22/Cenpf/Sgo2a/Psrc1/Top2a/Tacc3/Cdc20	27
GO:0007409	axonogenesis	32/278	482/23328	3.93831e-15	2.03479e-12	1.58914e-12	Arx/Tubb3/Dlx5/Map1b/Tiam2/Bcl11b/Bcl11a/Nin/Crmp1/Actb/Flrt2/Map2/Pak3/Rtn4/Etv1/Stmn1/Zeb2/Vim/Cdk5r1/Islr2/Ncam1/Ctnna2/Dpysl2/Tubb2b/Klf7/Actr3/Gap43/Dbn1/Uchl1/Dcx/Efnb2/Shtn1	32
GO:0000280	nuclear division	28/278	418/23328	1.82998e-13	8.10419e-11	6.32925e-11	Smc4/Nusap1/Birc5/Cdkn1b/Cdca8/Pttg1/Cenpe/Racgap1/Ccnb1/Ube2c/Ttk/Cit/Actr3/Aurkb/Fbxo5/Aurka/Ndc80/Ncapg/Incenp/Kif22/Kif11/Sgo2a/Ubb/Psrc1/Ube2s/Top2a/Tacc3/Cdc20	28
GO:0021879	forebrain neuron differentiation	13/278	73/23328	3.3684e-12	1.19372e-09	9.32276e-10	Dlx2/Dlx1/Arx/Dlx5/Dclk2/Bcl11b/Gsx2/Sall3/Pou3f4/Prox1/Ubb/Dcx/Atf5	13
GO:0048285	organelle fission	28/278	472/23328	3.46564e-12	1.19372e-09	9.32276e-10	Smc4/Nusap1/Birc5/Cdkn1b/Cdca8/Pttg1/Cenpe/Racgap1/Ccnb1/Ube2c/Ttk/Cit/Actr3/Aurkb/Fbxo5/Aurka/Ndc80/Ncapg/Incenp/Kif22/Kif11/Sgo2a/Ubb/Psrc1/Ube2s/Top2a/Tacc3/Cdc20	28
GO:0044772	mitotic cell cycle phase transition	25/278	376/23328	4.51799e-12	1.40058e-09	1.09383e-09	Ccnd2/Lmnb1/Id4/Eif4ebp1/Ccng2/Acvr1/Birc5/Cdkn1b/Cenpe/Cdk14/Rcc2/Ccnb1/Ube2c/Ttk/Cit/Aurkb/Fbxo5/Ndc80/Cenpf/Cdk1/Ccna2/Cdkn2d/Ube2s/Tacc3/Sox4	25
GO:0044770	cell cycle phase transition	26/278	415/23328	6.33011e-12	1.78394e-09	1.39323e-09	Ccnd2/Lmnb1/Id4/Eif4ebp1/Ccng2/Acvr1/Birc5/Cdkn1b/Cenpe/Cdk14/Rcc2/Ccnb1/Ube2c/Ttk/Cit/Aurkb/Fbxo5/Ndc80/Cenpf/Cdk1/Ccna2/Cdkn2d/Ube2s/Tacc3/Sox4/Atf5	26
GO:0045787	positive regulation of cell cycle	24/278	358/23328	1.03716e-11	2.67933e-09	2.09251e-09	Ccnd2/Lmnb1/Cited2/Prox1/Eif4ebp1/Asns/Cdk5r1/Nusap1/Birc5/Cdkn1b/Cenpe/Racgap1/Rcc2/Ccnb1/Ube2c/Cit/Aurkb/Fbxo5/Aurka/Ndc80/Cdk1/Sgo2a/Psrc1/Sox4	24
GO:0021872	forebrain generation of neurons	13/278	83/23328	1.85759e-11	4.42964e-09	3.45948e-09	Dlx2/Dlx1/Arx/Dlx5/Dclk2/Bcl11b/Gsx2/Sall3/Pou3f4/Prox1/Ubb/Dcx/Atf5	13
GO:0051983	regulation of chromosome segregation	14/278	103/23328	2.24217e-11	4.96481e-09	3.87744e-09	Birc5/Pttg1/Cenpe/Racgap1/Rcc2/Ccnb1/Ube2c/Ttk/Cit/Aurkb/Fbxo5/Ndc80/Sgo2a/Tacc3	14
GO:0021953	central nervous system neuron differentiation	19/278	235/23328	6.61989e-11	1.36811e-08	1.06847e-08	Dlx2/Dlx1/Arx/Dlx5/Dclk2/Bcl11b/Gsx2/Nin/Sall3/Map2/Pou3f4/Id4/Lmo4/Prox1/Zeb2/Ubb/Dcx/Sox4/Atf5	19
GO:0010965	regulation of mitotic sister chromatid separation	11/278	58/23328	7.83397e-11	1.51783e-08	1.1854e-08	Birc5/Pttg1/Cenpe/Ccnb1/Ube2c/Ttk/Cit/Aurkb/Fbxo5/Ndc80/Tacc3	11
GO:0045666	positive regulation of neuron differentiation	26/278	472/23328	1.0854e-10	1.97926e-08	1.54577e-08	Dlx2/Dlx1/Cd24a/Map1b/Tiam2/Dpysl3/Bcl11a/Nin/Stmn2/Brinp2/Cfl1/Sox11/Eef1a1/Pak3/Rtn4/Qk/Prox1/Zeb2/Islr2/Tubb2b/Zeb1/Actr3/Sez6/Dbn1/Dcx/Shtn1	26
GO:0051306	mitotic sister chromatid separation	11/278	61/23328	1.39375e-10	2.40034e-08	1.87463e-08	Birc5/Pttg1/Cenpe/Ccnb1/Ube2c/Ttk/Cit/Aurkb/Fbxo5/Ndc80/Tacc3	11
GO:1902850	microtubule cytoskeleton organization involved in mitosis	15/278	142/23328	1.68413e-10	2.74779e-08	2.14599e-08	Stmn1/Nusap1/Birc5/Cenpa/Cenpe/Racgap1/Ccnb1/Aurkb/Aurka/Ndc80/Kif11/Psrc1/Sapcd2/Tacc3/Cdc20	15
GO:1905818	regulation of chromosome separation	11/278	63/23328	2.00999e-10	3.11549e-08	2.43315e-08	Birc5/Pttg1/Cenpe/Ccnb1/Ube2c/Ttk/Cit/Aurkb/Fbxo5/Ndc80/Tacc3	11
GO:0033045	regulation of sister chromatid segregation	12/278	82/23328	2.5551e-10	3.77181e-08	2.94572e-08	Birc5/Pttg1/Cenpe/Ccnb1/Ube2c/Ttk/Cit/Aurkb/Fbxo5/Ndc80/Sgo2a/Tacc3	12
GO:0007051	spindle organization	16/278	179/23328	5.03639e-10	7.09673e-08	5.54244e-08	Tubb5/Stmn1/Birc5/Chd3/Cenpe/Racgap1/Ccnb1/Aurkb/Fbxo5/Aurka/Ndc80/Incenp/Kif11/Psrc1/Tacc3/Cdc20	16
GO:0033047	regulation of mitotic sister chromatid segregation	11/278	69/23328	5.58859e-10	7.47688e-08	5.83933e-08	Birc5/Pttg1/Cenpe/Ccnb1/Ube2c/Ttk/Cit/Aurkb/Fbxo5/Ndc80/Tacc3	11
GO:0050770	regulation of axonogenesis	17/278	208/23328	5.78856e-10	7.47688e-08	5.83933e-08	Map1b/Tiam2/Bcl11a/Nin/Map2/Pak3/Rtn4/Zeb2/Vim/Cdk5r1/Islr2/Dpysl2/Tubb2b/Actr3/Dbn1/Dcx/Shtn1	17
GO:0051304	chromosome separation	12/278	92/23328	1.00679e-09	1.24842e-07	9.74996e-08	Birc5/Pttg1/Cenpe/Ccnb1/Ube2c/Ttk/Cit/Aurkb/Fbxo5/Ndc80/Top2a/Tacc3	12
GO:0007091	metaphase/anaphase transition of mitotic cell cycle	10/278	57/23328	1.29589e-09	1.50305e-07	1.17386e-07	Birc5/Cenpe/Ccnb1/Ube2c/Ttk/Cit/Aurkb/Fbxo5/Ndc80/Tacc3	10
GO:0051783	regulation of nuclear division	16/278	191/23328	1.30911e-09	1.50305e-07	1.17386e-07	Nusap1/Birc5/Cdkn1b/Pttg1/Cenpe/Ccnb1/Ube2c/Ttk/Cit/Aurkb/Fbxo5/Ndc80/Kif11/Sgo2a/Tacc3/Cdc20	16
GO:0022411	cellular component disassembly	22/278	383/23328	1.44722e-09	1.60228e-07	1.25136e-07	Cd24a/Map1b/Bok/Stmn2/Fscn1/Cfl1/Map2/Ets1/Stmn4/Stmn1/Smarcd1/Nav3/Dstn/Map4k4/Eif5a/Stmn3/Bnip3l/Fbxw7/Atpif1/Cdk1/Lix1/Top2a	22
GO:0010639	negative regulation of organelle organization	23/278	420/23328	1.51766e-09	1.62233e-07	1.26702e-07	Map1b/Pfn2/H3f3a/Tmsb10/Bok/Stmn2/Cfl1/Tmsb4x/Map2/Stmn1/Nav3/Ctnna2/Birc5/Pttg1/Cenpe/Ccnb1/Ttk/Aurkb/Fbxo5/Ndc80/H1f0/Dbn1/Top2a	23
GO:0010769	regulation of cell morphogenesis involved in differentiation	21/278	351/23328	1.67662e-09	1.73251e-07	1.35306e-07	Map1b/Tiam2/Bcl11a/Nin/Cfl1/Nedd4/Map2/Pak3/Rtn4/Zeb2/Vim/Cdk5r1/Islr2/Dpysl2/Tubb2b/Rcc2/Cit/Actr3/Dbn1/Dcx/Shtn1	21
GO:0010721	negative regulation of cell development	22/278	387/23328	1.7545e-09	1.7545e-07	1.37024e-07	Dlx2/Dlx1/Cd24a/Dpysl3/Bcl11a/Stmn2/Crmp1/Asap1/Sox11/Map2/Id4/Rtn4/Vim/Cdk5r1/Map4k4/Rcc2/Cit/Actr3/Fbxw7/Sez6/Efnb2/Atf5	22
GO:0044784	metaphase/anaphase transition of cell cycle	10/278	59/23328	1.84634e-09	1.78864e-07	1.3969e-07	Birc5/Cenpe/Ccnb1/Ube2c/Ttk/Cit/Aurkb/Fbxo5/Ndc80/Tacc3	10
GO:0050000	chromosome localization	11/278	78/23328	2.16812e-09	1.97681e-07	1.54386e-07	Birc5/Cdca8/Cenpe/Ccnb1/Actr3/Aurkb/Ndc80/Incenp/Kif22/Cenpf/Psrc1	11
GO:0051303	establishment of chromosome localization	11/278	78/23328	2.16812e-09	1.97681e-07	1.54386e-07	Birc5/Cdca8/Cenpe/Ccnb1/Actr3/Aurkb/Ndc80/Incenp/Kif22/Cenpf/Psrc1	11
GO:0045665	negative regulation of neuron differentiation	18/278	259/23328	2.43894e-09	2.16021e-07	1.68709e-07	Dlx2/Dlx1/Cd24a/Dpysl3/Bcl11a/Stmn2/Crmp1/Asap1/Map2/Id4/Rtn4/Vim/Cdk5r1/Map4k4/Cit/Actr3/Sez6/Efnb2	18
GO:0051258	protein polymerization	19/278	293/23328	2.74628e-09	2.36485e-07	1.84691e-07	Map1b/Pfn2/Tmsb10/Nin/Stmn2/Cfl1/Tmsb4x/Map2/Pak3/Stmn1/Nav3/Ctnna2/Cdkn1b/Ube2c/Actr3/Fbxo5/Dbn1/Psrc1/Ube2s	19
GO:0030261	chromosome condensation	9/278	46/23328	3.19105e-09	2.67358e-07	2.08803e-07	H3f3a/Smc4/Nusap1/Ccnb1/Ncapg/H1f0/Incenp/Cdk1/Top2a	9
GO:0031346	positive regulation of cell projection organization	24/278	478/23328	3.66097e-09	2.98658e-07	2.33247e-07	Cd24a/Map1b/Tiam2/Dpysl3/Bcl11a/Nin/Stmn2/Fscn1/Cfl1/Eef1a1/Ccdc88a/Pak3/Rtn4/Qk/Nav3/Zeb2/Islr2/Tubb2b/Actr3/Sez6/Dbn1/Dcx/Gpm6a/Shtn1	24
GO:0031345	negative regulation of cell projection organization	16/278	207/23328	4.21061e-09	3.31619e-07	2.5899e-07	Pfn2/Dpysl3/Bcl11a/Stmn2/Crmp1/Asap1/Cfl1/Map2/Rtn4/Vim/Cdk5r1/Map4k4/Cit/Actr3/Sez6/Efnb2	16
GO:1902903	regulation of supramolecular fiber organization	21/278	370/23328	4.27896e-09	3.31619e-07	2.5899e-07	Map1b/Pfn2/Tmsb10/Nin/Stmn2/Cfl1/Tmsb4x/Map2/Ccdc88a/Actg1/Pak3/Stmn1/Prox1/Nav3/Dstn/Ctnna2/Cdkn1b/Cit/Actr3/Dbn1/Psrc1	21
GO:0050768	negative regulation of neurogenesis	20/278	337/23328	4.75728e-09	3.59697e-07	2.80918e-07	Dlx2/Dlx1/Cd24a/Dpysl3/Bcl11a/Stmn2/Crmp1/Asap1/Sox11/Map2/Id4/Rtn4/Vim/Cdk5r1/Map4k4/Cit/Actr3/Sez6/Efnb2/Atf5	20
GO:0007088	regulation of mitotic nuclear division	14/278	160/23328	8.19135e-09	6.046e-07	4.72183e-07	Nusap1/Birc5/Cdkn1b/Pttg1/Cenpe/Ccnb1/Ube2c/Ttk/Cit/Aurkb/Fbxo5/Ndc80/Kif11/Tacc3	14
GO:0021537	telencephalon development	17/278	252/23328	1.06694e-08	7.69192e-07	6.00727e-07	Dlx2/Dlx1/Arx/Dlx5/Dclk2/Bcl11b/Gsx2/Nin/Sall3/Id4/Rtn4/Prox1/Zeb2/Cdk5r1/Dcx/Tacc3/Atf5	17
GO:0090068	positive regulation of cell cycle process	17/278	254/23328	1.20004e-08	8.45483e-07	6.6031e-07	Ccnd2/Lmnb1/Cdk5r1/Nusap1/Birc5/Cenpe/Racgap1/Rcc2/Ccnb1/Ube2c/Cit/Aurkb/Fbxo5/Ndc80/Cdk1/Sgo2a/Sox4	17
GO:0007052	mitotic spindle organization	12/278	116/23328	1.4813e-08	1.02045e-06	7.96955e-07	Stmn1/Birc5/Cenpe/Racgap1/Ccnb1/Aurkb/Aurka/Ndc80/Kif11/Psrc1/Tacc3/Cdc20	12
GO:0032271	regulation of protein polymerization	16/278	227/23328	1.57107e-08	1.05877e-06	8.26881e-07	Map1b/Pfn2/Tmsb10/Nin/Stmn2/Cfl1/Tmsb4x/Map2/Pak3/Stmn1/Nav3/Ctnna2/Cdkn1b/Actr3/Dbn1/Psrc1	16
GO:2000816	negative regulation of mitotic sister chromatid separation	8/278	39/23328	1.64317e-08	1.0786e-06	8.4237e-07	Birc5/Pttg1/Cenpe/Ccnb1/Ttk/Aurkb/Fbxo5/Ndc80	8
GO:0043254	regulation of protein-containing complex assembly	22/278	438/23328	1.67009e-08	1.0786e-06	8.4237e-07	Cd24a/Map1b/Pfn2/Tmsb10/Nin/Stmn2/Fscn1/Asap1/Cfl1/Tmsb4x/Map2/Pak3/Lmo4/Stmn1/Eif4ebp1/Nav3/Ncam1/Ctnna2/Cdkn1b/Actr3/Dbn1/Psrc1	22
GO:0051961	negative regulation of nervous system development	20/278	365/23328	1.82279e-08	1.1532e-06	9.00628e-07	Dlx2/Dlx1/Cd24a/Dpysl3/Bcl11a/Stmn2/Crmp1/Asap1/Sox11/Map2/Id4/Rtn4/Vim/Cdk5r1/Map4k4/Cit/Actr3/Sez6/Efnb2/Atf5	20
GO:0045931	positive regulation of mitotic cell cycle	14/278	171/23328	1.92208e-08	1.19169e-06	9.30692e-07	Ccnd2/Lmnb1/Eif4ebp1/Asns/Nusap1/Birc5/Cenpe/Rcc2/Ccnb1/Ube2c/Aurkb/Fbxo5/Ndc80/Cdk1	14
GO:1905819	negative regulation of chromosome separation	8/278	40/23328	2.03289e-08	1.23568e-06	9.65047e-07	Birc5/Pttg1/Cenpe/Ccnb1/Ttk/Aurkb/Fbxo5/Ndc80	8
GO:0010976	positive regulation of neuron projection development	20/278	372/23328	2.49918e-08	1.4899e-06	1.16359e-06	Cd24a/Map1b/Tiam2/Dpysl3/Bcl11a/Nin/Stmn2/Cfl1/Eef1a1/Pak3/Rtn4/Qk/Zeb2/Islr2/Tubb2b/Actr3/Sez6/Dbn1/Dcx/Shtn1	20
GO:0010977	negative regulation of neuron projection development	14/278	176/23328	2.77273e-08	1.62178e-06	1.26659e-06	Dpysl3/Bcl11a/Stmn2/Crmp1/Asap1/Map2/Rtn4/Vim/Cdk5r1/Map4k4/Cit/Actr3/Sez6/Efnb2	14
GO:0033048	negative regulation of mitotic sister chromatid segregation	8/278	42/23328	3.05631e-08	1.75455e-06	1.37027e-06	Birc5/Pttg1/Cenpe/Ccnb1/Ttk/Aurkb/Fbxo5/Ndc80	8
GO:0051310	metaphase plate congression	9/278	60/23328	3.70146e-08	2.08628e-06	1.62935e-06	Cdca8/Cenpe/Ccnb1/Aurkb/Ndc80/Incenp/Kif22/Cenpf/Psrc1	9
GO:0051656	establishment of organelle localization	20/278	382/23328	3.8726e-08	2.14376e-06	1.67424e-06	Map1b/Map2/Nusap1/Dpysl2/Birc5/Cdca8/Cenpa/Cenpe/Ccnb1/Actr3/Aurkb/Ndc80/Incenp/Kif22/Cenpf/Uchl1/Ubb/Psrc1/Sapcd2/Tacc3	20
GO:0050772	positive regulation of axonogenesis	11/278	103/23328	4.27375e-08	2.32432e-06	1.81526e-06	Map1b/Tiam2/Bcl11a/Nin/Rtn4/Zeb2/Islr2/Tubb2b/Dbn1/Dcx/Shtn1	11
GO:0033046	negative regulation of sister chromatid segregation	8/278	44/23328	4.49564e-08	2.40284e-06	1.87658e-06	Birc5/Pttg1/Cenpe/Ccnb1/Ttk/Aurkb/Fbxo5/Ndc80	8
GO:0030900	forebrain development	20/278	393/23328	6.16595e-08	3.23974e-06	2.53019e-06	Dlx2/Dlx1/Arx/Dlx5/Dclk2/Bcl11b/Gsx2/Nin/Sall3/Pou3f4/Id4/Rtn4/Prox1/Zeb2/Cdk5r1/Ncam1/Ubb/Dcx/Tacc3/Atf5	20
GO:0051985	negative regulation of chromosome segregation	8/278	46/23328	6.4837e-08	3.34991e-06	2.61623e-06	Birc5/Pttg1/Cenpe/Ccnb1/Ttk/Aurkb/Fbxo5/Ndc80	8
GO:1901987	regulation of cell cycle phase transition	17/278	297/23328	1.17582e-07	5.97549e-06	4.66677e-06	Ccnd2/Lmnb1/Birc5/Cdkn1b/Cenpe/Rcc2/Ccnb1/Ube2c/Ttk/Aurkb/Fbxo5/Ndc80/Cenpf/Cdk1/Cdkn2d/Sox4/Atf5	17
GO:0031110	regulation of microtubule polymerization or depolymerization	10/278	91/23328	1.35112e-07	6.7556e-06	5.27602e-06	Map1b/Nin/Stmn2/Map2/Stmn4/Stmn1/Nav3/Stmn3/Cdkn1b/Psrc1	10
GO:0070507	regulation of microtubule cytoskeleton organization	14/278	201/23328	1.46128e-07	7.19044e-06	5.61562e-06	Map1b/Nin/Stmn2/Map2/Stmn4/Stmn1/Nav3/Cdk5r1/Stmn3/Cdkn1b/Kif11/Psrc1/Tacc3/Atf5	14
GO:0061640	cytoskeleton-dependent cytokinesis	10/278	94/23328	1.84204e-07	8.92237e-06	6.96823e-06	Cfl1/Stmn1/Nusap1/Birc5/Cenpa/Racgap1/Cit/Actr3/Aurkb/Incenp	10
GO:0031113	regulation of microtubule polymerization	8/278	53/23328	2.04909e-07	9.62453e-06	7.51661e-06	Map1b/Nin/Stmn2/Map2/Stmn1/Nav3/Cdkn1b/Psrc1	8
GO:0045839	negative regulation of mitotic nuclear division	8/278	53/23328	2.04909e-07	9.62453e-06	7.51661e-06	Birc5/Pttg1/Cenpe/Ccnb1/Ttk/Aurkb/Fbxo5/Ndc80	8
GO:0030071	regulation of mitotic metaphase/anaphase transition	8/278	54/23328	2.38081e-07	1.10157e-05	8.60309e-06	Birc5/Cenpe/Ccnb1/Ube2c/Ttk/Aurkb/Fbxo5/Ndc80	8
GO:0031109	microtubule polymerization or depolymerization	11/278	122/23328	2.46263e-07	1.12267e-05	8.76787e-06	Map1b/Nin/Stmn2/Map2/Stmn4/Stmn1/Nav3/Stmn3/Cdkn1b/Fbxo5/Psrc1	11
GO:0051988	regulation of attachment of spindle microtubules to kinetochore	5/278	13/23328	2.75973e-07	1.23988e-05	9.68328e-06	Cenpe/Racgap1/Rcc2/Ccnb1/Aurkb	5
GO:0045841	negative regulation of mitotic metaphase/anaphase transition	7/278	38/23328	2.91232e-07	1.28974e-05	1.00727e-05	Birc5/Cenpe/Ccnb1/Ttk/Aurkb/Fbxo5/Ndc80	7
GO:0000079	regulation of cyclin-dependent protein serine/threonine kinase activity	9/278	76/23328	3.02072e-07	1.3132e-05	1.02559e-05	Ccnd2/Actb/Prox1/Ccng2/Cdkn1b/Ccnb1/Ccna2/Cdkn2d/Psrc1	9
GO:0071459	protein localization to chromosome centromeric region	6/278	24/23328	3.05002e-07	1.3132e-05	1.02559e-05	Cenpa/Rcc2/Ttk/Aurkb/Ndc80/Cdk1	6
GO:1902099	regulation of metaphase/anaphase transition of cell cycle	8/278	56/23328	3.18414e-07	1.35217e-05	1.05602e-05	Birc5/Cenpe/Ccnb1/Ube2c/Ttk/Aurkb/Fbxo5/Ndc80	8
GO:1902100	negative regulation of metaphase/anaphase transition of cell cycle	7/278	39/23328	3.51344e-07	1.47185e-05	1.14949e-05	Birc5/Cenpe/Ccnb1/Ttk/Aurkb/Fbxo5/Ndc80	7
GO:0046785	microtubule polymerization	9/278	78/23328	3.78719e-07	1.56537e-05	1.22253e-05	Map1b/Nin/Stmn2/Map2/Stmn1/Nav3/Cdkn1b/Fbxo5/Psrc1	9
GO:0061387	regulation of extent of cell growth	11/278	128/23328	4.00969e-07	1.63553e-05	1.27733e-05	Map1b/Bcl11a/Map2/Rtn4/Cdk5r1/Islr2/Dpysl2/Actr3/Dbn1/Dcx/Shtn1	11
GO:0031577	spindle checkpoint	7/278	40/23328	4.2156e-07	1.69719e-05	1.32548e-05	Birc5/Cenpe/Ccnb1/Ttk/Aurkb/Aurka/Ndc80	7
GO:0010770	positive regulation of cell morphogenesis involved in differentiation	13/278	188/23328	4.44974e-07	1.76849e-05	1.38116e-05	Map1b/Tiam2/Bcl11a/Nin/Pak3/Rtn4/Zeb2/Islr2/Tubb2b/Actr3/Dbn1/Dcx/Shtn1	13
GO:1904029	regulation of cyclin-dependent protein kinase activity	9/278	80/23328	4.71693e-07	1.85095e-05	1.44556e-05	Ccnd2/Actb/Prox1/Ccng2/Cdkn1b/Ccnb1/Ccna2/Cdkn2d/Psrc1	9
GO:0000910	cytokinesis	12/278	160/23328	5.21365e-07	2.02029e-05	1.57782e-05	Cfl1/Stmn1/Dstn/Nusap1/Birc5/Cenpa/Racgap1/Cit/Actr3/Aurkb/Aurka/Incenp	12
GO:0048638	regulation of developmental growth	19/278	409/23328	5.3635e-07	2.0527e-05	1.60312e-05	Arx/Map1b/Bcl11a/Cfl1/Map2/Cited2/Rtn4/Prox1/Cdk5r1/Islr2/Ncam1/Dpysl2/Cdkn1b/Ccnb1/Actr3/Dbn1/Cdk1/Dcx/Shtn1	19
GO:0045786	negative regulation of cell cycle	20/278	451/23328	5.56451e-07	2.07834e-05	1.62315e-05	Brinp2/Btg1/Ets1/Prox1/Cdk5r1/Birc5/Cdkn1b/Pttg1/Cenpe/Ccnb1/Ttk/Aurkb/Fbxo5/Aurka/Ndc80/Cdk1/Cdkn2d/Top2a/Sox4/Atf5	20
GO:0032970	regulation of actin filament-based process	19/278	410/23328	5.56459e-07	2.07834e-05	1.62315e-05	Rnd3/Abracl/Pfn2/Tmsb10/Fscn1/Cfl1/Tmsb4x/Ccdc88a/Actg1/Pak3/Ank2/Stmn1/Prox1/Dstn/Cdk5r1/Ctnna2/Cit/Actr3/Dbn1	19
GO:0032535	regulation of cellular component size	19/278	413/23328	6.20984e-07	2.29173e-05	1.7898e-05	Map1b/Pfn2/Tmsb10/Bcl11a/Cfl1/Tmsb4x/Map2/Pak3/Rtn4/Dstn/Cdk5r1/Islr2/Ctnna2/Dpysl2/Cit/Actr3/Dbn1/Dcx/Shtn1	19
GO:0044839	cell cycle G2/M phase transition	11/278	134/23328	6.35957e-07	2.31937e-05	1.81139e-05	Lmnb1/Birc5/Cdk14/Rcc2/Ccnb1/Cit/Fbxo5/Cenpf/Cdk1/Ccna2/Atf5	11
GO:1901990	regulation of mitotic cell cycle phase transition	15/278	265/23328	7.60163e-07	2.74012e-05	2.13999e-05	Ccnd2/Lmnb1/Birc5/Cdkn1b/Cenpe/Rcc2/Ccnb1/Ube2c/Ttk/Aurkb/Fbxo5/Ndc80/Cenpf/Cdk1/Sox4	15
GO:0007080	mitotic metaphase plate congression	7/278	44/23328	8.31933e-07	2.96436e-05	2.31512e-05	Cdca8/Cenpe/Ccnb1/Aurkb/Ndc80/Kif22/Psrc1	7
GO:1902905	positive regulation of supramolecular fiber organization	13/278	200/23328	8.99291e-07	3.16796e-05	2.47413e-05	Map1b/Pfn2/Nin/Stmn2/Cfl1/Ccdc88a/Prox1/Nav3/Dstn/Ctnna2/Cdkn1b/Actr3/Psrc1	13
GO:0051784	negative regulation of nuclear division	8/278	64/23328	9.13734e-07	3.18267e-05	2.48562e-05	Birc5/Pttg1/Cenpe/Ccnb1/Ttk/Aurkb/Fbxo5/Ndc80	8
GO:0016358	dendrite development	16/278	306/23328	9.30022e-07	3.20341e-05	2.50181e-05	Map1b/Bcl11a/Asap1/Cfl1/Nedd4/Map2/Pak3/Cdk5r1/Ctnna2/Klf7/Cit/Actr3/Sez6/Dbn1/Dcx/Cdc20	16
GO:0045930	negative regulation of mitotic cell cycle	14/278	236/23328	1.0237e-06	3.48732e-05	2.72354e-05	Brinp2/Btg1/Birc5/Cdkn1b/Pttg1/Cenpe/Ccnb1/Ttk/Aurkb/Fbxo5/Ndc80/Cdk1/Top2a/Sox4	14
GO:1901992	positive regulation of mitotic cell cycle phase transition	9/278	88/23328	1.06955e-06	3.60393e-05	2.81462e-05	Ccnd2/Lmnb1/Birc5/Cenpe/Rcc2/Ccnb1/Ube2c/Fbxo5/Cdk1	9
GO:0060560	developmental growth involved in morphogenesis	15/278	275/23328	1.20958e-06	4.03193e-05	3.14888e-05	Map1b/Bcl11a/Nin/Cfl1/Map2/Rtn4/Zeb2/Cdk5r1/Islr2/Dpysl2/Actr3/Aurka/Dbn1/Dcx/Shtn1	15
GO:0000086	G2/M transition of mitotic cell cycle	10/278	117/23328	1.42909e-06	4.69952e-05	3.67025e-05	Lmnb1/Birc5/Cdk14/Rcc2/Ccnb1/Cit/Fbxo5/Cenpf/Cdk1/Ccna2	10
GO:0007015	actin filament organization	19/278	437/23328	1.44017e-06	4.69952e-05	3.67025e-05	Rnd3/Pfn2/Dpysl3/Tmsb10/Fscn1/Cfl1/Tmsb4x/Ccdc88a/Actg1/Pak3/Stmn1/Prox1/Dstn/Ctnna2/Marcks/Cit/Actr3/Dbn1/Shtn1	19
GO:2001251	negative regulation of chromosome organization	11/278	147/23328	1.59631e-06	5.15476e-05	4.02579e-05	H3f3a/Birc5/Pttg1/Cenpe/Ccnb1/Ttk/Aurkb/Fbxo5/Ndc80/H1f0/Top2a	11
GO:0000281	mitotic cytokinesis	8/278	69/23328	1.63961e-06	5.23998e-05	4.09234e-05	Cfl1/Stmn1/Nusap1/Birc5/Cenpa/Racgap1/Cit/Incenp	8
GO:0034501	protein localization to kinetochore	5/278	18/23328	1.74959e-06	5.53441e-05	4.32229e-05	Rcc2/Ttk/Aurkb/Ndc80/Cdk1	5
GO:0032956	regulation of actin cytoskeleton organization	17/278	361/23328	1.78678e-06	5.59496e-05	4.36958e-05	Rnd3/Pfn2/Tmsb10/Fscn1/Cfl1/Tmsb4x/Ccdc88a/Actg1/Pak3/Stmn1/Prox1/Dstn/Cdk5r1/Ctnna2/Cit/Actr3/Dbn1	17
GO:0008608	attachment of spindle microtubules to kinetochore	6/278	32/23328	1.89548e-06	5.87597e-05	4.58905e-05	Cenpe/Racgap1/Rcc2/Ccnb1/Aurkb/Ndc80	6
GO:0021954	central nervous system neuron development	9/278	95/23328	2.04552e-06	6.27833e-05	4.90328e-05	Arx/Dclk2/Nin/Sall3/Map2/Zeb2/Ubb/Dcx/Atf5	9
GO:0007411	axon guidance	14/278	251/23328	2.11966e-06	6.44209e-05	5.03117e-05	Arx/Tubb3/Dlx5/Bcl11b/Crmp1/Flrt2/Etv1/Cdk5r1/Ncam1/Dpysl2/Tubb2b/Klf7/Gap43/Efnb2	14
GO:0097485	neuron projection guidance	14/278	252/23328	2.22071e-06	6.6837e-05	5.21986e-05	Arx/Tubb3/Dlx5/Bcl11b/Crmp1/Flrt2/Etv1/Cdk5r1/Ncam1/Dpysl2/Tubb2b/Klf7/Gap43/Efnb2	14
GO:0021884	forebrain neuron development	6/278	33/23328	2.29364e-06	6.7717e-05	5.28859e-05	Arx/Dclk2/Sall3/Ubb/Dcx/Atf5	6
GO:0031112	positive regulation of microtubule polymerization or depolymerization	6/278	33/23328	2.29364e-06	6.7717e-05	5.28859e-05	Map1b/Nin/Stmn2/Nav3/Cdkn1b/Psrc1	6
GO:0021766	hippocampus development	8/278	74/23328	2.80731e-06	8.21006e-05	6.41193e-05	Dlx2/Dlx1/Dclk2/Id4/Prox1/Zeb2/Cdk5r1/Dcx	8
GO:0021761	limbic system development	9/278	99/23328	2.89111e-06	8.37611e-05	6.54161e-05	Dlx2/Dlx1/Dclk2/Id4/Prox1/Zeb2/Cdk5r1/Ubb/Dcx	9
GO:0032886	regulation of microtubule-based process	14/278	258/23328	2.92257e-06	8.38884e-05	6.55156e-05	Map1b/Nin/Stmn2/Map2/Stmn4/Stmn1/Nav3/Cdk5r1/Stmn3/Cdkn1b/Kif11/Psrc1/Tacc3/Atf5	14
GO:0021543	pallium development	11/278	157/23328	3.0397e-06	8.645e-05	6.75162e-05	Dlx2/Dlx1/Arx/Dclk2/Id4/Rtn4/Prox1/Zeb2/Cdk5r1/Dcx/Tacc3	11
GO:1901988	negative regulation of cell cycle phase transition	11/278	158/23328	3.23308e-06	9.11141e-05	7.11587e-05	Birc5/Cenpe/Ccnb1/Ttk/Aurkb/Fbxo5/Ndc80/Cdk1/Cdkn2d/Sox4/Atf5	11
GO:0051495	positive regulation of cytoskeleton organization	13/278	225/23328	3.34052e-06	9.32937e-05	7.2861e-05	Map1b/Pfn2/Nin/Stmn2/Cfl1/Ccdc88a/Prox1/Nav3/Dstn/Ctnna2/Cdkn1b/Actr3/Psrc1	13
GO:0042063	gliogenesis	16/278	338/23328	3.37837e-06	9.35084e-05	7.30287e-05	Dlx2/Dlx1/Gsx2/Sox11/Id4/Rtn4/Qk/Gpc1/Vim/Cdk5r1/Actr3/Gap43/Dcx/Sox4/Vcan/Atf5	16
GO:0007019	microtubule depolymerization	7/278	54/23328	3.47325e-06	9.52838e-05	7.44152e-05	Map1b/Stmn2/Map2/Stmn4/Stmn1/Nav3/Stmn3	7
GO:1901989	positive regulation of cell cycle phase transition	9/278	102/23328	3.70826e-06	0.000100839	7.87535e-05	Ccnd2/Lmnb1/Birc5/Cenpe/Rcc2/Ccnb1/Ube2c/Fbxo5/Cdk1	9
GO:0007094	mitotic spindle assembly checkpoint	6/278	36/23328	3.91447e-06	0.000103717	8.10013e-05	Birc5/Cenpe/Ccnb1/Ttk/Aurkb/Ndc80	6
GO:0007143	female meiotic nuclear division	6/278	36/23328	3.91447e-06	0.000103717	8.10013e-05	Ttk/Fbxo5/Aurka/Sgo2a/Ubb/Top2a	6
GO:0071173	spindle assembly checkpoint	6/278	36/23328	3.91447e-06	0.000103717	8.10013e-05	Birc5/Cenpe/Ccnb1/Ttk/Aurkb/Ndc80	6
GO:0048588	developmental cell growth	14/278	267/23328	4.34746e-06	0.000113856	8.89195e-05	Map1b/Bcl11a/Nin/Map2/Rtn4/Zeb2/Cdk5r1/Islr2/Dpysl2/Actr3/Aurka/Dbn1/Dcx/Shtn1	14
GO:1902904	negative regulation of supramolecular fiber organization	11/278	163/23328	4.37059e-06	0.000113856	8.89195e-05	Map1b/Pfn2/Tmsb10/Stmn2/Cfl1/Tmsb4x/Map2/Stmn1/Nav3/Ctnna2/Dbn1	11
GO:1990138	neuron projection extension	12/278	198/23328	4.89619e-06	0.000126485	9.87828e-05	Map1b/Bcl11a/Map2/Rtn4/Cdk5r1/Islr2/Dpysl2/Actr3/Aurka/Dbn1/Dcx/Shtn1	12
GO:0071174	mitotic spindle checkpoint	6/278	38/23328	5.43836e-06	0.000138625	0.000108264	Birc5/Cenpe/Ccnb1/Ttk/Aurkb/Ndc80	6
GO:0050808	synapse organization	19/278	479/23328	5.45557e-06	0.000138625	0.000108264	Pfn2/Nrxn3/Cfl1/Tubb5/Nedd4/Actb/Flrt2/Pak3/Tuba1a/Cdk5r1/Ctnna2/Actr3/Gap43/Sez6/Dbn1/Gpm6a/Efnb2/Cdc20/Sdk2	19
GO:0048675	axon extension	10/278	138/23328	6.36234e-06	0.000160352	0.000125232	Map1b/Map2/Rtn4/Cdk5r1/Islr2/Dpysl2/Actr3/Dbn1/Dcx/Shtn1	10
GO:0051494	negative regulation of cytoskeleton organization	11/278	171/23328	6.92124e-06	0.000173031	0.000135135	Map1b/Pfn2/Tmsb10/Stmn2/Cfl1/Tmsb4x/Map2/Stmn1/Nav3/Ctnna2/Dbn1	11
GO:0051225	spindle assembly	9/278	112/23328	8.02057e-06	0.00019891	0.000155346	Tubb5/Birc5/Racgap1/Aurkb/Fbxo5/Aurka/Incenp/Kif11/Cdc20	9
GO:0021889	olfactory bulb interneuron differentiation	5/278	24/23328	8.18546e-06	0.000201388	0.000157281	Arx/Dlx5/Gsx2/Sall3/Atf5	5
GO:0030516	regulation of axon extension	9/278	113/23328	8.62489e-06	0.000210529	0.00016442	Map1b/Map2/Rtn4/Cdk5r1/Islr2/Dpysl2/Actr3/Dbn1/Shtn1	9
GO:0043624	cellular protein complex disassembly	10/278	144/23328	9.2784e-06	0.000224711	0.000175496	Map1b/Stmn2/Cfl1/Map2/Stmn4/Stmn1/Nav3/Dstn/Eif5a/Stmn3	10
GO:0010001	glial cell differentiation	13/278	249/23328	1.00252e-05	0.000240915	0.000188151	Dlx2/Dlx1/Gsx2/Sox11/Id4/Rtn4/Qk/Gpc1/Vim/Actr3/Gap43/Sox4/Atf5	13
GO:0008361	regulation of cell size	12/278	213/23328	1.02922e-05	0.000245429	0.000191676	Map1b/Bcl11a/Cfl1/Map2/Rtn4/Cdk5r1/Islr2/Dpysl2/Actr3/Dbn1/Dcx/Shtn1	12
GO:0043010	camera-type eye development	16/278	370/23328	1.05562e-05	0.000249803	0.000195092	Dlx2/Dlx1/Bcl11b/Celf4/Sox11/Cited2/Prox1/Hmgn1/Zeb2/Vim/Zeb1/Sp3/Cdkn1b/Dcx/Gpm6a/Sdk2	16
GO:0032984	protein-containing complex disassembly	12/278	214/23328	1.07896e-05	0.000253391	0.000197895	Map1b/Stmn2/Cfl1/Map2/Stmn4/Stmn1/Smarcd1/Nav3/Dstn/Eif5a/Stmn3/Lix1	12
GO:0000075	cell cycle checkpoint	11/278	180/23328	1.12606e-05	0.000262466	0.000204982	Prox1/Birc5/Cenpe/Ccnb1/Ttk/Aurkb/Aurka/Ndc80/Cdk1/Top2a/Sox4	11
GO:0050685	positive regulation of mRNA processing	6/278	43/23328	1.14248e-05	0.000264304	0.000206417	Celf4/Rbm3/Celf3/Ccnb1/Rbmx/Dazap1	6
GO:0048639	positive regulation of developmental growth	12/278	217/23328	1.24102e-05	0.000284975	0.000222561	Arx/Map1b/Bcl11a/Rtn4/Prox1/Islr2/Ncam1/Ccnb1/Dbn1/Cdk1/Dcx/Shtn1	12
GO:0140013	meiotic nuclear division	11/278	184/23328	1.38476e-05	0.000315643	0.000246513	Smc4/Pttg1/Ttk/Actr3/Fbxo5/Aurka/Incenp/Sgo2a/Ubb/Top2a/Cdc20	11
GO:0045685	regulation of glial cell differentiation	8/278	92/23328	1.44124e-05	0.00032612	0.000254695	Dlx2/Dlx1/Gsx2/Id4/Rtn4/Qk/Actr3/Atf5	8
GO:0010948	negative regulation of cell cycle process	12/278	221/23328	1.49001e-05	0.000334711	0.000261405	Birc5/Pttg1/Cenpe/Ccnb1/Ttk/Aurkb/Fbxo5/Ndc80/Cdk1/Cdkn2d/Sox4/Atf5	12
GO:0010971	positive regulation of G2/M transition of mitotic cell cycle	5/278	27/23328	1.50988e-05	0.000336735	0.000262985	Lmnb1/Rcc2/Ccnb1/Fbxo5/Cdk1	5
GO:0007163	establishment or maintenance of cell polarity	12/278	223/23328	1.63011e-05	0.000360952	0.000281898	Rnd3/Map1b/Fscn1/Cfl1/Mtcl1/Actb/Map2/Cenpa/Actr3/Ndc80/Sapcd2/Shtn1	12
GO:0014013	regulation of gliogenesis	10/278	154/23328	1.67119e-05	0.000367424	0.000286953	Dlx2/Dlx1/Gsx2/Sox11/Id4/Rtn4/Qk/Vim/Actr3/Atf5	10
GO:1903313	positive regulation of mRNA metabolic process	8/278	94/23328	1.68858e-05	0.000368634	0.000287897	Celf4/Rbm3/Qk/Celf3/Ccnb1/Rbmx/Dazap1/Tnrc6b	8
GO:0051261	protein depolymerization	9/278	123/23328	1.71425e-05	0.000371621	0.00029023	Map1b/Stmn2/Cfl1/Map2/Stmn4/Stmn1/Nav3/Dstn/Stmn3	9
GO:0048596	embryonic camera-type eye morphogenesis	5/278	28/23328	1.82028e-05	0.000391866	0.000306041	Sox11/Cited2/Prox1/Zeb1/Sp3	5
GO:0021772	olfactory bulb development	6/278	47/23328	1.9335e-05	0.000413369	0.000322835	Dlx2/Arx/Dlx5/Gsx2/Sall3/Atf5	6
GO:0031116	positive regulation of microtubule polymerization	5/278	29/23328	2.17817e-05	0.000462489	0.000361197	Map1b/Nin/Nav3/Cdkn1b/Psrc1	5
GO:0001558	regulation of cell growth	17/278	438/23328	2.25836e-05	0.000476252	0.000371946	Map1b/Bcl11a/Cfl1/Map2/Rtn4/Fam122a/Cdk5r1/Islr2/Dpysl2/Cdkn1b/Pttg1/Actr3/Dbn1/Cdkn2d/Psrc1/Dcx/Shtn1	17
GO:0097154	GABAergic neuron differentiation	4/278	15/23328	2.42926e-05	0.000508831	0.000397389	Dlx2/Dlx1/Arx/Helt	4
GO:0033120	positive regulation of RNA splicing	6/278	49/23328	2.46833e-05	0.000513546	0.000401071	Celf4/Rbm3/Celf3/Slc38a2/Rbmx/Dazap1	6
GO:0045927	positive regulation of growth	14/278	312/23328	2.51568e-05	0.000519907	0.00040604	Arx/Map1b/Bcl11a/Cfl1/Rtn4/Prox1/Fam122a/Islr2/Ncam1/Ccnb1/Dbn1/Cdk1/Dcx/Shtn1	14
GO:1902751	positive regulation of cell cycle G2/M phase transition	5/278	30/23328	2.58847e-05	0.000531407	0.000415021	Lmnb1/Rcc2/Ccnb1/Fbxo5/Cdk1	5
GO:0050773	regulation of dendrite development	11/278	197/23328	2.61409e-05	0.000533137	0.000416372	Bcl11a/Asap1/Cfl1/Nedd4/Pak3/Cdk5r1/Cit/Actr3/Sez6/Dbn1/Cdc20	11
GO:0110053	regulation of actin filament organization	13/278	273/23328	2.64903e-05	0.000536732	0.00041918	Pfn2/Tmsb10/Cfl1/Tmsb4x/Ccdc88a/Actg1/Pak3/Stmn1/Dstn/Ctnna2/Cit/Actr3/Dbn1	13
GO:0021988	olfactory lobe development	6/278	50/23328	2.7771e-05	0.000559027	0.000436592	Dlx2/Arx/Dlx5/Gsx2/Sall3/Atf5	6
GO:0007093	mitotic cell cycle checkpoint	9/278	131/23328	2.83514e-05	0.000567028	0.00044284	Birc5/Cenpe/Ccnb1/Ttk/Aurkb/Ndc80/Cdk1/Top2a/Sox4	9
GO:0050807	regulation of synapse organization	13/278	277/23328	3.08144e-05	0.000612338	0.000478226	Cfl1/Tubb5/Nedd4/Flrt2/Pak3/Tuba1a/Cdk5r1/Ctnna2/Actr3/Gap43/Dbn1/Gpm6a/Cdc20	13
GO:0051489	regulation of filopodium assembly	6/278	51/23328	3.11617e-05	0.000615295	0.000480536	Dpysl3/Fscn1/Actr3/Gap43/Dbn1/Gpm6a	6
GO:1903046	meiotic cell cycle process	11/278	202/23328	3.29198e-05	0.000645895	0.000504434	Smc4/Pttg1/Ttk/Actr3/Fbxo5/Aurka/Incenp/Sgo2a/Ubb/Top2a/Cdc20	11
GO:0048026	positive regulation of mRNA splicing via spliceosome	5/278	32/23328	3.58722e-05	0.000695024	0.000542803	Celf4/Rbm3/Celf3/Rbmx/Dazap1	5
GO:0048668	collateral sprouting	5/278	32/23328	3.58722e-05	0.000695024	0.000542803	Bcl11a/Nin/Rtn4/Zeb2/Dcx	5
GO:0033044	regulation of chromosome organization	15/278	369/23328	4.06521e-05	0.000782742	0.000611309	H3f3a/Birc5/Pttg1/Cenpe/Ccnb1/Ube2c/Ttk/Cit/Aurkb/Fbxo5/Ndc80/H1f0/Sgo2a/Top2a/Tacc3	15
GO:0051984	positive regulation of chromosome segregation	5/278	33/23328	4.18684e-05	0.000801185	0.000625714	Cenpe/Rcc2/Ccnb1/Aurkb/Sgo2a	5
GO:0061572	actin filament bundle organization	10/278	172/23328	4.32098e-05	0.000820737	0.000640983	Pfn2/Dpysl3/Fscn1/Cfl1/Ccdc88a/Actg1/Stmn1/Marcks/Dbn1/Shtn1	10
GO:0048562	embryonic organ morphogenesis	14/278	328/23328	4.34197e-05	0.000820737	0.000640983	Dlx2/Dlx5/Dlx6/Dlx1as/Sox11/Pou3f4/Cited2/Ttc39c/Bmi1/Prox1/Acvr1/Mafb/Zeb1/Sp3	14
GO:0001654	eye development	16/278	418/23328	4.64118e-05	0.00087198	0.000681003	Dlx2/Dlx1/Bcl11b/Celf4/Sox11/Cited2/Prox1/Hmgn1/Zeb2/Vim/Zeb1/Sp3/Cdkn1b/Dcx/Gpm6a/Sdk2	16
GO:0050803	regulation of synapse structure or activity	13/278	289/23328	4.7701e-05	0.000890801	0.000695702	Cfl1/Tubb5/Nedd4/Flrt2/Pak3/Tuba1a/Cdk5r1/Ctnna2/Actr3/Gap43/Dbn1/Gpm6a/Cdc20	13
GO:0048048	embryonic eye morphogenesis	5/278	34/23328	4.86117e-05	0.000902372	0.000704739	Sox11/Cited2/Prox1/Zeb1/Sp3	5
GO:0051785	positive regulation of nuclear division	7/278	81/23328	5.18662e-05	0.000947367	0.000739879	Nusap1/Birc5/Cenpe/Ube2c/Aurkb/Fbxo5/Sgo2a	7
GO:0051881	regulation of mitochondrial membrane potential	7/278	81/23328	5.18662e-05	0.000947367	0.000739879	Bok/Pid1/Rnf122/Bnip3l/Atpif1/Ubb/Mllt11	7
GO:0150063	visual system development	16/278	422/23328	5.19524e-05	0.000947367	0.000739879	Dlx2/Dlx1/Bcl11b/Celf4/Sox11/Cited2/Prox1/Hmgn1/Zeb2/Vim/Zeb1/Sp3/Cdkn1b/Dcx/Gpm6a/Sdk2	16
GO:1903533	regulation of protein targeting	6/278	56/23328	5.34508e-05	0.000963518	0.000752493	Mtcl1/Cdk5r1/Bnip3l/Actr3/Fbxw7/Atpif1	6
GO:1901991	negative regulation of mitotic cell cycle phase transition	9/278	142/23328	5.34597e-05	0.000963518	0.000752493	Birc5/Cenpe/Ccnb1/Ttk/Aurkb/Fbxo5/Ndc80/Cdk1/Sox4	9
GO:0048880	sensory system development	16/278	426/23328	5.80679e-05	0.00104052	0.000812633	Dlx2/Dlx1/Bcl11b/Celf4/Sox11/Cited2/Prox1/Hmgn1/Zeb2/Vim/Zeb1/Sp3/Cdkn1b/Dcx/Gpm6a/Sdk2	16
GO:0032272	negative regulation of protein polymerization	7/278	83/23328	6.06898e-05	0.00108125	0.000844444	Pfn2/Tmsb10/Stmn2/Cfl1/Tmsb4x/Map2/Stmn1	7
GO:0048813	dendrite morphogenesis	10/278	182/23328	6.95578e-05	0.00123203	0.000962195	Cfl1/Nedd4/Pak3/Cdk5r1/Ctnna2/Klf7/Cit/Actr3/Dbn1/Dcx	10
GO:0031333	negative regulation of protein-containing complex assembly	9/278	147/23328	6.99474e-05	0.00123203	0.000962195	Pfn2/Tmsb10/Stmn2/Cfl1/Tmsb4x/Map2/Lmo4/Stmn1/Eif4ebp1	9
GO:1903311	regulation of mRNA metabolic process	12/278	266/23328	9.04808e-05	0.00158469	0.00123762	Celf4/Rbm3/Ybx1/Qk/Celf3/Vim/Carhsp1/Ccnb1/Rbmx/Dazap1/Pcbp4/Tnrc6b	12
GO:0008064	regulation of actin polymerization or depolymerization	10/278	188/23328	9.11363e-05	0.0015872	0.00123958	Pfn2/Tmsb10/Cfl1/Tmsb4x/Pak3/Dstn/Ctnna2/Cit/Actr3/Dbn1	10
GO:0120032	regulation of plasma membrane bounded cell projection assembly	10/278	190/23328	9.94859e-05	0.00172294	0.00134559	Pfn2/Dpysl3/Fscn1/Cfl1/Ccdc88a/Rcc2/Actr3/Gap43/Dbn1/Gpm6a	10
GO:0051383	kinetochore organization	4/278	21/23328	0.000100675	0.00173385	0.00135411	Smc4/Cenpa/Cenpe/Ndc80	4
GO:0048864	stem cell development	7/278	90/23328	0.000101751	0.0017427	0.00136102	Cfl1/Sox11/Cited2/Zeb2/Acvr1/Msi2/Kitl	7
GO:0030832	regulation of actin filament length	10/278	191/23328	0.000103898	0.00176002	0.00137455	Pfn2/Tmsb10/Cfl1/Tmsb4x/Pak3/Dstn/Ctnna2/Cit/Actr3/Dbn1	10
GO:0061351	neural precursor cell proliferation	10/278	191/23328	0.000103898	0.00176002	0.00137455	Arx/Cd24a/Gnai2/Id4/Prox1/Zeb2/Racgap1/Dbn1/Tacc3/Atf5	10
GO:0031076	embryonic camera-type eye development	5/278	40/23328	0.00010844	0.00181768	0.00141958	Sox11/Cited2/Prox1/Zeb1/Sp3	5
GO:0060491	regulation of cell projection assembly	10/278	192/23328	0.000108475	0.00181768	0.00141958	Pfn2/Dpysl3/Fscn1/Cfl1/Ccdc88a/Rcc2/Actr3/Gap43/Dbn1/Gpm6a	10
GO:0015807	L-amino acid transport	6/278	65/23328	0.000124334	0.00207224	0.00161839	Slc32a1/Slc25a12/Slc38a2/Slc25a13/Slc7a5/Arl6ip1	6
GO:0031334	positive regulation of protein-containing complex assembly	11/278	235/23328	0.00012817	0.00212475	0.0016594	Cd24a/Map1b/Pfn2/Nin/Fscn1/Asap1/Nav3/Ctnna2/Cdkn1b/Actr3/Psrc1	11
GO:0006323	DNA packaging	10/278	199/23328	0.000145544	0.00239993	0.00187431	H3f3a/Smc4/Nusap1/Ccnb1/Ncapg/H1f0/Incenp/Cdk1/Top2a/Hat1	10
GO:0046847	filopodium assembly	6/278	67/23328	0.000147265	0.00241545	0.00188643	Dpysl3/Fscn1/Actr3/Gap43/Dbn1/Gpm6a	6
GO:0032273	positive regulation of protein polymerization	8/278	129/23328	0.000161613	0.00263684	0.00205933	Map1b/Pfn2/Nin/Nav3/Ctnna2/Cdkn1b/Actr3/Psrc1	8
GO:1902749	regulation of cell cycle G2/M phase transition	7/278	97/23328	0.000163012	0.00264574	0.00206628	Lmnb1/Rcc2/Ccnb1/Fbxo5/Cenpf/Cdk1/Atf5	7
GO:0021544	subpallium development	4/278	24/23328	0.000173783	0.00280587	0.00219134	Dlx2/Dlx1/Bcl11b/Gsx2	4
GO:0048640	negative regulation of developmental growth	8/278	131/23328	0.000179704	0.00288643	0.00225426	Bcl11a/Cfl1/Map2/Cited2/Rtn4/Cdk5r1/Cdkn1b/Actr3	8
GO:0051100	negative regulation of binding	9/278	167/23328	0.000184942	0.00295525	0.00230801	Crmp1/Sox11/Actb/Map2/Stmn1/Csnk1e/Aurkb/Fbxw7/Aurka	9
GO:0010771	negative regulation of cell morphogenesis involved in differentiation	7/278	100/23328	0.000197071	0.00313293	0.00244677	Bcl11a/Map2/Rtn4/Cdk5r1/Rcc2/Cit/Actr3	7
GO:0051017	actin filament bundle assembly	9/278	169/23328	0.000202194	0.00319797	0.00249757	Pfn2/Dpysl3/Fscn1/Cfl1/Ccdc88a/Actg1/Stmn1/Marcks/Dbn1	9
GO:0002183	cytoplasmic translational initiation	4/278	25/23328	0.000204954	0.00322517	0.00251881	Eif5/Eif4a1/Eif4ebp1/Eif2s2	4
GO:0021895	cerebral cortex neuron differentiation	4/278	26/23328	0.00023996	0.00375695	0.00293412	Dlx2/Dlx1/Arx/Id4	4
GO:0021892	cerebral cortex GABAergic interneuron differentiation	3/278	11/23328	0.000257362	0.00400915	0.00313108	Dlx2/Dlx1/Arx	3
GO:0031111	negative regulation of microtubule polymerization or depolymerization	5/278	48/23328	0.000261109	0.00404719	0.00316079	Map1b/Stmn2/Map2/Stmn1/Nav3	5
GO:0008154	actin polymerization or depolymerization	10/278	215/23328	0.000271856	0.0041928	0.00327451	Pfn2/Tmsb10/Cfl1/Tmsb4x/Pak3/Dstn/Ctnna2/Cit/Actr3/Dbn1	10
GO:0032091	negative regulation of protein binding	7/278	108/23328	0.000316679	0.00483916	0.00377931	Crmp1/Actb/Map2/Stmn1/Csnk1e/Aurkb/Aurka	7
GO:0051653	spindle localization	5/278	50/23328	0.000316887	0.00483916	0.00377931	Nusap1/Cenpa/Actr3/Ndc80/Sapcd2	5
GO:0010458	exit from mitosis	4/278	28/23328	0.000322544	0.00487749	0.00380925	Birc5/Cdkn1b/Ube2c/Ube2s	4
GO:0045737	positive regulation of cyclin-dependent protein serine/threonine kinase activity	4/278	28/23328	0.000322544	0.00487749	0.00380925	Ccnd2/Prox1/Cdkn1b/Psrc1	4
GO:0030010	establishment of cell polarity	8/278	143/23328	0.000326589	0.00491469	0.0038383	Map1b/Fscn1/Cfl1/Map2/Cenpa/Ndc80/Sapcd2/Shtn1	8
GO:0060412	ventricular septum morphogenesis	5/278	51/23328	0.000347944	0.00521076	0.00406952	Sox11/Cited2/Prox1/Acvr1/Sox4	5
GO:0090596	sensory organ morphogenesis	12/278	311/23328	0.000382346	0.00569843	0.00445039	Dlx5/Dlx6/Sox11/Pou3f4/Cited2/Ttc39c/Prox1/Hmgn1/Mafb/Zeb1/Sp3/Sdk2	12
GO:0010389	regulation of G2/M transition of mitotic cell cycle	6/278	81/23328	0.000416819	0.00615433	0.00480644	Lmnb1/Rcc2/Ccnb1/Fbxo5/Cenpf/Cdk1	6
GO:0048713	regulation of oligodendrocyte differentiation	5/278	53/23328	0.000416906	0.00615433	0.00480644	Dlx2/Dlx1/Gsx2/Id4/Qk	5
GO:0002262	myeloid cell homeostasis	9/278	187/23328	0.000426721	0.00626936	0.00489627	Cd24a/Klf13/Cited2/Ets1/Mafb/Sp3/Atpif1/Hmgb2/Kitl	9
GO:0034101	erythrocyte homeostasis	8/278	149/23328	0.000430329	0.00629255	0.00491438	Cd24a/Klf13/Cited2/Ets1/Mafb/Sp3/Atpif1/Hmgb2	8
GO:0021877	forebrain neuron fate commitment	3/278	13/23328	0.000438277	0.00637867	0.00498165	Dlx2/Dlx1/Bcl11b	3
GO:0014014	negative regulation of gliogenesis	5/278	54/23328	0.000455022	0.00659144	0.00514781	Dlx2/Dlx1/Sox11/Id4/Atf5	5
GO:1904031	positive regulation of cyclin-dependent protein kinase activity	4/278	31/23328	0.000481953	0.00694908	0.00542713	Ccnd2/Prox1/Cdkn1b/Psrc1	4
GO:0048024	regulation of mRNA splicing via spliceosome	7/278	116/23328	0.000488589	0.00701215	0.00547638	Celf4/Rbm3/Qk/Celf3/Rbmx/Dazap1/Pcbp4	7
GO:0061001	regulation of dendritic spine morphogenesis	5/278	55/23328	0.000495704	0.00708149	0.00553053	Cfl1/Pak3/Cdk5r1/Actr3/Dbn1	5
GO:0014032	neural crest cell development	6/278	84/23328	0.00050678	0.00720651	0.00562817	Cfl1/Sox11/Cited2/Zeb2/Acvr1/Kitl	6
GO:0048814	regulation of dendrite morphogenesis	7/278	117/23328	0.000514479	0.00728258	0.00568759	Cfl1/Nedd4/Pak3/Cdk5r1/Cit/Actr3/Dbn1	7
GO:0050684	regulation of mRNA processing	8/278	154/23328	0.000535931	0.00751753	0.00587108	Celf4/Rbm3/Qk/Celf3/Ccnb1/Rbmx/Dazap1/Pcbp4	8
GO:0007062	sister chromatid cohesion	5/278	56/23328	0.000539062	0.00751753	0.00587108	Pttg1/Fbxw7/Kif22/Sgo2a/Cdc20	5
GO:0018107	peptidyl-threonine phosphorylation	7/278	118/23328	0.000541451	0.00751753	0.00587108	Pbk/Cdk5r1/Acvr1/Nlk/Ttk/Cit/Cdk1	7
GO:0051491	positive regulation of filopodium assembly	4/278	32/23328	0.000545678	0.00751753	0.00587108	Dpysl3/Fscn1/Actr3/Gpm6a	4
GO:0007076	mitotic chromosome condensation	3/278	14/23328	0.000552902	0.00751753	0.00587108	Smc4/Nusap1/Ncapg	3
GO:0031915	positive regulation of synaptic plasticity	3/278	14/23328	0.000552902	0.00751753	0.00587108	Cfl1/Dbn1/Cdc20	3
GO:0048672	positive regulation of collateral sprouting	3/278	14/23328	0.000552902	0.00751753	0.00587108	Bcl11a/Rtn4/Dcx	3
GO:0048755	branching morphogenesis of a nerve	3/278	14/23328	0.000552902	0.00751753	0.00587108	Dlx2/Bcl11a/Rtn4	3
GO:0051315	attachment of mitotic spindle microtubules to kinetochore	3/278	14/23328	0.000552902	0.00751753	0.00587108	Cenpe/Aurkb/Ndc80	3
GO:0007292	female gamete generation	8/278	155/23328	0.000559375	0.00757233	0.00591387	H3f3a/Ccnb1/Ttk/Fbxo5/Aurka/Sgo2a/Ubb/Top2a	8
GO:0050678	regulation of epithelial cell proliferation	13/278	372/23328	0.000564797	0.00761248	0.00594523	Ccnd2/Dlx5/Dlx6/Bcl11b/Sox11/Rtn4/Prox1/Hmgn1/Birc5/Cdkn1b/Atpif1/Hmgb2/Efnb2	13
GO:0003281	ventricular septum development	6/278	86/23328	0.000574678	0.00771212	0.00602305	Sox11/Cited2/Lmo4/Prox1/Acvr1/Sox4	6
GO:0046622	positive regulation of organ growth	5/278	57/23328	0.000585208	0.00781959	0.00610698	Arx/Prox1/Ncam1/Ccnb1/Cdk1	5
GO:1903706	regulation of hemopoiesis	14/278	424/23328	0.000612455	0.00814855	0.00636389	Cd24a/Klf13/Hmgb3/Ets1/Bmi1/Tmem176b/Cd1d1/Mafb/Zeb1/Fbxw7/Hmgb2/Rbp1/Kitl/Sox4	14
GO:0043484	regulation of RNA splicing	8/278	158/23328	0.000634731	0.00840883	0.00656716	Celf4/Rbm3/Qk/Celf3/Slc38a2/Rbmx/Dazap1/Pcbp4	8
GO:0030307	positive regulation of cell growth	9/278	198/23328	0.000644576	0.00850291	0.00664065	Map1b/Bcl11a/Cfl1/Rtn4/Fam122a/Islr2/Dbn1/Dcx/Shtn1	9
GO:0034502	protein localization to chromosome	6/278	88/23328	0.000649435	0.00853071	0.00666235	Cenpa/Rcc2/Ttk/Aurkb/Ndc80/Cdk1	6
GO:0001667	ameboidal-type cell migration	14/278	427/23328	0.000656005	0.00858065	0.00670136	Pfn2/Cfl1/Pak3/Rtn4/Ets1/Prox1/Zeb2/Acvr1/Map4k4/Rcc2/Actr3/Fbxw7/Kitl/Efnb2	14
GO:0018105	peptidyl-serine phosphorylation	12/278	331/23328	0.000664032	0.00864916	0.00675486	Dclk2/Pfn2/Plcl1/Pbk/Cdk5r1/Csnk1e/Nlk/Ccnb1/Ttk/Aurkb/Aurka/Cdk1	12
GO:0030308	negative regulation of cell growth	9/278	199/23328	0.000668214	0.00866721	0.00676896	Bcl11a/Cfl1/Map2/Rtn4/Cdk5r1/Cdkn1b/Actr3/Cdkn2d/Psrc1	9
GO:0031115	negative regulation of microtubule polymerization	3/278	15/23328	0.000685055	0.00881153	0.00688167	Stmn2/Map2/Stmn1	3
GO:0071103	DNA conformation change	10/278	242/23328	0.000687358	0.00881153	0.00688167	H3f3a/Smc4/Nusap1/Ccnb1/Ncapg/H1f0/Incenp/Cdk1/Top2a/Hat1	10
GO:0014031	mesenchymal cell development	6/278	89/23328	0.000689529	0.00881153	0.00688167	Cfl1/Sox11/Cited2/Zeb2/Acvr1/Kitl	6
GO:1901976	regulation of cell cycle checkpoint	4/278	34/23328	0.00069071	0.00881153	0.00688167	Prox1/Ccnb1/Aurka/Ndc80	4
GO:0044843	cell cycle G1/S phase transition	9/278	201/23328	0.000717617	0.00911727	0.00712045	Ccnd2/Id4/Eif4ebp1/Acvr1/Cdkn1b/Cdk14/Ccna2/Cdkn2d/Sox4	9
GO:0007026	negative regulation of microtubule depolymerization	4/278	35/23328	0.000772587	0.00961554	0.00750959	Map1b/Stmn2/Map2/Nav3	4
GO:0040001	establishment of mitotic spindle localization	4/278	35/23328	0.000772587	0.00961554	0.00750959	Nusap1/Cenpa/Ndc80/Sapcd2	4
GO:0043243	positive regulation of protein-containing complex disassembly	4/278	35/23328	0.000772587	0.00961554	0.00750959	Stmn2/Cfl1/Dstn/Eif5a	4
GO:0045686	negative regulation of glial cell differentiation	4/278	35/23328	0.000772587	0.00961554	0.00750959	Dlx2/Dlx1/Id4/Atf5	4
GO:0002088	lens development in camera-type eye	6/278	91/23328	0.000775447	0.00961554	0.00750959	Sox11/Cited2/Prox1/Zeb2/Vim/Cdkn1b	6
GO:0014033	neural crest cell differentiation	6/278	91/23328	0.000775447	0.00961554	0.00750959	Cfl1/Sox11/Cited2/Zeb2/Acvr1/Kitl	6
