# Supplementary material for: Single-cell analysis of the postnatal dorsal V-SVZ reveals a role for Bmpr1a signaling in silencing pallial germinal activity
Source: Sci Adv. 2023 May 5;9(18):eabq7553. doi: 10.1126/sciadv.abq7553 (PMC10162676; doi:10.1126/sciadv.abq7553)
Supplement: Supplementary file 2 — Tables S1 to S7 [file sciadv.abq7553_tables_s1_to_s7.zip › abq7553_Table_S7.xlsx]

## Sheet: Fig. 1D TSNE clusters
qNSCs	aNSCs	TAPs	NBs	OLs	Astros
Slc1a3>1	Egfr>1	Ascl1>1	Dlx1>0.2	Pdgfra>0.5	S100b>0.5
Prom1 >0.6	Ascl1>1	Mki67>0.01	Dlx2>0.2	Sox10>0.5	Aqp4>2
Egfr<0.1	Dlx1<0.01	Gad1<0.1	Sp8>0.5
Foxj1<0.1	Dlx2<0.01	Gad2<0.1	Gad1>0.5
		Tbr1<0.1	Gad2>0.5

## Sheet: Fig. S3B Top 20 genes
Lipid Biosynthesis	Glycolisis	Cell cycle	Ribosome	Mitosis	Neuron Diff
TMED10	WSB1	CCP110	GM11472	BORA	EVL
LAP3	DCLK1	BCAR1	RPL17-PS8	GSG2	NOL4
HADH	GM3764	NMRAL1	GM6133	GM14276	FNBP1L
GM11512	NCAN	CLIC4	RPL17	AURKA	CCNG2
KCNJ10	FGFR1	PDLIM1	RPL24	SPDL1	CELSR3
QK	UGP2	RTKN2	RPS8	GTSE1	MYT1
SLC48A1	SMPDL3A	TRIM59	RPS29	EFCAB11	DCLK2
WSCD1	LFNG	ANLN	RPL41	KIF18A	ARL4D
HSP90B1	RGS20	ME2	RPLP1	PSRC1	TUBB3
ARL6IP1	CYP2J9	CHCHD4	GM10073	NEK2	MAP1B
NDE1	PER3	B230219D22RIK	RPL39	FAM83D	DLX1AS
INSIG1	GABRG1	ADO	RPS20	GAS2L3	DLX2
SQLE	VCAM1	GLOD4	RPLP2	CEP55	DLX1
IDI1	SLC6A11	EIF4H	RPL28	HMMR	NRXN3
RPN2	ADHFE1	HNRNPM	RPS12-PS3	NSL1	D930015E06RIK
MPC2	AW047730	TIMM50	RPL3	PRR11	UCHL1
GM12671	ACSBG1	FAU	RPL14-PS1	TRIP13	FXYD6
GM7336	MLC1	HMGB1	RPL14	NEURL1B	2022-09-03
GM10359	CST3	GM21596	GM14586	CDC25C	DLGAP4
ST3GAL4	MMD2	GM4617	RPS17	KIFC1	RTN1

## Sheet: Fig. 4M Genes for AUC score
Fam107a	Cbs	Mlc1	Ntsr2	Clu	Ppp1r3g	Gm11627	Mfge8	Cldn10	S1pr1

## Sheet: Fig. S5H Genes for AUC score
Notch2	Foxg1	Prom1	Id1	Foxo3	Sox2	Sox9	Pdgfra	Nr2e1	Ascl1	Nfix
